# Supplementary material for: Cross-regional homeostatic and reactive glial signatures in multiple sclerosis
Source: Acta Neuropathol. 2022 Sep 16;144(5):987–1003. doi: 10.1007/s00401-022-02497-2 (PMC9547805; doi:10.1007/s00401-022-02497-2)
Supplement: Supplementary file 2 — Suppl. Table 1 Clinical and pathological metadata of control and MS samples (XLSX 15 KB) [file 401_2022_2497_MOESM2_ESM.xlsx]

## Sheet: Tissue sample metrics
CNS region	Brain bank ID	Tissue block	Sample number	Condition	Inflammatory stage	Age	Sex	Region	RIN	PMI	Disease duration (years)	Cause of death	MS type	Relevant pharmacological treatments	Neuropathological assessment	SRA accession number	Used methods
Cerebellum	PDCO40	CLB9	CB_ctrl3	Control	NA	61	female	NA	7	15	NA	Ovarian cancer	NA	NA	Mild vascular changes in the globus pallidus.	SRR14408234	snRNA-seq, IHC, smFISH
Cerebellum	CO14	CLE2	CB_ctrl1	Control	NA	64	male	NA	6.9	18	NA	Myocardial infarction	NA	NA	Occasional hypoxic nerve cells in the cerebral cortex and significant oedema. Fibrosis of the meninges.	SRR14408233	snRNA-seq, IHC, smFISH
Cerebellum	CO25	CLB7	CB_ctrl2	Control	NA	35	male	NA	7.2	22	NA	Carcinoma of the tongue	NA	NA	Brain without pathological changes.	SRR14408230	snRNA-seq, IHC, smFISH
Cerebellum	MS74	CLA5	CB_ms2	MS	Acute/Chronic active	64	female	NA	6.9	7	36	Gastrointestinal bleed/obstruction, aspiration pneumonia	SP	NA	Findings consistent with chronic multiple sclerosis. Significant demyelination.	SRR14408229	snRNA-seq, IHC
Cerebellum	MS159	CLA8	CB_ms3	MS	Acute/Chronic active	55	female	NA	7.9	24	20	Amitriptyline overdose	SP	Methotrexate, Interferon beta-1b	Chronic multiple sclerosis.	SRR14408228	snRNA-seq, IHC, smFISH
Cerebellum	MS60	CLA5	CB_ms1	MS	Chronic inactive	55	male	NA	7.9	16	43	Aspiration of gastric content, multiple sclerosis	SP	NA	Chronic multiple sclerosis.	SRR14408227	snRNA-seq, IHC, smFISH
Cerebellum	CO36	CLB3	NA	Control	NA	68	male	NA	6.7	30	NA	Cor pulmonale heart failure, fibrosing alveolitits, coronary artery atheroma	NA	NA	Brain with age-related changes.	NA	IHC, smFISH
Cerebellum	CO28	CLB10	NA	Control	NA	60	female	NA	7.3	13	NA	Ovarian cancer	NA	NA	Brain with diffuse hypoxic changes.	NA	IHC, smFISH
Cerebellum	MS106	CLC3	NA	MS	Acute/Chronic active	39	female	NA	5.2	18	21	Bronchopneumonia	not specified	NA	Chronic multiple sclerosis.	NA	IHC, smFISH
Cerebellum	MS107	CLB5	NA	MS	Acute/Chronic active	38	male	NA	4	19	16	Aspiration pneumonia, pulmonary oedema	SP	Carbamazepine, methylprednisolone, dexamethasone, vitamin B12, antidepressants	Chronic multiple sclerosis.	NA	IHC, smFISH
Cerebrum	CO39	A2B7	CR_ctrl1	Control	Control	82	male	motor-premotor	8.5	21	NA	Myelodysplastic syndrome, rheumatoid athritis	NA	NA	Brain with mild age-related changes.	SRR9123038	snRNA-seq, IHC
Cerebrum	CO14	A2A2	CR_ctrl2	Control	Control	64	male	motor-premotor	7.5	18	NA	Myocardial infarction	NA	NA	Occasional hypoxic nerve cells in the cerebral cortex and significant oedema. Fibrosis of the meninges.	SRR9123039	snRNA-seq, IHC
Cerebrum	CO36	A5C9	CR_ctrl3	Control	Control	68	male	prefrontal	8.5	30	NA	Cor pulmonale heart failure, fibrosing alveolitits, coronary artery atheroma	NA	NA	Brain with age-related changes.	SRR9123041	snRNA-seq, IHC, smFISH
Cerebrum	CO25	P3C1	CR_ctrl4	Control	Control	35	male	parietal	6.8	22	NA	Carcinoma of the tongue	NA	NA	Brain without pathological changes.	SRR9123034	snRNA-seq, IHC, smFISH
Cerebrum	MS60	P1F3	CR_ms1	MS	Chronic inactive	55	male	temporal	7.1	16	43	Aspiration of gastric content, multiple sclerosis	SP	NA	Chronic multiple sclerosis.	SRR9123052	snRNA-seq, IHC
Cerebrum	MS229	P2C2	CR_ms2	MS	Chronic inactive	53	male	parietal	7	13	16	Bronchial pneumonia	SP	NA	Chronic multiple sclerosis.	SRR9123042	snRNA-seq, IHC, smFISH
Cerebrum	MS371	A3D6	CR_ms3	MS	Acute/Chronic active	40	male	prefrontal	7.6	27	16	Bronchopneumonia	SP	Interferon beta-1a, tetrahydrocannabinol	Chronic multiple sclerosis. This case shows severe demyelination.	SRR9123050	snRNA-seq, IHC, smFISH
Cerebrum	MS371	A3D3	CR_ms4	MS	Acute/Chronic active	40	male	prefrontal	7.9	27	16	Bronchopneumonia	SP	Interferon beta-1a, tetrahydrocannabinol	Chronic multiple sclerosis. This case shows severe demyelination.	SRR9123049	snRNA-seq, IHC
Cerebrum	PDC040	A6C7	NA	Control	NA	61	female	prefrontal	7.3	15	NA	Ovarian cancer	NA	NA	Mild vascular changes in the globus pallidus.	SRR9123040	IHC, smFISH
Cerebrum	CO37	P1B6	NA	Control	NA	84	male	motor-premotor	7.3	5	NA	Bladder cancer, pneumonia	NA	NA	Brain with age-related changes.	NA	IHC, smFISH
Cerebrum	CO22	P1A2	NA	Control	NA	69	female	motor-premotor	5.2	33	NA	Lung cancer	NA	NA	Mild age-related changes.	NA	IHC, smFISH
Cerebrum	CO74	A1A2	NA	Control	NA	84	female	motor-premotor	6.1	22	NA	Heart failure, kidney impairment	NA	NA	Mild age-related changes.	NA	IHC, smFISH
Cerebrum	PDC040	P2A1	NA	Control	NA	61	female	motor-premotor	5.8	15	NA	Ovarian cancer	NA	NA	Mild vascular changes in the globus pallidus.	NA	IHC, smFISH
Cerebrum	MS99	A2A3	NA	MS	Acute/Chronic active	81	female	motor-premotor	7.1	23	41	Multiple sclerosis	SP	NA	Chronic multiple sclerosis.	NA	IHC, smFISH
Cerebrum	MS074	P1A3	NA	MS	Acute/Chronic active	64	female	motor-premotor	5.8	7	36	Gastrointestinal bleed/obstruction, aspiration pneumonia	SP	NA	Findings consistent with chronic multiple sclerosis. Significant demyelination.	NA	IHC, smFISH
Cerebrum	MS377	A2D2	NA	MS	Acute/Chronic active	50	female	prefrontal	8.9	22	23	Aspiration pneumonia	SP	NA	Chronic multiple sclerosis.	SRR9123051	IHC, smFISH
Cerebrum	MS342	A2A2	NA	MS	Acute/Chronic active	35	female	motor-premotor	7	9	5	Multiple sclerosis	SP	NA	Chronic multiple sclerosis. Severe case with large early active plaque.	SRR9123033	IHC, smFISH
Cerebrum	MS94	A1D9	NA	MS	Acute/Chronic active	42	female	temporal	6.9	11	6	Bronchopneumonia, multiple sclerosis	PP	NA	Findings consisten with chronic multiple sclerosis. Active disease process accompanied by notable inflammatory activity.	NA	IHC, smFISH
Cerebrum	MS497	A3C2	NA	MS	Acute/Chronic active	60	female	prefrontal	6.1	26	29	Aspiration pneumonia, multiple sclerosis	SP	Tegretol, oxybutynin, methylprednisolone, clonazepam	Chronic multiple sclerosis.	NA	IHC, smFISH
Spinal cord	CO40	SC4	SC_ctrl2	Control	NA	86	female	thoracic	7.1	29	NA	Cerebrovascular accident	NA	NA	Extensive infarct of the right frontal and temporal lobes.	SRR14408226	snRNA-seq, IHC, smFISH
Spinal cord	PDCO40	SCB6	SC_ctrl3	Control	NA	61	female	thoracic	6.9	15	NA	Ovarian cancer	NA	NA	Mild vascular changes in the globus pallidus.	SRR14408225	snRNA-seq, IHC, smFISH
Spinal cord	PDCO34	SC6	SC_ctrl1	Control	NA	90	male	thoracic	6.7	20	NA	Respiratory failure secondary to bronchial cancer	NA	NA	Mild age-related and microvascular changes.	SRR14408224	snRNA-seq, IHC, smFISH
Spinal cord	MS76	SCA7	SC_ms1	MS	Acute/Chronic active	78	female	thoracic	6.6	5	NA	NA	NA	NA	Chronic multiple sclerosis.	SRR14408223	snRNA-seq, IHC
Spinal cord	MS80	SC4	SC_ms2	MS	Acute/Chronic active	71	female	thoracic	6.5	24	35	Bowel blockage, post-operative complications, heart failure	SP	Carbamazepine	Chronic multiple sclerosis.	SRR14408232	snRNA-seq, IHC, smFISH
Spinal cord	MS99	SC5	SC_ms3	MS	Acute/Chronic active	81	female	thoracic	7.3	23	41	Multiple sclerosis	SP	NA	Chronic multiple sclerosis	SRR14408231	snRNA-seq, IHC, smFISH
Spinal cord	CO49	SC1	NA	Control	NA	85	male	thoracic	6.1	23	NA	Heart failure, myocardial infarction, bronchopneumonia	NA	NA	Alzheimer-Type Tau Pathology, Braak Stage III.	NA	IHC, smFISH
Spinal cord	CO30	SC5	NA	Control	NA	75	male	thoracic	5.7	17	NA	Aspiration pneumonia	NA	NA	Old pontine infarct, widespread hypoxic changes, Alzheimer-Type pathology in the temporal and occipital lobe.	NA	IHC, smFISH
Spinal cord	PDC040	SCA8	NA	Control	NA	61	female	thoracic	NA	15	NA	Ovarian cancer	NA	NA	Mild vascular changes in the globus pallidus.	NA	IHC, smFISH
Spinal cord	CO41	SC8	NA	Control	NA	54	male	thoracic	4.9	20	NA	Lung cancer	NA	NA	Metastatic poorly-differentiated carcinoma consistent with lung primary.	NA	IHC, smFISH
Spinal cord	MS255	SC1	NA	MS	Acute/Chronic active	45	male	thoracic	3.4	24	25	Bronchopneumonia, advanced multiple sclerosis	SP	Steroids	Chronic multiple sclerosis.	NA	IHC, smFISH
Spinal cord	MS235	SC1	NA	MS	Acute/Chronic active	53	male	thoracic	3.2	14	33	Septicaemia due to UTI, multiple sclerosis	SP	NA	Chronic multiple sclerosis.	NA	IHC, smFISH
NA	Not available/not applicable
RIN	RNA integrity number
PMI	Post mortem intervall (hours)
snRNA-seq	single-nucleus RNA-sequencing
IHC	immunohistochemistry
smFISH	single-molecule fluorescence in situ hybridization
SP	Secondary progressive
PP	primary progressive
