# Supplementary material for: Cross-regional homeostatic and reactive glial signatures in multiple sclerosis
Source: Acta Neuropathol. 2022 Sep 16;144(5):987–1003. doi: 10.1007/s00401-022-02497-2 (PMC9547805; doi:10.1007/s00401-022-02497-2)
Supplement: Supplementary file 3 — Suppl. Table 2 Cluster-specific marker genes for integrated and regional data sets (XLSX 2317 KB) [file 401_2022_2497_MOESM3_ESM.xlsx]

## Sheet: Integrated
cell_subtypes	genes	p.value	FDR	summary.logFC	logFC.OL.C	logFC.OL.B	logFC.OL.A	logFC.EPD	logFC.BG	logFC.WM.AS.GFPT2	logFC.WM.AS	logFC.GM.AS	logFC.OPC	logFC.MG	logFC.B.cells	logFC.T.cells	logFC.STR	logFC.PER	logFC.VSM	logFC.END	logFC.IN.VIP	logFC.IN.RELN	logFC.IN.KIT	logFC.IN.SST	logFC.IN.PVALB.NPNT	logFC.IN.PVALB	logFC.GRAN.EN	logFC.motoEN	logFC.PKC	logFC.L5.L6.SEMA3E.HTR2C.EN	logFC.L5.L6.SEMA3E.EN	logFC.L5.L6.THEMIS.FRMD6.EN	logFC.L5.L6.THEMIS.NTNG2.EN	logFC.L4.LRRK1.EN	logFC.L4.NPFFR2.EN	logFC.L4.GABRG1.EN	logFC.L4.MME.EN	logFC.L3.EN	logFC.L2.L3.EN	logFC.L2.EN	logFC.31	logFC.OL.Stress
OL-Stress	ERBIN	1.34045e-11	1.49854e-07	1.9435	0.339624	0.739086	0.622803	1.9435	1.73709	1.28792	1.24803	1.3106	2.17233	2.02355	2.09931	1.9184	1.89387	2.22533	2.20015	2.02259	2.15506	2.03716	2.22995	2.3385	2.30852	2.15972	2.65204	2.40767	2.34889	2.35904	2.41351	2.41393	2.37983	2.46437	2.40664	2.40467	2.40673	2.30301	2.3447	2.38081	1.33812
OL-Stress	LINC01099	1.69913e-29	2.84928e-25	1.1867	1.1611	1.20264	1.1661	1.1867	1.22073	1.20229	1.22614	1.21784	1.22526	1.22194	1.23422	1.21453	1.23192	1.23422	1.20682	1.20498	1.22647	1.22809	1.22175	1.22062	1.20868	1.22229	1.22217	1.2247	1.23422	1.22978	1.22734	1.22966	1.22418	1.22526	1.21568	1.2268	1.21911	1.22402	1.22433	1.22809	1.17848
OL-Stress	LINC01098	1.92753e-40	6.46454e-36	0.400787	0.39986	0.43087	0.408424	0.438444	0.430034	0.428739	0.427244	0.4311	0.42757	0.42996	0.425305	0.430694	0.434918	0.438444	0.423546	0.43439	0.431129	0.425428	0.433266	0.430949	0.438444	0.434021	0.428256	0.438444	0.438444	0.416278	0.431266	0.425755	0.425138	0.42369	0.417491	0.429773	0.400787	0.427018	0.427217	0.430423	0.41377
OL-Stress	CLMN	7.46809e-08	0.000626162	0.298303	0.336697	0.298303	0.480372	1.37143	1.44464	1.4702	1.45793	1.36852	1.479	1.46347	1.39058	1.39326	1.41605	0.764567	0.787249	1.37133	1.47202	1.47681	1.49072	1.47939	1.4826	1.42037	1.50838	1.38462	1.35146	1.28676	1.47372	1.49187	1.49747	1.45877	1.49949	1.49881	1.41446	1.4409	1.49897	1.49692	1.17685
OL-Stress	MARCH1	2.06294e-07	0.00138374	0.194076	0.194076	0.453253	0.775569	2.49702	2.48497	2.29951	2.34375	2.40723	0.581691	1.12864	2.38448	2.26593	2.46841	2.42137	2.35936	2.37286	1.48295	1.35931	2.4171	1.819	2.29857	1.98543	2.47683	2.16301	2.43828	1.43663	0.89229	0.971568	0.895866	1.18463	1.30299	0.896593	0.403755	0.807016	0.974478	1.84144	1.54149
OL-Stress	CCDC88A	3.85633e-06	0.0215556	0.183943	0.303953	0.416547	0.183943	1.46533	1.03245	1.5693	1.28112	1.21763	0.889473	1.22892	1.60393	1.74323	1.66853	1.44722	1.66867	1.5954	0.823004	0.848528	0.940271	0.746763	0.77572	0.724156	1.5427	1.49774	1.31097	0.741867	0.794495	0.872008	1.16212	0.774312	0.946618	1.05584	0.996714	0.746134	0.910929	1.10169	1.16924
OL-C	LPAR1	8.14924e-11	2.73309e-06	0.268303		0.268303	0.367117	0.994699	1.0559	0.834164	0.930149	0.97582	1.04441	0.76142	1.0423	1.00779	0.744664	0.999611	0.956542	0.979678	1.044	1.01831	1.05665	0.923243	0.976128	1.04891	1.05921	0.974145	1.05439	1.0617	1.04424	1.05183	1.06125	1.05745	1.0539	1.05581	1.05458	1.05581	1.05988	1.0598	0.610835	0.368559
OL-C	MIR181A1HG	1.9139e-06	0.0213961	0.190328		0.190328	0.297973	0.963755	0.92487	0.949881	0.924818	0.872625	0.420003	0.663336	0.835728	0.7907	0.926197	0.835099	0.894747	0.713781	0.742727	0.687915	0.267311	0.25351	0.265795	0.309975	0.719381	0.898012	0.963755	0.682647	0.647245	0.703601	0.686306	0.500913	0.420866	0.418951	0.543484	0.715176	0.773895	0.801956	0.654325	0.205499
OL-C	PDE4B	1.17348e-08	0.000196781	0.15371		0.50912	0.15371	3.04666	1.33186	2.25146	1.89046	1.78435	0.677615	2.27317	2.61002	2.51131	2.97185	2.7701	2.90889	2.86402	1.77183	2.08121	3.12229	2.09764	3.19454	2.7212	2.8029	2.79987	3.27083	2.29746	1.90067	2.91074	3.05372	1.94469	2.74283	3.07068	3.08363	2.49232	2.6572	2.93077	1.76086	0.43568
OL-B	BIN1	5.65709e-10	9.48638e-06	0.910443	0.430902		0.460056	0.910443	0.976414	0.908525	0.94121	0.974287	0.940658	0.50601	0.93468	0.824199	0.905282	0.966499	0.955538	0.918294	0.859696	0.905088	0.819727	0.861098	0.91939	0.869747	0.886466	0.768563	0.924381	0.744229	0.84236	0.85156	0.837651	0.83862	0.857786	0.836908	0.796463	0.835613	0.870247	0.899975	0.703192	0.360755
OL-B	CNP	2.29404e-12	7.69376e-08	0.376743	0.494121		0.376743	1.51665	1.59849	1.56879	1.59765	1.60223	1.46424	1.57773	1.5864	1.58119	1.60929	1.56542	1.52248	1.55529	1.61292	1.61319	1.61759	1.60093	1.61922	1.63091	1.64183	1.46208	1.50112	1.63667	1.62709	1.62636	1.64132	1.63155	1.63224	1.6228	1.60805	1.6461	1.65644	1.65204	1.33936	0.55691
OL-B	AL359091.1	1.27438e-07	0.000854802	0.237956	0.539461		0.237956	0.856057	0.877634	0.785431	0.846951	0.866229	0.829061	0.839413	0.774404	0.79365	0.843176	0.845764	0.864522	0.850763	0.877655	0.880307	0.876409	0.879135	0.881729	0.879253	0.878887	0.831355	0.881729	0.881729	0.879727	0.879732	0.877438	0.879201	0.881729	0.879922	0.878468	0.875645	0.88109	0.879327	0.751186	0.680226
OL-B	PIP4K2A	3.53414e-06	0.0181571	0.233573	0.366145		0.300981	3.08431	2.90423	2.82345	2.81336	2.80743	2.53778	2.50569	2.86818	1.6567	3.11123	2.94426	2.646	2.74182	3.11857	3.11161	3.03658	3.13741	3.06621	3.02061	3.20845	2.93792	3.17298	3.12878	3.03116	3.0347	3.10993	3.07389	3.04453	3.03132	3.15907	3.0384	3.07117	3.07802	1.88164	0.233573
OL-B	PLLP	1.05307e-08	8.8295e-05	0.232365	0.232365		0.445667	0.837222	0.833202	0.825759	0.823843	0.815149	0.437428	0.810852	0.772603	0.793819	0.811789	0.826127	0.784456	0.665775	0.828556	0.823628	0.822284	0.82158	0.837222	0.82959	0.830391	0.815016	0.780927	0.837222	0.82578	0.834349	0.832893	0.830471	0.83499	0.830292	0.823612	0.829736	0.831907	0.83131	0.61466	0.403545
OL-B	ZDHHC11B	1.13657e-05	0.0423535	0.216206	0.220655		0.24785	0.425084	0.439147	0.409565	0.435907	0.427366	0.377829	0.467467	0.484875	0.434648	0.479612	0.460999	0.469159	0.466476	0.294634	0.25269	0.2193	0.328139	0.270993	0.284469	0.317041	0.430026	0.484875	0.216206	0.234585	0.250974	0.200954	0.20908	0.222903	0.24238	0.278073	0.198427	0.18973	0.241975	0.383865	0.172106
OL-B	PLP1	3.78973e-06	0.0181571	0.211208	0.391951		0.211208	3.46022	3.95396	3.4263	3.57329	3.60883	3.64669	3.45294	3.6044	3.37493	3.51155	3.46737	3.12602	3.51479	3.88198	3.8829	3.83948	3.80567	3.88804	3.89519	3.94896	3.09041	3.65599	3.91006	3.87909	3.87487	3.93085	3.89882	3.91786	3.86816	3.91835	3.92517	3.92917	3.88492	2.79445	0.355497
OL-B	AC110285.1	7.12152e-09	7.96139e-05	0.181229	0.181229		0.27768	0.405835	0.400495	0.368445	0.396256	0.396876	0.347414	0.4001	0.383213	0.405835	0.405835	0.384927	0.405835	0.397852	0.40137	0.39879	0.39996	0.404168	0.403134	0.397742	0.395391	0.384562	0.405835	0.402915	0.404154	0.405835	0.399158	0.397012	0.400863	0.404808	0.397642	0.397891	0.403183	0.40174	0.296077	0.2673
OL-B	BAIAP2L2	6.97008e-06	0.0292203	0.15995	0.349101		0.15995	0.457037	0.458803	0.475247	0.476262	0.49692	0.465525	0.501212	0.512448	0.50636	0.429307	0.435946	0.475595	0.489153	0.448984	0.445477	0.470163	0.482228	0.49892	0.410548	0.412497	0.524341	0.538843	0.448029	0.358273	0.338448	0.452666	0.352471	0.385635	0.324181	0.265735	0.398311	0.270035	0.346645	0.418826	0.392144
OL-A	ST18	5.8121e-23	1.71699e-19	3.52749	0.697417	0.721585		3.52749	3.65634	3.54431	3.55652	3.53472	3.53633	3.44444	3.60454	3.46856	3.52691	3.39561	3.36701	3.53431	3.56329	3.64034	3.64265	3.59591	3.6524	3.62956	2.88659	3.32311	3.63053	3.64349	3.65329	3.64807	3.65303	3.65559	3.65392	3.63552	3.6497	3.64317	3.6466	3.6278	2.90853	0.805315
OL-A	CTNNA3	1.78335e-14	1.86906e-11	3.16376	0.322521	0.484837		3.16376	0.924864	1.63914	2.72023	3.45793	3.62436	3.62147	3.83051	3.62414	3.55829	3.42616	3.29561	3.72798	3.67965	3.60179	3.55361	3.72693	3.57444	3.68629	3.68055	3.57671	3.93707	3.55065	3.59589	3.70972	2.65661	3.60176	3.65139	3.38972	3.49565	3.62484	3.60292	3.64346	2.60331	0.623293
OL-A	MAN2A1	1.47628e-25	7.07308e-22	2.93035	0.907273	0.724679		2.93035	2.77773	2.64425	2.59999	2.55647	2.7727	2.30975	2.46135	2.37303	2.25262	2.51828	2.71481	2.58138	2.66591	2.72065	2.75749	2.73741	2.70549	2.59781	3.00174	2.73881	3.00407	2.65274	2.32185	2.34198	2.61051	2.30573	2.13236	2.34673	2.28604	2.44116	2.66025	2.7421	2.323	0.960651
OL-A	PLCL1	1.12929e-16	1.51497e-13	2.57968	0.611186	0.906687		2.57968	2.25743	2.55865	2.60582	2.57708	2.29917	2.40308	2.63569	2.45326	2.53041	1.82257	2.32065	2.49379	2.4811	2.60518	2.68473	2.64324	2.75533	1.75514	2.56738	2.44967	2.51374	2.07911	2.30625	2.00607	1.45714	2.11869	2.35642	1.92701	1.91092	1.60862	1.68082	2.0901	2.23988	0.45024
OL-A	DPYD	9.24713e-21	1.8243e-17	2.41634	0.636551	1.01047		2.50454	1.99884	2.27354	2.17562	2.40177	2.39921	0.716463	2.07373	1.2842	1.85428	1.9262	1.91067	1.93643	2.40691	2.2897	2.47322	2.14314	2.54698	2.43468	2.57989	2.15603	2.41634	2.12157	0.929377	0.951593	1.34868	1.43853	1.18337	1.91587	1.53744	1.26832	0.667316	1.23689	1.60919	0.59824
OL-A	SLC5A11	6.14346e-23	1.71699e-19	2.36893	1.82834	1.9911		2.36893	2.45731	2.40491	2.43536	2.44906	2.45515	2.4301	2.46153	2.43175	2.42081	2.46789	2.34548	2.43805	2.45947	2.47345	2.47035	2.46753	2.46128	2.4583	2.45376	2.44959	2.48512	2.43871	2.47081	2.46949	2.45246	2.46654	2.47161	2.45861	2.45898	2.4659	2.45964	2.46434	2.35213	2.01817
OL-A	MAP7	1.74582e-16	2.25197e-13	2.30765	0.530023	0.493152		2.30765	2.04419	1.4246	1.62398	1.95636	2.40174	2.39883	2.43838	2.36167	2.45397	2.27403	2.36976	2.40847	1.46433	1.76383	1.52833	1.87319	1.20686	1.50029	1.25592	2.19364	2.38966	1.7721	1.79713	1.41216	1.66955	1.82833	1.83051	1.6579	1.8978	1.45593	1.23044	1.43845	1.74622	0.379074
OL-A	LINC00609	5.43806e-22	1.40294e-18	2.2613	1.50641	1.49568		2.2613	2.37295	2.20854	1.41396	2.09318	2.30139	2.32803	2.34193	2.29656	2.32478	2.36802	2.33406	2.32894	2.25195	2.32671	2.3043	2.33959	2.28349	2.33402	2.36985	2.25569	2.37911	2.29915	2.33	2.29659	2.28519	2.33606	2.34091	2.32956	2.3327	2.31663	2.313	2.33064	2.1215	1.49524
OL-A	FMNL2	1.85666e-10	1.22096e-07	2.12077	0.841007	0.804779		2.12077	2.13479	2.01128	1.79212	1.41419	2.07629	1.46497	2.61608	2.71273	1.56766	2.65311	2.62607	2.26347	2.23177	2.19563	1.86026	2.46105	2.60959	2.17034	2.23414	2.63224	2.80595	2.43516	1.50325	1.28988	1.348	1.52803	1.37968	1.83634	1.92944	1.68709	1.81249	1.88068	1.80986	0.888354
OL-A	PCSK6	5.92614e-22	1.41965e-18	1.94636	1.18991	1.11744		2.04321	1.01355	1.96096	1.97911	1.98372	1.9234	1.99526	2.04321	2.01549	1.94898	1.92031	1.99306	2.00226	1.97712	1.97288	1.96046	1.95188	1.96916	1.92745	2.01918	1.90554	1.94636	1.99224	2.02441	2.01872	2.01278	2.02631	2.02233	1.99662	1.93175	1.91268	1.8793	1.9101	1.77175	1.14673
OL-A	SYNJ2	1.85418e-17	2.96121e-14	1.75979	1.16996	1.16177		2.00187	1.85288	1.8979	1.9387	1.96125	1.92927	1.93035	1.90522	1.91669	1.81962	1.9176	1.76303	1.73459	1.91168	1.97149	1.98686	1.94718	1.95575	1.95431	1.98425	1.8085	1.75979	1.88729	1.54805	1.48433	1.45582	1.87882	1.57849	1.79258	1.84269	1.7164	1.47695	1.52458	1.68514	1.10652
OL-A	ZDHHC20	1.06289e-20	1.9804e-17	1.67663	0.962042	0.965246		1.67663	1.64641	1.55137	1.57058	1.58146	1.48753	1.55418	1.51868	1.47317	1.59575	1.46174	1.55696	1.47874	1.35713	1.33833	1.34146	1.44513	1.35999	1.42314	1.52093	1.62889	1.68891	1.43316	1.42892	1.44119	1.41463	1.39899	1.40931	1.38358	1.44545	1.3651	1.36898	1.39295	1.43524	0.422963
OL-A	ATP8A1	5.23236e-12	4.17816e-09	1.58874	0.355159	0.442192		1.58874	1.80343	1.74907	1.66118	1.38231	1.46857	1.67544	1.55594	1.26698	1.76339	1.79885	1.71155	1.63343	1.27464	1.19722	0.900389	1.14034	1.58168	1.03778	1.50804	1.3401	1.56183	0.972144	0.930935	0.664871	0.834034	0.809404	0.713885	0.647277	0.82919	0.912397	0.821104	0.951889	1.29633	0.338933
OL-A	C10orf90	3.75472e-12	3.14815e-09	1.50779	0.348239	0.406739		1.50779	1.67376	1.63559	1.60358	1.54085	1.0335	1.63864	1.65504	1.56764	1.65846	1.67646	1.6135	1.6529	1.67002	1.66245	1.68385	1.67531	1.67873	1.67205	1.67818	1.63261	1.68786	1.59956	1.67242	1.67297	1.67005	1.66325	1.67113	1.6704	1.68112	1.67174	1.67676	1.67482	1.28554	0.422654
OL-A	SLAIN1	3.3685e-13	3.05332e-10	1.4577	0.311262	0.462433		1.4577	1.47627	1.65275	1.60387	1.59934	0.905034	1.6282	1.68631	1.56717	1.63029	1.58976	1.71411	1.6341	1.34291	1.37923	1.30867	1.47567	1.32019	1.30544	1.47324	1.51261	1.6859	1.49043	1.46278	1.43138	1.3707	1.45094	1.47669	1.50271	1.41966	1.389	1.2958	1.38061	1.27566	0.469601
OL-A	ARHGAP21	7.4104e-07	0.000306827	1.20525	0.469535	0.257746		1.20525	0.965721	1.04026	1.06164	1.16562	0.986649	1.28908	1.5845	1.68807	1.2145	1.65027	1.7554	1.53976	1.11773	0.979733	1.30513	1.34437	1.48585	1.50026	1.03521	1.4737	1.74989	1.29128	1.11986	1.03673	1.01706	1.01393	1.03398	1.01396	1.06178	0.995226	1.13539	1.15711	1.05301	0.549395
OL-A	CDK18	1.26567e-23	4.24479e-20	1.17571	0.898339	0.832426		1.4495	1.41814	1.37875	1.41755	1.39131	1.40854	1.37469	1.41958	1.39161	1.41116	1.43612	1.17571	1.39995	1.41518	1.41515	1.40794	1.41829	1.44542	1.43221	1.43208	1.36937	1.4495	1.36542	1.42693	1.42581	1.1881	1.3129	1.26759	1.34159	1.25747	1.41365	1.44221	1.44042	1.33019	0.870101
OL-A	AGPAT4	3.47136e-10	2.23889e-07	1.15111	0.762457	0.705208		1.15111	1.36371	1.22254	1.30363	1.33017	1.09651	1.30496	1.3613	1.25042	1.24495	1.32514	1.36671	1.21795	1.08847	0.865893	0.88483	0.902154	1.2001	1.02803	1.21374	1.2205	1.3915	1.01711	0.908868	0.875441	0.944515	0.973137	1.03315	1.05881	0.986456	1.02736	0.932122	0.97853	1.07721	0.815954
OL-A	MVB12B	3.46155e-08	1.81396e-05	1.08795	0.711345	0.501973		1.08795	1.1813	1.2129	1.26137	1.22996	1.31997	1.09034	1.43038	1.10707	1.37323	1.36401	1.40181	1.30968	1.24096	1.22242	1.31699	1.31099	1.28827	1.23579	1.37958	1.32549	1.41282	1.13071	1.19372	1.16968	1.16027	1.20027	1.073	1.24782	1.25931	1.18902	1.23095	1.27067	1.14969	0.88443
OL-A	SGK3	8.79719e-15	9.51743e-12	1.05507	0.436563	0.549263		1.05507	0.866368	0.751155	0.588595	0.473717	0.762799	0.718723	1.02337	0.911104	0.923575	0.862621	1.1451	0.948961	0.968388	0.934036	0.941747	0.992446	1.03803	0.983565	1.03789	1.07217	1.1499	0.87955	0.891995	0.825482	0.805228	0.935514	0.911931	0.935634	0.935147	0.829155	0.664131	0.70951	0.824907	0.292783
OL-A	SELENOP	4.16768e-08	2.1504e-05	0.981082	0.628345	0.579712		0.981082	0.934904	1.10775	1.09936	1.13344	1.13764	1.03882	1.08377	1.11726	1.02636	1.0583	1.04238	1.00951	1.19984	1.19823	1.20879	1.19043	1.20976	1.2025	1.19976	1.14324	1.20976	1.20127	1.19575	1.20167	1.20402	1.19926	1.20334	1.20615	1.20541	1.2024	1.20318	1.20073	0.842626	0.48619
OL-A	SGMS1	4.7481e-10	3.00456e-07	0.928443	0.37931	0.492371		0.928443	0.669504	0.646217	0.74142	0.735987	0.223193	0.657199	0.888594	0.626691	0.681219	0.722667	0.780947	0.486984	0.827242	0.805735	0.428751	0.916953	0.861038	0.72665	0.852595	1.0717	1.07883	0.576489	0.476887	0.633946	0.703782	0.614142	0.606352	0.634427	0.729477	0.703547	0.656345	0.726904	0.707679	0.447004
OL-A	DPYSL5	4.94693e-10	3.07241e-07	0.927672	0.796608	0.737176		1.12636	0.870173	1.08702	1.12851	1.11041	1.04077	1.12772	1.1191	1.07809	1.13327	1.16544	1.08228	1.12996	0.960994	0.969382	0.947081	0.958398	0.941086	1.01389	1.04757	1.0891	0.927672	0.949698	0.944909	0.963791	1.01446	0.999938	1.01731	1.05675	1.05608	1.0654	1.06841	1.077	0.995856	0.834172
OL-A	RNF130	3.47185e-06	0.00118815	0.900773	0.308205	0.340469		0.900773	0.769367	0.968656	0.89525	0.871645	0.603392	0.339542	1.24939	1.11929	0.976625	0.976423	1.09032	1.08816	0.735603	0.607161	0.653543	0.89072	0.758781	0.74729	0.542894	1.09928	1.09703	0.597131	0.491028	0.767765	0.775606	0.768125	0.777247	0.881851	0.690053	0.795529	0.729761	0.809281	0.880398	0.239402
OL-A	SEMA6A	7.43205e-18	1.24628e-14	0.839086	0.266284	0.443728		0.839086	0.413161	0.744214	0.599575	0.745674	0.480514	0.855156	0.817234	0.830611	0.83758	0.831343	0.887147	0.44129	0.785529	0.610776	0.714334	0.5396	0.85778	0.794207	0.595349	0.792703	0.818307	0.716753	0.819481	0.771407	0.877656	0.766544	0.884915	0.820499	0.862095	0.657491	0.811262	0.856533	0.65697	0.31829
OL-A	LDB3	5.82802e-09	3.31289e-06	0.835231	0.547718	0.498288		0.835231	0.932683	0.904494	0.914559	0.921638	0.922493	0.916558	0.914283	0.880577	0.898317	0.857756	0.705264	0.932629	0.925804	0.929075	0.92796	0.918943	0.929328	0.919038	0.929521	0.899603	0.936905	0.926293	0.922305	0.908401	0.851842	0.924676	0.924115	0.919595	0.89571	0.922542	0.904694	0.908382	0.901074	0.612781
OL-A	PACS2	2.60118e-15	2.90795e-12	0.808149	0.536153	0.473297		0.808149	0.785697	0.702359	0.749036	0.764642	0.803441	0.723405	0.862155	0.846761	0.823852	0.788539	0.766711	0.792356	0.763258	0.768278	0.765451	0.799571	0.766392	0.764753	0.780587	0.837774	0.9043	0.735022	0.772771	0.778597	0.751015	0.785267	0.816202	0.814672	0.800861	0.796872	0.7984	0.802969	0.702289	0.485779
OL-A	ZNF652	1.39831e-06	0.000539041	0.797337	0.463721	0.447794		0.85352	0.934199	0.906695	0.899547	0.900124	0.781725	0.66639	0.68537	0.540969	0.848273	0.910018	0.832151	0.770146	0.773261	0.777025	0.781235	0.789389	0.691341	0.775953	0.828646	1.00413	0.797337	0.754876	0.923928	0.868378	0.865553	0.839459	0.846159	0.840288	0.806925	0.837492	0.891605	0.897396	0.76378	0.315611
OL-A	CARNS1	3.58241e-11	2.73061e-08	0.740031	0.426461	0.301194		0.820679	0.801607	0.721158	0.785735	0.803034	0.79661	0.786444	0.790217	0.747608	0.767217	0.733478	0.763758	0.779078	0.816108	0.808885	0.810002	0.817097	0.811594	0.816284	0.815217	0.761762	0.740031	0.81178	0.815697	0.813526	0.813159	0.814838	0.816074	0.817361	0.816864	0.816792	0.817804	0.810245	0.759801	0.536228
OL-A	SLC25A13	3.46291e-05	0.00967826	0.737537	0.68187	0.575927		0.737537	0.855745	0.913681	0.920938	0.956618	1.00813	0.790666	1.04321	1.07238	0.899781	0.94272	1.09763	0.954201	0.964931	1.07622	1.07266	1.11672	0.86586	0.984429	1.00381	1.14755	1.11112	1.06244	1.11693	1.10231	1.04503	1.07936	1.00843	1.04645	1.09929	1.0769	1.09511	1.11988	0.979994	0.647138
OL-A	LINC01505	3.66051e-13	3.23069e-10	0.732136	0.530318	0.580451		0.732136	0.577985	0.671767	0.716341	0.729788	0.548584	0.755882	0.765323	0.748501	0.684243	0.717783	0.681472	0.776419	0.588344	0.567745	0.476702	0.54903	0.623904	0.573756	0.689691	0.772381	0.819124	0.652786	0.524683	0.640921	0.504072	0.686555	0.612091	0.71616	0.696681	0.601898	0.605732	0.641634	0.633437	0.546907
OL-A	TBC1D12	6.90971e-16	8.58289e-13	0.716783	0.432926	0.45552		0.716783	0.682717	0.710512	0.68206	0.659108	0.648099	0.343711	0.596281	0.721258	0.707212	0.600482	0.618818	0.436107	0.606425	0.616505	0.632462	0.662291	0.539304	0.579107	0.626078	0.727312	0.76431	0.595999	0.651834	0.630784	0.63704	0.640539	0.625856	0.614739	0.637588	0.621815	0.648649	0.64666	0.649356	0.381912
OL-A	GNG7	7.1673e-05	0.0190775	0.669697	0.623054	0.661444		0.669697	0.572543	0.576195	0.87668	0.739281	0.437322	0.433463	0.412098	0.997069	0.967961	1.01854	0.966548	0.985794	0.739577	0.860824	0.813845	0.901797	0.735795	0.729465	0.895935	0.996841	0.996466	0.920254	0.797374	0.910474	0.36904	0.925583	0.911638	0.891071	0.978359	0.92057	0.915088	0.924235	0.810616	0.671105
OL-A	PRR5L	1.03501e-08	5.78537e-06	0.663507	0.417107	0.373706		0.722558	0.60685	0.647556	0.673674	0.720417	0.679676	0.75335	0.762151	0.588693	0.712247	0.716187	0.792024	0.656988	0.786626	0.779069	0.787982	0.78312	0.758943	0.785104	0.763719	0.770514	0.663507	0.785478	0.781451	0.780222	0.782391	0.766703	0.772758	0.781237	0.766156	0.781505	0.783314	0.780685	0.694573	0.54035
OL-A	RNF13	1.70059e-05	0.00500302	0.65051	0.314192	0.355428		0.725499	0.622713	0.686584	0.71359	0.709895	0.665495	0.333831	0.67931	0.751425	0.747413	0.791958	0.786168	0.786563	0.690612	0.733926	0.67283	0.74246	0.638741	0.657491	0.722333	0.795597	0.65051	0.62427	0.603664	0.538544	0.549448	0.562491	0.530931	0.595722	0.599689	0.592486	0.597549	0.660051	0.667531	0.333014
OL-A	SRCIN1	3.66859e-05	0.0101684	0.608861	0.346733	0.255645		0.608861	0.85267	0.814123	0.830502	0.833108	0.825257	0.821686	0.861487	0.76457	0.837767	0.849342	0.746829	0.818573	0.598627	0.599675	0.573877	0.548416	0.533888	0.4828	0.492577	0.508484	0.682352	0.456352	0.410704	0.51978	0.590288	0.458846	0.505779	0.466521	0.48899	0.592741	0.613048	0.582416	0.698822	0.501535
OL-A	MTUS1	1.8667e-06	0.00070343	0.543724	0.541549	0.29261		0.99446	1.14743	1.21913	1.08838	0.953854	1.28692	1.1228	1.30568	1.40916	1.04025	0.543724	1.10083	0.520281	1.07598	1.25143	1.12793	1.31377	0.845734	1.08972	0.750827	1.39654	1.37635	1.36889	1.42463	1.45136	1.44685	1.42974	1.44163	1.44728	1.45169	1.4188	1.43132	1.43399	0.975075	0.694528
OL-A	SH3TC2	7.99641e-06	0.00253003	0.542767	0.179456	0.277338		0.542767	0.644442	0.607255	0.624255	0.619819	0.633617	0.627609	0.63077	0.644442	0.630963	0.615291	0.600569	0.623391	0.633211	0.631544	0.635878	0.632412	0.638768	0.641111	0.640638	0.622609	0.644442	0.642224	0.634939	0.637299	0.638708	0.640214	0.635613	0.635727	0.63468	0.639669	0.640621	0.640143	0.532786	0.172535
OL-A	SORT1	0.000109896	0.0283515	0.536626	0.44201	0.332266		1.28469	1.0638	0.99926	1.10733	1.1311	1.22765	0.989651	1.26695	1.38861	1.30855	1.05384	0.536626	0.665433	1.10648	1.14961	1.17035	1.32321	1.22646	1.20621	1.42703	0.919854	1.37106	0.986387	0.925629	0.876964	1.05206	1.15079	0.980931	0.97995	1.02997	1.00693	0.914216	0.927776	0.934197	0.287308
OL-A	ZKSCAN1	6.3357e-05	0.017136	0.526499	0.252378	0.199779		0.526499	0.46536	0.443711	0.490339	0.491728	0.361517	0.547714	0.567207	0.559723	0.51773	0.62459	0.581849	0.463107	0.446097	0.447313	0.43577	0.493213	0.370274	0.381742	0.505271	0.482829	0.520573	0.472036	0.433223	0.455637	0.41269	0.441239	0.342959	0.405852	0.47268	0.443254	0.450389	0.465966	0.543986	0.39023
OL-A	LRP2	8.66114e-36	2.90477e-31	0.512523	0.621639	0.512523		1.06018	1.06018	1.04871	1.03711	1.04021	1.04069	1.0318	1.06018	1.05108	1.04352	1.06018	1.01789	1.03936	1.04153	1.04847	1.02359	1.05537	1.06018	1.05298	1.05319	1.03469	1.06018	1.05286	1.04844	1.05432	1.04585	1.04796	1.04988	1.05104	1.0448	1.04737	1.05091	1.04896	0.977793	0.583211
OL-A	KCNQ1OT1	4.47855e-12	3.66345e-09	0.502758	0.66177	0.57386		1.01425	1.04582	0.978948	1.0022	1.00076	0.23855	0.987409	0.916388	1.01966	0.738488	0.926938	0.956221	0.963621	0.36135	0.54318	0.577731	0.641505	0.819073	0.513096	0.762245	0.971301	1.00962	0.502758	0.617935	0.756879	0.725614	0.603255	0.572106	0.821545	0.670666	0.596571	0.811278	0.851426	0.802985	0.808103
OL-A	PKP4	1.50393e-09	9.00695e-07	0.502192	0.426618	0.315771		1.31088	1.41349	1.5429	1.50835	1.53247	0.90242	1.49799	1.46933	1.49678	1.19432	1.32007	1.2513	0.637239	0.902181	0.827741	0.467952	0.93397	0.659223	0.665606	0.956807	1.323	1.51645	0.502192	0.461305	0.651549	0.814374	0.687303	0.869482	1.02982	0.943023	0.649828	0.532222	0.688248	1.0785	0.321746
OL-A	DHCR24	5.97095e-06	0.00194421	0.493403	0.465453	0.343048		0.64776	0.639862	0.61116	0.576728	0.605268	0.582888	0.603437	0.60686	0.583707	0.516401	0.592314	0.527904	0.595257	0.578505	0.583996	0.584205	0.596892	0.612493	0.607783	0.591685	0.239957	0.493403	0.604188	0.521561	0.522065	0.570827	0.543818	0.575679	0.588563	0.54494	0.565581	0.58262	0.586069	0.53133	0.408768
OL-A	AC012593.1	5.43293e-30	6.07366e-26	0.490724	0.374651	0.490724		0.971319	0.806893	0.806402	0.750933	0.545027	0.645268	0.937969	0.946207	0.936901	0.947547	0.930531	0.951482	0.947283	0.766463	0.954236	0.942613	0.960599	0.91148	0.960143	0.959493	0.921006	0.971319	0.922755	0.954535	0.93881	0.95642	0.932572	0.906753	0.955558	0.943202	0.955229	0.957475	0.95386	0.908476	0.544662
OL-A	NT5DC1	1.46995e-07	6.8471e-05	0.487479	0.350483	0.311903		0.767928	0.741795	0.765753	0.776472	0.687686	0.787554	0.774038	0.487479	0.699751	0.759581	0.769425	0.747507	0.677299	0.696666	0.753903	0.711417	0.753317	0.730703	0.595497	0.743706	0.796259	0.736457	0.721067	0.726918	0.611627	0.635278	0.725878	0.602968	0.665365	0.693585	0.66613	0.675602	0.695415	0.749367	0.429056
OL-A	RAB30	1.24515e-06	0.000491294	0.480814	0.525691	0.498647		0.835918	0.638159	0.673288	0.66388	0.64611	0.764179	0.89386	0.480814	0.849982	0.791878	0.764459	0.750645	0.668972	0.703927	0.659117	0.695103	0.637333	0.602663	0.63806	0.77238	0.820825	0.811913	0.775159	0.699398	0.711796	0.728007	0.690474	0.720425	0.696244	0.802737	0.720586	0.747941	0.775109	0.715117	0.55804
OL-A	MYO1D	2.74917e-05	0.00774804	0.472843	0.369935	0.310305		1.15509	1.23527	1.21826	1.23996	1.25665	1.24122	1.05994	0.472843	1.01999	1.17544	0.83202	0.775258	1.07365	1.05906	1.0193	1.18559	1.19363	1.25229	1.20314	0.795401	1.16936	1.30977	1.04849	0.771797	0.246756	0.607765	0.846301	0.770372	0.909193	0.438755	0.571284	0.665695	0.729966	1.01196	0.413036
OL-A	ZNF565	2.84862e-08	1.51646e-05	0.464504	0.184543	0.195042		0.464504	0.336854	0.314421	0.373093	0.425369	0.333962	0.40447	0.460235	0.354804	0.397472	0.411775	0.459743	0.432764	0.339056	0.353702	0.325902	0.369906	0.381443	0.327998	0.241254	0.506477	0.526293	0.312707	0.351719	0.307785	0.261271	0.320176	0.287774	0.312643	0.346738	0.332	0.301647	0.349037	0.347826	0.154648
OL-A	TMEM165	3.4308e-17	5.0027e-14	0.434393	0.696108	0.434393		2.12012	1.92836	1.8921	1.92814	1.97482	1.95502	1.68758	1.97362	1.85669	1.87684	1.52714	1.78359	1.81554	1.94348	1.94007	1.94323	1.97525	1.92117	1.91563	1.97769	2.00594	1.9923	1.95088	1.98041	1.9658	1.96204	1.95199	1.93838	1.96055	2.02929	1.98663	1.97539	1.97923	1.66518	0.731636
OL-A	OTUD7A	7.36854e-17	1.02969e-13	0.428797	0.356867	0.428797		1.5477	1.09992	1.1996	1.21031	0.911423	1.22241	1.50467	1.50509	1.47739	1.49502	1.51099	1.42875	1.54183	0.823237	0.901462	0.923288	0.879954	0.685235	0.733084	0.702793	1.4066	1.53983	0.72262	0.524121	0.472469	0.44593	0.53994	0.59101	0.636681	0.611664	0.638329	0.525702	0.613833	1.0465	0.559556
OL-A	BRMS1L	5.77102e-07	0.000241936	0.428155	0.266163	0.238078		0.471511	0.435399	0.469011	0.439202	0.447611	0.414869	0.466729	0.443011	0.416063	0.449455	0.42026	0.442133	0.417903	0.358448	0.359901	0.314527	0.382899	0.381255	0.351579	0.404138	0.411208	0.428155	0.338809	0.351897	0.331208	0.284204	0.354868	0.370503	0.35727	0.382225	0.344531	0.326166	0.367029	0.412647	0.249886
OL-A	AC004690.2	7.11693e-28	3.97813e-24	0.41952	0.361488	0.367672		0.456112	0.452932	0.440049	0.45152	0.453623	0.453233	0.452177	0.456112	0.456112	0.456112	0.456112	0.41952	0.449313	0.454597	0.456112	0.456112	0.453649	0.456112	0.454037	0.453467	0.451704	0.456112	0.456112	0.45521	0.454479	0.450921	0.454011	0.451234	0.451241	0.456112	0.453397	0.453258	0.454501	0.425805	0.328014
OL-A	FAM124A	7.88229e-05	0.0208154	0.414709	0.241327	0.143755		0.414709	0.532761	0.557482	0.535078	0.540515	0.561547	0.582418	0.594137	0.586898	0.520357	0.578316	0.601667	0.496182	0.573088	0.576169	0.571262	0.580345	0.597665	0.593995	0.591913	0.54486	0.601667	0.507038	0.552124	0.543803	0.562756	0.554491	0.539288	0.551115	0.541189	0.52171	0.502186	0.528717	0.473808	0.294656
OL-A	PIEZO2	3.4159e-30	5.72812e-26	0.409414	0.419707	0.70538		1.11289	1.083	1.08596	1.0782	1.07505	1.0804	1.0631	1.0794	1.04736	0.938825	1.05858	1.01616	1.06875	1.08287	1.09626	1.09332	0.77934	1.08417	0.925508	1.08278	1.04111	1.11289	1.09418	1.06762	1.08261	1.09102	1.09337	1.06659	1.09017	1.09112	1.08587	1.088	1.08595	0.799076	0.409414
OL-A	ANKRD18A	0.000195028	0.0487968	0.40732	0.428961	0.349216		0.40732	0.529565	0.525189	0.516801	0.522898	0.497763	0.524596	0.529565	0.486561	0.529565	0.529565	0.529565	0.525624	0.490829	0.499133	0.525644	0.491065	0.455217	0.38569	0.502433	0.529112	0.529565	0.303735	0.358947	0.470922	0.472564	0.461146	0.4897	0.453964	0.488024	0.485622	0.506499	0.509108	0.505657	0.462681
OL-A	MOBP	5.68397e-14	5.60673e-11	0.406936	0.546501	0.406936		2.06184	2.10936	2.01093	2.05077	2.04498	2.05994	2.0255	1.97873	1.99419	2.02271	1.98323	1.94179	2.03713	2.08144	2.0989	2.09448	2.05702	2.09509	2.0864	2.10304	1.93725	2.10936	2.0567	2.06979	2.07291	2.07785	2.0746	2.06328	2.04482	2.06869	2.07023	2.0719	2.07543	1.78057	1.04886
OL-A	HAPLN2	3.42689e-06	0.00118485	0.403229	0.372216	0.144387		0.424674	0.462012	0.403728	0.459883	0.470596	0.460434	0.462922	0.442859	0.45555	0.438063	0.424065	0.469788	0.454602	0.461461	0.461052	0.471394	0.465916	0.474942	0.459605	0.462815	0.463786	0.403229	0.468236	0.467276	0.473752	0.472151	0.471244	0.476527	0.46764	0.461826	0.465219	0.472731	0.466787	0.428968	0.381304
OL-A	ITCH	9.99444e-06	0.00304721	0.397939	0.168343	0.200936		0.662393	0.459322	0.500162	0.537387	0.536059	0.521563	0.381322	0.397939	0.524848	0.452094	0.515304	0.65933	0.414352	0.571404	0.562422	0.519209	0.600816	0.504496	0.483669	0.540253	0.698405	0.694724	0.471205	0.445069	0.402339	0.361516	0.487677	0.43833	0.486625	0.469657	0.416493	0.412581	0.50533	0.514632	0.168524
OL-A	NDE1	6.99851e-18	1.23535e-14	0.392304	0.27153	0.272127		0.487572	0.493068	0.385452	0.449175	0.465883	0.485064	0.439793	0.469715	0.392304	0.445254	0.480276	0.494493	0.456209	0.498366	0.50527	0.504824	0.506843	0.498646	0.503419	0.49769	0.507693	0.502713	0.507294	0.502691	0.502011	0.50772	0.490921	0.501322	0.496733	0.502139	0.500311	0.504564	0.503969	0.46227	0.296499
OL-A	RASSF2	1.12276e-15	1.34483e-12	0.387989	0.267168	0.280653		0.466776	0.345627	0.451001	0.439979	0.453018	0.340559	0.256002	0.434305	0.400309	0.374507	0.448229	0.387989	0.417197	0.453022	0.454412	0.458292	0.456121	0.458657	0.458741	0.452742	0.442827	0.466776	0.456264	0.461744	0.461217	0.462434	0.457197	0.462718	0.464191	0.448452	0.45998	0.464975	0.462645	0.382133	0.222176
OL-A	AL162511.1	1.34502e-21	3.00728e-18	0.382927	0.306683	0.29826		0.382927	0.403644	0.36665	0.279928	0.377868	0.395019	0.397345	0.403644	0.39362	0.403644	0.403644	0.403644	0.397817	0.387996	0.393623	0.399971	0.403644	0.399116	0.398632	0.403024	0.388949	0.403644	0.400833	0.398881	0.396307	0.398221	0.398714	0.39558	0.399943	0.403644	0.398661	0.397416	0.401247	0.384794	0.306072
OL-A	ARHGAP23	2.31799e-07	0.000103654	0.38124	0.227584	0.210415		0.571672	0.508489	0.498068	0.511447	0.482419	0.500594	0.541261	0.428977	0.535298	0.538402	0.517739	0.38124	0.450316	0.484018	0.487634	0.482595	0.515255	0.444933	0.488701	0.488281	0.476415	0.561141	0.489542	0.491536	0.496413	0.502441	0.505494	0.515576	0.535457	0.491724	0.507199	0.529197	0.53777	0.414853	0.18505
OL-A	AL138881.1	1.22236e-15	1.41364e-12	0.377003	0.245728	0.218708		0.429538	0.429538	0.429538	0.413949	0.422758	0.42003	0.416155	0.429538	0.429538	0.370842	0.414822	0.377003	0.392797	0.423105	0.417238	0.42592	0.427834	0.417958	0.426604	0.428527	0.429113	0.429538	0.426728	0.423012	0.429099	0.429538	0.423782	0.426786	0.427406	0.429538	0.427754	0.429134	0.427893	0.385412	0.195467
OL-A	DOCK10	1.14181e-12	9.81894e-10	0.365378	0.399583	0.365378		2.57511	2.53543	2.29679	2.41797	2.48842	1.38362	1.28858	2.15525	1.1741	2.46147	2.37333	2.29467	2.47445	1.47083	1.05979	1.19057	2.36517	1.68114	2.3376	2.54984	2.39413	2.60342	2.50627	2.47679	2.54935	2.54624	2.55247	2.53858	2.55993	2.54967	2.5206	2.307	2.43298	1.82976	0.459937
OL-A	LINC02343	2.29008e-29	1.92012e-25	0.363179	0.442001	0.425326		0.455113	0.436589	0.363179	0.4135	0.436198	0.44443	0.442457	0.455113	0.455113	0.408946	0.439498	0.440215	0.437462	0.431648	0.449542	0.442603	0.447278	0.407436	0.435513	0.435697	0.446384	0.455113	0.403575	0.418517	0.431255	0.403	0.42568	0.429927	0.436056	0.40597	0.430649	0.421195	0.43771	0.439827	0.444378
OL-A	ACTN2	5.96297e-05	0.016259	0.361608	0.379692	0.389957		0.361608	0.409784	0.270486	0.355525	0.416607	0.349951	0.45863	0.419873	0.447865	0.459371	0.425615	0.410833	0.41903	0.375772	0.447306	0.424214	0.439753	0.440364	0.428645	0.459637	0.347591	0.470904	0.386572	0.249318	0.294938	0.443811	0.361861	0.335873	0.398025	0.389299	0.327421	0.307055	0.38246	0.365189	0.385053
OL-A	ARHGEF2	9.37037e-06	0.00290985	0.354919	0.1868	0.153091		0.425701	0.358045	0.37081	0.387732	0.394961	0.321541	0.263996	0.346847	0.282881	0.279967	0.370272	0.370826	0.32688	0.389686	0.387626	0.364156	0.377842	0.212615	0.3269	0.25147	0.287251	0.354919	0.335799	0.282605	0.285045	0.295263	0.312178	0.264249	0.262446	0.287986	0.293746	0.300428	0.326487	0.303649	0.219006
OL-A	MTMR10	0.000106651	0.0277276	0.354519	0.269694	0.222144		0.354519	0.285828	0.468223	0.362834	0.257166	0.430111	0.321056	0.468846	0.400601	0.387924	0.3469	0.470815	0.368185	0.435768	0.467221	0.459621	0.465183	0.478559	0.472924	0.435286	0.462402	0.508258	0.415168	0.448604	0.44955	0.461484	0.439153	0.448002	0.463141	0.422753	0.46123	0.457295	0.453324	0.407096	0.301593
OL-A	UGT8	7.61566e-21	1.59634e-17	0.35448	0.263311	0.476503		1.39181	1.39181	1.3532	1.36852	1.35826	1.06719	1.33663	1.31527	1.32954	1.34278	1.33439	1.3586	1.37359	1.37663	1.37335	1.37446	1.37747	1.34644	1.36423	1.36145	1.32137	1.39181	1.38344	1.38093	1.38209	1.37264	1.37994	1.3805	1.37582	1.37978	1.38078	1.38153	1.37953	1.10768	0.35448
OL-A	FAM95C	1.30181e-24	5.45752e-21	0.349964	0.366887	0.317611		0.463707	0.460284	0.448425	0.451699	0.457317	0.423697	0.453945	0.463707	0.439075	0.429522	0.463707	0.463707	0.463707	0.444968	0.439292	0.456187	0.444378	0.440931	0.367852	0.451996	0.446524	0.463707	0.349964	0.353104	0.419509	0.43808	0.426328	0.420627	0.412993	0.446333	0.422859	0.442483	0.448428	0.414378	0.386368
OL-A	LGR5	7.39282e-24	2.75489e-20	0.349192	0.44359	0.349192		0.705317	0.700966	0.68401	0.690428	0.690674	0.56604	0.690405	0.695088	0.705317	0.684103	0.705317	0.637821	0.687953	0.647961	0.692106	0.693529	0.649812	0.672637	0.640385	0.695855	0.6728	0.705317	0.510395	0.686135	0.696122	0.695966	0.698734	0.705317	0.698884	0.705317	0.698493	0.702231	0.70178	0.60064	0.42866
OL-A	SHROOM4	1.44631e-13	1.3859e-10	0.344382	0.387099	0.344382		1.19731	1.24902	1.21536	1.22369	1.23455	0.816153	1.23954	1.12898	1.15762	1.22571	1.24499	1.21965	0.919424	1.2575	1.26029	1.25748	1.25639	1.25881	1.25075	1.25234	1.21274	1.26753	1.26056	1.25828	1.25897	1.25557	1.25093	1.26753	1.25653	1.25502	1.25763	1.25928	1.2563	1.00951	0.563191
OL-A	ENPP2	4.53677e-11	3.38121e-08	0.322608	0.408625	0.322608		1.53039	1.71053	1.64806	1.65698	1.68613	1.65844	1.65408	1.67308	1.62578	1.5969	1.66842	1.56908	1.46	1.69944	1.6543	1.70484	1.69759	1.70532	1.71123	1.71723	1.61788	1.50627	1.72693	1.71573	1.72676	1.71857	1.70374	1.72276	1.70459	1.71145	1.71887	1.71017	1.71723	1.40042	0.463941
OL-A	TF	3.53429e-09	2.04368e-06	0.319149	0.974754	0.319149		2.07096	2.20989	1.94358	2.13965	2.22676	2.19769	2.25965	2.19247	2.23914	2.1831	2.25742	2.10018	2.28477	2.30204	2.31276	2.3051	2.31693	2.33463	2.31415	2.28408	2.27003	2.32318	2.24191	2.28602	2.306	2.31635	2.28559	2.29806	2.30292	2.31245	2.31405	2.29825	2.31238	1.97734	1.14494
OL-A	DNAH17	2.58301e-06	0.000921586	0.307146	0.2999	0.184054		0.307146	0.308478	0.329999	0.342589	0.364603	0.363674	0.353707	0.362509	0.359146	0.347609	0.369251	0.346444	0.376519	0.354527	0.354411	0.36497	0.365863	0.348669	0.362061	0.337287	0.360595	0.380346	0.360842	0.368584	0.363077	0.349965	0.358975	0.351147	0.354211	0.3536	0.362865	0.352784	0.362179	0.3576	0.31429
OL-A	PLEKHH1	5.11453e-11	3.72894e-08	0.306256	0.415456	0.306256		1.26557	1.32488	1.28413	1.27914	1.28011	1.20982	1.27508	1.32584	1.27382	1.32077	1.28517	1.2187	1.30216	1.2659	1.30779	1.24081	1.288	1.2594	1.25705	1.23035	1.2575	1.34904	1.23846	1.30109	1.30961	1.32006	1.26658	1.27589	1.29355	1.31984	1.29354	1.31361	1.29501	1.13918	0.673115
OL-A	TMCC2	1.08854e-07	5.36874e-05	0.305223	0.224828	0.166168		0.375581	0.384742	0.383695	0.371537	0.353584	0.395106	0.394901	0.414448	0.380469	0.405521	0.411175	0.305223	0.418506	0.368091	0.398776	0.385383	0.376133	0.374397	0.356709	0.310927	0.361934	0.42344	0.395464	0.366326	0.383607	0.381087	0.366178	0.376352	0.369386	0.349381	0.378797	0.386183	0.386775	0.341594	0.21908
OL-A	RNF220	1.30244e-08	7.16087e-06	0.293561	0.652088	0.293561		2.08124	2.91715	2.78816	3.02199	2.90908	3.18483	3.13024	3.18667	3.12133	2.18435	2.95388	3.03015	2.88342	3.18719	3.17497	3.18996	3.20741	3.24152	3.2085	3.23434	2.89548	3.24127	3.18105	3.0093	3.18803	3.23778	3.18309	3.19372	3.15352	3.16297	3.20936	3.22995	3.21257	2.44023	1.06001
OL-A	OTUD7B	1.70152e-07	7.81722e-05	0.289823	0.310688	0.25054		0.643824	0.443017	0.289823	0.287713	0.289925	0.516714	0.693756	0.67163	0.617196	0.60504	0.461313	0.630116	0.575408	0.618948	0.617577	0.5449	0.616807	0.621631	0.586568	0.520182	0.675407	0.668493	0.587306	0.63578	0.633184	0.594669	0.623763	0.629673	0.61727	0.652775	0.629158	0.610677	0.607401	0.463424	0.37192
OL-A	PSEN1	5.72303e-11	4.08381e-08	0.285288	0.36323	0.285288		0.972114	0.912391	0.875511	0.90293	0.882597	0.881294	0.774548	0.981332	0.930117	0.941054	0.958586	1.02183	0.930806	0.907938	0.882134	0.927893	0.959912	0.950845	0.923372	0.947896	0.993551	1.05116	0.888176	0.900677	0.874301	0.877723	0.910666	0.923254	0.912974	0.886358	0.891348	0.869912	0.919965	0.84061	0.493594
OL-A	MAP4K4	5.33301e-08	2.70998e-05	0.275855	0.383571	0.275855		1.76455	1.17734	1.41747	1.18206	0.984523	1.36206	1.04197	1.88139	1.41573	1.61143	1.4861	1.37767	1.4232	1.62467	1.54028	1.55139	1.71034	1.57776	1.69994	1.75882	1.82142	1.68741	1.54815	1.59277	1.38285	1.49438	1.49036	1.32369	1.32915	1.4303	1.29938	1.3394	1.48501	1.29395	0.398193
OL-A	PXK	2.25095e-08	1.21762e-05	0.267876	0.333914	0.267876		1.13309	1.2782	1.33683	1.29057	1.3096	1.17432	1.25765	1.29861	1.29508	1.27293	1.30059	1.37713	1.35171	1.23311	1.25458	1.15065	1.23484	1.2238	1.21309	1.22245	1.28145	1.37476	1.26468	1.28981	1.27308	1.24388	1.23209	1.24626	1.21972	1.25418	1.27844	1.27303	1.28732	1.1501	0.232984
OL-A	SAMMSON	2.61989e-17	3.9939e-14	0.263015	0.274741	0.293835		0.372567	0.353798	0.347001	0.357016	0.365642	0.364842	0.362473	0.372567	0.372567	0.368152	0.372567	0.349977	0.36248	0.363469	0.370309	0.367777	0.362772	0.348693	0.360761	0.361622	0.371005	0.372567	0.358376	0.36401	0.359438	0.263015	0.364538	0.367855	0.364389	0.344202	0.360523	0.362627	0.363726	0.327382	0.3143
OL-A	SLF2	0.000200686	0.0491291	0.260816	0.154764	0.136896		0.473531	0.334489	0.424968	0.325849	0.308883	0.243578	0.309316	0.365244	0.341903	0.399253	0.260816	0.356688	0.383274	0.289159	0.222802	0.283151	0.329563	0.315809	0.303505	0.316916	0.40108	0.398756	0.286129	0.315889	0.30929	0.243207	0.272242	0.262709	0.240045	0.23495	0.289735	0.278029	0.254978	0.355692	0.176488
OL-A	GPIHBP1	2.16298e-14	2.19824e-11	0.251347	0.217955	0.167913		0.268442	0.289159	0.27229	0.27833	0.288495	0.281517	0.281742	0.289159	0.281679	0.270623	0.260317	0.251347	0.230564	0.28857	0.289159	0.289159	0.289159	0.289159	0.287243	0.288498	0.284106	0.289159	0.289159	0.288487	0.289159	0.289159	0.289159	0.289159	0.287895	0.289159	0.288277	0.288364	0.288081	0.263463	0.208384
OL-A	PEX5L	6.57276e-10	4.00795e-07	0.246257	0.355405	0.423745		2.29286	2.25673	2.23386	2.22596	2.18946	1.88029	2.31708	2.30804	2.21409	2.35614	2.30682	2.28622	2.35596	1.45918	1.05978	1.31941	1.79205	1.90346	1.81229	2.43619	1.80144	2.25921	0.656973	0.595952	0.246257	1.52494	0.573794	0.482162	1.38643	1.84839	0.604932	0.688226	1.20546	1.58962	0.711333
OL-A	ELMO1	2.17537e-06	0.000801731	0.24157	0.13936	0.24157		2.4608	1.85261	2.37558	2.40154	2.37422	1.89868	0.206741	1.43752	1.31339	1.90674	2.33234	2.13189	1.8059	2.14933	2.23251	2.05854	2.26558	1.60352	2.01509	2.10566	2.10923	2.21089	2.45497	1.83713	1.97123	1.966	1.97349	1.92526	1.88612	1.68249	1.81593	1.79206	1.89354	1.37334	0.252612
OL-A	FRYL	2.33134e-06	0.000840736	0.239119	0.318396	0.239119		1.84476	1.77296	1.84721	1.80168	1.7509	1.67739	1.61747	1.925	1.39072	1.69992	1.46464	1.506	1.16279	1.62612	1.54417	1.56448	1.68285	1.58369	1.52828	1.77038	1.88239	2.08722	1.65732	1.72048	1.51785	1.41248	1.75442	1.65818	1.74505	1.85649	1.70701	1.71624	1.69165	1.38099	0.299587
OL-A	ANLN	5.51392e-08	2.76009e-05	0.238749	0.445117	0.238749		1.07354	1.06366	1.02972	1.04175	1.04994	1.06348	1.03564	1.07354	1.03517	1.05899	1.07354	1.00668	1.0424	1.04748	1.02715	1.03292	1.02718	1.06709	1.06408	1.07002	1.01697	1.07354	1.06186	1.03856	1.04301	1.03983	1.06436	1.05889	1.05918	1.06322	1.05935	1.06733	1.06442	0.879446	0.406712
OL-A	CRYBG3	1.90777e-07	8.64633e-05	0.218289	0.394249	0.39288		0.513069	0.495015	0.472051	0.400576	0.41555	0.562729	0.47308	0.500506	0.552306	0.441697	0.379035	0.458283	0.218289	0.569339	0.543719	0.557919	0.428332	0.573387	0.460726	0.579326	0.538989	0.586304	0.491607	0.46164	0.55966	0.531917	0.522017	0.580162	0.574444	0.58401	0.45945	0.406972	0.495127	0.492354	0.381522
OL-A	PLA2G4C	8.87547e-06	0.00278192	0.217195	0.334632	0.352468		0.5028	0.203316	0.217195	0.343515	0.450097	0.476354	0.559254	0.563435	0.576928	0.538075	0.50384	0.540081	0.505598	0.434336	0.385143	0.436013	0.377186	0.49407	0.457981	0.465621	0.51854	0.591671	0.442528	0.330322	0.365949	0.382304	0.36832	0.321149	0.39732	0.390401	0.392323	0.349017	0.38341	0.36047	0.27759
OL-A	JAKMIP3	1.93024e-09	1.13573e-06	0.21686	0.23936	0.272965		0.34669	0.301689	0.304005	0.312756	0.309193	0.292135	0.33712	0.318535	0.333406	0.336788	0.34669	0.318223	0.344557	0.281965	0.249748	0.268943	0.275181	0.258831	0.274794	0.302022	0.329542	0.339601	0.21686	0.224708	0.22679	0.20625	0.239013	0.1883	0.245828	0.205482	0.247146	0.243746	0.253109	0.30421	0.217559
OL-A	QKI	3.17147e-07	0.000136365	0.213289	0.336331	0.213289		2.58281	1.35513	2.06937	1.54637	1.55088	1.4518	1.68529	3.4726	3.35643	2.95986	2.57204	3.1835	2.58037	2.90168	2.57345	2.34436	2.7564	2.84651	2.91642	3.92557	3.48752	3.78773	3.83761	3.84235	3.57216	3.77451	3.79979	3.70429	3.91573	3.93211	3.8491	3.67916	3.47512	1.92041	0.348291
OL-A	LINC01170	2.94304e-06	0.00102816	0.211787	0.174097	0.211787		0.851153	0.868415	0.837566	0.863633	0.889005	0.664179	0.890416	0.932216	0.841228	0.903044	0.879907	0.897043	0.893187	0.850259	0.890246	0.903366	0.814	0.854958	0.898795	0.902053	0.872894	0.932216	0.914725	0.915363	0.915333	0.919538	0.914899	0.895341	0.917241	0.919618	0.90883	0.910554	0.914214	0.793359	0.289601
OL-A	CPEB2	4.69641e-06	0.0015442	0.209122	0.175417	0.263186		0.564999	0.209122	0.503363	0.415383	0.3817	0.39046	0.548918	0.539003	0.461309	0.400525	0.566101	0.458747	0.505622	0.467026	0.333718	0.231845	0.416477	0.379374	0.380977	0.5578	0.584253	0.700748	0.505825	0.442423	0.425513	0.567702	0.45795	0.50043	0.577918	0.570416	0.487723	0.417881	0.477669	0.396384	0.227627
OL-A	COLGALT2	9.65103e-07	0.000385329	0.204937	0.229257	0.204937		0.936586	0.783168	0.773655	0.754187	0.800394	0.594368	0.894758	0.838768	0.686273	0.874963	0.936586	0.9026	0.898023	0.730846	0.637477	0.644868	0.771607	0.769743	0.723471	0.736558	0.773515	0.936586	0.732716	0.782347	0.702876	0.841952	0.682933	0.706334	0.684131	0.760312	0.689205	0.77372	0.772362	0.69734	0.277181
OL-A	ENPP6	2.69008e-06	0.000949683	0.204472	0.392728	0.307387		0.457358	0.457358	0.44356	0.440024	0.454026	0.443834	0.448641	0.374024	0.457358	0.204472	0.457358	0.412859	0.453952	0.445271	0.447154	0.449239	0.455792	0.452569	0.452117	0.451241	0.451687	0.457358	0.457358	0.441472	0.449211	0.451556	0.430319	0.444651	0.448283	0.448136	0.44498	0.445625	0.44957	0.436084	0.400128
OL-A	FAR1	2.37436e-07	0.000104778	0.203052	0.278137	0.295072		0.667907	0.527869	0.611401	0.532293	0.529257	0.495074	0.460199	0.492112	0.573417	0.516619	0.436003	0.505014	0.361663	0.413602	0.392203	0.359063	0.468779	0.503191	0.411052	0.409183	0.611405	0.754315	0.41677	0.302071	0.291663	0.203052	0.343144	0.303757	0.361501	0.337274	0.320189	0.315697	0.382358	0.510844	0.27962
OL-A	KIF13B	8.06585e-07	0.000329893	0.193247	0.154192	0.193247		0.630415	0.673261	0.699808	0.663455	0.668235	0.60927	0.514309	0.634116	0.582075	0.652356	0.658746	0.630895	0.534091	0.634263	0.645738	0.660156	0.668176	0.649453	0.617558	0.7422	0.748489	0.783481	0.676519	0.710683	0.657151	0.641599	0.698713	0.682526	0.70348	0.733617	0.625524	0.633555	0.61364	0.46556	0.264247
OL-A	AC096564.1	8.31978e-11	5.8131e-08	0.190364	0.302473	0.377299		0.648477	0.621148	0.61958	0.620848	0.60765	0.627826	0.624857	0.645403	0.605424	0.616811	0.63235	0.603304	0.623273	0.590934	0.588658	0.593204	0.590737	0.599894	0.586572	0.608873	0.616991	0.648477	0.550866	0.548424	0.539776	0.546905	0.529141	0.522165	0.502089	0.49848	0.542485	0.527761	0.507112	0.512414	0.190364
OL-A	GJB1	2.21797e-05	0.00635779	0.185501	0.154261	0.123433		0.244993	0.244993	0.205568	0.233893	0.23437	0.233912	0.233813	0.214503	0.244993	0.235224	0.244993	0.185501	0.233754	0.242774	0.237777	0.242905	0.240771	0.242292	0.244622	0.241249	0.23389	0.244993	0.244993	0.24339	0.241066	0.244993	0.243459	0.242872	0.244098	0.244993	0.244088	0.240554	0.243115	0.204358	0.186713
OL-A	KANK4	2.31794e-06	0.000840736	0.178472	0.197009	0.192793		0.214049	0.209516	0.183797	0.202882	0.206662	0.192437	0.207563	0.206288	0.200974	0.160002	0.178472	0.214049	0.203562	0.191768	0.200682	0.211624	0.208663	0.211482	0.210751	0.201727	0.209975	0.214049	0.184621	0.201298	0.208393	0.214049	0.20311	0.203716	0.200231	0.199657	0.201835	0.206923	0.209366	0.158666	0.208496
OL-A	SNX29	1.25505e-07	6.01313e-05	0.172117	0.6575	0.581842		0.900917	0.793864	0.569791	0.732158	0.7271	0.876393	0.172117	0.712346	0.737032	0.689577	0.786487	0.947958	0.776836	0.845653	0.793989	0.892685	0.903973	0.889071	0.813434	0.821156	1.02584	0.981006	0.816172	0.812409	0.70953	0.849516	0.799672	0.845368	0.804993	0.931278	0.777482	0.830814	0.806377	0.888822	0.713275
OL-A	ATP11A	0.000100605	0.0263601	0.16903	0.268793	0.314871		0.665998	0.566862	0.492028	0.525235	0.557077	0.560933	0.216696	0.584944	0.516017	0.465619	0.388302	0.515527	0.16903	0.517047	0.518597	0.52686	0.557343	0.505131	0.527655	0.576604	0.567381	0.665998	0.606057	0.521172	0.435732	0.434564	0.530461	0.435435	0.461258	0.528415	0.505202	0.450368	0.411371	0.516156	0.123298
OL-A	PLD1	1.32039e-06	0.000514923	0.167557	0.125719	0.244652		0.969301	0.963399	0.933934	0.941368	0.925711	0.923479	0.59488	0.904216	0.948482	0.341348	0.873232	0.72108	0.920556	0.929485	0.95289	0.950436	0.928367	0.788756	0.92935	0.944301	0.894097	0.925374	0.932986	0.931982	0.864303	0.960169	0.806955	0.896417	0.907158	0.910366	0.871203	0.941497	0.945049	0.743393	0.167557
OL-A	UBE4B	1.49657e-05	0.00444178	0.166197	0.183705	0.166197		0.620483	0.529039	0.389268	0.493034	0.513804	0.409116	0.518273	0.415294	0.569153	0.475585	0.630108	0.618888	0.530196	0.397895	0.361078	0.400187	0.409018	0.512514	0.348342	0.31202	0.621656	0.779967	0.328998	0.260831	0.262867	0.300686	0.266377	0.276119	0.29035	0.292447	0.306828	0.366622	0.41414	0.442391	0.160864
OL-A	AC114485.1	7.41284e-29	4.97224e-25	0.164499	0.185371	0.164499		0.199685	0.191154	0.193761	0.194047	0.196036	0.192112	0.193678	0.199685	0.199685	0.187426	0.199685	0.199685	0.194457	0.192232	0.190013	0.192151	0.195685	0.189607	0.194909	0.193079	0.199261	0.199685	0.199685	0.195404	0.19555	0.190964	0.190168	0.199685	0.189202	0.196767	0.193927	0.193787	0.193894	0.199685	0.18695
OL-A	LIPA	2.52439e-05	0.00717482	0.164012	0.286489	0.164012		0.699688	0.663313	0.717897	0.70428	0.732422	0.725013	0.553228	0.748901	0.719621	0.526099	0.681289	0.678787	0.69634	0.528996	0.603883	0.576756	0.691644	0.705301	0.666959	0.571663	0.656282	0.760005	0.759672	0.605783	0.54623	0.540666	0.446393	0.489968	0.622036	0.440358	0.536055	0.56507	0.628569	0.625151	0.369279
OL-A	TMEM63A	3.90395e-06	0.00130931	0.163589	0.304966	0.163589		0.591725	0.551167	0.478237	0.539497	0.582975	0.635173	0.578032	0.612892	0.573041	0.593399	0.607697	0.615184	0.576275	0.656052	0.658449	0.654083	0.659829	0.658104	0.653346	0.657218	0.618768	0.661946	0.648583	0.660467	0.659711	0.657418	0.655804	0.657642	0.656367	0.65483	0.655269	0.656368	0.654337	0.540769	0.352479
OL-A	FMO5	1.187e-11	9.25804e-09	0.149781	0.16129	0.156925		0.196224	0.152393	0.162717	0.167113	0.143205	0.141797	0.169377	0.182706	0.184098	0.149781	0.196224	0.175835	0.159307	0.166485	0.180737	0.172941	0.18083	0.171514	0.17003	0.142932	0.158368	0.185692	0.178834	0.174041	0.176695	0.176086	0.169217	0.158895	0.158958	0.155016	0.170601	0.167413	0.173601	0.167895	0.129893
OL-A	DNAJC6	1.45183e-07	6.8471e-05	0.138234	0.138234	0.427045		1.56518	1.49126	1.43142	1.35761	1.37726	1.10448	1.47646	1.49131	1.31408	1.49478	1.48235	1.26446	1.46204	0.83231	0.905926	0.824002	0.970683	1.12599	0.894816	1.045	0.976551	1.22756	0.884366	0.818169	0.786258	0.849723	0.752503	0.651107	0.815334	0.785054	0.822581	0.895844	0.956405	0.972416	0.227851
OL-A	AC084032.1	4.55397e-07	0.00019333	0.136368	0.123023	0.145815		0.243156	0.233399	0.236208	0.233458	0.235486	0.23419	0.236305	0.243156	0.227909	0.243156	0.243156	0.21519	0.242262	0.215913	0.233561	0.240145	0.243156	0.232816	0.234947	0.124615	0.243156	0.243156	0.236838	0.23158	0.239592	0.233979	0.238787	0.224862	0.240087	0.226048	0.240589	0.237467	0.237229	0.136368	0.140114
OL-A	CHRM5	9.22322e-07	0.000372685	0.133865	0.23529	0.133865		0.341476	0.318533	0.287309	0.309972	0.321937	0.322722	0.325082	0.302626	0.325589	0.324561	0.32575	0.341476	0.3057	0.242237	0.269851	0.336014	0.255009	0.328344	0.319776	0.30421	0.317045	0.341476	0.317852	0.281077	0.312435	0.309842	0.309273	0.319563	0.325053	0.31373	0.286537	0.31945	0.326771	0.322552	0.30137
OL-A	CPB2-AS1	3.35644e-13	3.05332e-10	0.133844	0.133844	0.258853		0.498948	0.394326	0.474019	0.433942	0.414426	0.275021	0.485139	0.498948	0.489687	0.487923	0.479593	0.470033	0.475563	0.34621	0.397029	0.340886	0.401757	0.394727	0.36375	0.435714	0.465675	0.498948	0.383334	0.392705	0.411974	0.356223	0.41921	0.38512	0.383588	0.408786	0.411246	0.427658	0.446495	0.419256	0.211178
OL-A	FOLH1	0.00019296	0.0486578	0.133346	0.100573	0.133346		0.658538	0.658538	0.630099	0.648808	0.641042	0.644945	0.627012	0.63927	0.591962	0.648184	0.647444	0.658538	0.637942	0.648422	0.655753	0.652365	0.643672	0.652116	0.644842	0.656546	0.613684	0.658538	0.658538	0.653118	0.652983	0.648942	0.650229	0.656292	0.655711	0.652403	0.655776	0.654877	0.655931	0.572568	0.199008
OL-A	SH3TC2-DT	6.66474e-06	0.00214925	0.12618	0.233616	0.12618		0.400729	0.400729	0.375891	0.393769	0.396937	0.396129	0.392631	0.400729	0.400729	0.382095	0.400729	0.400729	0.389897	0.393944	0.400729	0.399827	0.399004	0.400729	0.397724	0.398319	0.390947	0.400729	0.391838	0.39746	0.399372	0.392434	0.399751	0.400729	0.399643	0.400729	0.395974	0.399812	0.399923	0.363519	0.26573
OL-A	ELOVL1	7.40722e-06	0.00236594	0.116905	0.218988	0.116905		0.361065	0.341644	0.341655	0.332069	0.330109	0.342871	0.307455	0.338045	0.308786	0.323443	0.336329	0.301126	0.264911	0.355334	0.349807	0.343956	0.354815	0.357181	0.351775	0.352051	0.357592	0.361065	0.34	0.348939	0.354447	0.350807	0.348048	0.359159	0.34978	0.348722	0.351617	0.348096	0.342244	0.291845	0.219627
OL-A	AC009063.2	2.61005e-07	0.000113683	0.116544	0.183324	0.215522		0.324337	0.370559	0.365854	0.367925	0.364998	0.364473	0.360488	0.372196	0.356186	0.370075	0.372196	0.372196	0.361389	0.361735	0.369718	0.354541	0.364557	0.372196	0.36889	0.371458	0.368528	0.372196	0.349966	0.369337	0.360962	0.372196	0.371776	0.372196	0.366408	0.366497	0.363237	0.354092	0.359885	0.336178	0.116544
OL-A	PRIMA1	0.000200688	0.0491291	0.107714	0.161552	0.15044		0.249706	0.208313	0.228665	0.233616	0.236361	0.231977	0.244861	0.249706	0.249706	0.236742	0.249706	0.249706	0.243381	0.248118	0.248293	0.241533	0.247766	0.249706	0.247511	0.231775	0.246455	0.249706	0.249706	0.249415	0.248651	0.24761	0.247237	0.247323	0.248376	0.244804	0.248457	0.24761	0.248494	0.107714	0.147856
OL-A	PAQR6	9.48514e-06	0.00291846	0.103127	0.204122	0.103127		0.259418	0.202316	0.170737	0.189103	0.157303	0.262967	0.26887	0.287725	0.259971	0.269747	0.262511	0.243893	0.250139	0.275282	0.265724	0.280985	0.282398	0.287725	0.281085	0.281193	0.266491	0.287725	0.273627	0.282258	0.280641	0.279834	0.277296	0.279906	0.284328	0.274792	0.284029	0.283504	0.280405	0.18964	0.224461
OL-A	ARSI	9.29448e-11	6.3616e-08	0.0959986	0.124198	0.0959986		0.152797	0.152797	0.152797	0.1501	0.149211	0.148831	0.150057	0.152797	0.152797	0.148997	0.152797	0.152797	0.148373	0.15124	0.152797	0.152797	0.152003	0.152797	0.150074	0.151256	0.148794	0.152797	0.152797	0.148426	0.150828	0.152797	0.149265	0.148552	0.147243	0.150948	0.150085	0.150026	0.151296	0.129743	0.140232
OL-A	TECTB	1.37576e-05	0.00411965	0.094472	0.0967088	0.0931187		0.114461	0.0957349	0.10295	0.112616	0.11152	0.114461	0.113461	0.114461	0.114461	0.106345	0.114461	0.094472	0.111618	0.114461	0.114461	0.111353	0.112366	0.114461	0.112468	0.113708	0.114021	0.114461	0.114461	0.109833	0.0968895	0.111294	0.113493	0.114461	0.1097	0.101357	0.108825	0.105808	0.109485	0.108291	0.0934003
OL-A	KEL	1.61422e-10	1.08275e-07	0.0944315	0.107337	0.0944315		0.156657	0.156657	0.14335	0.14996	0.150675	0.155642	0.151254	0.156657	0.145027	0.153609	0.156657	0.156657	0.152298	0.153068	0.153972	0.155906	0.153574	0.156657	0.154897	0.153507	0.154539	0.156657	0.153604	0.154634	0.15065	0.151943	0.150296	0.147463	0.150332	0.14746	0.149365	0.153543	0.152301	0.136946	0.106768
OL-A	CHADL	3.75051e-06	0.00127055	0.0909232	0.124728	0.0909232		0.193507	0.215827	0.194708	0.198306	0.194433	0.187142	0.208595	0.221814	0.218701	0.213459	0.221814	0.198746	0.217726	0.21723	0.218323	0.218737	0.220484	0.217415	0.216988	0.210599	0.206343	0.221814	0.215175	0.216281	0.216496	0.217444	0.215324	0.21827	0.218484	0.202396	0.216329	0.216325	0.213316	0.166125	0.137148
OL-A	LINC01445	0.000167052	0.0427679	0.0885624	0.0925755	0.0967263		0.111142	0.111142	0.111142	0.110034	0.110607	0.10993	0.109043	0.111142	0.0943604	0.111142	0.111142	0.0885624	0.111142	0.111142	0.111142	0.111142	0.111142	0.111142	0.111142	0.110711	0.111142	0.111142	0.111142	0.111142	0.111142	0.111142	0.106385	0.107486	0.105402	0.108813	0.107969	0.110159	0.111142	0.0965061	0.103194
OL-A	GJC2	2.16903e-06	0.000801731	0.0880584	0.139995	0.0880584		0.198991	0.198991	0.180696	0.193855	0.193355	0.196245	0.194287	0.198991	0.179302	0.189222	0.190477	0.17336	0.19705	0.196848	0.197664	0.196316	0.193959	0.186608	0.196058	0.197869	0.190791	0.198991	0.194965	0.196481	0.197151	0.198991	0.195854	0.198991	0.196885	0.191037	0.195963	0.195518	0.192877	0.193197	0.134347
OL-A	AC107375.1	1.79352e-05	0.00523053	0.0683437	0.086036	0.0683437		0.149045	0.0838431	0.109399	0.0979445	0.105415	0.116068	0.13182	0.149045	0.149045	0.129816	0.121272	0.149045	0.143346	0.135591	0.141939	0.137864	0.138717	0.137472	0.126129	0.136361	0.147267	0.149045	0.146135	0.132781	0.128844	0.139347	0.130281	0.127795	0.131874	0.13571	0.131847	0.129867	0.132701	0.135356	0.103269
OL-A	TMEM246-AS1	3.97059e-05	0.0109152	0.0613725	0.0292555	0.0484972		0.0749357	0.0749357	0.0590308	0.0705085	0.0712865	0.0690499	0.0710517	0.0749357	0.0749357	0.0749357	0.0749357	0.0613725	0.0728002	0.0665259	0.0749357	0.0687982	0.0665171	0.0697552	0.0709148	0.0469581	0.0524016	0.0678467	0.0698707	0.0693705	0.0689525	0.0730026	0.0672638	0.061562	0.0680424	0.0662431	0.0687861	0.0669065	0.0682589	0.0703154	0.0438001
OL-A	MIR4527HG	1.82021e-06	0.000693708	0.055664	0.124746	0.122895		0.129875	0.128551	0.129875	0.122309	0.125293	0.122731	0.125433	0.129875	0.11764	0.100669	0.129875	0.129875	0.129875	0.055664	0.0878343	0.12135	0.119223	0.111532	0.121319	0.125887	0.129875	0.129875	0.109835	0.115981	0.115316	0.0966488	0.116651	0.121485	0.109049	0.108858	0.120339	0.115963	0.120348	0.112756	0.125573
OL-A	DEPDC1B	1.06641e-05	0.00322208	0.0532998	0.0926524	0.0706399		0.113865	0.110393	0.10122	0.10618	0.110116	0.109518	0.111696	0.101095	0.097494	0.106304	0.113865	0.113865	0.0834608	0.104008	0.0986502	0.112587	0.10809	0.105392	0.104482	0.103923	0.110027	0.113865	0.0754475	0.0888352	0.081081	0.0922432	0.0861131	0.106731	0.0940807	0.0969158	0.0932207	0.0869366	0.0989774	0.0823859	0.0532998
OL-A	AC073342.1	0.0001689	0.0429134	0.0465958	0.0699623	0.0998059		0.121683	0.0908219	0.106801	0.107838	0.0983111	0.104256	0.103248	0.114153	0.101536	0.121683	0.121683	0.121683	0.105319	0.100431	0.10838	0.109216	0.109944	0.105596	0.097818	0.11231	0.11073	0.121683	0.121683	0.107831	0.113918	0.0990333	0.105436	0.110563	0.109777	0.111375	0.104805	0.104746	0.104376	0.095533	0.0465958
OL-A	TRPV5	1.13236e-07	5.50394e-05	0.0454976	0.0479111	0.0454976		0.0608304	0.0561205	0.0608304	0.0591786	0.0608304	0.0602557	0.0608304	0.0608304	0.0608304	0.0590159	0.0608304	0.0608304	0.0555136	0.0569027	0.0555825	0.0608304	0.0608304	0.0608304	0.0602893	0.059514	0.0608304	0.0608304	0.0608304	0.0599474	0.0599839	0.0608304	0.0605537	0.0608304	0.0601613	0.0608304	0.0601798	0.0593663	0.0601896	0.054661	0.0564097
OL-A	LINC00539	0.000196421	0.0487968	0.0449135	0.0430148	0.0418722		0.0585759	0.0405916	0.0585759	0.0558226	0.0566557	0.04995	0.0431177	0.0585759	0.0449135	0.0585759	0.0585759	0.0585759	0.0576815	0.0529306	0.0461814	0.0523166	0.0532737	0.0435744	0.0487123	0.0526581	0.0503877	0.0585759	0.0556452	0.0503143	0.0553721	0.0569004	0.0515572	0.0569201	0.0512086	0.0521563	0.0519917	0.0540479	0.0556826	0.0445705	0.0392691
OL-A	LINC00323	2.0118e-05	0.00581654	0.0388748	0.0440385	0.0438405		0.046735	0.046735	0.046735	0.0443808	0.0457864	0.0449645	0.0458463	0.046735	0.046735	0.046735	0.046735	0.046735	0.0423112	0.0462681	0.046735	0.046735	0.046735	0.046735	0.046735	0.046593	0.042136	0.046735	0.046735	0.046735	0.0456564	0.0388748	0.046735	0.046735	0.046735	0.046735	0.0457367	0.0456024	0.0463828	0.046735	0.046735
OL-A	CPA2	6.54435e-05	0.0175587	0.0314275	0.0377912	0.0329433		0.0428311	0.0400189	0.0314275	0.0363912	0.0400286	0.0389834	0.0376567	0.0428311	0.0428311	0.0428311	0.0428311	0.0428311	0.0428311	0.0396138	0.0428311	0.0420081	0.0428311	0.0428311	0.0423811	0.0355004	0.0428311	0.0428311	0.0428311	0.0414424	0.0396519	0.0381666	0.0402597	0.0428311	0.0419833	0.0415425	0.0403908	0.03937	0.0420141	0.0428311	0.035157
OL-A	AL162391.1	4.23363e-06	0.00140582	0.0279192	0.0255606	0.0279192		0.0364767	0.0364767	0.0364767	0.0364767	0.0364767	0.0364767	0.0354656	0.0364767	0.0364767	0.0364767	0.0364767	0.0364767	0.0364767	0.0364767	0.0364767	0.0364767	0.0364767	0.0364767	0.0364767	0.0364767	0.0364767	0.0364767	0.0364767	0.0364767	0.0364767	0.0364767	0.0364767	0.0364767	0.0364767	0.0364767	0.0364767	0.0364767	0.0364767	0.0364767	0.0313052
EPD	CFAP299	5.85507e-21	1.96367e-16	3.63359	4.46743	4.45508	4.45994		4.4208	4.43183	4.44927	4.45983	4.46206	4.45738	4.43439	4.45814	4.42248	4.45492	4.48159	4.47412	4.3102	4.46661	4.43462	4.44922	4.44861	4.2892	3.63359	4.45264	4.40313	4.45745	4.34345	4.2466	4.21438	4.25131	4.2525	4.26365	4.2462	4.05051	4.12101	4.24327	4.43605	4.47473
EPD	DNAH9	6.5679e-10	2.75343e-06	2.28736	2.46156	2.42617	2.3972		2.37246	2.32548	2.35264	2.41983	2.43509	2.45795	2.49191	2.42959	2.44212	2.49191	2.45431	2.43701	2.37746	2.37337	2.41875	2.39848	2.41644	2.40322	2.42394	2.4594	2.48138	2.40749	2.38967	2.33678	2.30481	2.35868	2.33203	2.32634	2.35764	2.3206	2.28736	2.33053	2.45685	2.4658
EPD	ARMC3	1.37652e-11	1.15414e-07	2.27957	2.32805	2.33849	2.34195		2.33962	2.30367	2.27957	2.32575	2.35926	2.35867	2.36408	2.35149	2.349	2.36408	2.36408	2.36044	2.35163	2.35417	2.35049	2.35744	2.36408	2.34831	2.36029	2.34375	2.36408	2.36043	2.32237	2.32697	2.30305	2.34614	2.3158	2.34708	2.3118	2.32064	2.29712	2.31828	2.3177	2.34007
EPD	LRRIQ1	9.45844e-10	3.52464e-06	2.19379	2.42873	2.43487	2.43272		2.37678	2.38783	2.31809	2.33532	2.43546	2.43396	2.43474	2.43043	2.35949	2.43292	2.44211	2.42864	2.38862	2.39848	2.41448	2.41355	2.43329	2.38662	2.42929	2.43748	2.44211	2.39798	2.34154	2.27756	2.24099	2.33184	2.2987	2.32856	2.25906	2.27602	2.19379	2.19645	2.42142	2.43366
EPD	CFAP43	6.45911e-09	1.96932e-05	2.17761	2.27844	2.27595	2.27976		2.25273	2.25435	2.22775	2.23615	2.29759	2.30492	2.30312	2.30365	2.28266	2.31211	2.31211	2.29508	2.22211	2.19301	2.17924	2.25341	2.22078	2.19992	2.28404	2.29779	2.31211	2.23788	2.21946	2.22702	2.21179	2.24942	2.22732	2.23641	2.19093	2.22208	2.17761	2.20697	2.29188	2.2915
EPD	DCDC1	4.28345e-10	2.28511e-06	2.14668	2.29455	2.28038	2.28074		2.21758	2.14773	2.20962	2.24221	2.27633	2.29135	2.31592	2.31281	2.22962	2.30922	2.29029	2.29617	2.26094	2.28061	2.29284	2.24978	2.30499	2.25009	2.25057	2.2961	2.31592	2.24073	2.22913	2.2253	2.16001	2.21502	2.17935	2.157	2.1534	2.14668	2.15947	2.17504	2.29737	2.29463
EPD	SPAG17	3.36456e-10	2.25681e-06	2.08007	2.19053	2.1898	2.18416		2.16181	2.10979	2.16334	2.18203	2.18565	2.18961	2.19152	2.19152	2.15827	2.1816	2.19152	2.18649	2.17251	2.1853	2.18276	2.18353	2.16262	2.16817	2.18305	2.18777	2.19152	2.16064	2.18011	2.16612	2.16755	2.17483	2.08007	2.15424	2.09578	2.17216	2.17683	2.18074	2.19152	2.18532
EPD	ADGB	4.95597e-12	5.54044e-08	2.06415	2.07673	2.07738	2.07154		2.07502	2.06415	2.06854	2.07413	2.07413	2.07253	2.07738	2.07738	2.0667	2.07738	2.07738	2.07738	2.074	2.07265	2.07343	2.07399	2.07233	2.07488	2.07368	2.07738	2.07738	2.07738	2.07423	2.07174	2.07493	2.07017	2.06798	2.06811	2.07386	2.07057	2.07284	2.07628	2.07738	2.07644
EPD	SPATA17	4.76945e-10	2.28511e-06	1.98025	2.05804	2.02864	2.04964		2.0199	1.9731	1.98025	2.01019	2.0541	2.04807	2.06816	2.06816	2.01694	2.0569	2.04456	2.04856	2.04244	2.04449	2.03651	2.05124	2.04029	2.032	2.04513	2.05974	2.06816	1.99988	2.0434	2.01306	2.02	2.03746	2.03584	2.03816	1.99584	2.02807	2.01874	2.02638	2.06136	2.0601
EPD	CFAP44	2.5996e-12	4.35927e-08	1.94985	2.10446	2.10884	2.10958		2.00922	2.05608	1.98294	2.03968	2.08496	2.0881	2.10611	2.14838	2.0318	2.14711	2.09387	2.1204	2.01256	2.06049	2.11771	2.08229	2.12959	2.10112	2.07085	2.11882	2.16187	2.00632	1.99609	1.98246	1.93276	1.97208	1.94939	2.00744	1.99174	1.97038	1.94985	1.95661	2.10683	2.11196
EPD	CFAP47	3.08224e-06	0.00450033	1.7721	2.0269	2.01171	2.01604		2.00548	1.80385	1.7721	1.95513	2.02642	2.01923	2.0063	2.03393	2.01585	2.02167	2.03393	2.03393	2.02215	2.01754	2.02218	2.01719	2.01013	2.0143	2.01905	2.01329	2.03393	2.02934	2.02304	2.01585	1.98819	2.0173	2.00074	2.01622	2.01078	2.01986	2.01562	2.02295	2.02655	2.02791
EPD	DTHD1	1.3068e-09	4.38273e-06	1.70667	2.13344	2.13523	2.15207		2.12794	2.15743	2.15421	2.15887	2.16202	2.16082	2.13031	1.70667	2.15661	2.16267	2.14695	2.16267	2.16249	2.16267	2.16267	2.16267	2.15234	2.16189	2.16186	2.16267	2.16267	2.16267	2.16188	2.16267	2.15904	2.16141	2.15921	2.16267	2.16267	2.16129	2.16127	2.16236	2.14191	2.13671
EPD	TRDN	8.60021e-08	0.000240362	1.57407	2.05366	2.02898	2.03511		1.94783	1.57407	1.78792	1.97691	2.05734	2.05549	2.06446	2.05304	2.03357	2.06446	2.02404	2.05286	2.05264	2.0552	2.05541	2.05366	2.06446	2.03448	2.05711	2.04773	1.98826	1.97952	2.05252	2.05297	2.05899	2.0286	2.04486	2.05882	2.05352	2.05668	2.06146	2.05887	2.02726	2.05158
EPD	TMEM232	4.74923e-07	0.00113771	1.55906	2.92311	2.95245	2.83726		2.78425	2.85389	2.55924	2.45766	2.85571	2.97334	2.89482	2.95963	2.93211	2.95935	2.99943	2.99123	2.14316	2.12392	2.49294	2.49541	2.57432	2.34592	2.94426	2.92848	2.96369	1.55906	2.07804	2.08759	2.28664	2.07234	1.91172	2.10628	2.16622	1.98255	1.92033	1.88101	2.8821	2.95781
EPD	DNAH6	5.44638e-06	0.00730643	1.49833	2.29366	2.28504	2.30201		2.27893	2.20491	2.23124	2.26862	2.30064	2.31685	2.28048	2.32996	2.25802	2.32004	2.31275	2.30286	2.16807	2.12869	2.08887	2.2052	2.17812	2.22329	2.29186	2.27362	2.32996	2.06157	1.9838	1.7493	1.87101	1.49833	1.6663	1.93654	1.81896	1.90786	1.84979	1.97436	2.29879	2.30257
EPD	CAPS	5.9016e-06	0.00733066	1.46652	1.62941	1.60446	1.59205		1.60904	1.46652	1.52266	1.60225	1.64144	1.63712	1.63347	1.62252	1.63155	1.65022	1.56698	1.63363	1.64798	1.64688	1.64281	1.64123	1.65709	1.64394	1.65417	1.63302	1.65709	1.63371	1.64406	1.64307	1.64147	1.64406	1.6555	1.64817	1.63527	1.64771	1.65173	1.65029	1.59902	1.63922
EPD	WDR78	1.59532e-06	0.00293292	1.46301	1.65923	1.66509	1.64736		1.65165	1.60386	1.57915	1.60097	1.65222	1.68961	1.60976	1.69901	1.64534	1.65211	1.69954	1.67447	1.60087	1.55291	1.59025	1.61182	1.57854	1.54458	1.67398	1.68618	1.71453	1.58488	1.50184	1.49117	1.46304	1.49927	1.47019	1.52548	1.46301	1.54673	1.52113	1.56186	1.68277	1.67595
EPD	HYDIN	1.65656e-06	0.00293292	1.42799	2.20289	2.15212	1.87003		1.90126	1.79293	1.89505	2.02026	1.80708	2.34642	2.33023	2.37071	2.24097	2.3174	2.36814	2.32227	1.7637	1.85969	1.96207	2.04573	2.11243	2.01835	2.15111	2.26421	2.38373	1.83325	1.7043	1.70642	1.73005	1.80808	1.78401	1.74632	1.61714	1.66065	1.42799	1.48428	2.30116	2.2616
EPD	ANKFN1	1.27388e-06	0.00284823	1.34714	1.93683	1.91187	1.92427		1.76348	1.46722	1.34714	1.47287	1.75084	1.93411	1.88837	1.92806	1.93311	1.93635	1.95248	1.91675	1.59324	1.56963	1.85935	1.77341	1.50653	1.78073	1.91813	1.92984	1.95248	1.79448	1.80101	1.83951	1.88708	1.83164	1.7854	1.85935	1.77523	1.8513	1.86512	1.90164	1.90968	1.93775
EPD	CFAP157	9.34751e-08	0.000241151	1.34357	1.35396	1.34357	1.34994		1.35175	1.35141	1.35041	1.35371	1.35169	1.35397	1.35491	1.35491	1.34383	1.35491	1.35491	1.35491	1.3533	1.35491	1.35062	1.35279	1.35491	1.35317	1.35328	1.35447	1.35491	1.35491	1.35329	1.35321	1.35307	1.3521	1.35491	1.35179	1.35301	1.35338	1.35397	1.35234	1.35491	1.35248
EPD	ZBBX	5.71269e-06	0.00733066	1.32917	1.77779	1.78318	1.78192		1.78751	1.77894	1.75138	1.77205	1.77326	1.78169	1.74794	1.77405	1.78751	1.78751	1.75358	1.78572	1.77918	1.7757	1.78186	1.73432	1.76179	1.7156	1.78592	1.76381	1.78751	1.74078	1.72219	1.60012	1.66961	1.51938	1.32917	1.59311	1.4435	1.37064	1.49695	1.53404	1.77248	1.77442
EPD	AL357093.2	2.47874e-06	0.0041566	1.32421	1.35542	1.34962	1.3545		1.35626	1.32421	1.35461	1.34868	1.34982	1.34405	1.35626	1.35626	1.35626	1.34774	1.35626	1.34851	1.34843	1.35276	1.35181	1.35461	1.35626	1.35394	1.33921	1.35324	1.35626	1.3536	1.35183	1.35445	1.34596	1.35385	1.35432	1.35423	1.34719	1.35226	1.35071	1.3514	1.35459	1.35332
EPD	DNAH11	3.08628e-06	0.00450033	1.32292	1.57942	1.55554	1.5709		1.4176	1.46543	1.54676	1.57444	1.44962	1.55056	1.59338	1.54984	1.39514	1.32292	1.56812	1.46383	1.54768	1.5591	1.56368	1.5756	1.58441	1.55792	1.35588	1.60117	1.55568	1.54428	1.5397	1.52422	1.49139	1.55105	1.54976	1.56597	1.5703	1.54745	1.54377	1.56531	1.56312	1.57035
EPD	CFAP54	1.22491e-05	0.0124087	1.29441	2.87357	2.85504	2.83944		2.64283	2.73117	2.62442	2.72883	2.87703	2.86379	1.29441	2.86267	2.84444	2.87412	2.89029	2.86231	2.82747	2.8422	2.86203	2.85199	2.8744	2.85727	2.83745	2.86607	2.89029	2.84229	2.76482	2.77997	2.66914	2.79131	2.69817	2.77031	2.69095	2.7457	2.6796	2.71824	2.86695	2.87401
EPD	CCDC30	1.74364e-05	0.0158049	1.28477	1.74299	1.75345	1.66601		1.59444	1.68462	1.64184	1.63093	1.72833	1.76595	1.78401	1.80176	1.62378	1.76224	1.79137	1.79024	1.58023	1.51855	1.61642	1.57501	1.56935	1.45591	1.68638	1.78724	1.72685	1.49138	1.38915	1.35755	1.41247	1.43366	1.3121	1.28477	1.32406	1.32818	1.29836	1.30514	1.79431	1.73561
EPD	FRMPD2	2.7607e-06	0.00440897	1.26502	1.66546	1.6516	1.66289		1.27548	1.26502	1.4405	1.53731	1.659	1.66648	1.66989	1.66989	1.65777	1.6334	1.66989	1.65693	1.65946	1.66372	1.66911	1.66001	1.66567	1.66331	1.66379	1.61017	1.66989	1.64707	1.66448	1.65531	1.66338	1.64184	1.66733	1.58068	1.55378	1.63814	1.65789	1.66414	1.658	1.66446
EPD	CCDC146	2.0013e-05	0.017663	1.24942	1.58648	1.52295	1.55599		1.59672	1.60461	1.57421	1.59203	1.24942	1.5698	1.54023	1.62623	1.53678	1.5656	1.6981	1.60599	1.59392	1.6279	1.60763	1.62798	1.5648	1.46065	1.67624	1.70789	1.77413	1.43036	1.61401	1.52352	1.42948	1.54724	1.54937	1.53056	1.58358	1.55212	1.57173	1.55052	1.6911	1.55247
EPD	AGBL1	1.28479e-05	0.0124087	1.24767	1.49291	1.47908	1.38563		1.44808	1.44413	1.41034	1.3641	1.4398	1.49469	1.52115	1.50591	1.43969	1.45685	1.52115	1.49517	1.46918	1.45178	1.45099	1.41358	1.40638	1.34696	1.4847	1.45878	1.38283	1.47989	1.46135	1.37407	1.48469	1.24767	1.4645	1.47368	1.4376	1.33795	1.33002	1.42501	1.49982	1.51084
EPD	CFAP73	1.41641e-06	0.00293292	1.22907	1.23796	1.23893	1.24004		1.2412	1.23383	1.23681	1.23967	1.2386	1.2388	1.2412	1.22907	1.2412	1.2412	1.2412	1.23723	1.2412	1.23861	1.23966	1.23738	1.2412	1.24038	1.24079	1.2412	1.2412	1.2412	1.23604	1.23627	1.23699	1.23746	1.23837	1.23968	1.23863	1.23686	1.23328	1.23459	1.2412	1.24013
EPD	TTC29	3.88378e-05	0.0313915	1.1941	1.24558	1.24783	1.23042		1.1941	1.22479	1.21747	1.22748	1.24848	1.25017	1.21721	1.25494	1.25008	1.24022	1.25494	1.24911	1.2472	1.2425	1.241	1.20254	1.22414	1.24834	1.24602	1.25363	1.25494	1.24288	1.2016	1.24401	1.22906	1.22498	1.23717	1.24097	1.22324	1.24084	1.24559	1.24233	1.25494	1.24755
EPD	DNAH7	1.57995e-05	0.0147189	1.19271	2.17461	2.17287	2.17778		2.02592	2.06919	1.8084	1.19271	2.16384	2.16773	2.1158	2.16599	2.11853	2.1596	2.19609	2.1716	2.06695	2.11267	2.15103	2.10535	2.11158	2.04245	2.17189	2.1451	2.19609	2.17242	1.95179	1.88496	1.84667	1.94617	1.8043	1.95382	1.63414	1.80252	1.79785	1.90225	2.15594	2.18359
EPD	PPP1R42	7.73713e-06	0.0086496	1.16221	1.2499	1.24712	1.23618		1.21294	1.16915	1.16221	1.16647	1.24445	1.25128	1.25994	1.25994	1.24145	1.25074	1.25994	1.25439	1.20485	1.22713	1.20787	1.23442	1.21714	1.22418	1.24314	1.23719	1.25994	1.24648	1.22976	1.19677	1.21459	1.20834	1.20088	1.19631	1.17398	1.22195	1.19631	1.2114	1.242	1.25046
EPD	CFAP69	1.29496e-05	0.0124087	1.1453	1.32863	1.3369	1.32978		1.23	1.21722	1.26302	1.26768	1.30611	1.33443	1.34864	1.33932	1.18417	1.25696	1.3311	1.31635	1.19493	1.2013	1.20382	1.24134	1.19814	1.15937	1.29981	1.3291	1.34864	1.17668	1.23239	1.19596	1.20653	1.17586	1.21601	1.16762	1.18995	1.17338	1.1453	1.15447	1.32863	1.33781
EPD	VWA3A	2.15652e-05	0.0185449	1.14438	1.4835	1.47676	1.47666		1.44501	1.31053	1.33371	1.41984	1.47933	1.48168	1.47945	1.47717	1.49311	1.49311	1.46054	1.47855	1.46605	1.46986	1.46088	1.46515	1.49311	1.45919	1.46998	1.46937	1.49311	1.40527	1.15241	1.28618	1.14438	1.3905	1.44083	1.42805	1.34751	1.24511	1.18803	1.25851	1.47727	1.48621
EPD	WDR63	1.66156e-06	0.00293292	1.1438	1.19718	1.19219	1.18877		1.18918	1.16875	1.17752	1.18759	1.19407	1.1919	1.20262	1.1438	1.18415	1.20262	1.17991	1.19951	1.18509	1.19022	1.1872	1.16649	1.1896	1.18416	1.18842	1.20151	1.20262	1.19726	1.18621	1.1863	1.19168	1.19178	1.19583	1.17981	1.19899	1.16207	1.18233	1.18671	1.19161	1.20028
EPD	SPAG6	1.22392e-05	0.0124087	1.10858	1.20821	1.20626	1.20862		1.22436	1.21923	1.22574	1.22727	1.22634	1.21564	1.21219	1.23482	1.2259	1.23482	1.23482	1.22614	1.2193	1.22795	1.23174	1.22178	1.22552	1.19613	1.22045	1.22776	1.23482	1.23482	1.22483	1.18978	1.20003	1.16324	1.10971	1.10858	1.21685	1.17608	1.20989	1.207	1.20399	1.20803
EPD	KIF27	3.35237e-06	0.00468466	1.09156	1.1894	1.18112	1.1666		1.10942	1.1539	1.10909	1.10736	1.17003	1.23302	1.21244	1.20793	1.21485	1.18066	1.26647	1.21431	1.13955	1.14083	1.09156	1.16295	1.15675	1.10781	1.18966	1.2688	1.28263	1.17626	1.18378	1.15967	1.17016	1.16115	1.12879	1.15417	1.17123	1.17693	1.16801	1.14896	1.22224	1.17523
EPD	CFAP70	6.90831e-05	0.048269	1.09075	1.3247	1.31853	1.29017		1.17153	1.16191	1.09075	1.12137	1.31309	1.33976	1.35244	1.32329	1.25305	1.36817	1.36817	1.30944	1.19237	1.16778	1.15659	1.27063	1.20489	1.17043	1.32077	1.34699	1.36817	1.25149	1.19607	1.15655	1.16504	1.20992	1.20908	1.2535	1.19847	1.17727	1.16772	1.22455	1.33547	1.33973
EPD	CASC2	8.53731e-06	0.00923627	1.07819	1.40335	1.40504	1.37846		1.18686	1.15438	1.07819	1.11245	1.37999	1.42561	1.40486	1.41253	1.36115	1.3908	1.39543	1.42058	1.35056	1.39868	1.35141	1.34097	1.33016	1.31219	1.40911	1.41279	1.4412	1.32135	1.25377	1.27271	1.32	1.30416	1.28156	1.31105	1.27234	1.28552	1.28018	1.28851	1.39433	1.40897
EPD	LRRC9	6.59022e-06	0.00762148	1.07794	1.2613	1.25005	1.25063		1.22366	1.18996	1.18569	1.242	1.25658	1.26054	1.27248	1.24513	1.26853	1.22822	1.27248	1.25595	1.22606	1.25433	1.24099	1.21606	1.23543	1.16841	1.22238	1.23923	1.26194	1.19209	1.19686	1.15123	1.18847	1.14817	1.10319	1.07794	1.12994	1.11575	1.15478	1.18005	1.24245	1.25598
EPD	ULK4	5.73584e-05	0.0418193	1.07179	1.47077	1.44308	1.40739		1.32987	1.11937	1.21031	1.25521	1.42709	1.32575	1.4421	1.28852	1.25125	1.38964	1.34058	1.3783	1.3003	1.2093	1.19168	1.25368	1.39567	1.21237	1.41539	1.51053	1.46573	1.22756	1.11426	1.14964	1.07092	1.11613	1.07179	1.18304	1.12029	1.11463	1.09893	1.20289	1.47401	1.50024
EPD	C1orf87	3.78531e-05	0.0313915	0.99488	1.05	1.05177	1.04649		1.05045	1.04492	0.99488	1.01636	1.05077	1.0473	1.05177	1.05177	1.03879	1.05177	1.05177	1.04384	1.04849	1.05177	1.04825	1.05177	1.0439	1.04505	1.04845	1.04937	1.05177	1.05177	1.04466	1.04762	1.05177	1.04747	1.05177	1.04875	1.04621	1.04811	1.04729	1.04943	1.05177	1.05076
EPD	CFAP46	6.78928e-05	0.048269	0.93602	1.19359	1.19074	1.19423		1.18341	1.15889	1.13825	1.16127	1.1903	1.19518	1.20151	1.20151	1.19986	1.20151	1.20151	1.19574	1.14561	1.16526	1.15805	1.09381	1.10812	1.08802	1.19566	1.17536	1.13054	1.09054	1.08728	1.06563	1.09308	1.02377	1.01563	1.05686	0.93602	0.995764	1.02819	1.01248	1.20151	1.19629
EPD	DNAAF1	6.26864e-06	0.00750849	0.934511	0.995937	0.996089	0.998731		0.986809	0.992948	0.985648	0.988837	0.997459	0.995742	0.994717	1.00248	0.998678	1.00248	1.00248	0.9998	0.99023	0.934511	0.966894	0.982884	0.994873	0.987349	0.996259	0.990368	0.995389	0.972923	0.947271	0.960251	0.950272	0.935158	0.969714	0.963926	0.940038	0.937491	0.955711	0.960702	0.995937	0.997076
EPD	MYLK3	4.83573e-05	0.0376662	0.911622	0.972152	0.965416	0.963167		0.951627	0.939802	0.968081	0.969931	0.969104	0.962314	0.978757	0.978757	0.974181	0.978757	0.911622	0.978757	0.965939	0.966021	0.975404	0.964851	0.966652	0.969529	0.968762	0.978757	0.978757	0.966586	0.967434	0.965412	0.974258	0.969062	0.977171	0.968776	0.92048	0.95705	0.958618	0.955738	0.971696	0.976374
EPD	MAP3K19	4.9416e-05	0.0376662	0.904256	0.977752	0.943621	0.952216		0.904256	0.912085	0.936863	0.963204	0.971589	0.963979	0.919166	0.990083	0.957422	0.944469	0.990083	0.978896	0.965335	0.974207	0.972696	0.982051	0.981128	0.964445	0.939622	0.98649	0.990083	0.959374	0.978204	0.962378	0.960863	0.968146	0.967985	0.96872	0.970457	0.965456	0.966112	0.967463	0.965666	0.968087
EPD	DNAI1	5.18784e-05	0.0386644	0.897553	1.02871	1.02765	1.02775		0.98931	0.996367	1.01798	1.01786	1.02741	1.02939	1.03067	1.03067	1.02419	1.03067	1.00663	1.02492	1.0043	1.01666	1.01303	1.01028	0.974825	0.897553	1.02433	1.01788	1.03067	1.01797	1.00922	1.00623	0.995895	1.01307	1.00707	0.994499	1.02233	1.0025	1.00117	1.0038	1.03067	1.02971
EPD	CCDC173	3.9312e-05	0.0313915	0.734346	0.825403	0.825669	0.826648		0.774109	0.734346	0.778049	0.792083	0.822646	0.820111	0.828793	0.828793	0.82268	0.828793	0.768456	0.826064	0.81327	0.821701	0.824174	0.81027	0.814108	0.816348	0.82521	0.814492	0.828793	0.808371	0.809725	0.805935	0.80873	0.815022	0.816363	0.800335	0.782271	0.802812	0.792234	0.802014	0.823356	0.827868
BG	GRID2	3.24636e-15	7.25843e-12	3.66463	4.90235	5.05603	4.82455	5.24514		5.17885	4.95093	5.01653	2.16585	4.25526	5.29902	5.1904	5.32222	5.11742	4.87931	5.23697	2.38657	3.43585	4.41851	2.3403	3.37939	4.39868	2.49206	5.04793	3.66463	4.84488	3.48454	3.54293	5.06743	3.31735	4.14853	5.19743	4.99478	3.72339	3.20374	3.50666	5.00729	4.75095
BG	SLC4A4	5.52316e-16	1.32311e-12	2.71524	3.28956	3.26469	3.30128	2.71524		2.34772	2.19436	1.57085	3.19748	3.28366	3.26773	3.153	2.77339	3.27488	3.26035	3.20361	3.11981	3.17373	3.26676	3.27157	2.75796	2.8264	3.06181	3.25463	3.24133	3.29854	2.97869	3.21912	3.30633	3.28287	3.30705	3.29814	3.30776	3.00408	2.92682	3.07712	3.21635	3.30802
BG	ESRRG	1.5195e-21	6.37012e-18	2.48264	2.48424	2.49824	2.46932	2.48264		2.24806	2.24923	1.76234	1.84455	2.57979	2.66068	2.62984	2.61212	2.55716	2.62739	2.64067	1.74038	1.80991	1.9722	2.17263	2.07528	1.24484	2.55913	2.48612	2.62584	2.00019	2.15428	1.64588	1.44583	1.95301	1.61395	2.29366	2.3448	1.98034	2.17695	1.83847	2.62076	2.55405
BG	GABRB1	6.59811e-11	7.84549e-08	2.12412	2.60852	2.70831	2.66751	2.12412		2.21158	1.48361	0.651752	2.02268	2.63385	2.67838	2.60823	2.71282	2.63164	2.66007	2.66372	1.38255	1.12644	1.06362	1.603	2.46098	1.43472	2.50324	2.36839	2.59602	1.14413	1.4188	1.21812	1.45164	1.47738	1.04385	1.34817	1.02883	1.11822	1.02139	1.23573	2.58295	2.62824
BG	DGKG	1.2976e-18	3.95625e-15	2.11272	2.34217	2.28751	2.28339	2.41801		1.69393	1.67099	1.1348	0.586319	2.29089	2.33411	2.28872	2.27536	2.20751	2.22028	2.18598	2.06206	2.30865	2.20142	2.09027	2.23312	2.17752	1.35873	2.23021	2.11272	2.05985	1.21348	1.40992	1.90272	2.21787	2.29278	2.31326	2.19068	2.09721	1.66409	1.51506	2.19021	2.33281
BG	ALDH1A1	3.09331e-59	1.03743e-54	1.39041	2.06072	2.03185	2.05699	2.06936		1.65461	1.39041	1.42844	2.05917	2.03215	2.02718	2.00968	1.97194	2.05486	1.98842	1.99674	2.05701	2.06936	2.06423	2.06478	2.06112	2.05942	2.0531	2.04294	2.03143	2.05108	2.06131	2.00495	1.98608	2.05954	1.85234	1.49565	2.03661	2.04268	2.05927	2.06394	2.0121	2.06166
BG	C1orf61	1.85255e-20	6.21308e-17	1.36608	1.41711	1.40377	1.40974	1.36302		1.11108	0.878264	0.734407	0.903914	1.42948	1.38556	1.44853	1.47613	1.40721	1.38874	1.39597	1.41373	1.35458	1.36449	1.44632	1.46505	1.43363	1.43528	1.34346	1.36608	1.42149	1.41626	1.435	1.44183	1.42325	1.43406	1.43866	1.43626	1.42084	1.42379	1.42541	1.30159	1.41049
BG	ANK2	1.88077e-06	0.00105129	1.29136	1.20049	1.41094	1.52998	1.29136		1.3497	1.15559	1.06306	2.30118	2.92347	3.14115	3.08675	3.13509	3.20277	3.17719	3.31182	1.53441	1.03385	1.43691	1.638	1.7536	1.41933	2.1145	2.17913	2.36527	0.9451	1.02163	1.20997	0.846546	0.927343	0.805988	1.08781	0.915463	0.964329	1.20388	1.29989	2.17801	1.24199
BG	MAGI2	5.52519e-05	0.0223258	1.21492	0.391702	0.563979	0.214833	1.21492		1.35589	1.19099	0.770777	1.77635	3.5164	3.633	3.25019	2.51909	2.74257	3.04877	3.29755	1.14989	0.694841	1.39109	0.710753	1.12215	0.243703	1.44521	3.14658	3.30394	1.29881	1.60795	1.15126	1.0854	0.895305	1.24876	0.514578	0.694885	0.255707	0.764592	0.893937	1.83213	0.516439
BG	AL355306.2	1.35089e-38	1.5102e-34	1.19474	1.22386	1.2203	1.22339	1.22554		1.20775	1.21218	1.21242	1.19474	1.2237	1.22554	1.22554	1.22554	1.22554	1.22554	1.2202	1.21006	1.21403	1.21849	1.22191	1.21142	1.21524	1.21493	1.22554	1.22554	1.21989	1.22275	1.21755	1.22383	1.22055	1.21802	1.22224	1.22282	1.22003	1.21857	1.22105	1.22057	1.22554
BG	SAMD4A	6.41969e-07	0.00038447	1.1919	1.699	1.70115	1.41128	1.1919		0.727873	0.80333	0.624752	0.730793	1.43418	1.62669	1.75325	1.32173	1.43513	1.54999	1.44138	1.4272	1.36689	1.48231	1.44505	1.27291	1.4838	1.48111	1.72432	1.75242	1.19388	1.55523	1.62895	1.5075	1.47317	1.46097	1.58642	1.36632	1.63088	1.69119	1.71155	1.52339	1.66058
BG	TRPM3	1.42566e-31	7.96897e-28	1.17309	3.81643	3.74949	3.80955	3.75924		1.17309	1.75632	1.38265	3.59614	3.78542	3.78359	3.78525	3.13452	3.77785	3.67103	3.73485	3.31946	3.41416	3.55588	3.49427	3.87032	3.0988	1.63777	3.72707	3.76898	3.49022	1.98983	3.29915	3.8201	3.03036	3.54554	3.36163	2.83083	3.20147	3.57992	3.56383	3.4524	3.81552
BG	SEPT4	1.12213e-12	1.8817e-09	1.16792	0.966163	0.800147	0.982573	1.16792		1.23917	1.24593	1.21343	1.28653	1.28252	1.28766	1.28469	1.23418	1.11663	1.2176	1.22227	1.24182	1.25285	1.25956	1.27406	1.19727	1.18311	1.16087	1.17449	1.20314	1.23263	1.28763	1.29155	1.29875	1.27387	1.2746	1.26388	1.29171	1.28565	1.30265	1.29685	1.19221	0.981424
BG	LINC02552	1.80476e-39	3.02641e-35	1.16059	1.4126	1.41332	1.41202	1.41652		1.41652	1.40494	1.37609	1.37486	1.4128	1.41652	1.41652	1.41652	1.41652	1.41652	1.41652	1.13581	1.40257	1.35604	1.40428	1.16059	1.16975	1.40679	1.40746	1.41652	1.18665	1.41295	1.40331	1.41338	1.40468	1.41652	1.41135	1.41269	1.20968	1.11291	1.14036	1.40906	1.40599
BG	STK32A	9.9583e-14	1.85545e-10	1.15305	1.3583	1.34785	1.35313	1.15305		1.00962	1.09389	1.25001	0.575719	1.3558	1.36347	1.34669	1.31225	1.36347	1.33478	1.35241	1.33999	1.31751	1.33264	1.26934	1.35274	1.35111	1.34947	1.33325	1.36347	1.35014	1.34044	1.34787	1.34661	1.34664	1.33345	1.34514	1.34425	1.35146	1.35729	1.35555	1.3267	1.36159
BG	ADAMTSL1	3.59125e-32	2.40887e-28	1.12167	2.853	2.86159	2.84323	2.862		2.77153	2.80842	2.82197	2.84886	2.84113	2.88723	2.87435	2.81073	2.88343	2.57691	2.85009	2.81628	2.82581	2.85463	2.77114	2.86098	2.80233	2.77727	2.83638	2.81952	2.11794	1.12167	2.7749	2.60897	2.55642	2.80309	2.71219	2.82837	2.55143	2.50483	2.6033	2.83192	2.85652
BG	ZBTB20	4.08637e-05	0.0171311	1.09887	0.763486	0.913427	0.813953	1.09887		0.959228	0.6532	0.233629	0.714499	2.07655	2.08102	1.30857	1.26866	1.06661	2.14275	1.63064	1.80582	2.77688	2.2047	2.68048	2.96162	2.79215	0.647804	2.97627	3.06342	2.91039	3.08084	3.20364	3.25582	3.13509	3.18515	3.06696	3.14861	3.23206	3.18971	3.05055	1.53931	0.895679
BG	PIK3C2A	5.28984e-13	9.3374e-10	1.08703	1.14644	1.09393	1.06921	1.08703		1.00962	0.955697	0.720479	1.09314	1.13599	1.1406	1.16239	0.982824	1.17466	1.04406	0.613458	1.04315	1.0231	1.09302	1.09292	1.04813	1.03851	0.990075	1.26575	1.14799	1.06608	1.12748	1.14831	1.13573	1.09162	1.07503	1.01783	1.1109	1.10729	1.16547	1.1719	1.08752	1.11849
BG	LMCD1-AS1	2.58918e-05	0.0116793	1.07416	1.39741	1.17582	0.526753	1.07416		0.621178	0.88557	1.16301	1.2499	1.99024	2.05698	2.04976	1.97215	2.01756	1.93649	2.02427	1.73109	1.91756	1.66587	2.0085	1.73627	1.83481	2.10322	2.03508	2.13308	1.5076	1.8211	1.87739	1.66864	1.89973	1.95652	2.04005	1.95271	1.97512	2.02163	2.05734	1.84965	1.669
BG	LGI4	3.24115e-12	5.17627e-09	1.07188	1.13746	1.11179	0.927754	1.07188		0.860364	0.876672	0.678529	1.18416	1.16386	1.15715	1.18503	1.12569	1.04325	0.935993	1.1471	1.18278	1.16462	1.16227	1.18499	1.1204	1.19242	1.18784	1.07386	1.11344	1.19676	1.03869	0.990042	0.996327	1.01792	1.05479	1.07465	1.03195	1.0338	1.01211	1.06317	0.968049	1.12467
BG	DTNA	3.84269e-05	0.0163134	1.06927	3.51163	3.36849	2.865	1.06927		0.458611	0.231155	0.335639	2.6669	3.12221	3.61131	3.58186	3.49547	3.48987	3.24503	3.64548	2.94302	2.82593	3.30328	2.43731	2.22134	2.00957	2.69299	3.52615	3.64275	2.21998	2.75743	2.65344	2.94186	2.76995	3.06042	3.23973	3.22169	2.69595	2.57116	2.5464	3.26137	3.50881
BG	SERPINE2	6.91451e-12	1.00826e-08	1.03371	1.16549	1.16786	1.18662	1.0796		1.01398	0.721438	0.455422	0.629504	1.18556	1.18442	1.14629	1.19915	1.14873	1.17918	1.17393	1.18602	1.1708	1.13257	1.19859	1.22388	1.19064	1.21528	1.03958	1.03371	1.21738	1.05638	1.05466	1.17032	1.18841	1.21721	1.21465	1.2166	1.03007	0.647658	0.628572	1.10885	1.17987
BG	VAT1L	8.58352e-21	3.1986e-17	1.01855	1.0785	1.07812	0.995178	1.10563		1.06914	1.0543	1.06266	0.87957	1.07618	1.08194	1.08967	1.07542	1.04025	1.05559	1.06031	0.919785	1.00061	0.831466	0.900406	1.07259	0.964482	0.821428	0.854797	1.01855	0.932106	0.863127	1.02899	1.06546	0.938979	1.01372	1.0373	0.927951	1.04013	1.04374	1.0639	1.06534	1.09173
BG	NDRG2	5.86508e-05	0.023417	0.845301	1.07556	1.05393	1.30274	0.845301		1.07625	0.920677	0.772447	1.34458	1.38758	1.41002	1.38727	1.16744	1.07389	1.09726	1.25924	1.47115	1.46325	1.50558	1.47361	1.42667	1.49672	1.47666	1.41512	1.30273	1.51126	1.50176	1.50844	1.50554	1.49924	1.50835	1.50449	1.50756	1.51024	1.50656	1.50844	0.972849	1.04906
BG	PTN	6.78392e-11	7.84549e-08	0.843579	1.20265	1.38258	1.41919	1.37538		1.57743	1.39125	0.705814	0.847373	1.61279	1.55981	1.57481	0.82216	0.843579	1.58388	1.39392	1.51555	1.50729	1.63011	1.5862	1.62577	1.57561	1.62748	1.55458	1.60427	1.46579	1.55885	1.6269	1.61883	1.56997	1.61132	1.61879	1.62788	1.63144	1.63482	1.62725	1.4818	1.32901
BG	ST3GAL6	3.60499e-10	3.66376e-07	0.843183	0.918995	0.986455	1.02406	0.843183		0.812727	0.93633	1.01902	0.641914	0.627138	0.97234	1.03633	0.973621	1.05446	0.984487	0.75716	0.959188	0.994797	0.985596	0.903002	0.983679	0.884898	0.913656	0.943596	0.92834	0.554888	0.814332	0.774203	0.816351	0.677934	0.696923	0.64838	0.586539	0.779844	0.882516	0.921005	0.969555	0.955565
BG	PAX3	4.89874e-36	4.10735e-32	0.840576	0.980987	0.956467	0.979016	0.982141		0.840576	0.890685	0.948596	0.942032	0.980389	0.982141	0.982141	0.962292	0.982141	0.982141	0.982141	0.979319	0.982141	0.982141	0.982141	0.982141	0.97829	0.978244	0.979696	0.982141	0.982141	0.980162	0.982141	0.982141	0.977794	0.982141	0.982141	0.979873	0.980224	0.981894	0.981846	0.942471	0.981095
BG	FIGN	5.00984e-06	0.00271	0.816659	0.694027	1.07373	1.10043	0.816659		0.658869	0.352777	0.388218	0.408392	1.20819	1.20491	1.20293	1.04988	0.834018	1.12796	1.18705	0.485983	0.86135	1.04384	1.03776	1.19037	1.13665	1.23398	1.11339	1.08758	1.13223	0.989562	0.852204	0.888226	0.936839	0.89275	1.12722	1.17193	1.00395	1.11703	1.19261	0.731437	0.637288
BG	STARD13	2.75527e-09	2.49747e-06	0.753455	0.80607	0.971045	1.01999	1.47191		0.980581	0.901272	0.667598	1.35315	0.844233	1.27246	1.44497	1.09402	0.753455	1.2004	1.14019	0.900553	1.24351	1.49921	1.23913	1.49193	1.15134	1.52677	1.38722	1.54018	0.953711	0.655518	1.14259	1.0979	1.01615	1.08669	1.32064	1.27796	1.14269	1.33048	1.36188	0.868886	0.809722
BG	ARHGEF28	9.89446e-06	0.00510524	0.727912	0.9877	1.00479	0.962689	0.727912		1.00125	0.99065	0.994544	0.910727	1.00735	1.0035	0.983535	0.683398	0.979711	0.979746	0.76053	0.823362	0.94887	0.998862	0.92935	0.988788	0.971908	1.00876	0.95406	1.0265	0.770281	0.724677	0.431944	0.973034	0.673061	0.681818	0.963098	0.80424	0.673331	0.669807	0.880065	0.90843	0.988521
BG	AC092957.1	9.46758e-11	1.05841e-07	0.703901	2.09472	2.08776	2.08798	2.04188		1.98495	1.99598	2.002	2.0925	2.08374	2.03282	2.10367	0.703901	1.28779	1.81165	1.71039	2.0797	2.09032	2.07389	2.08126	2.09998	2.08476	0.85139	2.1013	2.04661	2.08741	2.0913	2.09281	2.1022	2.08493	2.09798	2.08606	2.09436	2.08754	2.08996	2.08651	2.02408	2.09435
BG	MEGF9	7.75492e-05	0.0298948	0.688105	0.450927	0.40877	0.469007	0.688105		0.66126	0.389884	0.350071	0.694914	0.810454	0.893977	0.815794	0.793848	0.859267	0.873559	0.889681	0.660599	0.673668	0.675231	0.759471	0.799783	0.735619	0.719019	0.745018	0.660943	0.693115	0.587674	0.529769	0.605185	0.574673	0.611041	0.647118	0.629719	0.538077	0.633283	0.725923	0.639615	0.50636
BG	MT3	9.544e-05	0.0359648	0.666649	0.841961	0.849046	0.671534	0.666649		0.817335	0.444631	0.23614	0.705307	0.92808	0.871523	0.858858	0.996886	0.935102	0.794914	0.871413	1.06834	1.0648	1.06889	1.03699	1.03315	1.06422	1.02773	0.628387	0.8416	1.03659	1.01076	1.0198	1.02344	1.01532	1.06282	0.993713	1.012	1.04082	1.04392	1.00296	0.455567	0.535179
BG	TUBB2B	4.82294e-05	0.0197258	0.612869	0.882472	0.858082	0.532821	0.612869		0.498101	0.549068	0.705491	0.804724	0.886625	0.940969	0.869888	0.84863	0.866427	0.858013	0.914804	0.840102	0.859581	0.922645	0.891726	0.849957	0.878718	0.928515	0.855882	0.916181	0.910843	0.940552	0.948386	0.948569	0.945196	0.952512	0.942996	0.934846	0.943258	0.944266	0.935439	0.658661	0.878124
BG	PPP2R2B	1.21664e-08	9.48926e-06	0.580279	0.749391	1.41626	0.988002	3.01823		0.580279	0.825657	0.944955	2.07166	3.74418	3.74246	2.77352	3.7022	3.7276	3.53191	3.77204	2.94514	2.28768	2.8298	2.04213	2.40184	2.115	3.67162	3.07701	3.41475	2.231	2.1963	2.28238	1.91375	1.95832	1.94456	1.87298	1.65351	2.02282	2.24073	2.43775	2.56876	1.84567
BG	AC009975.1	8.60372e-15	1.80345e-11	0.565375	0.743616	0.74383	0.741262	0.756382		0.565375	0.571385	0.706617	0.660879	0.735039	0.756382	0.725053	0.716316	0.631355	0.756382	0.743704	0.737469	0.735768	0.730601	0.74156	0.706099	0.735355	0.699674	0.74593	0.756382	0.707575	0.732829	0.721085	0.704075	0.720073	0.703465	0.581147	0.693725	0.664974	0.708018	0.735897	0.735674	0.742133
BG	LRRC8A	5.82255e-07	0.000355049	0.525525	0.598267	0.603895	0.608124	0.602512		0.324821	0.442621	0.430766	0.57218	0.629078	0.634655	0.628317	0.630024	0.565395	0.597963	0.481285	0.569667	0.558837	0.585131	0.571571	0.594133	0.564776	0.609376	0.468549	0.525525	0.592638	0.561987	0.583	0.587263	0.589005	0.610736	0.597702	0.596883	0.58723	0.578591	0.583401	0.540997	0.569138
BG	GRIA1	6.07495e-12	9.26099e-09	0.504759	3.03278	3.11268	3.08962	2.90017		3.06952	2.8788	2.95514	2.8077	3.04107	3.07623	2.98874	3.10398	3.01252	3.06574	3.04533	1.93885	1.48927	1.22849	1.36255	0.504759	1.51412	3.07806	2.63266	2.77987	1.91148	1.77837	1.20036	1.7173	1.81807	1.71616	2.19196	1.23024	2.17702	1.71458	1.85332	2.99261	3.06281
BG	LINC01727	5.89776e-23	2.8257e-19	0.48511	0.56666	0.567664	0.567069	0.569561		0.563252	0.557605	0.48511	0.56385	0.568933	0.569561	0.569561	0.569561	0.569561	0.569561	0.569561	0.567807	0.569561	0.569561	0.569561	0.565207	0.569065	0.568727	0.569561	0.569561	0.566645	0.569561	0.569561	0.569561	0.568181	0.566971	0.568544	0.569561	0.569561	0.567882	0.569561	0.564056	0.567432
BG	MCC	3.0399e-09	2.68295e-06	0.472122	1.07141	1.06563	1.05272	0.889933		0.472122	0.605863	0.472586	1.02873	1.05065	1.0749	0.997319	0.617856	0.72929	1.00889	0.560414	0.711116	0.641315	0.922008	1.01135	0.586162	0.81259	1.06632	1.07495	1.09704	0.874803	0.66528	1.0293	1.06698	1.03295	1.03411	1.05638	1.04393	1.03698	1.061	1.06336	1.04067	1.06387
BG	MAP2K6	1.98406e-06	0.00109084	0.46372	0.749027	0.740542	0.554886	0.854178		0.767001	0.768036	0.765201	0.746554	0.774001	0.743041	0.681466	0.789277	0.46372	0.854178	0.760611	0.765652	0.701218	0.686304	0.688542	0.765352	0.73865	0.723105	0.781848	0.790766	0.663577	0.720198	0.690716	0.604324	0.711279	0.686342	0.663064	0.773384	0.686794	0.696292	0.706433	0.744049	0.754419
BG	ARHGAP31	1.07249e-14	2.11584e-11	0.459893	1.1952	1.1833	1.19142	1.09821		0.848508	0.842417	0.684506	0.459893	0.814629	1.13394	1.13232	1.02517	1.08344	1.12343	0.573512	1.19796	1.17859	0.793108	1.20152	1.19726	1.19857	1.20024	1.20304	1.19818	1.18678	1.1985	1.20389	1.20487	1.20361	1.20417	1.19675	1.19501	1.2017	1.20251	1.20149	1.1241	1.18746
BG	SMTN	1.89528e-05	0.00908057	0.45652	0.823626	0.825001	0.815428	0.759881		0.817064	0.77768	0.761816	0.804535	0.819424	0.787714	0.828156	0.81927	0.607433	0.45652	0.707713	0.818869	0.824414	0.822351	0.825531	0.813088	0.816619	0.819217	0.828156	0.828156	0.821483	0.825713	0.826304	0.825783	0.826466	0.823837	0.823751	0.826109	0.826934	0.825377	0.826384	0.722604	0.817613
BG	PDLIM3	2.74157e-05	0.0120982	0.452955	0.746052	0.703375	0.755645	0.503594		0.562546	0.600492	0.665483	0.748841	0.765246	0.744772	0.777593	0.762412	0.68869	0.452955	0.737163	0.76826	0.77549	0.776067	0.777593	0.777593	0.775421	0.771768	0.773049	0.777593	0.777593	0.736237	0.773327	0.777593	0.770524	0.775797	0.77152	0.769978	0.770229	0.775145	0.7724	0.743584	0.751684
BG	PCDH9-AS2	1.45456e-08	1.08407e-05	0.450685	0.634389	0.416939	0.570946	0.987223		0.450685	0.670884	0.613731	0.631277	0.992447	1.01276	0.999093	0.98656	0.971031	0.979292	1.02812	0.927216	0.884871	0.896671	0.962996	0.76526	0.872459	0.945461	0.965075	1.03361	0.827464	0.646596	0.528694	0.462607	0.710896	0.732671	0.758646	0.699847	0.618993	0.607048	0.786154	0.886649	0.500471
BG	TENT5A	3.14303e-05	0.0136897	0.442656	0.54516	0.54856	0.540751	0.442656		0.426337	0.436318	0.45323	0.377913	0.463831	0.510315	0.527616	0.314616	0.466598	0.468544	0.462815	0.501854	0.45956	0.469327	0.505223	0.553093	0.549918	0.468829	0.53248	0.518085	0.543412	0.546822	0.555259	0.542341	0.556938	0.554053	0.559164	0.560162	0.555129	0.554952	0.557215	0.495357	0.549136
BG	AL139383.1	1.42816e-08	1.08407e-05	0.437477	0.441298	0.401533	0.330698	0.619629		0.501465	0.51989	0.585343	0.406813	0.607031	0.437477	0.616551	0.497358	0.607878	0.588358	0.536391	0.608898	0.629669	0.62906	0.621762	0.610899	0.60411	0.606198	0.611631	0.645301	0.565525	0.577544	0.614563	0.616314	0.577317	0.55702	0.595642	0.578213	0.59902	0.612788	0.609791	0.556044	0.501443
BG	COL23A1	9.20131e-09	7.52667e-06	0.432388	0.878289	0.875149	0.86436	0.898792		0.432388	0.768141	0.702594	0.870784	0.864509	0.87696	0.877146	0.734935	0.88232	0.843058	0.863853	0.825234	0.86777	0.871367	0.870195	0.869103	0.848259	0.846427	0.890974	0.898792	0.794051	0.817834	0.809156	0.822181	0.737502	0.811254	0.779801	0.687333	0.802994	0.788952	0.758841	0.85976	0.882951
BG	PTCH1	2.6118e-05	0.0116793	0.406938	0.450761	0.44524	0.449763	0.406938		0.424444	0.434124	0.26971	0.34705	0.497203	0.438953	0.466385	0.304423	0.448951	0.469294	0.463631	0.442326	0.477716	0.445053	0.508307	0.432016	0.487722	0.377337	0.493709	0.490048	0.498374	0.4112	0.449268	0.447077	0.492263	0.461556	0.468118	0.495289	0.472652	0.395627	0.436228	0.480567	0.446507
BG	FGFR2	5.91941e-11	7.35278e-08	0.406335	0.852782	0.934202	0.406335	1.2729		1.13317	1.11776	0.929115	1.59526	1.5863	1.52255	1.5685	1.38042	1.59129	1.51606	1.57566	1.56332	1.60061	1.58328	1.57351	1.61982	1.44003	1.61345	1.54548	1.62906	1.58022	1.61381	1.61871	1.61606	1.61368	1.6152	1.60491	1.53448	1.54841	1.50387	1.53158	1.42069	0.875112
BG	PREX2	1.59398e-09	1.48497e-06	0.371687	1.70871	1.6028	1.47048	1.45802		1.49298	0.952633	0.371687	1.29165	1.86855	1.86049	1.84225	1.70844	1.4913	1.81724	1.18066	1.61697	1.49627	1.4435	1.84244	1.75519	1.87934	1.90214	1.86569	1.91744	1.87007	1.89066	1.87733	1.90765	1.89673	1.91744	1.90654	1.87698	1.90111	1.90587	1.90732	1.79938	1.79072
BG	MALAT1	1.99527e-07	0.000128687	0.367909	1.64662	1.07874	1.35172	0.966769		0.367909	0.599514	0.970357	2.09007	1.46706	1.37786	0.711259	0.854677	0.616037	1.1523	1.43299	1.43827	1.50598	1.62881	1.80447	0.858785	1.42792	0.271654	4.27416	4.14959	1.72454	2.08461	1.4089	1.42106	1.62101	1.4504	1.24364	1.67234	1.45705	1.19545	1.19084	1.34104	1.87335
BG	AL449403.2	2.20256e-17	6.1558e-14	0.363705	0.35862	0.360107	0.372594	0.384214		0.371436	0.357348	0.35825	0.379902	0.384214	0.384214	0.384214	0.384214	0.384214	0.384214	0.384214	0.383531	0.384214	0.384214	0.384214	0.384214	0.384214	0.384096	0.380963	0.384214	0.384214	0.384214	0.384214	0.384214	0.382706	0.384214	0.384214	0.384214	0.384014	0.383387	0.384214	0.363705	0.365576
BG	BCAT2	2.88765e-08	2.06055e-05	0.35732	0.647712	0.65459	0.609926	0.662028		0.35732	0.480212	0.438774	0.643553	0.672106	0.650642	0.679954	0.53588	0.665484	0.649998	0.642057	0.645049	0.650523	0.640102	0.660227	0.653675	0.650714	0.639249	0.68604	0.702466	0.584112	0.638916	0.638219	0.613567	0.633059	0.602833	0.614646	0.640756	0.655046	0.635329	0.636474	0.654132	0.614031
BG	LINC01411	1.16935e-08	9.33757e-06	0.346881	0.295482	0.319359	0.292408	0.408019		0.364345	0.267098	0.353962	0.324936	0.388825	0.3556	0.395666	0.403577	0.408019	0.346881	0.380484	0.355883	0.382456	0.369767	0.393453	0.393982	0.394933	0.385466	0.358665	0.408019	0.374888	0.378955	0.387109	0.398037	0.370415	0.395113	0.383644	0.381873	0.38116	0.376861	0.385135	0.386657	0.326571
BG	IL17D	1.14915e-09	1.13354e-06	0.335863	0.502979	0.498996	0.491904	0.528605		0.335863	0.318208	0.299922	0.438933	0.516681	0.442714	0.504192	0.506598	0.528605	0.49817	0.521062	0.462124	0.468524	0.495859	0.483417	0.408566	0.436952	0.502383	0.499647	0.528605	0.464431	0.44625	0.455434	0.37722	0.466818	0.43707	0.474306	0.47529	0.447842	0.430423	0.433042	0.440776	0.488421
BG	AC092920.1	2.05808e-08	1.50052e-05	0.334738	0.370569	0.370032	0.362637	0.334738		0.357017	0.359971	0.353827	0.362477	0.367037	0.367364	0.36134	0.361173	0.375125	0.348435	0.367824	0.353151	0.368023	0.341295	0.361652	0.343212	0.354462	0.361078	0.372934	0.375125	0.340263	0.34955	0.352497	0.350571	0.345337	0.356065	0.355482	0.334301	0.344647	0.349654	0.355849	0.362786	0.369944
BG	FAM198B-AS1	3.90496e-11	5.23858e-08	0.331236	0.627371	0.60042	0.633886	0.642503		0.401537	0.353709	0.331236	0.634683	0.548179	0.627761	0.642503	0.600495	0.633311	0.594504	0.633689	0.625523	0.642503	0.641384	0.641609	0.633221	0.632671	0.640533	0.642503	0.642503	0.622453	0.571261	0.600227	0.528271	0.614068	0.58443	0.579099	0.574565	0.625148	0.637393	0.639212	0.577805	0.630057
BG	LINC01208	8.14744e-17	2.10191e-13	0.322086	0.33763	0.338334	0.337253	0.338334		0.322086	0.333983	0.333592	0.337293	0.338334	0.330958	0.338334	0.338334	0.338334	0.338334	0.338334	0.326992	0.338334	0.337141	0.338334	0.334333	0.336505	0.337041	0.338334	0.338334	0.331661	0.333672	0.335642	0.338334	0.33587	0.336033	0.336462	0.331592	0.334466	0.336852	0.335275	0.338334	0.33705
BG	LRP4	0.000130514	0.0481007	0.318571	1.11938	0.746202	0.948869	0.894762		0.318571	0.54549	0.778168	0.870377	1.05338	1.39839	1.12803	1.01137	1.06957	1.48606	1.15572	1.14135	1.29521	1.31045	1.39639	1.2423	1.19408	0.351674	1.55985	1.60009	1.30221	1.25421	1.24833	1.14101	1.22279	1.15493	1.19833	1.19522	1.19383	1.17641	1.22458	1.12587	1.04059
BG	ATP10B	7.50994e-08	5.14017e-05	0.29824	0.684561	0.675003	0.29824	1.33462		1.30851	1.20856	1.14416	0.527205	1.35497	1.36937	1.31261	1.34774	1.38214	1.33939	1.35403	1.34974	1.36059	1.35968	1.35416	1.36005	1.36416	1.36003	1.33359	1.38214	1.34965	1.32888	1.36342	1.35247	1.35745	1.36105	1.36036	1.36123	1.35507	1.3634	1.36523	1.17665	0.872031
BG	LGR4	8.31207e-07	0.00048907	0.292525	0.87946	0.833229	0.54945	0.881446		0.731221	0.554761	0.292525	0.943273	0.959751	1.04091	1.00194	0.777587	0.938388	0.923227	1.03382	0.880576	0.84342	0.866484	0.936516	0.745827	0.778187	0.800432	0.983799	0.764718	0.921857	0.893823	0.873659	0.882565	0.904072	0.887272	0.915879	0.870054	0.834044	0.873349	0.909989	0.843927	0.811172
BG	BLM	4.12592e-11	5.32212e-08	0.290188	0.516707	0.500381	0.50794	0.524461		0.480607	0.492225	0.507588	0.290188	0.505649	0.436093	0.4587	0.517528	0.524461	0.524461	0.520974	0.51983	0.518186	0.521121	0.406169	0.507407	0.459492	0.517256	0.517072	0.524461	0.515301	0.517363	0.518036	0.514098	0.514272	0.518518	0.520974	0.512824	0.51812	0.518168	0.520515	0.524461	0.506299
BG	RGCC	4.79584e-05	0.0197258	0.285747	0.636089	0.464209	0.681983	0.893639		0.860983	0.869151	0.847538	0.764525	0.860533	0.854157	0.864052	0.86646	0.737964	0.855679	0.285747	0.915143	0.91524	0.918853	0.919519	0.915524	0.916792	0.91132	0.849474	0.921946	0.918619	0.905537	0.912507	0.895034	0.916095	0.921946	0.916965	0.917443	0.913576	0.916395	0.916129	0.721851	0.638332
BG	STON1-GTF2A1L	2.38026e-10	2.49466e-07	0.280279	0.35868	0.350622	0.354138	0.362855		0.280279	0.284544	0.337687	0.330736	0.359599	0.332364	0.362855	0.329176	0.341388	0.362855	0.342295	0.361071	0.355345	0.351857	0.35486	0.362855	0.358865	0.355803	0.351934	0.362855	0.351591	0.359649	0.357868	0.357131	0.355917	0.360613	0.348825	0.353811	0.352834	0.355606	0.359536	0.315931	0.342549
BG	DPY19L3	1.32902e-09	1.27351e-06	0.279721	0.554112	0.54846	0.554381	0.60366		0.498182	0.375593	0.352118	0.279721	0.534682	0.495257	0.556616	0.524833	0.512609	0.610813	0.542217	0.49745	0.516588	0.487804	0.492129	0.505684	0.486321	0.524025	0.608467	0.617287	0.416022	0.533105	0.472052	0.483246	0.496896	0.48835	0.417404	0.480258	0.478487	0.536109	0.569938	0.560488	0.564221
BG	PLEKHH2	2.60414e-05	0.0116793	0.276904	0.75871	0.580142	0.769279	0.782386		0.78569	0.730011	0.755814	0.325749	0.80475	0.821462	0.810912	0.653828	0.662901	0.763771	0.75584	0.770044	0.817799	0.808041	0.806119	0.276904	0.788791	0.801509	0.821226	0.821462	0.816528	0.763072	0.742299	0.761581	0.794822	0.731924	0.784116	0.753664	0.786135	0.810678	0.812946	0.756755	0.749121
BG	MYO6	1.14741e-05	0.00583057	0.275847	0.309907	0.275847	0.290217	1.08752		0.790236	0.627814	0.326347	0.713873	1.05321	1.05386	1.07196	0.834408	0.753042	0.884239	0.650819	0.742151	0.842547	0.727511	0.816073	0.795606	0.672239	0.810452	1.07903	0.983855	0.764907	0.768324	0.747043	0.587385	0.745282	0.771018	0.777826	0.853546	0.617221	0.554039	0.73859	0.763967	0.387389
BG	MTSS1L	1.06453e-06	0.000605123	0.266594	0.878867	0.880077	0.841806	0.785734		0.510718	0.371265	0.266594	0.321117	0.882347	0.810429	0.891914	0.868958	0.840903	0.767165	0.825704	0.7715	0.730367	0.779422	0.787687	0.554048	0.738621	0.767395	0.810281	0.803479	0.832143	0.836754	0.854387	0.84631	0.840651	0.867395	0.867283	0.86414	0.846808	0.831763	0.849615	0.816621	0.860254
BG	AC124854.1	8.17052e-06	0.00434957	0.266182	0.675925	0.670428	0.678428	0.685275		0.460588	0.479505	0.580762	0.561552	0.676768	0.647593	0.676814	0.514962	0.547017	0.608449	0.669443	0.537521	0.449538	0.54277	0.55182	0.685275	0.537851	0.675227	0.660562	0.685275	0.673836	0.448124	0.422042	0.416555	0.367854	0.266182	0.321806	0.314473	0.389126	0.434928	0.471583	0.678508	0.675091
BG	AL158840.1	8.25392e-12	1.15342e-08	0.265028	0.360341	0.356306	0.359035	0.360556		0.348234	0.327736	0.265028	0.357389	0.360018	0.357481	0.360556	0.360556	0.360556	0.360556	0.360556	0.355506	0.35967	0.358232	0.359621	0.356467	0.35886	0.360019	0.354702	0.360556	0.357337	0.355203	0.353393	0.356605	0.3595	0.358139	0.354909	0.358653	0.355704	0.356086	0.358866	0.360556	0.357351
BG	AC093879.1	2.42585e-07	0.000153506	0.261729	0.402683	0.39175	0.410101	0.430977		0.261729	0.370332	0.404978	0.430957	0.446089	0.430476	0.45665	0.444406	0.45665	0.45665	0.445064	0.41469	0.424435	0.433594	0.424158	0.4287	0.415045	0.419914	0.437073	0.45665	0.396639	0.410704	0.405826	0.391183	0.380555	0.400045	0.379051	0.390655	0.397938	0.403592	0.417048	0.401078	0.400764
BG	SPRED2	8.21652e-05	0.0313143	0.257264	0.584637	0.621775	0.57797	0.611981		0.257264	0.427729	0.248529	0.180477	0.424068	0.643375	0.547985	0.333467	0.327891	0.581251	0.360606	0.410488	0.466804	0.396295	0.413192	0.464545	0.394303	0.52692	0.562788	0.467433	0.397181	0.328393	0.362508	0.305656	0.333558	0.357078	0.354288	0.278383	0.317201	0.379596	0.410976	0.559485	0.60064
BG	BAALC	2.59811e-05	0.0116793	0.251971	0.650311	0.763468	0.790888	0.810739		0.3962	0.282736	0.242968	0.247511	0.78952	0.830826	0.74891	0.818173	0.749262	0.81441	0.666466	0.669473	0.526512	0.687577	0.644137	0.756246	0.698752	0.810282	0.537381	0.786185	0.344177	0.369129	0.52687	0.76844	0.304008	0.570524	0.515762	0.251971	0.476029	0.54946	0.571193	0.422394	0.590877
BG	ADGRL3	9.86438e-07	0.0005704	0.25076	2.48251	2.85869	2.42295	2.69494		2.68673	1.99706	1.06071	0.25076	3.19386	3.31758	3.21779	3.11636	2.4678	2.51754	3.05173	1.22295	1.46139	1.95212	0.859291	1.09949	0.877992	2.18205	2.67426	3.23519	1.09676	1.07495	0.578638	1.23706	0.713324	1.26548	1.69029	0.953612	0.947007	0.387789	0.489715	2.80863	2.57792
BG	AC019068.1	1.83272e-05	0.00903908	0.242072	0.475964	0.453633	0.473238	0.48089		0.242072	0.354358	0.440254	0.448578	0.480051	0.48089	0.48089	0.474161	0.47186	0.420848	0.475056	0.476646	0.479405	0.476622	0.47705	0.48089	0.470121	0.476485	0.477795	0.48089	0.48089	0.473742	0.47515	0.471014	0.46416	0.473586	0.471911	0.47896	0.470738	0.469721	0.475144	0.475011	0.478702
BG	TMEM241	0.000105084	0.0391588	0.239884	0.666832	0.637822	0.634994	0.70924		0.619981	0.622883	0.443658	0.533724	0.569142	0.657706	0.635324	0.549329	0.684701	0.648283	0.623189	0.575473	0.615687	0.604295	0.539797	0.566612	0.594854	0.654674	0.654315	0.702151	0.423482	0.338123	0.29829	0.312916	0.293147	0.239884	0.329629	0.323877	0.282383	0.265631	0.356794	0.651381	0.673255
BG	ALDH1L1	1.79383e-05	0.00897931	0.23664	0.869784	0.857854	0.868056	0.876015		0.42505	0.433839	0.23664	0.74291	0.863498	0.82379	0.864582	0.656411	0.855588	0.876015	0.850954	0.841249	0.867915	0.873621	0.868051	0.867368	0.84628	0.845363	0.870076	0.876015	0.873084	0.874572	0.8678	0.876015	0.872122	0.873471	0.875128	0.87077	0.870248	0.874787	0.874423	0.844098	0.865273
BG	HEPN1	8.57662e-06	0.00449442	0.235913	0.395428	0.223718	0.308331	0.44485		0.235913	0.292998	0.291669	0.410518	0.479986	0.49181	0.49181	0.48369	0.49181	0.49181	0.486666	0.4822	0.490183	0.49181	0.49181	0.49181	0.49181	0.490752	0.480857	0.49181	0.49181	0.490505	0.491372	0.49181	0.491241	0.49181	0.490842	0.49181	0.490844	0.491356	0.490765	0.432989	0.377998
BG	ELOVL2	1.86376e-07	0.000122563	0.230874	0.510479	0.50895	0.403069	0.522883		0.470061	0.397203	0.230874	0.509562	0.512922	0.522883	0.522883	0.4806	0.522883	0.522883	0.499848	0.460421	0.41067	0.503998	0.513119	0.519193	0.504095	0.51621	0.513024	0.522883	0.50887	0.504109	0.511807	0.453768	0.514651	0.511909	0.508961	0.510076	0.513191	0.514685	0.512838	0.513344	0.516461
BG	AC011444.3	2.61943e-07	0.000162686	0.200806	0.223542	0.223461	0.219181	0.225203		0.182206	0.185512	0.21049	0.222642	0.220238	0.225203	0.225203	0.207716	0.225203	0.200806	0.217576	0.220351	0.225203	0.215234	0.225203	0.219737	0.221519	0.217607	0.225203	0.225203	0.225203	0.217768	0.218847	0.217006	0.219763	0.217471	0.223905	0.216285	0.219953	0.215335	0.218687	0.21889	0.225203
BG	TIMP4	3.565e-09	3.06572e-06	0.197254	0.214501	0.206752	0.214212	0.215574		0.181297	0.202671	0.210478	0.187065	0.212859	0.215574	0.202559	0.212606	0.197254	0.215574	0.210829	0.21537	0.215574	0.215574	0.215574	0.208758	0.215574	0.212937	0.213796	0.215574	0.215574	0.21394	0.215574	0.215574	0.214929	0.215574	0.215574	0.215574	0.215312	0.215574	0.215574	0.203546	0.215574
BG	SRPX	6.11979e-05	0.0241465	0.19213	0.358072	0.358335	0.362838	0.364321		0.19213	0.199529	0.326617	0.308252	0.362286	0.3357	0.364321	0.322619	0.364321	0.303882	0.261856	0.361142	0.35775	0.363037	0.36099	0.364321	0.344312	0.360331	0.354813	0.313102	0.344786	0.357839	0.357644	0.321616	0.349701	0.361428	0.342473	0.360274	0.348554	0.353857	0.363184	0.334898	0.35783
BG	ENHO	4.04497e-08	2.82625e-05	0.190787	0.279271	0.289382	0.284122	0.263501		0.252682	0.207108	0.190787	0.238787	0.28165	0.276674	0.28381	0.285164	0.278099	0.29258	0.264924	0.259581	0.253142	0.2746	0.271891	0.281224	0.261615	0.261884	0.260386	0.273667	0.272056	0.27208	0.27431	0.287837	0.276126	0.284403	0.279001	0.276635	0.284961	0.285279	0.281669	0.245679	0.284381
BG	KREMEN1	2.25733e-05	0.0106629	0.185743	0.455722	0.430112	0.404871	0.425021		0.250391	0.185743	0.221601	0.422193	0.467995	0.486809	0.486809	0.349772	0.445474	0.467199	0.442049	0.451325	0.457265	0.476012	0.463351	0.465788	0.472039	0.438853	0.472599	0.486809	0.439489	0.446861	0.448558	0.44645	0.446307	0.45276	0.432854	0.460502	0.415206	0.426909	0.426906	0.452049	0.45075
BG	LINC01726	1.86538e-10	2.0181e-07	0.139515	0.142583	0.143343	0.143343	0.143343		0.143343	0.140356	0.139515	0.141408	0.143343	0.143343	0.143343	0.143343	0.143343	0.143343	0.143343	0.142255	0.143343	0.143343	0.143343	0.143343	0.143343	0.142117	0.143343	0.143343	0.143343	0.143343	0.142397	0.143343	0.143343	0.143343	0.143343	0.143343	0.143241	0.143343	0.141999	0.143343	0.143343
BG	CYP2J2	1.86878e-05	0.00908057	0.137888	0.20512	0.167303	0.137888	0.276226		0.288687	0.26527	0.154168	0.238165	0.298524	0.28171	0.289093	0.287227	0.305305	0.305305	0.287948	0.300427	0.30323	0.30142	0.305305	0.305305	0.30432	0.303695	0.293873	0.305305	0.305305	0.303939	0.304953	0.305305	0.30311	0.300877	0.303679	0.305305	0.303098	0.304407	0.304927	0.292624	0.20252
BG	SPP2	6.35421e-09	5.32769e-06	0.135863	0.142031	0.142668	0.141109	0.142668		0.137124	0.141829	0.142033	0.142668	0.140759	0.142668	0.142668	0.135863	0.142668	0.142668	0.142668	0.139161	0.142668	0.141737	0.142107	0.142668	0.140929	0.138642	0.142668	0.142668	0.140008	0.13607	0.142668	0.142668	0.141087	0.138209	0.139832	0.140215	0.139218	0.13917	0.142002	0.142668	0.141842
BG	TTPA	3.18515e-05	0.0136953	0.134735	0.27045	0.269534	0.269344	0.272954		0.226037	0.182956	0.134735	0.240598	0.267114	0.272954	0.272954	0.272954	0.254278	0.244265	0.266442	0.22372	0.272954	0.271051	0.272395	0.265109	0.26154	0.264185	0.272529	0.272954	0.237147	0.266257	0.267214	0.266462	0.263262	0.271021	0.267082	0.262462	0.267362	0.267799	0.270014	0.272954	0.270218
BG	LINC00992	1.46432e-07	9.82208e-05	0.132339	0.140261	0.143278	0.134262	0.143278		0.143278	0.141903	0.138849	0.140321	0.142162	0.143278	0.143278	0.135157	0.143278	0.143278	0.14108	0.141129	0.141873	0.142049	0.142532	0.143278	0.142175	0.140259	0.138646	0.143278	0.143278	0.134708	0.137394	0.143278	0.136823	0.138278	0.137405	0.132339	0.137253	0.13695	0.140182	0.143278	0.137129
BG	LINC01080	6.79506e-05	0.0264992	0.103954	0.13381	0.127546	0.110414	0.137214		0.103954	0.102913	0.101034	0.132264	0.135111	0.128221	0.137214	0.137214	0.128022	0.137214	0.13632	0.133604	0.137214	0.135508	0.130328	0.132686	0.135859	0.136229	0.132071	0.137214	0.12681	0.130724	0.135285	0.137214	0.134224	0.135308	0.133331	0.131181	0.134344	0.134695	0.134165	0.137214	0.127476
WM-AS-GFPT2	NEAT1	6.41319e-20	5.37714e-16	2.38806	3.51135	3.49792	2.44431	4.5061	2.38106		1.46187	2.14348	4.92795	2.25127	2.9931	3.87899	1.58389	2.21527	2.38806	2.06732	4.47588	4.80283	5.05257	5.02755	4.23179	4.35792	4.81436	4.87907	4.96355	5.10212	5.14541	5.11907	4.97601	5.08802	5.02345	5.01132	4.90687	5.14466	5.19142	5.15695	3.19769	2.59932
WM-AS-GFPT2	ARHGEF4	1.28045e-18	6.13482e-15	2.20161	2.50125	2.45802	2.47511	2.20161	1.89724		0.987778	1.58317	1.95004	2.49293	2.48259	2.4846	2.50038	2.52313	2.40669	2.49145	2.25942	2.319	2.26628	2.29207	2.1886	2.21722	2.45267	2.34634	2.54365	2.23696	2.24176	2.2142	2.16971	2.20872	2.23478	2.29585	2.10622	2.27301	2.2967	2.36459	2.34888	2.50295
WM-AS-GFPT2	MSI2	3.04172e-08	3.09131e-05	1.91865	3.06184	2.9749	2.7117	1.91865	1.33002		1.26841	1.25952	2.48799	3.0556	2.59463	2.59303	2.44371	2.81956	3.16041	2.60585	2.85471	2.56445	2.53318	2.96135	2.73779	2.77097	2.7892	3.29063	3.21918	2.83922	3.17331	3.21229	3.15834	3.10878	3.21685	3.13518	3.14653	3.15595	3.18551	3.15473	3.08066	2.8981
WM-AS-GFPT2	ITPKB	3.02251e-12	5.33521e-09	1.90207	2.2622	2.09977	2.29559	1.90207	1.84605		1.23118	1.63262	2.54315	2.39412	2.48621	2.20839	2.47069	2.437	2.49018	2.4398	2.53511	2.58054	2.54287	2.55433	2.5196	2.57208	2.56507	2.5423	2.58737	2.56324	2.57842	2.57548	2.5199	2.5763	2.56383	2.54173	2.54891	2.57269	2.57696	2.56743	2.18216	2.35282
WM-AS-GFPT2	PDE4DIP	4.89009e-08	4.68583e-05	1.62607	2.10817	2.08463	1.76673	1.62607	0.890755		0.844674	1.08886	1.53671	2.2539	2.41174	2.29738	2.37651	2.35489	2.31777	2.4311	1.2196	1.29872	1.41386	1.19072	0.865847	0.992096	0.808006	2.12076	2.26788	1.04753	1.0987	0.966147	1.06676	1.12666	1.12498	1.13497	0.9658	0.86878	0.848074	1.13777	1.87866	1.80125
WM-AS-GFPT2	PFKFB3	1.36303e-15	3.80943e-12	1.43914	1.50325	1.45963	1.48817	1.43914	1.08746		0.880942	1.26543	1.54556	1.18678	1.52601	1.5194	1.49886	1.37248	1.49787	1.52789	1.5678	1.58644	1.56506	1.53578	1.46244	1.51995	1.5654	1.48724	1.58758	1.51284	1.49184	1.43252	1.5087	1.46093	1.50058	1.47806	1.45656	1.43299	1.45199	1.48487	1.40694	1.47578
WM-AS-GFPT2	SORBS1	3.78064e-06	0.0025359	1.43033	2.90113	2.92988	2.95203	1.43033	0.67313		0.410015	0.852293	2.44769	3.01624	3.00921	3.02257	1.38269	2.62605	1.53059	1.88385	2.2739	2.38917	2.44633	2.30389	2.33155	1.89833	2.69099	2.89631	2.95386	2.52271	2.12809	1.91545	1.44082	2.40841	2.26571	2.15661	2.25169	2.04609	1.62057	1.74967	2.56705	2.71928
WM-AS-GFPT2	GFPT2	2.13338e-14	5.1499e-11	1.24137	1.30479	1.29239	1.31417	1.24137	1.18048		1.05299	1.27164	1.29027	1.32242	1.28677	1.30695	1.21845	1.25727	1.31765	1.31688	1.24177	1.26198	1.29119	1.27261	1.28308	1.27786	1.24429	1.31224	1.34172	1.07918	1.19107	1.23943	1.26441	1.22638	1.24459	1.22941	1.25849	1.26802	1.26628	1.24667	1.30134	1.3073
WM-AS-GFPT2	HES1	2.73191e-17	1.01803e-13	1.23016	1.3707	1.35316	1.37248	1.23016	0.917973		0.918486	1.20396	1.33393	1.36585	1.35565	1.35423	1.16719	1.13682	1.1368	0.935637	1.37602	1.37656	1.37799	1.37553	1.37799	1.37541	1.37657	1.34314	1.37799	1.37799	1.37494	1.36939	1.37799	1.37627	1.32178	1.34897	1.3741	1.37743	1.37442	1.37758	1.2926	1.37039
WM-AS-GFPT2	HSPB8	5.12757e-13	1.01158e-09	1.12945	1.2459	1.19429	1.23779	1.12945	1.23568		0.635252	1.13644	1.24643	1.22915	1.22514	1.22621	1.23152	1.16655	1.02568	1.18538	1.22657	1.20001	1.23089	1.23768	1.24653	1.21629	1.24667	1.16901	1.15529	1.24182	1.22591	1.23139	1.23629	1.2092	1.25106	1.21666	1.22789	1.21748	1.22838	1.22059	1.15052	1.23988
WM-AS-GFPT2	RFX4	9.94482e-06	0.00617647	1.11979	2.25027	2.18651	2.2337	1.11979	1.18994		0.454936	0.817155	2.05197	2.2276	2.24586	2.21272	2.2668	2.25901	2.2682	2.2342	2.21538	2.21106	2.21586	2.24061	2.2083	2.20727	2.23806	2.25091	2.2682	2.23785	2.20447	2.21285	2.21424	2.21012	2.21117	2.23363	2.19804	2.20299	2.18887	2.21864	2.17338	2.23969
WM-AS-GFPT2	ATP9A	2.95533e-10	4.30939e-07	1.08922	0.994282	1.01594	1.01107	1.1605	1.0519		0.646242	1.06676	1.09051	1.23183	1.26627	1.13236	1.07595	1.18931	1.25071	1.03438	0.920497	0.867123	0.952245	0.894006	0.863036	0.874273	0.900651	0.630795	1.08922	0.719259	0.680637	0.696064	0.743425	0.693512	0.70039	0.748793	0.702947	0.765694	0.757819	0.841362	1.04399	1.04944
WM-AS-GFPT2	CPAMD8	4.15029e-26	1.39193e-21	1.04864	1.70295	1.66879	1.68905	1.71122	1.69782		1.04864	1.63732	1.69903	1.69357	1.71122	1.66869	1.53404	1.71122	1.68718	1.62005	1.69992	1.70225	1.70795	1.70529	1.70291	1.69699	1.69417	1.7005	1.71122	1.71122	1.70115	1.69747	1.68901	1.70261	1.70244	1.69864	1.68692	1.69688	1.70189	1.70432	1.66444	1.70091
WM-AS-GFPT2	HILPDA	7.2379e-16	2.20677e-12	0.950341	1.01123	0.981033	1.00091	0.950341	0.860902		0.698574	0.907259	1.00932	0.997565	1.01554	0.987304	0.945831	1.00573	0.959499	0.826442	1.00945	1.01623	1.00732	1.01463	0.999953	0.997287	1.00549	1.00473	1.01153	1.0111	1.00976	1.0086	1.00854	1.01469	1.00311	1.00365	1.01862	1.01088	1.01152	1.01033	0.936549	1.01154
WM-AS-GFPT2	HK2	1.83025e-22	3.06914e-18	0.934293	1.10674	1.09169	1.10574	1.11447	1.09687		1.0082	1.09564	1.09623	0.934293	1.08665	1.0848	1.03881	1.09971	1.11447	1.11256	1.11128	1.1089	1.11257	1.10869	1.11063	1.11339	1.11087	1.11447	1.11447	1.11447	1.1122	1.11302	1.1101	1.11101	1.10839	1.10675	1.11116	1.1124	1.11132	1.11161	1.07047	1.10693
WM-AS-GFPT2	ADM	6.18683e-14	1.29684e-10	0.874225	0.940206	0.895909	0.931748	0.874225	0.921198		0.685715	0.893713	0.92977	0.919461	0.944446	0.926564	0.868486	0.897895	0.944446	0.698625	0.94188	0.938928	0.933778	0.943247	0.944446	0.941712	0.943907	0.909073	0.944446	0.93489	0.943728	0.944446	0.941743	0.944446	0.941049	0.941452	0.944446	0.943071	0.944446	0.944446	0.854391	0.941922
WM-AS-GFPT2	GSE1	1.72459e-19	1.15679e-15	0.817187	1.21296	1.20499	1.13025	1.11974	0.960498		0.817187	1.02193	1.18625	1.12414	1.09096	1.08044	1.06418	1.22194	1.21181	1.07838	1.02186	0.948008	0.975791	1.10998	1.05851	1.04463	0.845187	1.15718	1.24132	1.22743	0.978352	1.07289	1.08704	1.03257	1.06417	1.08744	0.978859	1.06991	1.07509	0.936614	1.10033	1.21258
WM-AS-GFPT2	ECE1	8.63335e-08	8.04292e-05	0.809712	1.38957	1.37566	1.4128	1.47659	1.47766		1.0774	1.26475	1.457	1.46882	1.27604	1.40787	1.09624	0.89243	0.809712	1.06968	1.37105	1.39752	1.33086	1.4335	1.34309	1.43626	1.47992	1.44979	1.49731	1.44911	1.40237	1.38689	1.40399	1.33407	1.33542	1.31394	1.2493	1.31608	1.40331	1.41881	1.36296	1.37164
WM-AS-GFPT2	MAN1C1	2.53812e-07	0.000224009	0.807143	0.980745	0.943272	0.877848	0.807143	0.981044		0.435698	0.910482	0.961661	0.856389	0.961921	0.778193	0.66796	0.9159	0.907776	0.976469	0.837148	0.835215	0.841785	0.931043	0.805873	0.731324	0.795442	0.923318	1.02956	0.921688	0.839001	0.647194	0.53363	0.872815	0.857427	0.770209	0.773353	0.601766	0.619675	0.635944	0.917409	0.995594
WM-AS-GFPT2	SH3PXD2B	1.97256e-05	0.0118135	0.800864	0.998049	1.06039	0.952294	0.800864	1.00497		0.723567	0.853328	1.12722	1.04718	1.24319	1.1656	1.04509	1.24319	1.21254	1.208	1.1802	1.18011	1.16188	1.16518	1.22134	1.18102	1.043	1.20911	1.19217	1.18812	1.1974	1.20696	1.23233	1.18983	1.19432	1.20792	1.20047	1.17862	1.21818	1.23086	1.03648	0.921331
WM-AS-GFPT2	AC079385.1	4.89447e-07	0.000381746	0.777894	0.93564	0.894247	0.932857	0.777894	0.655313		0.562771	0.741148	0.908641	0.980551	0.98203	0.964147	0.959046	0.964659	0.975839	0.959262	0.813271	0.774851	0.703605	0.774196	0.814613	0.781894	0.946325	0.95973	0.939803	0.817131	0.697736	0.74153	0.788565	0.783804	0.805651	0.82886	0.776192	0.715112	0.677188	0.799316	0.955405	0.930406
WM-AS-GFPT2	SLC24A4	4.12003e-20	4.60592e-16	0.764971	1.26445	1.24604	1.26178	1.1863	1.25919		0.764971	1.13575	1.22419	1.25076	1.25017	1.2638	1.26321	1.25279	1.24477	1.27014	1.11215	1.16165	1.14906	1.09347	1.27411	1.26345	1.26963	1.2706	1.27681	1.23526	1.27271	1.13562	0.866708	1.26269	1.25104	1.26667	1.22327	1.08913	0.950187	0.965053	1.24393	1.26676
WM-AS-GFPT2	ZNF665	2.90045e-18	1.21594e-14	0.764608	1.11075	1.097	1.103	1.11624	0.818882		0.764608	1.02273	1.1016	1.084	1.08723	1.06154	1.07704	1.12698	1.10737	1.08258	1.10234	1.11377	1.11554	1.10527	1.11401	1.11444	1.073	1.13005	1.13695	1.12023	1.11162	1.11037	1.11494	1.109	1.11444	1.10458	1.11095	1.12187	1.11278	1.11744	1.11858	1.10977
WM-AS-GFPT2	DLG5	6.87323e-09	8.23266e-06	0.758086	0.886655	0.898336	0.858054	0.758086	0.789256		0.735511	0.794021	0.842891	0.926149	0.950432	0.925027	0.872736	0.877252	0.88311	0.894307	0.844466	0.81749	0.844203	0.855187	0.870128	0.812407	0.88223	0.9329	0.883659	0.731022	0.830417	0.845561	0.882248	0.795475	0.890474	0.779553	0.790185	0.863335	0.902034	0.904268	0.836812	0.880039
WM-AS-GFPT2	PADI2	1.27739e-16	4.28411e-13	0.745352	1.10733	0.973858	0.776732	1.22066	1.28645		1.07823	1.16256	1.25071	0.745352	1.2998	1.26192	1.28992	1.2998	1.25069	1.28414	1.26857	1.29422	1.29551	1.29255	1.29342	1.27967	1.28393	1.28573	1.2998	1.27756	1.28754	1.29162	1.28924	1.29018	1.28395	1.27283	1.28361	1.28909	1.29355	1.29185	1.18292	1.1595
WM-AS-GFPT2	LINC01094	3.39365e-12	5.69082e-09	0.693353	1.13715	1.12315	1.12904	1.14161	0.93622		0.693353	1.00837	1.13687	0.725453	1.12783	1.14161	1.1372	1.10663	1.14161	1.13284	1.14017	1.14161	1.13837	1.14061	1.13725	1.13873	1.13872	1.11912	1.14161	1.13868	1.1383	1.14032	1.14161	1.13888	1.14161	1.13932	1.14161	1.13883	1.14011	1.13894	1.10006	1.13529
WM-AS-GFPT2	IFFO2	5.57065e-19	3.11381e-15	0.692195	0.844199	0.828598	0.828501	0.85497	0.831566		0.692195	0.802865	0.830654	0.848873	0.826979	0.792129	0.833074	0.84357	0.81518	0.840541	0.827913	0.845671	0.849258	0.839229	0.826498	0.82202	0.822628	0.839579	0.85497	0.813741	0.835912	0.83568	0.844172	0.827979	0.81069	0.827982	0.847239	0.820896	0.835431	0.832107	0.849611	0.839165
WM-AS-GFPT2	ABR	7.71307e-13	1.43712e-09	0.657903	1.83053	1.85549	1.85208	1.913	1.4762		1.02194	1.25949	1.68359	0.657903	1.76855	1.50255	1.63893	1.71214	1.77398	1.5815	1.63129	1.33905	1.4526	1.4518	1.49104	1.48143	1.80615	1.36425	1.75247	1.44597	1.31291	1.29409	1.40914	1.4028	1.49046	1.42205	1.43156	1.39636	1.3177	1.42763	1.76797	1.83574
WM-AS-GFPT2	PRKAG2	1.44651e-09	1.94053e-06	0.650442	1.72856	1.70622	1.7329	1.67716	1.54563		1.36139	1.59187	1.59138	1.09363	1.61893	1.48108	1.03021	1.60009	1.64556	1.5823	1.5264	1.57301	1.60229	1.49538	1.65642	1.38636	1.37543	1.54627	1.68679	1.39018	0.650442	0.869091	1.13358	0.934202	1.10021	1.22913	1.22175	1.03892	0.988227	1.19106	1.66753	1.73488
WM-AS-GFPT2	CHST3	4.46504e-07	0.000356544	0.647156	0.703708	0.633417	0.531568	0.647156	0.743596		0.688725	0.743902	0.69074	0.790784	0.786191	0.793943	0.747946	0.780274	0.700007	0.748439	0.800611	0.803402	0.805304	0.805001	0.805304	0.797881	0.802099	0.797113	0.794773	0.789565	0.803379	0.801188	0.797394	0.802594	0.805304	0.799751	0.803369	0.802074	0.802336	0.794683	0.736493	0.701761
WM-AS-GFPT2	BHLHE40	7.87523e-09	9.10757e-06	0.64541	0.988398	0.958566	0.990009	0.975318	0.882335		0.664947	0.893988	0.981304	0.916557	0.934048	0.899655	0.746927	0.800116	0.64541	0.532852	0.994258	0.990314	0.998233	0.986287	0.981649	0.993569	0.989231	0.922983	0.946128	0.981844	0.976377	0.951825	0.938855	0.943407	0.915877	0.930389	0.95049	0.931518	0.944544	0.946871	0.883953	0.993406
WM-AS-GFPT2	ZMIZ1	2.91363e-07	0.000250557	0.638407	0.698714	0.696086	0.595697	0.638407	0.410492		0.451797	0.497776	0.403177	0.609307	0.714552	0.720257	0.49187	0.565659	0.653818	0.555268	0.701617	0.693498	0.68813	0.673201	0.771909	0.722349	0.661041	0.628979	0.7542	0.696977	0.644317	0.64057	0.681142	0.688533	0.684301	0.66921	0.614818	0.695254	0.672004	0.64834	0.623688	0.701654
WM-AS-GFPT2	SEPT9	4.00692e-09	5.16862e-06	0.627721	1.03084	1.01068	0.989823	1.06529	1.00946		0.77309	0.907354	1.00497	0.922766	0.89067	0.627721	0.9261	0.824793	0.756975	0.814232	0.972242	0.983427	0.95971	0.986332	0.938537	0.95383	0.797698	0.853879	0.983231	0.890156	0.944665	0.882859	0.963298	0.871811	0.844805	0.800837	0.85797	0.879507	0.906796	0.881066	0.973452	1.03057
WM-AS-GFPT2	EPS15L1	3.9013e-05	0.0207685	0.583769	0.690098	0.619964	0.644217	0.583769	0.488693		0.345488	0.455382	0.632496	0.632191	0.714326	0.605453	0.639063	0.677827	0.715691	0.713115	0.472953	0.56856	0.521307	0.606896	0.653807	0.518548	0.534341	0.712876	0.801502	0.528817	0.501168	0.544805	0.555984	0.506614	0.563047	0.556604	0.556647	0.53386	0.543467	0.606665	0.681241	0.693814
WM-AS-GFPT2	AC018682.1	4.35066e-10	6.07969e-07	0.58219	0.697938	0.657203	0.685518	0.731032	0.519754		0.614603	0.663284	0.68985	0.560615	0.602928	0.665	0.653849	0.646849	0.58219	0.705234	0.697966	0.690123	0.703612	0.727014	0.691313	0.699418	0.722897	0.729764	0.731032	0.731032	0.716435	0.71747	0.706473	0.720925	0.72469	0.711447	0.724098	0.715959	0.714216	0.713951	0.693575	0.66897
WM-AS-GFPT2	ZBTB16	1.01194e-06	0.000763639	0.580352	1.39454	1.31439	1.36533	1.54823	1.34954		1.10372	1.43884	1.44836	1.46229	1.6698	1.72589	0.580352	1.14337	1.00164	0.866267	1.2592	1.12697	1.32541	1.63274	1.63855	1.58979	1.52246	1.74017	1.89513	1.13642	1.46194	1.40504	1.45557	1.18511	1.29757	1.06667	1.22637	1.31746	1.38991	1.26414	1.50703	1.35458
WM-AS-GFPT2	MAFF	3.96361e-07	0.000324223	0.576912	0.638141	0.637231	0.640982	0.576912	0.654165		0.612046	0.648421	0.65451	0.648048	0.660382	0.654452	0.626823	0.590515	0.642978	0.492925	0.655757	0.654779	0.657589	0.655305	0.655983	0.656616	0.65716	0.645375	0.660382	0.660382	0.657418	0.657307	0.658863	0.651786	0.656241	0.658194	0.657879	0.658352	0.658609	0.657732	0.581514	0.616409
WM-AS-GFPT2	PER1	7.8351e-11	1.2513e-07	0.56791	0.915045	0.844736	0.894304	0.859603	0.840944		0.732087	0.845725	0.921257	0.868258	0.949842	0.906492	0.56791	0.790058	0.785687	0.700997	0.924483	0.90674	0.919796	0.901955	0.920258	0.915424	0.914346	0.901753	0.978066	0.90854	0.911017	0.905834	0.877061	0.882889	0.887392	0.855869	0.892061	0.895694	0.89553	0.881535	0.840305	0.878253
WM-AS-GFPT2	PFKP	2.60907e-14	5.83353e-11	0.532852	0.753522	0.737659	0.750704	0.762203	0.691668		0.532852	0.612977	0.725309	0.735187	0.762203	0.688405	0.707	0.762203	0.680082	0.731031	0.727945	0.716866	0.715373	0.6927	0.703435	0.707671	0.704575	0.725563	0.762203	0.684543	0.663304	0.653761	0.699858	0.623743	0.667862	0.64709	0.640803	0.63947	0.694605	0.711853	0.744622	0.746036
WM-AS-GFPT2	SLC39A11	2.58291e-10	3.93753e-07	0.532294	1.18936	1.20655	0.532294	1.76599	1.06711		0.679104	0.749926	1.69739	1.29618	1.2934	1.47483	1.15854	1.61702	1.59676	1.63492	1.65229	1.74002	1.52767	1.72947	1.7429	1.70265	1.69196	1.69575	1.71365	1.67415	1.32837	1.21899	1.38706	1.35629	1.29208	1.64611	1.62859	1.466	1.45524	1.53105	1.54917	1.20417
WM-AS-GFPT2	SLC25A33	2.14976e-14	5.1499e-11	0.527483	0.715359	0.705083	0.692415	0.749994	0.564642		0.567857	0.527483	0.709501	0.695768	0.711853	0.692804	0.678214	0.723166	0.731008	0.707798	0.685019	0.664528	0.686034	0.712536	0.677252	0.662887	0.731506	0.709196	0.749994	0.715571	0.704697	0.699316	0.701317	0.688042	0.703147	0.698688	0.706246	0.68024	0.696023	0.707574	0.623379	0.727501
WM-AS-GFPT2	FOXO1	2.73529e-05	0.0150387	0.514354	1.01624	1.05017	0.956621	0.937151	1.13967		0.65689	0.59618	1.12562	1.13996	0.681731	0.514354	0.895218	1.19002	1.12757	0.427445	1.3243	1.14766	1.14931	1.34285	1.38784	1.3789	1.34278	1.33698	1.31556	1.38108	1.38435	1.35617	1.38442	1.36278	1.35035	1.35698	1.1031	1.38444	1.33928	1.37838	0.919958	0.948276
WM-AS-GFPT2	NR4A3	1.24241e-06	0.000886554	0.506513	0.773363	0.747563	0.774004	0.668248	0.774249		0.730418	0.771528	0.768432	0.755444	0.77447	0.777544	0.741534	0.757031	0.506513	0.756934	0.773308	0.77064	0.772951	0.772906	0.77356	0.773599	0.768644	0.729724	0.722682	0.555164	0.742375	0.730409	0.76357	0.76501	0.748088	0.770408	0.733577	0.765265	0.757215	0.748955	0.744342	0.77616
WM-AS-GFPT2	AL137145.2	5.42996e-05	0.0275924	0.503132	0.669737	0.646679	0.659992	0.503132	0.33116		0.351249	0.493412	0.652367	0.562205	0.681938	0.640423	0.620872	0.681938	0.653689	0.665215	0.678447	0.674933	0.680623	0.677242	0.681938	0.675625	0.678998	0.681938	0.681938	0.681938	0.679218	0.677803	0.677712	0.679266	0.681938	0.67659	0.680393	0.679151	0.677298	0.680644	0.644285	0.677286
WM-AS-GFPT2	NPAS2	8.44823e-09	9.44456e-06	0.462567	1.14202	1.15099	1.13462	0.985989	0.769138		0.462567	0.695539	0.923203	1.14718	1.09448	1.09981	0.961121	0.840974	1.06981	0.565934	0.794495	0.737363	0.85704	1.02495	0.980783	0.993761	1.07433	1.08693	1.17279	0.890056	0.673475	0.734478	0.566266	0.637853	0.687245	0.826447	0.569071	0.67496	0.696739	0.755662	1.10036	1.13221
WM-AS-GFPT2	ACSBG1	8.87846e-08	8.04772e-05	0.455691	1.18798	0.937645	0.455691	1.26391	0.827168		0.56883	0.664837	1.28029	1.26025	1.23429	1.258	1.27293	1.24081	1.2277	1.26242	1.28516	1.29003	1.28769	1.2892	1.29222	1.28494	1.28307	1.25684	1.29222	1.29222	1.28356	1.28236	1.28574	1.28545	1.28372	1.28603	1.28662	1.28016	1.28637	1.28691	1.24387	1.2436
WM-AS-GFPT2	FAM162A	8.28269e-05	0.0414604	0.438017	0.547537	0.53999	0.5333	0.438017	0.510509		0.449909	0.470949	0.538184	0.528187	0.484858	0.540503	0.481179	0.42388	0.536009	0.495907	0.476794	0.494861	0.469312	0.483476	0.456334	0.437671	0.525209	0.466414	0.46076	0.428237	0.454292	0.440114	0.418877	0.461587	0.450166	0.434339	0.42744	0.461723	0.435075	0.440669	0.534303	0.551263
WM-AS-GFPT2	CD44	1.06893e-06	0.00077934	0.434842	1.91082	1.83497	1.86075	1.5773	1.53582		0.434842	1.59375	1.91548	1.79263	1.5631	1.17245	1.80097	1.57495	1.69665	1.80573	1.92178	1.92707	1.92471	1.92335	1.914	1.90712	1.91607	1.89	1.92707	1.89805	1.92055	1.91911	1.91695	1.91778	1.92707	1.92055	1.9145	1.9211	1.92093	1.92138	1.65032	1.89733
WM-AS-GFPT2	SPSB1	3.2623e-08	3.21797e-05	0.433348	0.39038	0.380835	0.375131	0.433348	0.448678		0.40528	0.463006	0.436283	0.454245	0.440303	0.455595	0.404548	0.431394	0.48126	0.417064	0.470787	0.452982	0.469204	0.479443	0.477997	0.472595	0.477351	0.476436	0.48126	0.478337	0.466765	0.467675	0.477244	0.467695	0.479605	0.477354	0.465801	0.471814	0.473218	0.470827	0.424656	0.350788
WM-AS-GFPT2	PFKFB2	8.39107e-06	0.00541191	0.418257	0.462499	0.459375	0.460222	0.489038	0.450791		0.26716	0.404148	0.475737	0.425403	0.465443	0.475439	0.480481	0.473423	0.470052	0.481345	0.460574	0.480385	0.473118	0.459218	0.471083	0.438891	0.477833	0.435597	0.418257	0.429086	0.454112	0.452988	0.433704	0.41423	0.452227	0.428724	0.431708	0.439634	0.458122	0.458241	0.466009	0.466108
WM-AS-GFPT2	BCL6	3.08389e-07	0.000258569	0.410831	1.37237	1.33618	1.39541	1.26315	0.971086		0.410831	0.840199	1.21024	1.22866	1.34123	1.36391	0.91864	1.16444	1.02538	1.35558	1.39441	1.44355	1.45159	1.46678	1.40468	1.41799	1.32641	1.41811	1.44279	1.45055	1.48464	1.48313	1.49429	1.48125	1.49069	1.4904	1.47267	1.45299	1.46839	1.48007	1.28612	1.25282
WM-AS-GFPT2	MIRLET7BHG	1.85963e-08	1.94901e-05	0.381369	0.439317	0.380164	0.367103	0.556544	0.381369		0.380004	0.393345	0.493937	0.511992	0.574501	0.564429	0.416699	0.467754	0.554102	0.463725	0.506306	0.501088	0.444395	0.519046	0.51964	0.50371	0.369199	0.604096	0.630806	0.544584	0.538042	0.562939	0.570698	0.55382	0.515294	0.550416	0.514307	0.547547	0.546837	0.536181	0.522457	0.445518
WM-AS-GFPT2	ATOH8	2.16348e-05	0.0125101	0.379449	0.528472	0.503119	0.539541	0.545477	0.51866		0.467279	0.515313	0.485618	0.521234	0.545477	0.545477	0.508421	0.499925	0.379449	0.340884	0.541846	0.543554	0.543351	0.543664	0.545477	0.544789	0.54276	0.535747	0.545477	0.545477	0.542114	0.537289	0.54225	0.543883	0.542904	0.541238	0.545477	0.542833	0.534516	0.53199	0.487166	0.539153
WM-AS-GFPT2	PHYHD1	1.01743e-08	1.10072e-05	0.377287	0.736916	0.725701	0.736097	0.706207	0.484215		0.377287	0.572989	0.732313	0.740142	0.745283	0.745283	0.738962	0.745283	0.70784	0.740244	0.742902	0.732906	0.737166	0.745283	0.736278	0.737458	0.74025	0.73704	0.745283	0.741551	0.741755	0.743005	0.737412	0.743591	0.733378	0.740368	0.736287	0.736473	0.731276	0.731413	0.706092	0.737829
WM-AS-GFPT2	DHRS3	4.57198e-09	5.67908e-06	0.372166	0.605096	0.590341	0.601687	0.530984	0.560735		0.372166	0.481273	0.606261	0.399077	0.602917	0.476765	0.422297	0.588706	0.514043	0.521005	0.606039	0.592498	0.557937	0.595711	0.606122	0.602249	0.603862	0.580004	0.610447	0.603622	0.593285	0.598909	0.59922	0.598811	0.604769	0.601619	0.60265	0.58521	0.59461	0.597108	0.502122	0.606456
WM-AS-GFPT2	RAB11FIP3	1.77522e-06	0.00124036	0.368275	0.756164	0.703463	0.676887	0.75232	0.646065		0.646164	0.703557	0.65126	0.799224	0.852172	0.808046	0.630232	0.655164	0.708444	0.710972	0.622817	0.57196	0.607091	0.606842	0.521021	0.509454	0.608932	0.800398	0.768675	0.620865	0.531876	0.417043	0.368275	0.529612	0.525113	0.523044	0.610246	0.461656	0.453914	0.526844	0.790964	0.761305
WM-AS-GFPT2	VGLL4	3.24256e-06	0.00221937	0.357468	0.771857	0.740613	0.643803	0.932704	0.511024		0.49295	0.505919	0.554596	0.771763	0.803686	0.743089	0.497375	0.817233	0.64779	0.502831	0.704029	0.644257	0.498923	0.65253	0.468738	0.571883	0.655293	0.89668	0.965958	0.550008	0.528291	0.402713	0.54147	0.563409	0.53396	0.532743	0.525349	0.528346	0.414165	0.357468	0.677331	0.760238
WM-AS-GFPT2	SLC25A18	9.64836e-06	0.00610541	0.346725	0.888519	0.874617	0.879602	0.713169	0.616651		0.346725	0.351346	0.864654	0.889519	0.907002	0.881964	0.894155	0.866706	0.865798	0.895794	0.892135	0.89386	0.896867	0.898576	0.90078	0.888184	0.891259	0.863987	0.907002	0.907002	0.902729	0.893392	0.896673	0.891617	0.902699	0.883957	0.890812	0.879948	0.892791	0.89803	0.84427	0.878488
WM-AS-GFPT2	GALNT15	2.06133e-05	0.0121286	0.324944	0.90599	0.884915	0.691651	0.89005	1.02008		0.324944	0.900965	1.01847	1.00767	1.01154	1.01139	0.71725	0.973428	0.98368	0.394334	1.0228	1.02168	1.02442	1.00437	1.0291	1.02316	1.01695	1.02084	1.03869	0.999558	1.00376	1.01636	1.01017	1.01238	1.00931	1.01809	1.01932	1.01386	1.01402	1.01687	0.866766	0.853337
WM-AS-GFPT2	ABCC3	1.02462e-06	0.000763639	0.316294	0.632381	0.609865	0.625727	0.635119	0.623898		0.316294	0.583537	0.619528	0.586255	0.635119	0.635119	0.570725	0.635119	0.635119	0.633178	0.629891	0.627435	0.622104	0.620572	0.630157	0.62752	0.625544	0.634517	0.635119	0.627791	0.630513	0.602483	0.488175	0.62109	0.604288	0.572353	0.585705	0.617021	0.620282	0.61981	0.606854	0.631666
WM-AS-GFPT2	DPF3	2.78702e-05	0.015076	0.311383	0.849919	0.829067	0.695844	0.979369	0.701142		0.584818	0.631898	0.725229	1.0144	0.975452	1.00158	1.02206	0.993658	1.02167	1.00694	0.652866	0.918194	0.84809	1.01351	1.04047	0.964882	0.311383	1.02459	0.90353	1.02683	1.02554	1.02092	1.01098	1.02431	0.919085	0.808105	0.706244	0.945305	0.909998	0.949694	0.925613	0.853799
WM-AS-GFPT2	AL031280.1	2.58892e-05	0.0144712	0.310956	0.358701	0.341465	0.339381	0.310956	0.356277		0.222353	0.342712	0.355057	0.324333	0.36493	0.348793	0.338227	0.36493	0.36493	0.351999	0.337656	0.347037	0.355917	0.358306	0.346621	0.334583	0.277803	0.36493	0.36493	0.351925	0.349383	0.331935	0.292537	0.34735	0.33872	0.32907	0.343893	0.316084	0.312125	0.310494	0.359605	0.361335
WM-AS-GFPT2	SRPX2	4.61374e-05	0.0241775	0.300408	0.635715	0.626115	0.625454	0.637245	0.547779		0.269898	0.549711	0.619353	0.631749	0.605957	0.631876	0.300408	0.577824	0.637245	0.600491	0.634352	0.632802	0.637245	0.637245	0.637245	0.636504	0.636827	0.637245	0.637245	0.637245	0.636245	0.635298	0.635401	0.636729	0.637245	0.637245	0.637245	0.63605	0.637245	0.63658	0.610283	0.636137
WM-AS-GFPT2	AC069368.1	4.8524e-05	0.0250369	0.272228	0.556719	0.536992	0.542815	0.574581	0.272228		0.40869	0.37953	0.519137	0.473869	0.514656	0.517456	0.514127	0.525128	0.536176	0.545054	0.556254	0.567965	0.566064	0.5694	0.570493	0.557056	0.551159	0.568528	0.574581	0.568937	0.55176	0.548094	0.545298	0.558461	0.556414	0.555841	0.54125	0.555534	0.560418	0.562536	0.555132	0.552885
WM-AS-GFPT2	GYS1	3.87573e-06	0.00254871	0.266641	0.438816	0.398132	0.421751	0.472086	0.353565		0.307729	0.377877	0.415362	0.42397	0.388201	0.43618	0.397277	0.407469	0.390029	0.438038	0.401249	0.397667	0.390536	0.39245	0.306941	0.349687	0.358468	0.438026	0.428159	0.377768	0.402922	0.390651	0.266641	0.384345	0.363709	0.378308	0.37055	0.369283	0.385776	0.394201	0.450448	0.414492
WM-AS-GFPT2	GLYATL2	2.40768e-05	0.0136862	0.215295	0.412717	0.410672	0.390386	0.419628	0.408497		0.265344	0.382282	0.322464	0.415059	0.419628	0.405358	0.390568	0.303481	0.419628	0.41453	0.310143	0.215295	0.289973	0.304464	0.376988	0.383447	0.405368	0.418234	0.419628	0.368853	0.336631	0.36415	0.315015	0.336297	0.330938	0.358541	0.341884	0.349112	0.37796	0.385471	0.415008	0.404248
WM-AS-GFPT2	PGAM2	1.90494e-05	0.011616	0.206178	0.291225	0.28628	0.292199	0.295038	0.28526		0.206178	0.281224	0.292639	0.287376	0.295038	0.268122	0.295038	0.295038	0.253381	0.284928	0.282045	0.288163	0.291913	0.2938	0.295038	0.293072	0.224516	0.286087	0.295038	0.295038	0.294099	0.294405	0.290381	0.295038	0.295038	0.295038	0.292571	0.295038	0.294103	0.293657	0.272649	0.293593
GM-AS	SLC1A2	1.25926e-17	4.2233e-14	3.43598	3.67477	3.7609	3.75146	3.43598	1.96503	3.23085	2.06604		2.51111	3.69702	3.77122	3.72743	3.73541	3.53672	3.7073	3.71455	3.57059	3.29876	3.57501	3.53945	3.58754	3.67079	3.68756	3.43824	3.60599	3.30808	3.15384	3.67781	3.66541	3.41316	3.62789	3.62288	3.49441	3.61993	3.58525	3.60491	3.6681	3.69127
GM-AS	NKAIN3	1.55638e-19	7.45683e-16	2.04812	2.10493	2.12708	2.1362	2.04812	2.11582	1.61941	0.870954		0.947215	2.10947	2.09316	2.11814	2.05227	2.10157	2.0898	2.10193	1.41489	1.78627	1.09217	1.87526	2.01404	2.0797	2.13713	2.03517	2.16703	1.38025	1.84143	1.84914	1.8532	2.07376	1.92831	1.96153	1.76633	2.10356	1.89764	2.0761	1.99452	2.13602
GM-AS	GPC5	2.0032e-18	7.46481e-15	1.82463	3.69682	3.63869	3.70407	3.74049	2.65708	3.07645	1.96722		3.43536	3.80578	3.86318	3.73012	3.76171	1.82463	3.69943	3.47794	3.75985	3.76001	3.83996	3.57125	3.75267	3.18982	3.86417	3.70664	3.81286	2.74412	3.42247	3.49313	2.4948	2.79145	3.46524	3.35921	3.7663	3.59787	3.4811	3.08961	3.63585	3.69542
GM-AS	MACF1	3.01881e-09	5.06224e-06	1.78312	1.89912	1.84075	1.50295	1.78312	0.937153	0.571052	0.213146		1.27984	1.92596	2.31515	1.79765	1.8583	1.64191	1.60235	1.19021	1.66494	1.67126	1.55165	1.62561	1.28762	1.46447	1.76947	2.3304	2.22526	1.47229	1.51488	1.54278	1.63875	1.51771	1.49018	1.5133	1.52184	1.55844	1.75109	1.82786	2.01217	1.9464
GM-AS	AL589740.1	7.68601e-15	1.98287e-11	1.64989	1.60164	1.44056	1.05934	1.64989	1.79087	1.69186	1.03863		0.627626	1.8358	1.89587	1.79584	1.85738	1.90954	1.76899	1.88959	0.780594	0.82915	1.80571	1.77408	1.85176	1.79005	1.86632	1.80762	1.80334	1.71991	1.6589	1.74523	1.32234	1.49981	1.51298	1.20701	1.86014	1.09064	1.30256	1.43612	1.80587	1.60943
GM-AS	CADM1	8.16803e-09	1.14141e-05	1.44686	1.21773	1.36999	1.3312	1.44686	1.77769	1.65567	1.14738		0.984861	2.17453	2.20063	2.33286	2.37575	2.35841	2.23579	2.38851	1.41076	1.52205	1.29427	1.56965	1.21947	1.34914	0.460226	2.02864	2.441	0.963322	1.60972	1.59432	2.07084	1.22595	1.07356	1.26904	0.949266	1.37384	1.28819	1.53444	1.62462	1.30678
GM-AS	ADGRV1	4.65538e-06	0.00421978	1.43197	2.73458	2.76325	2.74564	1.43197	2.5865	2.59821	1.29326		2.72639	2.74365	2.7617	2.74976	2.75265	2.70911	2.7323	2.76293	2.61851	2.68082	2.70709	2.7124	2.70602	2.67678	2.44457	2.6804	2.79694	2.61838	2.66582	2.52235	2.46049	2.58044	2.54801	2.56308	2.50952	2.53783	2.59404	2.57141	2.73576	2.75578
GM-AS	RNF219-AS1	2.18134e-06	0.0021517	1.42638	2.17173	2.13893	2.18113	1.42638	1.87948	0.91768	0.380173		2.15643	2.16098	2.1582	2.16362	2.09816	2.17976	2.17509	2.18426	2.16827	2.18562	2.16982	2.19193	2.16294	2.16692	2.18263	2.13398	2.12744	2.18816	2.1799	2.16724	2.16806	2.16535	2.17165	2.1827	2.17328	2.15874	2.16929	2.18016	2.14892	2.17887
GM-AS	SOX5	1.48122e-05	0.0118279	1.25893	2.89088	2.92923	2.94267	1.25893	0.392161	1.47822	0.88929		0.679786	2.79628	1.93727	2.8934	2.53502	1.51841	1.57149	1.83651	2.45038	2.58602	1.56728	2.25131	1.32205	1.09766	3.00339	2.79422	2.96452	0.690035	1.90335	0.96462	0.583262	2.40182	1.25762	1.28654	1.09375	1.46402	1.76692	2.48304	2.69071	2.9316
GM-AS	LINC00499	5.07233e-67	8.50579e-63	1.18133	1.21863	1.20226	1.11539	1.23568	1.10755	1.1413	0.78049		1.22584	1.22095	1.19408	1.23568	1.2035	1.18133	1.23568	1.23371	1.22585	1.23568	1.22412	1.22628	1.20259	1.22227	1.23085	1.22248	1.23568	1.23568	1.23162	1.22811	1.23345	1.22796	1.22834	1.22335	1.2295	1.229	1.22798	1.2287	1.23568	1.23008
GM-AS	AHCYL2	7.43508e-07	0.000779243	1.06839	1.31306	1.29355	1.18449	1.06839	1.17502	0.748626	0.557438		1.16449	1.22811	1.37303	1.24305	0.753249	1.32746	1.42286	1.06148	1.16391	1.23379	1.33161	1.1575	1.0828	0.903653	1.12156	1.41456	1.51527	1.14242	0.988875	0.996569	0.959677	1.06504	1.07737	1.05387	1.11539	0.905062	0.863677	1.0157	1.32823	1.36942
GM-AS	ZNF98	8.58055e-113	2.87774e-108	1.04601	1.04975	1.05484	1.03823	1.06787	1.06486	1.03697	0.881379		0.989916	1.05479	1.06787	1.05281	1.01043	1.06787	1.04601	1.06787	1.05631	1.05827	1.04644	1.0526	1.06291	1.05751	1.06054	1.05396	1.06078	1.0478	0.962184	1.02035	1.04159	1.01165	1.04968	1.02143	1.04685	1.03499	1.05033	1.05585	1.03479	1.04098
GM-AS	RANBP3L	5.65935e-09	8.25232e-06	0.909983	1.00533	1.0087	1.00691	0.909983	0.809362	0.894747	0.476462		0.995248	1.00555	0.991868	1.00826	0.798396	0.869807	0.992987	0.985658	1.00284	1.01616	1.00567	1.00718	0.995799	0.985841	1.00772	0.98494	1.02049	1.0071	0.995795	1.00504	1.00402	0.979236	0.908356	1.01026	0.996231	1.00285	0.996617	1.00555	1.00885	1.00811
GM-AS	SASH1	9.3866e-06	0.008072	0.898913	0.823316	0.732237	0.160005	0.898913	0.305767	0.453942	0.335991		0.788442	1.29836	1.24187	1.32372	0.504356	0.562101	1.22675	0.450816	1.32054	1.35593	1.32789	1.1249	1.03167	0.961652	1.35545	1.24624	1.40257	0.86483	1.32075	1.12214	1.22241	1.17898	1.05565	1.17592	1.25186	1.28022	1.2167	1.21597	1.12007	0.781788
GM-AS	GNA14	1.12333e-14	2.69101e-11	0.893771	0.929362	0.803838	0.26054	0.893771	0.904904	0.903742	0.601852		0.953966	0.968736	0.94717	1.0013	0.912565	0.960688	1.0013	0.684754	0.97087	0.985427	0.979935	0.969269	0.941334	0.967374	0.966578	0.96212	0.930514	0.863945	0.957651	0.964459	0.967317	0.951144	0.936324	0.932218	0.93817	0.950214	0.952684	0.959381	0.951447	0.942392
GM-AS	TPD52L1	3.15029e-50	2.64136e-46	0.826252	1.19801	1.19376	1.20248	1.22322	0.826252	1.05515	0.590682		1.19319	1.19949	1.15656	1.19937	1.18488	1.17254	1.21055	1.04298	1.13552	1.10793	0.883824	1.21939	1.21112	1.20198	1.21349	1.17209	1.22322	1.20677	1.18206	1.19905	1.21188	1.21359	1.21863	1.21206	1.21399	1.19813	1.16707	1.08799	1.19018	1.18682
GM-AS	SLCO1C1	2.18657e-41	1.46667e-37	0.780391	0.820643	0.820447	0.821211	0.829957	0.665729	0.738202	0.418132		0.819455	0.816235	0.783062	0.781883	0.700055	0.742549	0.780391	0.782004	0.80411	0.815191	0.824661	0.825344	0.823824	0.82281	0.821354	0.797849	0.829957	0.816463	0.82639	0.823645	0.827061	0.823094	0.829957	0.824441	0.824108	0.826251	0.827566	0.82401	0.79545	0.822347
GM-AS	AC091826.2	1.62133e-07	0.000187504	0.759872	0.885782	0.890556	0.896246	0.759872	0.631342	0.736387	0.44809		0.85012	0.89911	0.884816	0.912853	0.912853	0.912853	0.912853	0.907037	0.796077	0.819271	0.843303	0.869384	0.878982	0.866489	0.895466	0.881582	0.912853	0.868595	0.870319	0.85154	0.851681	0.866333	0.869674	0.863934	0.806961	0.849716	0.871087	0.875587	0.894554	0.900598
GM-AS	CHPT1	1.30453e-06	0.0013258	0.75176	0.977344	1.01814	1.01788	0.847226	0.47788	0.801228	0.363588		0.70779	0.835595	1.02225	0.918648	0.787375	0.850688	0.955966	0.833979	0.624366	0.599349	0.604403	0.668181	0.575664	0.538509	0.693473	0.914187	0.75176	0.49537	0.474881	0.589416	0.624374	0.58966	0.697609	0.668649	0.708572	0.69656	0.661571	0.671077	0.872377	0.978953
GM-AS	LINC00299	1.09503e-09	2.04029e-06	0.731849	0.86407	0.861375	0.871077	0.731849	0.352375	0.374314	0.353472		0.833235	0.862748	0.784342	0.833177	0.848823	0.854928	0.873607	0.866889	0.850062	0.797217	0.7408	0.861693	0.853273	0.868308	0.869016	0.860381	0.873607	0.873607	0.817875	0.736967	0.83373	0.737517	0.810708	0.803606	0.852654	0.7816	0.807749	0.777366	0.842899	0.869707
GM-AS	GLI3	4.49536e-13	9.42283e-10	0.658022	0.68768	0.683305	0.694154	0.658022	0.524549	0.618606	0.368525		0.703327	0.697013	0.703004	0.695599	0.442847	0.572068	0.711996	0.680196	0.703376	0.695912	0.688687	0.69615	0.68403	0.654651	0.702883	0.692902	0.711996	0.699186	0.706025	0.706407	0.706391	0.700306	0.705595	0.71006	0.701351	0.704622	0.702234	0.70817	0.656109	0.696987
GM-AS	AC002429.2	3.67871e-57	4.11255e-53	0.646855	1.34057	1.32282	1.33622	1.38773	1.22272	1.18419	0.646855		1.30245	1.37036	1.38773	1.35086	1.35466	1.35495	1.35734	1.35732	1.33895	1.341	1.34314	1.34929	1.37331	1.31658	1.30899	1.34304	1.38773	1.34228	1.31684	1.32125	1.34669	1.32378	1.32266	1.32913	1.3253	1.32403	1.32491	1.34038	1.32733	1.34926
GM-AS	LGI1	5.86792e-05	0.0427822	0.563089	0.706651	0.707906	0.708658	0.563089	0.502328	0.424821	0.214541		0.620486	0.705502	0.726346	0.686001	0.72029	0.671101	0.726346	0.695218	0.410696	0.377561	0.336529	0.375605	0.333046	0.445605	0.505785	0.576474	0.675127	0.477733	0.415517	0.526515	0.214287	0.38222	0.351685	0.335301	0.298124	0.501292	0.558588	0.534299	0.631015	0.704487
GM-AS	ETNPPL	1.73981e-07	0.000194499	0.518717	0.592809	0.583044	0.594192	0.531615	0.245811	0.485057	0.197566		0.594796	0.593918	0.576225	0.600773	0.587441	0.600773	0.570616	0.598015	0.595699	0.600773	0.587871	0.596259	0.591205	0.59937	0.59541	0.58529	0.518717	0.600773	0.597689	0.598246	0.59856	0.6003	0.595597	0.599629	0.597322	0.595727	0.599189	0.598588	0.576609	0.595536
GM-AS	GRAMD1C	6.86442e-05	0.0489828	0.517217	0.728689	0.729359	0.698787	0.517217	0.441979	0.451683	0.313423		0.279205	0.726432	0.733078	0.723713	0.721257	0.661098	0.687718	0.692749	0.686519	0.649333	0.73165	0.722853	0.737489	0.722067	0.714505	0.736829	0.7496	0.715695	0.561266	0.644508	0.616857	0.631462	0.680581	0.675267	0.671318	0.643891	0.645107	0.682282	0.703124	0.741794
GM-AS	RYR3	1.27224e-08	1.70673e-05	0.441064	2.40738	2.38509	2.40485	2.10446	0.441064	1.0559	0.545999		2.37885	2.38383	2.435	2.42098	2.40923	2.37197	2.44616	2.2175	1.74794	2.14648	2.41537	2.25862	2.39306	2.39108	2.40788	2.34379	2.30461	2.22454	0.887692	2.01047	2.34036	2.16629	2.25405	2.27237	1.9167	2.07141	2.11455	2.33223	2.33592	2.41427
GM-AS	SLC39A12	2.98183e-17	8.33371e-14	0.439108	0.460282	0.462144	0.461435	0.439108	0.455153	0.440462	0.285116		0.459729	0.459106	0.438713	0.467414	0.462883	0.467414	0.467414	0.464999	0.452284	0.449909	0.459986	0.452968	0.460358	0.465514	0.451415	0.443808	0.467414	0.458415	0.459922	0.460586	0.459995	0.459174	0.464051	0.460791	0.463846	0.461858	0.462764	0.460569	0.462138	0.462167
GM-AS	GPM6A	7.48215e-11	1.4761e-07	0.351553	3.63962	3.92363	3.8908	2.78372	0.351553	2.45083	1.22554		1.79593	3.68328	3.40582	3.54648	3.71877	3.52267	3.77108	3.66503	2.58124	2.38639	2.69581	2.24902	2.09992	2.5358	2.14847	2.11264	2.93308	1.63186	1.61027	1.61572	1.67103	1.8863	1.75725	2.16468	2.00302	2.14969	1.93717	1.98764	3.28681	3.7018
GM-AS	STOX1	3.14309e-05	0.0239575	0.350737	0.419298	0.419713	0.414081	0.426939	0.369943	0.416834	0.295331		0.402995	0.421599	0.426939	0.386427	0.417927	0.410768	0.392603	0.403386	0.377286	0.37409	0.386426	0.396513	0.385228	0.39174	0.404699	0.412353	0.350737	0.376426	0.372603	0.381567	0.351484	0.372432	0.397049	0.35843	0.372916	0.379392	0.380318	0.390578	0.413208	0.41234
GM-AS	ATP13A4	4.04543e-09	6.46074e-06	0.332569	0.794714	0.784928	0.787135	0.824042	0.314215	0.332569	0.291495		0.284665	0.832457	0.853121	0.839797	0.81569	0.826455	0.853121	0.840808	0.816769	0.829015	0.793143	0.820942	0.797467	0.789318	0.833363	0.835036	0.853121	0.819761	0.816304	0.819816	0.828473	0.823081	0.824492	0.826989	0.812897	0.816907	0.827627	0.838416	0.79625	0.796474
GM-AS	C2orf72	2.38532e-17	7.27262e-14	0.295401	0.310265	0.312626	0.318946	0.351051	0.278699	0.287034	0.189219		0.241301	0.337218	0.331969	0.351051	0.351051	0.295401	0.351051	0.333098	0.280102	0.315583	0.291111	0.311646	0.313014	0.296644	0.344816	0.286728	0.343962	0.269923	0.205484	0.21688	0.263783	0.237736	0.215759	0.224129	0.246164	0.181663	0.190288	0.184733	0.330305	0.315995
GM-AS	NTM	2.50965e-06	0.00233988	0.240108	1.69181	1.19766	0.847923	3.36926	0.240108	0.813565	0.594344		0.506751	3.32475	3.23291	3.31242	3.25331	2.96185	3.28449	3.29479	2.22092	2.01894	1.54482	1.92442	3.20316	1.88499	1.49072	2.73156	2.66531	2.48637	2.90659	1.93723	2.06248	2.36952	3.22066	2.28632	2.49557	1.83011	1.7455	2.00117	2.81931	1.89539
GM-AS	AC108866.1	2.58699e-05	0.0201773	0.236996	0.583011	0.609385	0.533678	0.635134	0.327806	0.236996	0.234006		0.430918	0.605323	0.475186	0.649439	0.566877	0.645587	0.671613	0.632893	0.547949	0.593112	0.564029	0.583091	0.61326	0.522958	0.681244	0.665904	0.701193	0.526198	0.463094	0.529173	0.557715	0.511653	0.521748	0.561119	0.567564	0.510604	0.545646	0.596059	0.643808	0.638893
GM-AS	PAPLN	1.65068e-09	2.91371e-06	0.211079	0.469685	0.473231	0.470678	0.473231	0.211079	0.252148	0.200078		0.467954	0.466165	0.464238	0.44469	0.339063	0.448514	0.473231	0.471688	0.47231	0.463353	0.473231	0.465282	0.473231	0.469889	0.469593	0.468141	0.473231	0.473231	0.472699	0.471116	0.470322	0.471426	0.471593	0.470987	0.473231	0.471934	0.471911	0.469472	0.455383	0.471166
GM-AS	GPAM	6.4471e-19	2.70279e-15	0.200243	0.22567	0.22506	0.226713	0.247552	0.19165	0.219944	0.158355		0.202848	0.229884	0.235848	0.240072	0.247552	0.247552	0.247552	0.196698	0.212805	0.197541	0.224111	0.231262	0.200243	0.200688	0.211289	0.233608	0.247552	0.218341	0.219254	0.213835	0.220905	0.207157	0.20652	0.212248	0.202114	0.220466	0.209104	0.210031	0.215123	0.224362
GM-AS	TMEM164	5.31862e-05	0.0396391	0.19801	0.365311	0.362521	0.369752	0.391623	0.257378	0.250777	0.0915909		0.274195	0.249727	0.353914	0.19801	0.236439	0.354058	0.338617	0.321428	0.302497	0.273194	0.131963	0.34087	0.331228	0.281207	0.339289	0.366868	0.391623	0.181192	0.304809	0.320162	0.368097	0.300717	0.331444	0.315137	0.27822	0.254924	0.235355	0.275494	0.333326	0.359959
GM-AS	AF279873.3	2.0204e-08	2.60616e-05	0.177142	0.441555	0.435644	0.439885	0.42756	0.41227	0.424495	0.30151		0.386105	0.443048	0.422812	0.427263	0.327277	0.453233	0.453233	0.43493	0.28752	0.216344	0.177142	0.371289	0.350152	0.358685	0.306265	0.437596	0.453233	0.342563	0.405121	0.422008	0.432043	0.364268	0.398228	0.40673	0.371181	0.373199	0.416285	0.428462	0.42375	0.4406
GM-AS	ADD3	5.37954e-07	0.000581997	0.162532	0.517968	0.644753	0.697448	0.954336	0.358258	0.585118	0.162532		0.485865	1.07204	0.835287	0.806272	0.688144	0.880322	0.972145	1.00328	0.84482	0.768739	0.479117	0.769034	0.772337	0.680708	0.728692	0.884834	1.03711	0.715986	0.6256	0.742114	0.44268	0.886722	0.884515	0.944243	0.933115	0.768265	0.790065	0.772309	0.778963	0.586517
GM-AS	MMP28	7.61889e-08	9.1258e-05	0.161433	0.196855	0.196702	0.195382	0.199462	0.190599	0.147392	0.0942305		0.193946	0.193012	0.199462	0.19635	0.182371	0.183399	0.161433	0.145649	0.168	0.136307	0.159961	0.179077	0.167533	0.178825	0.19197	0.190672	0.199462	0.149718	0.168863	0.184717	0.180179	0.183326	0.180851	0.177974	0.186431	0.178305	0.17675	0.176149	0.162366	0.191297
GM-AS	WIF1	1.32904e-05	0.0108716	0.154277	0.445228	0.452853	0.448458	0.455813	0.288056	0.442729	0.395846		0.439696	0.446775	0.423021	0.427647	0.455813	0.437232	0.455813	0.450629	0.441597	0.154277	0.385387	0.357113	0.232654	0.155477	0.45449	0.439073	0.455813	0.455813	0.449788	0.446509	0.45344	0.455172	0.455813	0.455813	0.45272	0.452547	0.452255	0.451432	0.452495	0.450017
GM-AS	LINC02060	1.29501e-05	0.010858	0.104127	0.21036	0.214648	0.210405	0.218211	0.104127	0.162803	0.0966322		0.19484	0.214158	0.218211	0.207115	0.218211	0.218211	0.218211	0.217316	0.181234	0.181617	0.208558	0.188638	0.200488	0.198272	0.202344	0.214677	0.218211	0.211438	0.203629	0.192025	0.206846	0.205931	0.210007	0.190741	0.170279	0.197799	0.19495	0.203623	0.206719	0.21244
GM-AS	ADPGK-AS1	3.61669e-25	2.02161e-21	0.10119	0.106177	0.1071	0.106697	0.1071	0.10119	0.1071	0.0950696		0.10689	0.10256	0.1071	0.1071	0.1071	0.1071	0.1071	0.1071	0.106414	0.1071	0.1071	0.1071	0.1071	0.1071	0.107014	0.1071	0.1071	0.1071	0.1071	0.104463	0.1071	0.1071	0.0982755	0.105555	0.0993008	0.106671	0.1071	0.106721	0.1071	0.105346
GM-AS	CHI3L1	5.12554e-06	0.00452369	0.0873313	0.231176	0.232293	0.236038	0.242809	0.242809	0.196212	0.0873313		0.236696	0.174216	0.242809	0.231121	0.240502	0.242809	0.223198	0.208318	0.2359	0.241387	0.233765	0.242809	0.242809	0.240692	0.240507	0.216622	0.242809	0.242809	0.221538	0.233575	0.236525	0.22929	0.242809	0.20927	0.232994	0.234941	0.23872	0.239965	0.2029	0.213208
GM-AS	LINC00500	8.37513e-14	1.87257e-10	0.0787325	0.121854	0.120799	0.108096	0.122586	0.114973	0.118609	0.0787325		0.121524	0.120908	0.122586	0.122586	0.122586	0.122586	0.122586	0.122586	0.122586	0.122586	0.118674	0.122586	0.119884	0.122062	0.12241	0.122586	0.122586	0.122586	0.122586	0.122586	0.122586	0.122586	0.122586	0.122586	0.122586	0.122586	0.122586	0.122586	0.111523	0.122586
GM-AS	FGL1	5.50968e-09	8.25232e-06	0.0758371	0.156528	0.158397	0.157545	0.158397	0.158397	0.151942	0.11809		0.125602	0.0758371	0.158397	0.146271	0.151326	0.158397	0.158397	0.158397	0.14416	0.155216	0.154044	0.152243	0.158397	0.148769	0.156114	0.153853	0.158397	0.149896	0.155835	0.157702	0.158397	0.156009	0.151424	0.157674	0.149028	0.156837	0.156283	0.156601	0.158397	0.155705
GM-AS	NDP	2.51165e-06	0.00233988	0.0715829	0.0679847	0.0856316	0.0850881	0.107175	0.077128	0.0966919	0.0650922		0.0970999	0.100962	0.107175	0.107175	0.0821598	0.107175	0.107175	0.0946608	0.0968149	0.0821157	0.104203	0.107175	0.10353	0.106677	0.0700234	0.0715829	0.107175	0.103996	0.0871479	0.0989861	0.107175	0.0799277	0.0979213	0.105499	0.098761	0.0923928	0.10233	0.105701	0.0854178	0.0867814
GM-AS	AC090993.1	7.39841e-08	9.1258e-05	0.0660335	0.0945606	0.095731	0.0890866	0.095731	0.0926316	0.0864795	0.0740408		0.086801	0.0919748	0.095731	0.095731	0.0910047	0.095731	0.095731	0.0920686	0.0747461	0.0660335	0.0639125	0.0879079	0.0859695	0.0856532	0.0825716	0.0950703	0.095731	0.0806114	0.0894581	0.0914696	0.0935884	0.0856754	0.0892309	0.0930484	0.0836422	0.0836467	0.0925084	0.0938965	0.095731	0.0901424
OPC	LHFPL3	2.08956e-44	8.75997e-41	4.0653	3.94075	3.65783	4.05913	4.11308	4.07013	4.01688	4.07149	4.07725		4.07176	4.08342	4.02735	4.10929	4.08292	4.05592	4.05346	3.64493	3.5807	3.81605	2.98011	1.90956	3.80724	4.06747	4.02442	4.0653	2.71083	3.92454	4.0764	3.98361	4.07864	4.08973	4.06339	4.08933	4.08915	4.07987	4.08354	3.87242	3.98846
OPC	DSCAM	3.96117e-26	7.8147e-23	4.05192	4.21061	4.27213	4.24153	4.3651	4.2	3.88221	4.12952	4.20242		3.45578	4.24332	4.20795	4.23084	4.24883	4.19487	4.2609	1.83848	2.34278	2.81093	3.98963	4.25029	3.79134	4.22686	4.04652	4.05192	1.56308	1.84378	2.00352	1.97758	2.05244	1.84145	2.10681	2.19729	2.14465	2.53624	2.44209	4.16162	4.21671
OPC	PCDH15	3.86912e-42	1.44181e-38	3.72619	3.6568	3.66686	3.6765	3.72619	3.62179	3.63807	3.6647	3.65586		3.66902	3.68855	3.68425	3.70161	3.67849	3.67317	3.69717	3.34649	2.57683	2.61172	1.62047	3.62079	2.52018	3.64265	3.596	3.77149	3.2147	2.58271	3.52604	3.69351	2.72125	3.64261	3.67721	3.68764	3.49008	3.28575	3.54141	3.66856	3.68817
OPC	LRRC4C	2.58514e-16	2.89002e-13	3.55318	3.73833	3.85822	3.84714	3.55318	3.4648	3.96563	3.65536	2.9312		3.91971	4.15798	4.01659	4.11375	4.16616	4.13178	4.10219	1.97657	2.16766	2.83289	3.15003	0.741241	1.34375	3.09789	3.70595	4.15067	1.53674	2.52624	2.58876	2.97252	2.59223	2.97804	3.0954	0.985561	1.91543	2.82611	3.0152	3.83716	3.89942
OPC	TNR	6.7567e-24	1.19266e-20	3.45978	3.41813	3.50645	3.50805	3.45978	2.5831	3.28246	3.30472	3.40776		3.48068	3.50589	3.41551	3.52582	3.51734	3.51915	3.46941	2.96651	2.64898	2.70951	3.35972	3.28573	2.99198	3.44255	3.21129	3.44617	3.2415	2.76243	2.60444	2.98023	2.6986	2.65383	2.65398	2.85237	2.56759	2.55199	2.78521	3.26211	3.50225
OPC	PTPRZ1	1.15747e-13	1.07831e-10	2.5277	3.15135	3.1731	3.18552	2.5277	1.00272	2.41289	1.90989	1.58971		3.13498	3.1272	3.1246	3.17616	3.13696	3.17648	3.16267	2.6604	3.06879	3.15376	3.01712	3.11986	2.73393	3.20431	3.00417	3.12891	3.10695	3.12701	3.1939	3.12561	2.99236	3.16483	3.15773	3.05697	3.10729	3.06683	3.12163	3.02431	3.1576
OPC	VCAN	2.76097e-32	6.17316e-29	2.50431	2.54915	2.54932	2.55965	2.50431	2.55467	1.85211	1.64737	2.38901		2.53493	2.53374	2.56696	2.41176	2.56872	2.52002	2.55382	2.18946	2.54271	2.34503	2.53021	2.58108	2.37314	2.57273	2.53012	2.57669	2.57356	2.47619	2.57343	2.57994	2.56369	2.57153	2.53455	2.56908	2.57414	2.57468	2.5722	2.51587	2.54619
OPC	SLC35F1	2.16003e-16	2.49804e-13	2.33852	2.38958	2.43269	2.44195	2.33852	1.21265	2.08637	1.92175	1.49323		2.40919	2.33677	2.43355	2.44466	2.30385	2.49262	2.40349	1.65072	1.23988	0.778252	1.588	1.16093	1.18458	2.43347	2.20959	2.43761	1.24962	0.777813	1.1689	1.66817	1.20869	1.1444	1.03151	1.35015	1.95802	2.34226	2.32629	2.21472	2.42336
OPC	BRINP3	2.37668e-21	3.62314e-18	1.98516	2.03571	2.06256	2.0658	1.98516	1.26182	1.99262	1.76939	1.25857		2.05407	2.03938	1.97238	2.08049	2.02624	2.03359	2.05938	1.92238	1.89029	2.06535	1.51502	1.8046	1.59163	1.39118	1.8791	1.97323	1.5829	1.12312	0.868658	1.69035	0.836282	1.84651	1.07081	0.848629	1.14243	1.24999	1.54154	2.01028	2.07
OPC	NRCAM	1.30675e-11	1.06892e-08	1.91943	2.48788	2.61102	2.56139	2.43633	0.544889	1.51283	1.067	0.904382		2.49463	2.49084	2.40382	2.56813	2.50321	2.54161	2.49314	1.7918	1.36589	1.16324	1.7783	1.7153	1.64319	2.09334	1.57158	1.91943	1.07616	0.795201	0.799054	0.634545	0.826373	0.643342	0.889688	0.822784	0.870683	0.974122	1.25872	2.23308	2.52625
OPC	EPN2	3.47105e-19	4.47739e-16	1.89652	1.4165	1.41188	1.35674	1.89652	1.69765	1.50593	1.7703	1.70247		1.88046	1.85719	1.95563	1.81409	1.58554	1.70539	1.66634	1.77447	1.77925	1.67	1.89141	1.85073	1.87524	1.70376	1.85679	1.96365	1.71035	1.64055	1.80704	1.66614	1.77395	1.72343	1.85158	1.78342	1.82208	1.79673	1.82021	1.71727	1.53586
OPC	DPP6	4.96235e-08	2.97192e-05	1.87658	2.84923	3.05539	2.53872	1.87658	0.460894	1.9949	2.40849	2.7511		3.15325	3.07569	3.08184	3.13943	3.22095	3.30705	3.19309	1.81117	1.15053	0.638332	1.33531	1.34759	1.17475	0.427764	2.51702	2.8682	1.34044	2.26774	1.73658	2.26479	1.8562	2.12725	1.47248	2.08296	1.3871	1.0959	1.16128	2.8863	2.81282
OPC	AGAP1	4.88154e-10	3.41077e-07	1.79865	0.638479	0.747798	0.581925	1.79865	1.45564	1.89717	2.07845	2.02772		2.316	2.38701	2.29026	2.02031	1.46066	2.03467	1.90981	1.70441	1.77865	2.18875	1.76585	2.02431	1.74766	1.80491	2.22339	2.42453	1.73978	1.02111	1.22115	1.43948	1.31295	1.48139	1.57583	1.6693	1.47306	1.30574	1.47225	1.42176	0.769159
OPC	OPHN1	2.33052e-19	3.12644e-16	1.66955	1.72209	1.73946	1.72031	1.66955	1.21718	1.278	0.928943	0.490948		1.68931	1.73255	1.81622	1.528	1.64946	1.75676	1.59971	1.50563	1.58333	1.26454	1.62951	1.58849	1.60992	1.62029	1.76261	1.71515	1.64963	1.49901	1.32704	1.41329	1.43996	1.37585	1.45187	1.42605	1.44824	1.43228	1.49096	1.64713	1.74782
OPC	AC004852.2	0	0	1.6013	1.60975	1.61478	1.61663	1.6195	1.60848	1.6148	1.61609	1.61069		1.60793	1.6195	1.60674	1.61508	1.6195	1.6195	1.61172	1.55631	1.5357	1.59832	1.53955	1.6195	1.60604	1.61745	1.60815	1.6195	1.6013	1.59174	1.61472	1.61576	1.61446	1.6195	1.61625	1.6195	1.60815	1.61172	1.61331	1.60748	1.60945
OPC	KAT2B	3.10765e-20	4.34268e-17	1.49815	0.858302	0.940552	0.988118	1.52927	0.570579	1.0709	1.0539	1.06617		1.40338	1.37074	1.04916	1.37855	1.49446	1.38792	1.39869	1.35994	1.56047	1.53069	1.466	1.52147	1.42777	1.45286	1.52761	1.49815	1.43165	1.50256	1.52172	1.49719	1.51592	1.47276	1.46782	1.46879	1.48986	1.5069	1.51316	1.23244	0.697243
OPC	MEGF11	2.71442e-36	7.00278e-33	1.47581	1.50307	1.47714	1.50222	1.51974	1.44378	1.47184	1.48869	1.47967		1.497	1.50697	1.50105	1.50268	1.51974	1.51974	1.51521	1.37225	1.27965	1.47412	1.49025	1.50752	1.48335	0.98447	1.47301	1.47581	1.4802	1.30327	1.46156	1.47113	1.48495	1.4677	1.4884	1.48656	1.48044	1.46555	1.48051	1.47077	1.49466
OPC	ZSWIM6	1.4542e-09	9.95329e-07	1.43904	0.689237	0.780682	0.431824	1.43904	0.883969	1.19407	0.894004	0.447912		0.502372	1.40093	1.50177	1.3294	1.52316	1.29779	1.25241	1.53866	1.33642	1.10797	1.33908	1.56935	1.38752	1.41573	1.68813	1.70811	0.891823	1.31614	1.14669	1.13454	1.28806	1.20219	1.18615	1.30728	1.03213	0.951692	1.15016	1.31204	0.653235
OPC	KIF13A	9.49647e-11	7.07761e-08	1.38021	0.831896	0.906613	0.674032	1.38021	1.15185	1.17424	1.15626	1.20952		1.47089	1.60385	1.66823	1.08954	1.23567	1.2564	1.30913	1.48345	1.51508	1.50642	1.58217	1.66295	1.52097	1.12569	1.60557	1.71684	1.36392	1.53613	1.1601	0.93461	1.41106	1.25394	1.43394	1.27979	1.10629	0.742649	0.860545	1.31456	0.90832
OPC	NOVA1	4.88299e-07	0.000255884	1.36446	1.65482	1.65883	1.63342	1.36446	1.24761	1.5844	1.60617	1.70032		2.18272	2.11124	2.1293	1.41105	2.00978	2.07254	1.86587	1.51565	1.67724	1.69566	1.67235	1.88477	1.68391	0.66931	1.83051	1.74025	1.42168	1.4044	1.32372	1.61205	1.24602	1.07892	0.97614	0.896436	1.27703	1.14851	1.09202	1.79596	1.65144
OPC	LINC00511	4.95839e-11	3.77942e-08	1.34129	1.4567	1.52186	1.38971	1.34129	0.750878	1.16164	0.995044	0.709581		1.52448	1.4446	1.5402	1.48062	1.47909	1.55428	1.53615	1.44599	1.39439	1.46583	1.44014	1.48857	1.4748	1.3167	1.48585	1.56695	1.25064	1.39214	1.37694	1.50503	1.39039	1.46137	1.47699	1.49599	1.36544	1.43649	1.44918	1.25493	1.45612
OPC	AL445250.1	2.75393e-15	2.79883e-12	1.22355	1.22623	1.19777	1.21703	1.22355	0.948305	0.988149	1.13394	1.28395		1.33871	1.36299	1.35431	0.888642	1.30792	1.3301	1.31609	0.762273	1.02701	1.25418	1.21392	1.29114	1.23812	1.3101	1.3217	1.36299	0.991968	1.21671	1.0908	1.18124	1.18269	0.851985	0.660889	1.02006	1.0032	1.05012	1.07198	1.29326	1.24623
OPC	SEMA5A	3.45511e-13	3.13183e-10	0.998086	1.77162	1.66563	1.40296	1.93018	1.87927	1.90513	1.84795	1.87825		1.9018	1.8188	1.88866	1.67476	0.998086	1.72115	1.77126	1.54588	1.70461	1.90622	1.86727	1.88408	1.77178	1.88658	1.80277	1.64441	1.59534	1.43417	1.80092	1.78316	1.87546	1.80802	1.86125	1.4996	1.8734	1.87349	1.87356	1.62881	1.76236
OPC	SMOC1	1.70746e-06	0.000829924	0.970773	1.46003	1.46069	1.41521	0.970773	1.61265	1.47254	1.41044	1.58112		1.61846	1.54276	1.61434	1.55527	1.58979	1.60537	1.6229	1.44387	1.39628	1.6168	1.62388	1.61132	1.6277	1.62476	1.58524	1.58003	1.62546	1.58109	1.63136	1.60661	1.623	1.62318	1.63546	1.61308	1.62833	1.63175	1.63169	1.49429	1.40176
OPC	PEAK1	1.47278e-07	8.37188e-05	0.88294	0.653795	0.705907	0.659546	0.88294	0.795534	0.853458	0.740891	0.824547		0.686411	1.026	1.05084	0.912514	0.703179	0.805141	0.656655	0.956887	0.77433	0.830889	0.88134	1.02183	0.929223	0.915417	1.05998	1.13078	0.648451	0.631014	0.722979	0.533453	0.552288	0.729357	0.666599	0.808024	0.517004	0.503229	0.540023	0.893347	0.718448
OPC	ZNF462	5.16749e-06	0.00240704	0.878807	0.956852	0.894476	0.862622	0.878807	0.802149	1.01894	0.896022	0.761759		1.22583	1.21748	1.23567	1.04202	1.1119	1.08723	1.2051	1.07273	0.904189	0.71209	0.91299	0.898167	1.00388	0.963882	1.1481	1.17036	1.1983	1.02876	1.1127	1.13437	1.21276	1.17421	1.13039	1.21063	1.11718	1.13386	1.17042	1.01145	1.06812
OPC	USP24	1.62177e-12	1.39464e-09	0.876734	0.792921	0.829767	0.754212	0.939113	0.591575	0.932746	0.828076	0.678445		0.656276	0.830673	0.611577	0.690815	0.801725	0.844311	0.785808	0.649357	0.610831	0.628896	0.726591	0.738978	0.650736	0.634061	0.946076	0.876734	0.499701	0.734497	0.693356	0.736245	0.717797	0.688864	0.722153	0.714542	0.69387	0.680505	0.74116	0.78899	0.818315
OPC	NLGN4X	1.02698e-06	0.000506515	0.874305	1.19655	1.234	1.1447	1.25844	0.812309	1.28963	1.16505	0.918422		1.31017	1.35247	1.32679	1.30647	1.33194	1.30107	1.3069	0.661969	0.470234	0.973459	0.645508	0.476951	0.568765	0.824307	1.08351	0.874305	0.500016	0.854401	0.911732	0.628657	0.745444	0.817975	0.692972	0.826424	0.652644	0.694928	0.828163	1.21204	1.24662
OPC	LUZP2	1.62552e-15	1.70364e-12	0.870658	2.38321	2.21387	2.41951	2.45081	2.47596	1.84306	2.04211	2.32757		2.46646	2.49649	2.40092	2.4612	2.50435	2.48931	2.49323	2.16525	1.60951	0.984964	2.22335	1.29829	1.34687	2.34556	2.35323	2.43667	0.870658	1.62359	2.4027	2.30963	2.08263	2.44155	2.4425	2.40234	2.2719	2.08085	2.32354	2.34837	2.35782
OPC	ABHD2	4.83385e-05	0.0216157	0.726367	0.94838	1.0349	1.00725	0.726367	0.757161	0.888786	0.882093	0.740802		0.861529	0.970852	0.938586	1.00635	0.885852	0.726133	0.934031	0.678341	0.654495	0.658471	0.730622	0.72341	0.674915	0.618413	0.764241	0.937429	0.820731	0.72839	0.618633	0.615254	0.806118	0.853219	0.785782	0.576587	0.572233	0.661678	0.669539	0.899915	0.987558
OPC	LINC02588	9.48609e-74	1.06048e-69	0.692863	0.708613	0.693278	0.707918	0.717656	0.644684	0.657989	0.682615	0.68821		0.7047	0.708663	0.717656	0.703929	0.717656	0.692863	0.715715	0.678436	0.700657	0.705909	0.704364	0.68565	0.678699	0.682829	0.713388	0.717656	0.687163	0.670998	0.66827	0.685819	0.673663	0.651124	0.649155	0.641723	0.675556	0.651061	0.643406	0.689175	0.708204
OPC	PLPP4	3.54134e-07	0.000191564	0.665276	0.695719	0.640305	0.625186	0.665276	0.731143	0.621179	0.626256	0.718092		0.745973	0.751485	0.754538	0.720824	0.724755	0.766951	0.757163	0.589255	0.680044	0.75718	0.743705	0.766951	0.734579	0.669911	0.743587	0.766951	0.574913	0.741769	0.7513	0.75366	0.750857	0.752172	0.750326	0.750423	0.740097	0.750506	0.755291	0.735076	0.635122
OPC	LRRK2	3.81625e-08	2.3582e-05	0.615641	0.736418	0.743557	0.734663	0.615641	0.595158	0.71101	0.679223	0.667695		0.336046	0.685948	0.754885	0.583354	0.714776	0.666428	0.593696	0.654672	0.61429	0.636145	0.5133	0.701216	0.663321	0.695	0.650942	0.698591	0.586067	0.506193	0.448228	0.448391	0.489036	0.447135	0.500761	0.513434	0.420313	0.409141	0.426562	0.693362	0.72632
OPC	TNK2	2.09283e-08	1.32433e-05	0.575169	0.573386	0.556221	0.571238	0.609027	0.488672	0.507846	0.521225	0.522388		0.517719	0.49775	0.584685	0.619862	0.600979	0.606176	0.645931	0.481698	0.52762	0.442602	0.537518	0.536224	0.489181	0.562448	0.5101	0.575169	0.510229	0.437692	0.467381	0.482888	0.490925	0.459083	0.477207	0.532654	0.463646	0.468292	0.482075	0.570469	0.579128
OPC	BCAN	1.90058e-07	0.000106236	0.560391	0.644894	0.651825	0.683204	0.560391	0.562154	0.604026	0.52644	0.531502		0.674669	0.676823	0.687405	0.685949	0.698766	0.659098	0.672738	0.535611	0.634389	0.628816	0.672069	0.619528	0.571189	0.664733	0.604128	0.691677	0.636371	0.675457	0.669778	0.675217	0.648492	0.668257	0.628683	0.670747	0.663412	0.669812	0.658718	0.586773	0.648813
OPC	FERMT1	6.26081e-32	1.31234e-28	0.52719	0.553881	0.544942	0.555256	0.557582	0.549659	0.549973	0.549061	0.551127		0.556614	0.557582	0.541237	0.4917	0.557582	0.52719	0.555435	0.540458	0.553005	0.549471	0.556321	0.545911	0.541646	0.548326	0.553456	0.557582	0.543178	0.542298	0.552997	0.542961	0.549244	0.550807	0.546002	0.547327	0.552852	0.551675	0.55166	0.545503	0.548049
OPC	PLPPR1	3.97586e-10	2.83707e-07	0.495022	0.707182	0.778805	0.789823	1.15621	1.17001	1.16997	1.15857	1.16698		1.15769	1.18452	1.16362	1.16294	1.15898	1.15609	1.17598	0.707682	0.528334	0.824055	0.717453	1.0865	0.781891	1.10398	1.09625	1.05727	0.495022	0.977451	1.12233	1.15401	1.13779	1.15272	1.14774	1.11803	1.14256	1.11235	1.11995	1.06908	0.744966
OPC	COL9A1	1.75223e-05	0.00805017	0.486844	0.577672	0.579716	0.576791	0.486844	0.515671	0.580283	0.573091	0.576169		0.581159	0.583416	0.569136	0.5674	0.583416	0.583416	0.566398	0.5512	0.574313	0.576283	0.542369	0.552825	0.581165	0.578294	0.57924	0.583416	0.478005	0.576362	0.57669	0.581711	0.582358	0.583416	0.577204	0.576689	0.579233	0.581484	0.580883	0.583416	0.578634
OPC	TAOK3	3.86729e-08	2.3582e-05	0.482829	0.546867	0.703145	0.59868	0.941714	0.468779	0.714435	0.576592	0.447403		0.191433	0.808976	0.482829	0.847634	0.632476	0.858645	0.831938	0.639347	0.606738	0.670219	0.6606	0.615427	0.406017	0.74773	0.881584	0.863809	0.728491	0.660884	0.536392	0.542938	0.575928	0.454433	0.617105	0.617548	0.621953	0.600086	0.639919	0.819195	0.461874
OPC	NLGN1	2.49321e-09	1.67234e-06	0.480463	1.61352	2.20771	3.16372	3.23982	1.55693	3.50038	3.47478	3.6554		3.73068	3.61675	3.66531	3.31462	3.63281	3.41814	3.65703	0.637796	1.04372	1.62826	1.90413	3.35339	1.64281	1.30509	3.25864	3.52411	0.480463	1.24913	1.7689	2.62137	1.31829	2.10888	1.52215	1.37392	1.19635	1.38599	2.1007	2.72541	2.03959
OPC	OLIG1	1.58813e-37	4.43855e-34	0.455479	0.4996	0.455479	0.518547	0.831407	0.831407	0.815212	0.817492	0.78641		0.811559	0.813136	0.7962	0.821937	0.807531	0.789931	0.825646	0.827871	0.831407	0.828354	0.824051	0.831407	0.827151	0.828815	0.790442	0.824318	0.831407	0.818804	0.829288	0.812365	0.827096	0.831407	0.82904	0.831407	0.828637	0.829629	0.827899	0.70931	0.525724
OPC	COL11A1	1.48001e-08	9.54552e-06	0.408226	1.17029	1.1644	1.16939	1.19774	1.10908	1.17181	1.04749	0.998222		1.17208	1.15066	1.17702	0.452085	1.17215	1.09673	1.1863	0.876216	1.15013	1.1697	1.1488	0.496251	1.18338	1.17441	1.1374	1.19774	0.408226	1.01145	1.16564	1.16273	0.581973	0.647037	0.808917	0.926095	0.867589	1.08708	1.1521	1.16806	1.17484
OPC	BEST3	5.19397e-57	2.4885e-53	0.403779	0.435797	0.438587	0.4381	0.440277	0.423423	0.403779	0.4237	0.43581		0.437638	0.440277	0.440277	0.440277	0.440277	0.440277	0.440277	0.427634	0.437466	0.42526	0.433721	0.428653	0.438265	0.342783	0.436292	0.440277	0.434894	0.436233	0.439388	0.439278	0.437459	0.43188	0.439158	0.435068	0.438536	0.43688	0.438822	0.425176	0.429748
OPC	OLIG2	5.09048e-07	0.000262653	0.395242	0.29975	0.273976	0.372753	0.395242	0.452904	0.449052	0.450941	0.435821		0.450825	0.407525	0.457031	0.433892	0.457031	0.457031	0.455741	0.454537	0.457031	0.457031	0.450094	0.457031	0.454246	0.455852	0.437951	0.457031	0.457031	0.452131	0.453593	0.457031	0.453654	0.450752	0.455264	0.454528	0.454729	0.457031	0.450489	0.384149	0.320397
OPC	MMP16	1.80268e-10	1.31431e-07	0.383742	2.63393	2.70586	2.67813	2.66809	2.65869	2.65618	2.59028	2.62813		2.64936	2.63075	2.6889	2.65334	2.51122	2.60732	2.59833	2.16264	2.12382	2.39455	1.92689	2.4406	1.32433	2.23749	2.41037	2.71975	1.42891	1.09198	0.993802	0.383742	1.28535	0.686649	1.35968	1.23679	1.65079	1.41929	1.38031	2.5631	2.65055
OPC	AMZ1	7.60897e-16	8.23192e-13	0.376474	0.387057	0.41731	0.394267	0.440036	0.407828	0.341196	0.400024	0.373385		0.410246	0.440036	0.419087	0.409518	0.440036	0.376474	0.423019	0.322919	0.392933	0.401856	0.416346	0.421089	0.375846	0.410203	0.432363	0.440036	0.402973	0.408348	0.342881	0.295467	0.416501	0.401612	0.415808	0.398851	0.408827	0.336763	0.359127	0.42167	0.397117
OPC	PDGFRA	1.42472e-14	1.36521e-11	0.368863	0.419512	0.420809	0.421576	0.423722	0.423722	0.423722	0.422932	0.419405		0.423722	0.423722	0.414403	0.334075	0.423722	0.368863	0.421538	0.419505	0.413388	0.336824	0.422209	0.405551	0.423048	0.423409	0.419696	0.423722	0.423722	0.421625	0.423722	0.423722	0.422962	0.423722	0.422055	0.415517	0.422316	0.421915	0.419974	0.416522	0.420603
OPC	XYLT1	5.36498e-07	0.000272622	0.365939	2.08586	2.04256	1.94944	2.28356	0.365939	2.19012	2.1793	2.08553		1.98423	1.96692	1.83916	1.95178	2.22511	2.13963	2.24823	2.21278	2.23022	2.2582	1.92927	2.12289	1.74209	2.25217	2.14746	2.27647	1.73662	1.69362	1.50382	2.05557	1.54202	1.87904	1.95336	1.86656	1.538	1.64348	1.83505	2.07158	2.09477
OPC	AC124254.1	4.59632e-62	3.08303e-58	0.332872	0.426806	0.422264	0.421822	0.429635	0.426688	0.42579	0.420219	0.424299		0.425897	0.429635	0.415392	0.429635	0.429635	0.429635	0.424052	0.422596	0.423033	0.423746	0.418571	0.417116	0.420227	0.426015	0.42471	0.429635	0.42531	0.332872	0.424555	0.42529	0.40504	0.416333	0.422876	0.429635	0.425619	0.426309	0.424748	0.419544	0.429635
OPC	NAV1	5.73992e-08	3.37729e-05	0.329591	0.982294	0.836713	1.05046	1.41262	0.329591	0.467472	0.586304	0.997496		1.38947	1.47903	1.4512	1.32859	1.15537	1.48157	1.27917	1.10519	1.16908	0.876218	0.95317	0.935557	0.753511	1.48402	1.36033	1.40635	1.16032	1.06884	0.995022	1.03153	1.15172	1.25107	1.25163	1.1955	1.03659	1.00694	1.16583	1.17102	1.08611
OPC	COL20A1	7.85742e-90	1.31761e-85	0.328481	0.331589	0.333258	0.337314	0.338676	0.334267	0.334289	0.337146	0.335577		0.338676	0.338676	0.338676	0.334667	0.338676	0.338676	0.338676	0.337754	0.338676	0.337852	0.336141	0.338676	0.336246	0.336333	0.338676	0.338676	0.338676	0.332398	0.331743	0.334428	0.334554	0.328481	0.336022	0.330776	0.337126	0.334644	0.33679	0.338676	0.329877
OPC	MYT1	1.54717e-73	1.29723e-69	0.313814	0.493889	0.489844	0.488449	0.498201	0.483296	0.487114	0.494376	0.494075		0.492079	0.498201	0.490375	0.490844	0.498201	0.498201	0.496004	0.432583	0.439444	0.420205	0.451469	0.473661	0.4883	0.313814	0.486217	0.498201	0.498201	0.481832	0.485506	0.49437	0.474707	0.493144	0.48559	0.475975	0.484275	0.485057	0.465317	0.48473	0.489761
OPC	LINC01965	3.62608e-60	2.02686e-56	0.290873	0.379528	0.380409	0.382179	0.383642	0.375345	0.383642	0.357987	0.353083		0.382543	0.383642	0.383642	0.378916	0.383642	0.383642	0.383642	0.379008	0.374982	0.383642	0.382438	0.377341	0.383038	0.381822	0.382356	0.383642	0.370778	0.38194	0.381916	0.383642	0.374601	0.359477	0.3573	0.38066	0.377457	0.365716	0.290873	0.36947	0.382591
OPC	SDC3	6.32811e-08	3.65917e-05	0.285492	0.323294	0.325529	0.329854	0.285492	0.282269	0.196202	0.256815	0.286516		0.305935	0.311667	0.29874	0.333816	0.25255	0.309884	0.287335	0.293595	0.292475	0.311024	0.27642	0.322939	0.27728	0.334834	0.264337	0.325258	0.299813	0.233827	0.29775	0.304927	0.288117	0.324382	0.3104	0.277826	0.28459	0.265511	0.297495	0.303346	0.330014
OPC	CSPG5	4.08358e-12	3.42388e-09	0.280751	0.41918	0.423948	0.422354	0.44171	0.438937	0.436775	0.412676	0.34679		0.419883	0.44171	0.44171	0.426408	0.44171	0.44171	0.435638	0.306416	0.306193	0.40035	0.337435	0.296517	0.326516	0.411296	0.282322	0.44171	0.280751	0.346719	0.367125	0.382974	0.331228	0.301417	0.3204	0.34939	0.386838	0.38371	0.389601	0.407528	0.429771
OPC	CACNG4	1.0554e-14	1.04106e-11	0.275688	0.432697	0.430477	0.429695	0.437692	0.287434	0.425668	0.422329	0.429419		0.431844	0.437692	0.410655	0.407034	0.437692	0.437692	0.437692	0.293476	0.301581	0.353789	0.288292	0.275688	0.346941	0.425294	0.415907	0.437692	0.406654	0.398716	0.425732	0.400388	0.417456	0.437692	0.430573	0.41201	0.421098	0.394057	0.420324	0.427848	0.43153
OPC	SNX22	2.68409e-38	8.18354e-35	0.232062	0.248624	0.232062	0.232689	0.290289	0.283971	0.270915	0.289148	0.288316		0.282431	0.290289	0.290289	0.290289	0.290289	0.290289	0.286537	0.286923	0.289233	0.287064	0.284113	0.290289	0.289786	0.287249	0.268191	0.290289	0.290289	0.290289	0.286415	0.28837	0.288898	0.290289	0.288908	0.28836	0.287535	0.290075	0.288669	0.290289	0.262893
OPC	NLGN4Y	0.000107661	0.0468926	0.230509	1.23805	1.49289	1.25384	1.54305	1.09997	1.50428	1.3445	1.18823		1.31103	1.50347	1.43247	1.38457	1.41051	1.49349	1.47334	0.693284	0.53086	0.795372	0.816156	1.00569	0.86983	1.23066	1.32916	1.53252	0.573746	0.475256	0.364256	0.230509	0.710281	0.560854	0.836061	0.750242	0.565377	0.367954	0.539466	1.41809	1.31486
OPC	GPR17	1.53011e-21	2.44366e-18	0.229673	0.234311	0.239305	0.245151	0.246881	0.246881	0.246881	0.244979	0.244305		0.245372	0.246881	0.23913	0.246881	0.246881	0.229673	0.246881	0.246881	0.246881	0.245643	0.246881	0.246881	0.246208	0.245297	0.243361	0.246881	0.246881	0.244236	0.2464	0.246881	0.246594	0.246881	0.246881	0.243573	0.246379	0.246519	0.246881	0.238754	0.238813
OPC	BCHE	4.58717e-17	5.49444e-14	0.229296	0.312918	0.338445	0.348903	0.372281	0.296645	0.35816	0.369232	0.3664		0.36553	0.372281	0.372281	0.372281	0.372281	0.372281	0.370134	0.335081	0.229296	0.36146	0.354941	0.363292	0.326959	0.369226	0.360364	0.372281	0.361159	0.365195	0.366958	0.370811	0.367139	0.369207	0.371561	0.369059	0.369091	0.355401	0.331166	0.336504	0.300837
OPC	CACNG5	7.10318e-42	2.38226e-38	0.227202	0.245548	0.242512	0.245726	0.246889	0.242071	0.23333	0.244531	0.2437		0.244792	0.246889	0.246889	0.24288	0.246889	0.246889	0.246889	0.235687	0.243764	0.236981	0.239681	0.227202	0.23873	0.242045	0.246889	0.246889	0.239739	0.243343	0.244846	0.246889	0.218489	0.239454	0.246889	0.24619	0.245947	0.245915	0.244118	0.242213	0.24462
OPC	AL110292.1	1.73872e-22	2.91565e-19	0.201462	0.230319	0.232796	0.221525	0.236352	0.200048	0.222162	0.216546	0.224809		0.232126	0.236352	0.224919	0.21173	0.236352	0.236352	0.233065	0.198512	0.224951	0.222833	0.223542	0.213903	0.211482	0.220558	0.236069	0.236352	0.201462	0.216243	0.217946	0.221704	0.21785	0.222286	0.18399	0.209217	0.215829	0.219448	0.215553	0.206334	0.232893
OPC	IL1RAP	2.19926e-06	0.0010537	0.188881	0.601399	0.602172	0.601965	0.611839	0.586179	0.559354	0.557808	0.575		0.3022	0.592571	0.545964	0.559839	0.600745	0.611839	0.553014	0.430568	0.544432	0.287355	0.565581	0.542672	0.34302	0.60568	0.578956	0.563158	0.46724	0.532404	0.583922	0.60852	0.419506	0.490054	0.208587	0.188881	0.430951	0.531027	0.509086	0.578729	0.600974
OPC	WSCD1	4.82164e-13	4.25548e-10	0.180843	0.250227	0.257674	0.227636	0.301469	0.180843	0.268992	0.279146	0.267386		0.287256	0.301469	0.276448	0.301469	0.301469	0.282295	0.271852	0.264671	0.261403	0.284108	0.231271	0.273574	0.254936	0.218146	0.273283	0.301469	0.283556	0.283458	0.285493	0.299551	0.286817	0.295468	0.296864	0.282556	0.287959	0.266208	0.28332	0.268438	0.260428
OPC	LINC02283	1.17223e-35	2.80816e-32	0.135127	0.129298	0.133276	0.136201	0.13967	0.13967	0.13967	0.13967	0.13967		0.138454	0.13967	0.13967	0.13967	0.13967	0.13967	0.13967	0.138715	0.138213	0.13967	0.13967	0.13967	0.13967	0.13967	0.135127	0.13967	0.13967	0.13967	0.13967	0.13967	0.13967	0.13967	0.13967	0.137573	0.139479	0.139174	0.13967	0.137999	0.137751
OPC	NEU4	2.93981e-11	2.29292e-08	0.125556	0.1406	0.138867	0.138755	0.141492	0.141492	0.121011	0.137128	0.135638		0.138658	0.141492	0.125556	0.141492	0.141492	0.141492	0.141492	0.140233	0.141492	0.133663	0.140014	0.141492	0.138523	0.139992	0.119267	0.141492	0.138439	0.136122	0.139341	0.141492	0.14005	0.141492	0.139878	0.135063	0.137977	0.140772	0.138701	0.141492	0.139473
OPC	DSEL	9.12398e-05	0.0402631	0.118855	0.126047	0.128783	0.110572	0.259158	0.247048	0.24405	0.218733	0.243161		0.241901	0.259158	0.216346	0.237818	0.185388	0.245595	0.218477	0.108158	0.200594	0.225437	0.210918	0.163425	0.206964	0.201438	0.165986	0.259158	0.118855	0.185379	0.222871	0.244924	0.196679	0.167974	0.228482	0.218155	0.228744	0.195706	0.235276	0.181973	0.108993
OPC	B3GNT7	3.86958e-21	5.64253e-18	0.107937	0.115474	0.11647	0.119055	0.121573	0.121573	0.121573	0.119098	0.119984		0.117618	0.121573	0.121573	0.121573	0.121573	0.121573	0.119286	0.120418	0.118759	0.120048	0.121573	0.121573	0.121076	0.121463	0.113045	0.121573	0.116015	0.121573	0.121221	0.121573	0.11992	0.121573	0.120563	0.121573	0.121287	0.121024	0.119922	0.107937	0.121573
OPC	AL139220.2	7.75791e-07	0.000388336	0.106799	0.139579	0.133162	0.126546	0.163507	0.155068	0.106799	0.135507	0.144992		0.149918	0.143862	0.150424	0.163507	0.163507	0.163507	0.157091	0.15545	0.154141	0.15868	0.158406	0.146044	0.156136	0.155574	0.159146	0.152976	0.146795	0.15156	0.153079	0.156184	0.155509	0.148962	0.156032	0.16196	0.149801	0.125065	0.133181	0.148578	0.139225
OPC	AL353784.1	2.26348e-17	2.81157e-14	0.099	0.119536	0.117035	0.11809	0.121637	0.116095	0.109401	0.115723	0.11845		0.116314	0.121637	0.121637	0.121637	0.121637	0.121637	0.109146	0.111761	0.1056	0.099	0.098928	0.116379	0.108596	0.11081	0.11977	0.121637	0.121637	0.110884	0.116385	0.117583	0.103351	0.121637	0.117078	0.121637	0.114235	0.113056	0.115853	0.115911	0.121637
OPC	SPSB4	4.62029e-24	8.60863e-21	0.089515	0.102349	0.0996025	0.102085	0.10249	0.10249	0.10249	0.10103	0.101296		0.10249	0.10249	0.10249	0.10249	0.10249	0.10249	0.101558	0.089515	0.0948558	0.10249	0.0998678	0.10249	0.0983972	0.101591	0.0976278	0.10249	0.0988305	0.0966898	0.101001	0.10249	0.0988731	0.10249	0.100915	0.0991227	0.0941728	0.0994987	0.100159	0.10249	0.10249
OPC	LINC02293	2.24125e-11	1.78969e-08	0.0607634	0.0707519	0.0684399	0.0699813	0.0710213	0.0710213	0.0677518	0.0701571	0.0686328		0.0697604	0.0710213	0.0710213	0.0710213	0.0710213	0.0710213	0.0710213	0.0650328	0.0710213	0.0710213	0.0710213	0.0710213	0.0697056	0.0686148	0.0707375	0.0710213	0.0710213	0.0692934	0.0699431	0.068586	0.0695902	0.0710213	0.0640905	0.0607634	0.0694582	0.0664619	0.0652397	0.0710213	0.0710213
OPC	ASIC1	4.32154e-05	0.0195859	0.0548545	0.151625	0.154336	0.16927	0.182933	0.158315	0.162176	0.159499	0.149688		0.176079	0.1594	0.170951	0.176841	0.159332	0.167216	0.168092	0.0548545	0.0973582	0.136219	0.140428	0.140183	0.139816	0.155696	0.124183	0.153994	0.141259	0.152304	0.155662	0.145497	0.160206	0.154453	0.138438	0.145576	0.152024	0.162989	0.156608	0.157788	0.160017
OPC	RUFY4	2.72907e-07	0.000150045	0.0414524	0.0471736	0.0430558	0.0465532	0.0474395	0.0446665	0.0474395	0.0427216	0.0372117		0.0435073	0.0474395	0.0414524	0.0474395	0.0474395	0.0474395	0.0474395	0.0459798	0.0474395	0.0474395	0.0472832	0.0474395	0.0468192	0.0460764	0.0474395	0.0474395	0.0430462	0.0470571	0.0470497	0.0436653	0.0474395	0.0474395	0.0454097	0.0474395	0.046674	0.0465488	0.0468252	0.0474395	0.0474395
OPC	AL118505.1	8.97335e-09	5.90095e-06	0.0331962	0.035324	0.0361068	0.0361068	0.0361068	0.0361068	0.0361068	0.034449	0.0361068		0.0351702	0.0361068	0.0361068	0.0361068	0.0361068	0.0361068	0.0361068	0.0347031	0.0361068	0.0361068	0.0344781	0.0361068	0.0361068	0.0361068	0.0356669	0.0361068	0.0331962	0.0361068	0.0361068	0.0361068	0.0353023	0.0361068	0.0361068	0.0361068	0.0357966	0.0361068	0.0361068	0.0361068	0.0361068
OPC	INAVA	3.67833e-07	0.000195815	0.0305392	0.0333067	0.0320087	0.0330976	0.0344801	0.0344801	0.0344801	0.0290112	0.0328313		0.0319592	0.0344801	0.0344801	0.0344801	0.0344801	0.0344801	0.0344801	0.0331249	0.0327246	0.0328339	0.0344801	0.0308591	0.0344801	0.0335576	0.0344801	0.0344801	0.0344801	0.0335153	0.0332175	0.0344801	0.033586	0.0305392	0.0334128	0.0344801	0.03411	0.0337824	0.0319877	0.0344801	0.0332316
OPC	AC053503.1	4.3292e-06	0.00204497	0.0246278	0.0279566	0.0263091	0.0275179	0.0282161	0.0248531	0.0282161	0.0265114	0.0250661		0.0282161	0.0282161	0.0282161	0.0282161	0.0282161	0.0282161	0.0282161	0.023257	0.0282161	0.0282161	0.0251809	0.0282161	0.0282161	0.0267163	0.0282161	0.0282161	0.0282161	0.0273831	0.0282161	0.0282161	0.0278042	0.0253905	0.0282161	0.0256529	0.0274758	0.026839	0.027363	0.0246278	0.0282161
MG	DOCK4	6.17892e-21	4.35754e-18	3.15798	1.9842	2.15413	2.09104	3.15798	1.9077	1.84959	1.61054	1.28874	2.37445		3.23267	3.18295	3.10659	3.19771	3.30272	2.55614	2.83209	2.4304	3.02842	2.90943	3.00835	2.72222	2.69252	3.05984	3.2411	1.19936	1.64121	2.73839	2.28115	2.59893	2.21933	2.17454	2.49408	2.1675	1.89282	2.13695	2.75298	2.01466
MG	PLXDC2	1.9838e-13	8.3166e-11	3.12366	2.98434	3.27781	3.83068	3.12366	3.74745	3.34529	3.27491	3.65225	3.65515		3.86011	4.03567	3.3936	3.75075	3.97908	3.9352	3.96616	3.96666	4.05624	4.05926	4.06782	4.04297	4.13663	3.82756	3.54666	4.0196	2.96864	2.50203	2.33007	3.32175	2.55198	3.28869	3.18804	3.59638	3.11219	3.38231	3.48038	3.33993
MG	ARHGAP24	2.39119e-32	4.71739e-29	2.82318	2.71126	2.79852	2.85465	2.87727	2.83747	2.8149	2.57894	1.57606	2.83542		2.64128	2.78726	2.36179	2.6135	2.62965	2.76403	2.6644	2.83001	2.86051	2.80361	2.56283	2.84956	2.87814	2.82423	2.82318	2.87274	2.85888	2.86534	2.84006	2.84637	2.72797	2.85041	2.71281	2.87852	2.88001	2.88171	2.35993	2.7563
MG	MEF2A	5.24168e-15	2.70454e-12	2.25591	2.01748	2.06805	2.00221	2.25591	2.14743	2.0509	2.0574	2.14062	2.09744		1.58946	2.2537	2.06177	1.99502	2.10776	1.11638	1.9777	2.04857	2.04531	1.97821	1.84666	1.81987	1.90608	2.18764	2.42006	1.91171	2.08756	1.65162	1.38044	1.70209	1.57254	1.5504	1.60429	1.61026	1.53746	1.62858	2.00289	2.03621
MG	SPP1	2.20596e-13	9.13375e-11	2.16374	1.65122	1.54828	0.872384	2.16374	2.54935	2.22578	2.36368	2.44532	2.4896		2.06563	2.31401	2.27397	2.33245	2.28856	2.35251	2.53063	2.53683	2.53257	2.45377	2.55535	2.52514	2.54561	1.93262	2.51157	2.5588	2.5098	2.51752	2.54393	2.51792	2.54215	2.54659	2.55396	2.55765	2.56086	2.54424	1.58571	1.59571
MG	LRMDA	1.77566e-09	5.08992e-07	2.07447	3.1407	3.12474	2.93297	2.07447	1.26016	1.56021	2.46559	2.76859	2.16762		3.12359	3.06545	2.58952	2.77542	3.12468	2.12636	3.17208	3.21926	3.20138	3.20363	3.22122	3.11564	3.19988	3.10698	3.2347	3.20439	2.80323	2.98437	2.26418	3.03856	3.12582	3.11812	2.57648	3.07431	3.16671	3.18437	2.95722	3.18032
MG	CHST11	2.3103e-10	7.30969e-08	1.98585	2.37521	2.3629	2.38387	1.98585	2.14069	2.2697	2.18	1.88228	0.471915		1.46852	0.840319	2.28308	2.05908	2.33467	2.21803	1.95241	1.46642	1.58104	2.17804	2.30913	2.23304	2.28596	2.34734	2.31982	2.18454	2.25939	2.15512	1.86575	2.32309	2.1911	2.19116	2.2941	2.27753	2.18477	2.23622	2.25728	2.37967
MG	SRGAP2	3.43926e-18	2.17633e-15	1.73789	1.85214	1.77044	1.77129	1.91506	1.90799	1.83757	1.89805	1.97331	1.75536		1.96863	1.81553	1.6761	1.76789	1.9455	1.49105	1.65232	1.66638	1.59854	1.64597	1.65713	1.56395	0.839134	1.91061	1.73789	1.60976	1.57465	1.70836	1.6909	1.69243	1.78825	1.78777	1.81949	1.76808	1.73113	1.80684	1.71542	1.80811
MG	EPB41L2	7.71139e-14	3.35876e-11	1.63909	1.38758	1.31071	1.07272	1.63909	1.54291	1.63826	1.54107	1.31551	1.54668		1.77626	1.82518	1.3034	1.34643	1.71613	1.6029	1.69866	1.70496	1.77497	1.12432	1.60684	1.57705	1.86235	1.74279	1.90406	1.26865	1.14083	1.44421	1.18857	1.28151	1.12147	0.820683	1.16584	0.825936	0.643665	0.57515	1.42092	1.44096
MG	TBXAS1	5.95366e-21	4.35754e-18	1.47976	1.52562	1.51736	1.52234	1.47976	1.53743	1.52381	1.51957	1.50995	1.53756		1.40184	1.39258	1.52754	1.52255	1.54804	1.52425	1.53071	1.52816	1.54277	1.53947	1.54397	1.53569	1.53565	1.52672	1.54804	1.53269	1.53644	1.54187	1.53626	1.53986	1.52824	1.54608	1.53487	1.53969	1.54007	1.54368	1.48969	1.54127
MG	BMP2K	2.84767e-10	8.84308e-08	1.37137	1.55696	1.51059	1.45494	1.37137	1.07437	0.794735	0.95379	1.04856	1.56665		1.37283	1.58121	1.48295	1.55638	1.60797	1.46821	1.53087	1.47396	1.59655	1.566	1.46919	1.48158	1.59484	1.62438	1.54548	1.32024	1.54411	1.53045	1.52868	1.53435	1.57047	1.56225	1.59892	1.52265	1.55555	1.60536	1.43966	1.58422
MG	SFMBT2	2.29196e-09	6.51422e-07	1.33628	1.66822	1.64546	1.39374	1.33628	1.1823	1.5633	1.41817	1.10858	1.79219		1.13294	1.01882	1.6397	1.59117	1.7743	1.4585	1.7142	1.62898	1.69039	1.44565	0.914583	1.28703	1.62431	1.77422	1.79428	1.82287	1.5027	1.47488	1.11952	1.66593	1.5641	1.59069	1.51027	1.67236	1.67955	1.77339	1.64347	1.62394
MG	FGD4	6.9201e-13	2.73043e-10	1.20254	1.2947	1.1719	0.895588	1.26991	0.889294	1.06122	0.976357	0.611677	1.3493		1.26795	1.30172	1.02981	0.97323	1.22257	1.03892	1.12653	1.19919	1.3266	1.19025	0.715313	1.08464	1.35661	1.33418	1.20254	1.09658	1.18299	1.24878	1.29843	1.24859	1.2657	1.31431	1.29489	1.26998	1.29066	1.30475	1.27632	1.31953
MG	SSH2	5.08538e-22	4.37317e-19	1.1611	1.11702	1.14644	1.02203	2.33393	2.00744	1.84202	1.92128	1.88064	1.64709		1.85689	1.1611	1.77596	1.83336	1.90535	1.88087	1.58738	1.36513	1.211	1.5773	1.67155	1.4222	1.52764	2.07896	2.20936	1.30198	1.26883	1.26244	1.35159	1.36286	1.37419	1.5408	1.58552	1.29812	1.30147	1.47594	1.60356	1.24779
MG	AC074327.1	2.30762e-139	7.73929e-135	1.14249	1.17411	1.16511	1.17675	1.18401	1.17753	1.15011	1.17902	1.17233	1.17505		1.17625	1.15106	1.17977	1.18401	1.18401	1.17522	1.17299	1.1697	1.17325	1.1759	1.1776	1.17114	1.17215	1.16343	1.18401	1.14249	1.17008	1.17728	1.17288	1.1681	1.17336	1.17461	1.17628	1.17294	1.1744	1.17588	1.17409	1.16905
MG	DISC1	8.12214e-12	2.96087e-09	1.13116	1.16267	1.1598	1.18881	1.13116	0.93482	1.21023	1.24442	1.26413	0.373683		0.953149	1.03744	1.03748	0.822463	1.25024	0.988579	1.25011	1.07284	1.20381	1.25682	1.23918	1.23533	1.28391	1.27714	1.22051	1.24546	1.28421	1.27598	1.29559	1.28261	1.29079	1.28903	1.29183	1.21623	1.24729	1.28169	1.17258	1.19484
MG	ATP8B4	3.83709e-16	2.18116e-13	1.07993	1.13634	1.13446	1.13874	1.07993	1.13422	1.12625	1.13698	1.13278	1.13851		1.14983	1.09096	1.14983	1.12412	1.14983	1.14457	0.992778	1.06996	1.07448	1.11845	1.14146	1.03802	1.08456	1.14002	1.14983	1.06266	1.01147	1.01557	1.04275	1.06196	0.989114	1.06659	1.04751	1.03474	0.930166	0.988251	1.13546	1.14209
MG	GAB2	6.7756e-10	2.04721e-07	1.06394	0.392448	0.439673	0.236561	1.06394	0.876757	0.810966	0.799726	0.872446	0.758675		0.898411	1.09801	1.01991	1.08498	0.805778	1.0436	0.757009	1.0029	0.959849	0.891808	0.691809	0.685314	1.14006	1.05442	1.2302	1.06305	0.717475	0.848874	0.696757	0.916043	0.916612	0.87775	0.790416	0.963814	1.09694	1.08232	0.736923	0.57687
MG	APBB1IP	1.68983e-21	1.38228e-18	1.06131	1.99115	1.97741	1.98467	2.00768	1.97597	1.93024	1.9824	1.99145	1.98923		1.82783	1.06131	1.96302	1.97833	1.97943	1.99116	1.99719	2.00447	1.98713	2.00091	1.99363	1.977	1.98834	1.97356	2.00768	1.98043	2.00053	1.99841	2.00186	1.99488	2.00039	1.99669	1.99031	1.99741	1.99872	1.99515	1.96003	1.98315
MG	SRGAP2B	3.02262e-08	7.62201e-06	1.01301	1.34954	1.31621	1.34394	1.27789	1.32493	1.32484	1.31147	1.35868	1.2409		1.26943	1.31259	1.16694	1.17159	1.26113	1.04578	1.11192	1.13158	1.05651	1.0965	1.06119	1.04075	0.505817	1.26487	1.01301	1.0823	1.06215	1.14012	1.13463	1.13833	1.16196	1.21004	1.24586	1.19239	1.19409	1.23519	1.20793	1.3375
MG	RBM47	8.54108e-21	5.72901e-18	0.99823	1.37637	1.36044	1.36315	1.38874	1.34416	1.34451	1.35421	1.36616	1.37364		0.99823	1.34759	1.32012	1.32821	1.32953	1.34636	1.36137	1.3798	1.37483	1.36945	1.37074	1.36615	1.36034	1.35898	1.33245	1.30575	1.37244	1.37729	1.36655	1.36426	1.37194	1.37509	1.35836	1.37097	1.37221	1.3754	1.36092	1.37643
MG	C3	5.20827e-51	2.49536e-47	0.996877	1.2922	1.28453	1.30706	1.31765	1.29965	1.16996	1.09782	1.25458	1.29902		1.24856	1.27668	0.996877	1.28832	1.24693	1.28611	1.30163	1.31089	1.31276	1.30171	1.31765	1.31188	1.3058	1.27431	1.31765	1.3132	1.30228	1.3117	1.30401	1.30769	1.3127	1.31087	1.3055	1.31207	1.30974	1.31023	1.23003	1.29938
MG	TLR2	2.62025e-54	1.75756e-50	0.971255	1.04061	1.03094	1.04073	1.0452	1.04001	1.04106	1.03353	1.03418	1.04377		0.971255	1.02628	1.03708	1.01567	1.00367	1.02037	1.04397	1.0452	1.0452	1.04111	1.0452	1.03989	1.04275	1.02213	1.0452	1.0452	1.0452	1.04411	1.0452	1.04426	1.0452	1.04353	1.0452	1.04406	1.04405	1.04448	1.00685	1.0439
MG	TBC1D22A	2.55391e-08	6.5384e-06	0.966809	0.978492	0.982642	0.808451	0.966809	0.908947	0.549896	0.832292	0.853223	0.991978		0.605052	0.765959	0.712932	0.753551	1.06319	0.555241	0.921336	0.904004	0.871093	0.934442	0.982889	0.890555	1.10739	1.15215	1.27163	0.907593	0.858021	0.802837	0.714944	0.900029	0.837671	0.928135	0.91408	0.903497	0.918608	0.973599	1.02895	1.02005
MG	ITPR2	0.000139233	0.0212254	0.957542	1.79368	1.79474	1.75597	0.957542	0.565198	0.87358	0.598068	0.491185	0.847897		1.40465	1.51993	1.37729	1.45944	1.74624	1.59615	1.74791	1.93829	1.96671	1.90013	1.80059	1.78282	1.82432	1.95166	2.03062	1.41633	1.37971	1.80473	1.81642	1.86106	1.77518	1.6934	1.97855	1.44878	1.44202	1.53121	1.69729	1.88671
MG	LPCAT2	5.82357e-14	2.60415e-11	0.948597	0.962583	0.96349	0.836599	1.03177	1.01518	1.01065	1.01772	1.02276	1.01586		1.0287	1.00732	0.932913	0.995601	1.00524	0.997833	0.943766	0.955721	1.02028	1.02374	1.01722	0.999903	1.02727	0.988895	0.948597	1.00416	1.02868	1.02068	1.00688	1.00658	0.982834	1.01789	0.991904	1.00598	1.02425	1.02925	0.987768	0.989527
MG	LDLRAD4	1.55576e-05	0.00268954	0.938765	1.70545	1.73365	1.5879	0.938765	1.84634	0.814196	1.14964	1.49186	1.43589		1.86778	1.49344	1.2913	1.91887	1.86833	1.64627	1.32801	1.53811	1.95001	1.5269	1.16878	1.18356	1.03168	1.90784	1.91836	1.61132	1.37598	1.51797	1.9529	1.15344	1.6413	1.39212	1.16954	1.07956	1.19024	1.38338	1.82486	1.85562
MG	ACSL1	2.98111e-40	8.33171e-37	0.929539	0.792286	0.836491	0.547532	1.0162	0.970689	0.959855	0.973454	0.987889	0.982686		0.994081	0.898831	0.888869	0.974632	0.929539	0.967482	0.934517	0.952454	0.933958	0.941213	0.898082	0.902426	0.965088	0.939032	1.0162	0.894066	0.934894	0.965395	0.968637	0.940647	0.966107	0.96688	0.959324	0.951805	0.974336	0.975201	0.869519	0.664141
MG	TGFBR1	4.06091e-12	1.52782e-09	0.916851	0.957676	0.941939	0.961852	0.916851	0.93046	0.974434	0.958467	0.934681	0.854986		0.919798	0.570194	0.833327	0.770762	0.886813	0.882738	0.922683	0.958082	0.940368	0.976214	0.945826	0.967427	0.8303	0.985693	0.972647	0.970423	0.982168	0.962227	0.921249	0.952175	0.833403	0.882736	0.91819	0.944573	0.994681	0.988748	0.905758	0.971409
MG	LYN	1.02149e-14	5.13631e-12	0.903712	0.987679	0.973229	0.98037	0.903712	0.946329	0.906073	0.97584	0.882167	0.95765		0.777987	0.854655	0.925035	0.916667	0.980106	0.898482	0.976343	0.98758	0.978776	0.973819	0.990315	0.97717	0.842166	0.974992	0.997644	0.99457	0.987977	0.985045	0.981176	0.981576	0.98646	0.991286	0.980272	0.983523	0.985367	0.990693	0.977587	0.986887
MG	MAML3	3.47437e-05	0.00568407	0.895796	1.24357	1.2184	0.999952	0.895796	1.28375	0.956874	1.26374	1.39498	1.48421		1.28171	1.43055	1.2601	1.21131	1.08956	1.21925	1.33965	0.491164	0.988324	1.47054	1.5242	1.3985	0.35817	1.4914	1.41859	1.48526	1.46198	1.35109	1.06365	1.46377	1.38899	1.41347	1.00307	1.33392	1.30358	1.2062	1.22538	1.33123
MG	ADAM28	1.5799e-13	6.70717e-11	0.817189	1.33379	1.3205	1.33016	1.33993	1.33993	1.31945	1.33202	1.33553	1.33227		0.817189	1.32805	1.29695	1.33124	1.33993	1.30484	1.33266	1.33993	1.33836	1.33655	1.33395	1.33453	1.33679	1.31144	1.33993	1.33396	1.31875	1.33551	1.33762	1.333	1.33609	1.33547	1.32826	1.32578	1.33259	1.33855	1.32801	1.32644
MG	ZFAND3	4.18237e-05	0.00677625	0.811849	0.735201	0.828381	0.464562	0.811849	0.52969	0.445513	0.543625	0.488279	0.581837		0.656414	0.647289	0.453328	0.658394	0.898149	0.375895	0.650289	0.626936	0.447459	0.705886	0.507236	0.589819	0.625189	1.11224	1.29542	0.534236	0.349493	0.247395	0.283521	0.411167	0.420731	0.542271	0.463193	0.332637	0.185298	0.275722	0.743077	0.72168
MG	HLA-DRA	2.51148e-21	2.00547e-18	0.810589	0.953644	0.939355	0.965731	0.978379	0.966363	0.942222	0.95021	0.949076	0.967866		0.810589	0.865451	0.898832	0.904941	0.848886	0.780389	0.970825	0.96783	0.976615	0.965533	0.975291	0.975225	0.968011	0.897951	0.978379	0.978379	0.970865	0.972115	0.971308	0.974878	0.972561	0.974314	0.972634	0.974145	0.976205	0.971064	0.797332	0.958245
MG	SYK	2.34758e-25	2.53978e-22	0.810058	0.995651	0.998388	0.996321	1.00153	1.00073	0.97434	0.996675	0.996523	1.00004		0.810058	0.945475	0.98479	0.975066	0.982341	0.991269	0.997249	0.995292	1.00153	0.996925	1.00153	0.99843	0.99664	0.983548	1.00153	1.00153	0.995747	1.00094	0.995498	0.999854	0.993847	0.988778	0.98942	0.999785	0.998482	0.999456	0.973878	0.998271
MG	CSF1R	7.1022e-17	4.33079e-14	0.807445	0.851413	0.854053	0.851919	0.807445	0.85039	0.835657	0.851665	0.848456	0.854353		0.818615	0.851949	0.825568	0.66302	0.766811	0.826272	0.856324	0.859108	0.855787	0.851012	0.849114	0.854794	0.85509	0.838798	0.859108	0.851366	0.852433	0.856754	0.856179	0.854552	0.859108	0.857461	0.859108	0.857246	0.85598	0.856321	0.853947	0.849177
MG	P2RY12	3.17423e-80	5.32287e-76	0.794759	0.804358	0.79246	0.805432	0.816487	0.792339	0.80023	0.801328	0.791325	0.775036		0.800643	0.803081	0.816487	0.816487	0.794759	0.81405	0.811057	0.812562	0.792069	0.809747	0.813785	0.812458	0.809255	0.805486	0.816487	0.804368	0.810079	0.810104	0.804671	0.812311	0.812879	0.814865	0.816487	0.800853	0.803094	0.80894	0.802539	0.81171
MG	C1QB	3.185e-32	5.93436e-29	0.790216	0.884295	0.861307	0.894703	0.909849	0.90905	0.885979	0.879611	0.896671	0.890352		0.790216	0.84971	0.846113	0.867935	0.860995	0.834789	0.904397	0.897439	0.90436	0.894615	0.909849	0.909496	0.899852	0.8435	0.909849	0.905692	0.88956	0.902798	0.905064	0.905416	0.902729	0.90292	0.901147	0.906158	0.905613	0.905114	0.764697	0.879713
MG	RHBDF2	1.70126e-38	4.389e-35	0.787514	0.806257	0.784263	0.801641	0.787514	0.794549	0.770542	0.793539	0.801845	0.802879		0.74173	0.70161	0.755279	0.798705	0.813186	0.732921	0.808934	0.81189	0.809994	0.80886	0.813186	0.808244	0.805875	0.802714	0.813186	0.778741	0.806893	0.807356	0.806665	0.809259	0.803278	0.807847	0.813186	0.810159	0.805737	0.808897	0.77873	0.804025
MG	MERTK	1.04228e-11	3.71873e-09	0.782636	0.854064	0.843525	0.854771	0.864555	0.559209	0.756226	0.696759	0.296171	0.822591		0.752681	0.842462	0.792222	0.732178	0.758092	0.631532	0.829417	0.849067	0.79182	0.845755	0.86057	0.853109	0.853453	0.849237	0.782636	0.852693	0.84574	0.854146	0.853536	0.827507	0.813263	0.764113	0.804591	0.825091	0.850486	0.856601	0.82753	0.846087
MG	DOCK8	2.37872e-12	9.16984e-10	0.780529	1.89682	1.86484	1.88938	1.91398	1.88599	1.8389	1.87249	1.89478	1.89744		1.34718	0.780529	1.87118	1.84429	1.80196	1.86558	1.90045	1.85192	1.90213	1.90711	1.91129	1.8977	1.88869	1.8943	1.91398	1.86727	1.885	1.90265	1.87628	1.8863	1.89167	1.89733	1.90582	1.8998	1.90038	1.90578	1.88791	1.90351
MG	PTPRJ	5.44649e-17	3.38267e-14	0.777288	0.795214	1.14711	0.972377	1.28701	0.939084	1.18978	1.21315	1.03837	0.46995		1.24724	0.777288	1.17954	1.28349	1.15174	1.22991	0.84734	0.896753	0.865082	0.925011	1.13146	0.81569	1.26544	1.21346	1.36951	0.859835	1.08866	1.08579	1.07234	1.0601	1.02784	1.05208	1.11426	0.974569	0.991388	1.07177	1.00432	0.714963
MG	MSR1	1.21895e-22	1.1049e-19	0.769797	0.799054	0.791961	0.782737	0.813723	0.79496	0.803121	0.797386	0.801929	0.798652		0.759269	0.787557	0.791896	0.784341	0.731459	0.765003	0.79927	0.805312	0.809798	0.575375	0.798728	0.772433	0.337203	0.792305	0.769797	0.804568	0.801874	0.798684	0.795835	0.804735	0.798883	0.807879	0.802691	0.804882	0.800988	0.801402	0.747719	0.793674
MG	SLC11A1	4.20033e-35	8.80442e-32	0.769363	0.838654	0.806576	0.83354	0.847008	0.833632	0.814984	0.83127	0.835169	0.84132		0.820366	0.819311	0.829946	0.847008	0.769363	0.825889	0.840101	0.830457	0.84065	0.842002	0.841626	0.840393	0.837932	0.841021	0.847008	0.840066	0.842311	0.841272	0.834283	0.840138	0.841767	0.841446	0.84179	0.838899	0.84026	0.84407	0.794638	0.83715
MG	CTSB	1.02043e-06	0.000219379	0.750451	0.981254	0.995218	0.975884	0.929344	1.00986	0.951206	0.951248	0.954565	0.956972		0.842598	0.896012	0.899177	0.814339	0.692429	0.755028	0.846553	0.846867	0.75859	0.892772	0.825513	0.878658	0.94154	0.505256	0.750451	0.883205	0.822315	0.868262	0.909091	0.872075	0.825144	0.848886	0.859155	0.904453	0.883938	0.892257	0.88546	0.966012
MG	MGAT4A	2.62103e-06	0.000520143	0.740502	0.971325	0.953412	1.00096	1.0509	1.02162	1.01529	0.997797	1.00687	0.98423		1.00175	0.760183	1.02469	1.02752	0.944832	0.812739	0.900902	0.973931	0.966373	0.841484	0.989849	0.937533	0.732638	0.935893	0.740502	0.802537	0.827916	0.887709	0.914958	0.816682	0.808837	0.741492	0.832162	0.845808	0.871849	0.853401	0.984222	0.998109
MG	FAM49B	7.64763e-12	2.81853e-09	0.72067	1.30315	1.28543	0.998482	1.67958	1.63798	1.64948	1.60433	1.58924	1.0573		1.41438	0.72067	1.61303	1.60317	1.63969	1.47346	1.00728	0.943983	0.975855	0.915244	0.65947	0.752511	1.27444	1.4507	1.43289	0.76083	0.956038	0.88893	0.654595	0.90816	0.807944	0.825225	1.08667	0.854569	0.984786	1.02264	1.46846	1.35067
MG	LY86	1.19462e-42	4.45167e-39	0.718131	0.770242	0.772037	0.770844	0.774262	0.774262	0.768259	0.769499	0.768189	0.772232		0.718131	0.761179	0.76	0.774262	0.746296	0.76267	0.766731	0.770433	0.770994	0.767792	0.770144	0.769738	0.769407	0.757997	0.767173	0.76641	0.762787	0.755081	0.774262	0.757016	0.756407	0.750501	0.769832	0.754624	0.735269	0.752533	0.754502	0.770499
MG	SKAP2	7.19777e-08	1.76203e-05	0.700363	0.826254	0.699132	0.657815	0.700363	0.843052	0.622065	0.67083	0.837842	0.863767		0.70638	0.735733	0.489414	0.651092	0.658308	0.707144	0.731734	0.689488	0.731554	0.70394	0.749667	0.773057	0.778753	0.707827	0.906909	0.730295	0.571064	0.646605	0.419344	0.588387	0.663246	0.741707	0.546589	0.514726	0.579264	0.593618	0.784262	0.845497
MG	PALD1	4.44331e-07	0.000101374	0.699502	0.840125	0.832389	0.840013	0.699502	0.823633	0.820277	0.820537	0.822698	0.803465		0.74981	0.830101	0.789321	0.602257	0.710088	0.604177	0.822527	0.831257	0.839745	0.840675	0.842454	0.831852	0.806444	0.830669	0.845152	0.836155	0.82685	0.828104	0.819769	0.818256	0.831723	0.82708	0.826419	0.81305	0.818159	0.834407	0.822419	0.839561
MG	SPTLC2	5.65801e-11	1.91675e-08	0.667936	0.382483	0.274378	0.210792	0.766967	0.695441	0.720142	0.693678	0.66195	0.592511		0.736535	0.666049	0.646654	0.691844	0.69485	0.585249	0.665004	0.66608	0.685112	0.699838	0.659725	0.628432	0.714182	0.691998	0.667936	0.688331	0.602302	0.635097	0.635873	0.64815	0.647771	0.651706	0.670638	0.608237	0.625647	0.677325	0.624669	0.467093
MG	ATG7	0.000239717	0.0340662	0.649704	0.782624	0.834598	0.724047	0.649704	0.772486	0.596816	0.592309	0.533443	0.777795		0.678653	0.754272	0.688008	0.834507	0.820674	0.616704	0.680161	0.776826	0.59847	0.662116	0.654186	0.511235	0.843456	1.05288	1.10566	0.316908	0.644402	0.539504	0.495291	0.482722	0.283708	0.310304	0.6053	0.499809	0.513506	0.63813	0.849933	0.815451
MG	CD163	2.41133e-15	1.28367e-12	0.643695	0.68829	0.68318	0.689345	0.643695	0.685636	0.691222	0.68784	0.685953	0.690717		0.661353	0.643329	0.691222	0.679547	0.691222	0.672278	0.690371	0.689697	0.688402	0.682605	0.691222	0.689683	0.689285	0.686366	0.691222	0.691222	0.686746	0.691222	0.691222	0.689002	0.691222	0.689519	0.68299	0.690257	0.688966	0.691222	0.653843	0.690341
MG	MS4A6A	1.55666e-14	7.35313e-12	0.620565	0.662115	0.663291	0.665086	0.620565	0.668092	0.66082	0.660045	0.662683	0.665169		0.595925	0.622912	0.653143	0.623866	0.659232	0.65915	0.667532	0.668092	0.668092	0.668092	0.668092	0.667644	0.666853	0.640135	0.668092	0.663941	0.666872	0.667664	0.668092	0.667018	0.668092	0.666987	0.665603	0.667197	0.6673	0.666492	0.629909	0.664317
MG	SLC2A5	7.28563e-57	6.81337e-53	0.618054	0.63569	0.628315	0.632412	0.640677	0.619577	0.613112	0.632548	0.63064	0.626203		0.618054	0.629391	0.608192	0.640677	0.640677	0.621598	0.631607	0.628017	0.631961	0.633807	0.625793	0.624497	0.629141	0.63582	0.633588	0.634504	0.633682	0.633748	0.625283	0.630351	0.633102	0.626643	0.623709	0.63396	0.633645	0.632912	0.61236	0.634823
MG	C1QA	6.94612e-31	9.70662e-28	0.607959	0.674939	0.665804	0.676746	0.687818	0.681725	0.672671	0.670457	0.674511	0.676135		0.607959	0.654505	0.659693	0.618795	0.654824	0.626846	0.684806	0.681975	0.684244	0.682629	0.687818	0.686782	0.682403	0.660196	0.687818	0.687818	0.681618	0.685508	0.683587	0.686875	0.685454	0.686721	0.687818	0.684068	0.685156	0.685022	0.615805	0.674632
MG	C1QC	4.62916e-30	6.21011e-27	0.59342	0.657588	0.64642	0.659567	0.665143	0.665143	0.665143	0.653223	0.653878	0.663527		0.59342	0.634982	0.642063	0.644778	0.660339	0.628694	0.664051	0.662806	0.665143	0.663735	0.665143	0.664402	0.661361	0.653675	0.665143	0.665143	0.660679	0.660745	0.665143	0.663628	0.665143	0.665143	0.661763	0.664325	0.664662	0.662726	0.583058	0.655156
MG	LHFPL2	7.31676e-21	5.00795e-18	0.588869	0.982598	1.00406	0.996421	0.99948	0.906115	0.942828	0.931457	0.933797	0.793503		0.964672	0.998443	0.588869	0.832813	1.02515	0.814865	0.931338	0.894721	0.890913	0.950298	0.942248	0.945899	0.977289	0.988005	1.02515	0.696429	0.925926	0.946154	0.880629	0.906923	0.885934	0.901771	0.924165	0.948113	0.952051	0.927143	0.894371	0.991069
MG	SLCO2B1	3.35851e-25	3.41326e-22	0.58713	1.1679	1.14415	1.1622	1.17609	1.16854	1.14715	1.161	1.16493	1.17058		1.06061	1.14511	1.15547	1.06959	1.13313	0.58713	1.16718	1.16765	1.16888	1.16424	1.17609	1.1736	1.16752	1.14595	1.17609	1.16189	1.1527	1.15792	1.13434	1.16871	1.16048	1.16	1.16509	1.15802	1.16092	1.16063	1.12631	1.16962
MG	FOXN3	5.03282e-07	0.000114048	0.586148	1.73907	1.72348	1.74202	1.61655	1.46321	1.17506	1.35603	1.27751	1.29063		1.37209	0.586148	1.46924	1.59729	1.60123	1.19228	1.21432	1.15654	1.16594	1.69245	1.65691	1.61782	0.543165	1.86248	1.81952	1.15285	1.29849	1.61893	1.62588	1.36899	1.61795	1.54959	1.63643	1.63271	1.71772	1.7357	1.64173	1.72041
MG	HLA-DRB1	2.24292e-05	0.00381844	0.581849	0.688064	0.67863	0.697561	0.705254	0.698666	0.692313	0.684529	0.68957	0.695022		0.496539	0.546402	0.642603	0.644397	0.665985	0.270749	0.699931	0.70122	0.702326	0.696953	0.705254	0.7022	0.699301	0.643577	0.581849	0.685237	0.682596	0.689081	0.701182	0.691096	0.700905	0.690957	0.685052	0.697794	0.700976	0.69358	0.5541	0.697487
MG	GRB2	6.97282e-06	0.00128491	0.574819	0.729763	0.711412	0.684032	0.854279	0.75432	0.770132	0.753541	0.750998	0.724611		0.462709	0.597914	0.754362	0.756713	0.664203	0.626102	0.668574	0.650053	0.665109	0.695279	0.629127	0.643726	0.626874	0.624167	0.574819	0.661361	0.599969	0.572047	0.616815	0.620553	0.630453	0.623114	0.629002	0.658159	0.612842	0.637869	0.680178	0.749207
MG	CYFIP1	7.68773e-09	2.04628e-06	0.571498	0.891342	0.901615	0.894109	0.943658	0.846923	0.847172	0.840572	0.849118	0.841542		0.830908	0.882782	0.7966	0.720417	0.571498	0.71735	0.787323	0.822626	0.851283	0.775616	0.697966	0.738831	0.883574	0.839374	0.943658	0.857954	0.826664	0.716665	0.735467	0.807032	0.82395	0.685194	0.786651	0.714551	0.711875	0.725205	0.847174	0.898836
MG	LIMS1	8.79495e-06	0.00160307	0.570492	0.552674	0.492153	0.519208	0.570492	0.371387	0.463602	0.385488	0.399411	0.521022		0.470619	0.483887	0.340823	0.420083	0.524331	0.398077	0.545195	0.630864	0.565966	0.568586	0.537257	0.539557	0.627469	0.634361	0.673314	0.582492	0.538357	0.529208	0.425992	0.5508	0.553289	0.558125	0.580151	0.579479	0.601037	0.637705	0.505702	0.555568
MG	FYB1	1.89849e-07	4.48392e-05	0.563267	1.66732	1.64973	1.65882	1.68732	1.62752	1.5965	1.63483	1.6567	1.66641		1.61913	0.563267	1.65737	1.64169	1.66853	1.62721	1.67033	1.66666	1.67782	1.67285	1.66879	1.67091	1.64997	1.67321	1.68732	1.6796	1.66756	1.66979	1.66348	1.67036	1.67876	1.67341	1.67667	1.67368	1.66962	1.67069	1.58542	1.66949
MG	CSF2RA	3.63155e-44	1.52244e-40	0.563209	0.590446	0.583767	0.588908	0.599449	0.590211	0.584776	0.586575	0.586162	0.593136		0.599449	0.584598	0.587658	0.563209	0.599449	0.579624	0.58769	0.592623	0.592538	0.590856	0.586599	0.58605	0.58634	0.594204	0.599449	0.579536	0.588075	0.592131	0.589015	0.59203	0.572919	0.592455	0.59875	0.588541	0.5919	0.59316	0.589716	0.593814
MG	LPAR6	6.04588e-29	7.24167e-26	0.53996	0.640466	0.645244	0.63322	0.631177	0.620867	0.621363	0.626639	0.638524	0.641107		0.635987	0.53996	0.575553	0.603981	0.651893	0.500269	0.647111	0.651893	0.647981	0.643081	0.651893	0.642895	0.624913	0.617448	0.651893	0.644583	0.648191	0.647755	0.636223	0.645	0.638753	0.646893	0.645278	0.644929	0.645404	0.648453	0.628345	0.644863
MG	INPP5D	1.65939e-09	4.83935e-07	0.539752	1.10638	1.07956	1.09715	1.03937	1.1049	1.08362	1.07667	1.06901	1.10674		0.875307	0.539752	1.07421	1.10494	1.08978	0.693451	1.10567	1.09555	1.10698	1.10496	1.09551	1.10307	1.10003	1.10123	1.11363	1.10089	1.08863	1.10196	1.0771	1.09239	1.1021	1.10199	1.10489	1.09373	1.09503	1.09518	1.0856	1.10184
MG	MTHFD1L	1.20799e-06	0.000256415	0.536901	0.925514	0.929766	0.646493	0.93897	0.900068	0.793406	0.664182	0.741071	0.721307		0.610828	0.854284	0.631758	0.750396	0.536901	0.720274	0.769599	0.701204	0.644087	0.763006	0.678019	0.626394	0.265445	0.899496	0.877925	0.546633	0.728589	0.60392	0.559263	0.611069	0.612695	0.563285	0.662839	0.586774	0.564717	0.599044	0.776592	0.926769
MG	AC244021.1	1.05955e-22	9.87087e-20	0.53575	0.744699	0.761229	0.747177	0.787705	0.777667	0.768106	0.766303	0.770083	0.647905		0.787705	0.746706	0.751121	0.769723	0.735101	0.74047	0.586777	0.589081	0.400615	0.451524	0.53575	0.413425	0.418622	0.751098	0.787705	0.593629	0.591787	0.606222	0.600245	0.651433	0.649402	0.700358	0.746891	0.582492	0.607818	0.618772	0.723058	0.758085
MG	TBC1D14	3.56033e-06	0.000670821	0.535118	0.58557	0.565245	0.587967	0.635038	0.538055	0.503862	0.591602	0.587289	0.458782		0.59961	0.482677	0.538492	0.665924	0.631642	0.607871	0.557507	0.597176	0.553348	0.599753	0.594923	0.57309	0.620565	0.576529	0.535118	0.521152	0.571908	0.554439	0.542615	0.551317	0.534747	0.506286	0.544316	0.54695	0.520762	0.544531	0.636696	0.604513
MG	CCDC26	1.12388e-07	2.71171e-05	0.53349	0.591671	0.583463	0.5689	0.59483	0.528428	0.549461	0.567015	0.563497	0.537264		0.615546	0.591783	0.57416	0.60885	0.615546	0.586875	0.575582	0.575488	0.570761	0.593456	0.576606	0.574246	0.558856	0.604344	0.53349	0.535667	0.55282	0.531256	0.513064	0.575679	0.596962	0.5837	0.558077	0.564951	0.543999	0.553297	0.593455	0.592246
MG	CD14	4.92957e-09	1.35515e-06	0.518272	0.574112	0.571605	0.574807	0.518272	0.581785	0.569184	0.567005	0.571147	0.577841		0.493899	0.560714	0.55779	0.534059	0.562596	0.552667	0.565344	0.57603	0.577378	0.571493	0.581785	0.579105	0.561819	0.550412	0.581785	0.564726	0.574369	0.579481	0.578504	0.581069	0.580189	0.573593	0.576332	0.580118	0.578918	0.579226	0.499015	0.576222
MG	HCK	1.31875e-31	2.01037e-28	0.513102	0.562853	0.566158	0.559153	0.56763	0.565929	0.532188	0.560876	0.563857	0.561433		0.513102	0.56763	0.565816	0.55894	0.56763	0.559358	0.563034	0.567057	0.563412	0.561164	0.56763	0.556037	0.557418	0.56763	0.56763	0.542604	0.551939	0.554844	0.546283	0.558363	0.550191	0.560921	0.560307	0.560615	0.557669	0.561304	0.551434	0.564135
MG	OLR1	3.71806e-32	6.23481e-29	0.509799	0.546368	0.531709	0.5474	0.55144	0.55144	0.54447	0.546699	0.54466	0.549854		0.55144	0.534544	0.54437	0.509799	0.55144	0.546212	0.547573	0.55144	0.55144	0.545731	0.546144	0.550344	0.549016	0.529661	0.55144	0.55144	0.549717	0.538904	0.55144	0.532667	0.538334	0.535812	0.548347	0.548336	0.548966	0.535994	0.537371	0.547375
MG	MKNK1	2.93816e-06	0.000569596	0.498841	0.585875	0.573723	0.574011	0.498841	0.514422	0.470918	0.465837	0.460573	0.507767		0.517963	0.464404	0.512764	0.563095	0.568725	0.547994	0.408808	0.478522	0.358521	0.458688	0.443023	0.430553	0.496025	0.534657	0.610618	0.390346	0.424751	0.424109	0.461797	0.360312	0.443761	0.338338	0.502123	0.278286	0.325713	0.41908	0.518456	0.587969
MG	DLEU7-AS1	2.56101e-41	8.58912e-38	0.496257	0.507332	0.505871	0.510066	0.520133	0.516923	0.511951	0.516852	0.515892	0.512631		0.520133	0.520133	0.512013	0.496257	0.520133	0.514689	0.511716	0.514935	0.518901	0.513402	0.51687	0.517943	0.510105	0.520133	0.520133	0.515539	0.50948	0.515787	0.509397	0.515533	0.511731	0.515064	0.515352	0.516766	0.51506	0.513171	0.498265	0.504455
MG	CSF3R	8.15575e-37	1.82352e-33	0.483251	0.51503	0.516105	0.510622	0.518157	0.518157	0.514161	0.513998	0.512241	0.515882		0.518157	0.492183	0.518157	0.518157	0.483251	0.509331	0.515908	0.513872	0.51368	0.514538	0.518157	0.514412	0.515578	0.511281	0.518157	0.511186	0.514322	0.516032	0.515747	0.514333	0.518157	0.516427	0.511307	0.515959	0.515779	0.516131	0.504696	0.512182
MG	WDFY4	2.39006e-06	0.000485805	0.475173	0.554388	0.542551	0.551309	0.475173	0.54689	0.553002	0.551747	0.554251	0.552676		0.447843	0.556978	0.556978	0.556978	0.541794	0.546614	0.553182	0.549245	0.552549	0.556978	0.556978	0.553407	0.55449	0.54426	0.556978	0.556978	0.553345	0.550441	0.555024	0.550565	0.556978	0.553699	0.534661	0.551594	0.548859	0.554933	0.556978	0.555548
MG	ALOX5	1.0261e-14	5.13631e-12	0.473066	0.586636	0.565781	0.582248	0.594876	0.566751	0.571154	0.579901	0.580693	0.574808		0.473066	0.562517	0.583085	0.594876	0.528209	0.52977	0.577046	0.588137	0.59041	0.590874	0.594876	0.58003	0.460253	0.584752	0.594876	0.558655	0.5834	0.583259	0.591772	0.58094	0.588241	0.585801	0.586635	0.582638	0.582789	0.580732	0.529255	0.583339
MG	FCGR2A	7.09231e-38	1.69901e-34	0.468618	0.506577	0.495117	0.507319	0.514496	0.511821	0.498048	0.506136	0.511452	0.510209		0.495413	0.468618	0.494942	0.499439	0.514496	0.470101	0.513879	0.514496	0.514496	0.513253	0.514496	0.513445	0.51352	0.512236	0.514496	0.514496	0.51242	0.51263	0.510292	0.513172	0.507905	0.514496	0.512842	0.513077	0.513839	0.513531	0.499581	0.509067
MG	RIN3	1.19998e-14	5.77792e-12	0.465423	0.676903	0.674147	0.676169	0.685192	0.643438	0.61828	0.617928	0.639795	0.593242		0.619872	0.465423	0.637824	0.665094	0.670139	0.595954	0.660334	0.681202	0.668743	0.664032	0.679213	0.656477	0.661382	0.664241	0.685192	0.661989	0.672169	0.66984	0.614071	0.666011	0.675216	0.664925	0.635865	0.645103	0.628368	0.622465	0.666944	0.678663
MG	DENND3	2.62703e-08	6.67465e-06	0.4546	0.777149	0.778288	0.781601	0.788028	0.78542	0.784855	0.763945	0.767868	0.773036		0.66292	0.688413	0.773845	0.4546	0.620956	0.473497	0.759857	0.755472	0.769581	0.747119	0.77193	0.770337	0.783431	0.777432	0.788028	0.683478	0.63126	0.552199	0.546594	0.67922	0.667187	0.736075	0.603506	0.593765	0.594376	0.614974	0.758165	0.778812
MG	CD86	8.12615e-57	6.81337e-53	0.45151	0.464729	0.462869	0.46501	0.467662	0.461979	0.440875	0.463665	0.46721	0.464984		0.467662	0.467662	0.461849	0.45151	0.467662	0.467662	0.466398	0.467662	0.467662	0.464155	0.467662	0.466562	0.466204	0.46034	0.467662	0.465592	0.463969	0.467662	0.467662	0.466356	0.467662	0.463929	0.467662	0.466498	0.465828	0.46547	0.467662	0.463328
MG	VSIG4	6.15933e-21	4.35754e-18	0.447824	0.49068	0.485325	0.493847	0.494595	0.494595	0.486934	0.48868	0.492797	0.493713		0.44894	0.464189	0.483719	0.494595	0.447824	0.467764	0.492532	0.489837	0.494595	0.484166	0.489213	0.492793	0.493768	0.491075	0.494595	0.494595	0.491657	0.494595	0.494595	0.494595	0.494595	0.494595	0.489494	0.494318	0.494595	0.49313	0.480822	0.486614
MG	CPVL	1.33924e-06	0.000280722	0.441723	0.505402	0.486895	0.495557	0.441723	0.473475	0.49126	0.499622	0.502652	0.510594		0.514958	0.497375	0.402536	0.456854	0.514958	0.49345	0.505724	0.510958	0.502791	0.502778	0.514958	0.512203	0.200664	0.506142	0.497338	0.393704	0.496929	0.480609	0.400735	0.48944	0.507635	0.483667	0.465547	0.509634	0.486622	0.498845	0.480883	0.506936
MG	PPARD	2.82664e-06	0.000551162	0.438534	0.428457	0.415698	0.397943	0.526271	0.376999	0.408053	0.453172	0.452499	0.432101		0.400767	0.42521	0.388112	0.357596	0.489875	0.200124	0.453279	0.431272	0.393606	0.477639	0.488011	0.448706	0.443326	0.489803	0.438534	0.359982	0.417821	0.425763	0.327302	0.42457	0.429379	0.444386	0.392863	0.422441	0.443733	0.443075	0.454961	0.433241
MG	BHLHE41	2.79196e-06	0.000550805	0.433677	0.512509	0.464771	0.379506	0.433677	0.523857	0.311744	0.45109	0.496287	0.547493		0.553735	0.538333	0.548232	0.601176	0.510284	0.544141	0.542113	0.537465	0.526316	0.565122	0.509351	0.5557	0.441571	0.434444	0.489843	0.546737	0.529908	0.586835	0.558623	0.548732	0.542	0.464602	0.549317	0.554649	0.558669	0.551919	0.446529	0.487499
MG	HAVCR2	3.1238e-25	3.27394e-22	0.41851	0.422968	0.424259	0.415557	0.517653	0.455087	0.41851	0.443135	0.451483	0.461727		0.459968	0.485976	0.488914	0.517653	0.478767	0.483715	0.44764	0.47978	0.442136	0.450786	0.435924	0.430557	0.432295	0.458276	0.517653	0.381419	0.437637	0.43245	0.413562	0.423658	0.400696	0.385754	0.427916	0.415662	0.430962	0.437884	0.424232	0.424122
MG	ENTPD1	9.99121e-06	0.00178237	0.414722	0.812741	0.793407	0.801781	0.711004	0.748732	0.721997	0.722095	0.562858	0.761898		0.414722	0.77906	0.780742	0.769696	0.682807	0.636787	0.814494	0.802129	0.814871	0.811719	0.805152	0.803092	0.806744	0.807268	0.770256	0.78686	0.805406	0.812849	0.790292	0.81209	0.799391	0.801636	0.787142	0.805821	0.808859	0.815659	0.797238	0.79582
MG	FCGR1A	5.32671e-29	6.61656e-26	0.397832	0.427195	0.420162	0.427769	0.432013	0.428722	0.41002	0.427168	0.427481	0.431185		0.432013	0.426636	0.428352	0.432013	0.397832	0.423173	0.432013	0.432013	0.429647	0.428257	0.432013	0.430659	0.42985	0.417102	0.432013	0.432013	0.430782	0.431194	0.429736	0.430977	0.432013	0.431174	0.428154	0.431235	0.4313	0.431234	0.396223	0.429729
MG	TYROBP	2.34241e-05	0.00396766	0.380754	0.447856	0.447439	0.45451	0.413875	0.459905	0.445179	0.448691	0.450148	0.456831		0.351481	0.358964	0.450433	0.410103	0.414845	0.42797	0.459679	0.457087	0.458007	0.459795	0.461402	0.457872	0.456863	0.424515	0.380754	0.461402	0.45553	0.457563	0.454451	0.458283	0.457195	0.460481	0.453716	0.459165	0.458579	0.460348	0.382019	0.443524
MG	SLC25A37	0.000345383	0.0482643	0.375263	0.507977	0.492992	0.461057	0.375263	0.362088	0.407464	0.375346	0.348748	0.47879		0.485308	0.456703	0.248918	0.402604	0.462701	0.394393	0.470401	0.499844	0.438394	0.473859	0.509826	0.482892	0.511515	0.491929	0.424854	0.505141	0.471038	0.444611	0.38252	0.449084	0.430793	0.376772	0.366603	0.386854	0.4166	0.415131	0.466735	0.498
MG	CX3CR1	4.29558e-32	6.86025e-29	0.375027	0.415193	0.415159	0.417149	0.418965	0.414107	0.411696	0.412244	0.411294	0.417658		0.418965	0.375027	0.414096	0.418965	0.418965	0.410303	0.417916	0.414617	0.417873	0.418965	0.418965	0.417651	0.417552	0.403627	0.418965	0.418965	0.417424	0.418374	0.418965	0.416853	0.418965	0.417389	0.418965	0.418091	0.41741	0.418407	0.41181	0.417027
MG	RB1	0.000150035	0.0225644	0.366553	0.64811	0.729561	0.58996	0.703984	0.399934	0.553899	0.545895	0.622322	0.564596		0.4746	0.585084	0.634261	0.366553	0.641391	0.314356	0.569286	0.650648	0.565455	0.576725	0.498659	0.491789	0.469429	0.775447	0.821963	0.636252	0.574408	0.585939	0.500723	0.453137	0.527133	0.581251	0.55391	0.453033	0.517681	0.595428	0.652071	0.632158
MG	SH3TC1	3.94642e-21	3.00807e-18	0.366339	0.411399	0.405371	0.40901	0.413735	0.413735	0.404066	0.408192	0.401764	0.411966		0.366339	0.370416	0.413735	0.413735	0.413735	0.294262	0.412209	0.413735	0.411085	0.413735	0.401373	0.410892	0.412156	0.413735	0.413735	0.413735	0.408174	0.407768	0.411417	0.412227	0.413735	0.411663	0.413735	0.412415	0.411806	0.412646	0.3939	0.413026
MG	CMIP	9.07552e-06	0.00163642	0.364452	0.735082	0.722099	0.650383	0.595477	0.565619	0.49621	0.562439	0.433571	0.592203		0.5507	0.364452	0.706517	0.754909	0.679818	0.2674	0.404579	0.319248	0.33759	0.36951	0.4059	0.430128	0.704717	0.371812	0.766271	0.342882	0.194812	0.219824	0.309334	0.180861	0.253852	0.287054	0.330162	0.258715	0.264399	0.308606	0.748045	0.749021
MG	FMNL3	9.23266e-07	0.000199771	0.358696	0.448838	0.345555	0.445706	0.517316	0.454989	0.410308	0.489557	0.460475	0.259222		0.514289	0.465749	0.473611	0.467735	0.358696	0.225293	0.489996	0.480118	0.455109	0.529984	0.499638	0.532555	0.499255	0.521392	0.538033	0.533601	0.519873	0.462261	0.29804	0.452743	0.438945	0.429762	0.271675	0.441866	0.447862	0.452056	0.367828	0.489249
MG	SPRED1	2.7451e-05	0.00460326	0.358233	0.532025	0.612251	0.515162	0.650245	0.207979	0.66876	0.580457	0.294935	0.143229		0.748434	0.702792	0.510946	0.358233	0.582832	0.635276	0.575144	0.630177	0.406441	0.571347	0.656553	0.603776	0.714998	0.618214	0.789294	0.460686	0.43476	0.41866	0.577468	0.471979	0.471163	0.486375	0.514499	0.427937	0.351928	0.392121	0.66332	0.574282
MG	PIK3AP1	1.91745e-16	1.14835e-13	0.355456	0.45242	0.450135	0.450191	0.455376	0.447469	0.446367	0.441634	0.446192	0.450428		0.423567	0.355456	0.448453	0.430383	0.455376	0.440833	0.445332	0.451302	0.448797	0.454252	0.43607	0.448986	0.444259	0.442765	0.455376	0.449588	0.444813	0.44675	0.444331	0.440264	0.431307	0.447558	0.429069	0.445064	0.448701	0.446573	0.431773	0.454014
MG	CIITA	6.34037e-31	9.24537e-28	0.354232	0.371914	0.360768	0.369598	0.375168	0.363719	0.357154	0.351457	0.351002	0.369098		0.352132	0.34473	0.350139	0.354232	0.375168	0.333544	0.366426	0.375168	0.369514	0.3742	0.369495	0.367405	0.369529	0.358968	0.368079	0.365565	0.371116	0.36891	0.360557	0.368554	0.371266	0.364565	0.364973	0.368872	0.366565	0.371075	0.351097	0.372155
MG	IL17RA	9.33193e-05	0.0144228	0.3499	0.397664	0.395455	0.365733	0.3499	0.367859	0.390429	0.396767	0.406769	0.385336		0.363283	0.303612	0.333946	0.33525	0.350377	0.309511	0.388466	0.38882	0.376783	0.411573	0.414253	0.411808	0.40116	0.419358	0.421955	0.397132	0.40049	0.402287	0.388681	0.384476	0.400407	0.388817	0.392111	0.405508	0.392462	0.370394	0.410851	0.394245
MG	HAMP	4.19562e-22	3.70297e-19	0.348855	0.39518	0.386829	0.395872	0.401219	0.395149	0.38826	0.39333	0.396559	0.397206		0.348855	0.372719	0.399097	0.401219	0.401219	0.382494	0.399029	0.401219	0.401219	0.401219	0.394718	0.398644	0.39747	0.380638	0.401219	0.401219	0.396693	0.40012	0.399378	0.398254	0.401219	0.386587	0.401219	0.399759	0.398891	0.396229	0.340147	0.398254
MG	SUSD6	5.21573e-07	0.000117399	0.346976	0.588975	0.608787	0.575148	0.602268	0.456017	0.544995	0.53865	0.570813	0.551156		0.411496	0.346976	0.427119	0.387995	0.568862	0.232359	0.563701	0.599023	0.61232	0.586501	0.593841	0.569191	0.270772	0.580643	0.659654	0.578559	0.471126	0.50606	0.507081	0.530128	0.531834	0.552867	0.540074	0.558627	0.550234	0.554415	0.58994	0.61522
MG	CTSC	1.3352e-09	3.92806e-07	0.346377	0.464227	0.463292	0.466481	0.469248	0.459523	0.454572	0.460182	0.463318	0.423768		0.346377	0.324722	0.417442	0.411944	0.469248	0.395614	0.45461	0.433927	0.450534	0.444844	0.398962	0.426111	0.465985	0.445861	0.469248	0.46316	0.462452	0.464322	0.464233	0.464345	0.451787	0.451177	0.450615	0.454336	0.458662	0.464041	0.438749	0.46235
MG	MFSD1	1.2667e-05	0.00222423	0.339868	0.335934	0.364104	0.302208	0.329002	0.37786	0.381071	0.358998	0.334966	0.327096		0.377514	0.349029	0.324128	0.356246	0.333522	0.336346	0.282269	0.32357	0.249861	0.308494	0.326039	0.251601	0.314017	0.346604	0.339868	0.265857	0.278091	0.276054	0.265303	0.258279	0.300593	0.292486	0.251201	0.259026	0.260239	0.24602	0.29662	0.33858
MG	SAMSN1	3.27874e-05	0.00541687	0.337107	0.820181	0.812285	0.815393	0.828077	0.80466	0.782582	0.809803	0.814525	0.812088		0.568472	0.337107	0.811549	0.815186	0.828077	0.818332	0.816578	0.8235	0.820439	0.824604	0.823677	0.820543	0.814089	0.821922	0.776857	0.815651	0.81304	0.812048	0.80952	0.808935	0.808347	0.80641	0.821507	0.810588	0.809778	0.817793	0.808906	0.814433
MG	FGD2	2.41212e-08	6.2229e-06	0.335084	0.488111	0.482845	0.489034	0.490026	0.485754	0.458923	0.484058	0.484012	0.488586		0.335084	0.465094	0.490026	0.490026	0.490026	0.490026	0.488457	0.490026	0.490026	0.479894	0.490026	0.490026	0.488807	0.479984	0.490026	0.490026	0.490026	0.488768	0.490026	0.488272	0.490026	0.489147	0.490026	0.489453	0.489504	0.489596	0.480272	0.490026
MG	FCGR3A	3.65351e-32	6.23481e-29	0.330321	0.359555	0.354418	0.358812	0.364126	0.364126	0.360433	0.361303	0.357464	0.358408		0.336154	0.330321	0.358405	0.364126	0.364126	0.354121	0.363209	0.364126	0.361668	0.364126	0.364126	0.363577	0.362878	0.358419	0.364126	0.364126	0.362841	0.362852	0.361896	0.364126	0.364126	0.364126	0.364126	0.363753	0.364126	0.363704	0.341752	0.358305
MG	APOC1	4.16477e-07	9.56698e-05	0.329352	0.479107	0.483367	0.491407	0.506053	0.503275	0.495643	0.458345	0.46309	0.49082		0.329352	0.425653	0.45692	0.464927	0.463887	0.443653	0.499703	0.497746	0.504357	0.494799	0.498524	0.495526	0.498749	0.403163	0.506053	0.493068	0.495524	0.485727	0.487779	0.493162	0.50069	0.492758	0.49922	0.497541	0.499854	0.500002	0.313761	0.484561
MG	ITGAX	3.19135e-21	2.4891e-18	0.317329	0.367227	0.363771	0.367934	0.369739	0.369739	0.347514	0.363138	0.368942	0.364898		0.356956	0.317329	0.361794	0.348555	0.344108	0.362026	0.368076	0.368899	0.368903	0.369739	0.365961	0.36897	0.366573	0.364611	0.369739	0.369739	0.365423	0.369281	0.369739	0.368402	0.369739	0.367953	0.369739	0.368244	0.369442	0.368545	0.354578	0.367088
MG	MYO1F	9.56219e-06	0.00171496	0.311638	0.674262	0.664822	0.662514	0.685365	0.642892	0.622	0.646032	0.666883	0.66949		0.657723	0.311638	0.676885	0.676675	0.685365	0.658362	0.669927	0.678317	0.671083	0.679682	0.673661	0.675729	0.665784	0.675283	0.685365	0.660852	0.659042	0.665136	0.659363	0.66599	0.672855	0.651699	0.649404	0.661701	0.660657	0.668285	0.663508	0.676502
MG	TLR1	3.4786e-14	1.59816e-11	0.310119	0.35256	0.348987	0.359709	0.36641	0.322409	0.364249	0.361515	0.363252	0.355218		0.310119	0.346831	0.337314	0.342534	0.36641	0.358431	0.355911	0.36444	0.36641	0.362471	0.348578	0.353424	0.364547	0.354616	0.36641	0.363099	0.362336	0.364476	0.364342	0.35636	0.36641	0.362109	0.362893	0.365397	0.365075	0.366246	0.364047	0.348215
MG	TPRG1	1.77062e-06	0.000364312	0.307224	0.427964	0.415642	0.436415	0.437246	0.411184	0.40237	0.396606	0.400947	0.387072		0.401147	0.271782	0.369242	0.400041	0.307224	0.436462	0.400036	0.401546	0.421853	0.40972	0.288372	0.36629	0.408111	0.451779	0.401668	0.432131	0.444228	0.433992	0.447567	0.427009	0.452564	0.442802	0.406636	0.38822	0.363962	0.42309	0.409116	0.437561
MG	REL	0.000223873	0.0322243	0.303654	0.401643	0.395873	0.402467	0.303654	0.367965	0.370704	0.377583	0.392501	0.384685		0.366806	0.33478	0.405146	0.433034	0.378794	0.310725	0.346664	0.376484	0.354594	0.36434	0.37776	0.359858	0.295368	0.381898	0.433034	0.36441	0.336165	0.363524	0.357524	0.345604	0.340442	0.341065	0.355532	0.361835	0.357521	0.368355	0.351591	0.393277
MG	AP003481.1	1.31621e-51	7.35718e-48	0.303278	0.306557	0.307301	0.307104	0.31042	0.31042	0.31042	0.305215	0.303744	0.307873		0.31042	0.31042	0.31042	0.31042	0.31042	0.303278	0.307639	0.301029	0.304645	0.31042	0.31042	0.308328	0.305945	0.31042	0.31042	0.302236	0.301703	0.294763	0.307929	0.30269	0.303471	0.306861	0.306262	0.302642	0.294141	0.29582	0.31042	0.31042
MG	ABHD15-AS1	5.02738e-23	4.95907e-20	0.300827	0.307951	0.31018	0.274125	0.394106	0.327533	0.305944	0.341243	0.365339	0.349875		0.394106	0.372618	0.331643	0.385592	0.365258	0.35339	0.330233	0.362571	0.339971	0.358401	0.345424	0.338357	0.310796	0.378853	0.394106	0.334565	0.31499	0.317761	0.333716	0.318903	0.33008	0.342138	0.333429	0.327533	0.328542	0.344019	0.300827	0.286348
MG	RNF149	0.00021659	0.0313104	0.297882	0.673812	0.622444	0.624732	0.718253	0.679622	0.61033	0.647105	0.68312	0.696633		0.615615	0.297882	0.601621	0.671301	0.600211	0.643491	0.558376	0.563625	0.569062	0.578313	0.596422	0.563031	0.604387	0.774454	0.747775	0.544328	0.534983	0.411956	0.394477	0.518507	0.396312	0.458692	0.485876	0.457659	0.436534	0.518292	0.647938	0.624427
MG	MANBA	1.75775e-09	5.08202e-07	0.296135	0.527697	0.495607	0.441566	0.597382	0.576479	0.566978	0.533827	0.528968	0.551722		0.532776	0.520094	0.512962	0.573101	0.62678	0.585803	0.429172	0.428619	0.418041	0.460598	0.296135	0.289622	0.452303	0.601219	0.640825	0.46286	0.51297	0.522891	0.435668	0.499315	0.41622	0.415277	0.371092	0.489224	0.519311	0.511413	0.59588	0.507014
MG	CLEC7A	9.6511e-41	2.94253e-37	0.292723	0.307967	0.302535	0.307512	0.310061	0.310061	0.310061	0.307416	0.307123	0.309678		0.310061	0.292723	0.310061	0.310061	0.310061	0.306592	0.310061	0.310061	0.310061	0.301844	0.310061	0.30842	0.30846	0.307107	0.310061	0.3074	0.308271	0.310061	0.310061	0.308967	0.310061	0.310061	0.308772	0.310061	0.30959	0.309896	0.310061	0.308542
MG	B3GNT5	2.05946e-10	6.57811e-08	0.290537	0.345962	0.336503	0.344468	0.323098	0.327021	0.229517	0.303489	0.332893	0.336011		0.31828	0.33392	0.345038	0.32776	0.324698	0.338858	0.341394	0.336243	0.341817	0.346516	0.348771	0.340207	0.336805	0.343574	0.290537	0.348771	0.345432	0.337688	0.332192	0.339068	0.338665	0.335839	0.340487	0.338885	0.340315	0.341234	0.320024	0.346563
MG	KYNU	0.000190712	0.0277679	0.288527	0.35737	0.35278	0.35348	0.360413	0.352805	0.351677	0.352532	0.356418	0.353956		0.340451	0.338608	0.360413	0.332424	0.341224	0.24664	0.350247	0.358658	0.358043	0.355859	0.356429	0.350033	0.352799	0.360129	0.288527	0.356901	0.35124	0.354066	0.344076	0.352705	0.351753	0.348608	0.353683	0.355271	0.35461	0.358626	0.345044	0.35635
MG	NCK2	1.35108e-07	3.21365e-05	0.286982	0.706242	0.703768	0.685179	0.680655	0.663518	0.607242	0.637877	0.599225	0.673475		0.58183	0.389016	0.690185	0.474073	0.536986	0.628509	0.60959	0.645089	0.632244	0.635984	0.47223	0.484821	0.552973	0.64073	0.72259	0.286982	0.559104	0.59699	0.681829	0.420104	0.557631	0.458907	0.429101	0.516086	0.609826	0.655073	0.648719	0.706934
MG	ITGAM	1.92828e-15	1.06018e-12	0.285574	0.310704	0.30544	0.309853	0.313823	0.304305	0.297523	0.292058	0.30027	0.304561		0.310749	0.302135	0.305675	0.313823	0.285574	0.305092	0.307071	0.310486	0.294607	0.31152	0.299159	0.307054	0.305169	0.30279	0.313823	0.313823	0.302932	0.307092	0.305332	0.30789	0.307332	0.308859	0.309139	0.306896	0.304548	0.306544	0.306384	0.310185
MG	AC093152.1	1.35217e-05	0.00236193	0.279808	0.303956	0.315009	0.322557	0.279808	0.310306	0.312062	0.304326	0.282058	0.17154		0.273133	0.263923	0.269606	0.292136	0.316575	0.28802	0.266144	0.272514	0.286444	0.270708	0.258609	0.274114	0.273854	0.327975	0.333782	0.247513	0.294467	0.280023	0.282983	0.285947	0.28398	0.297102	0.284513	0.287136	0.303722	0.300153	0.303527	0.315739
MG	HCLS1	2.60814e-05	0.00439556	0.266309	0.565633	0.553047	0.563846	0.570808	0.558986	0.568026	0.561386	0.564554	0.568906		0.412887	0.266309	0.548642	0.507339	0.551618	0.544652	0.567064	0.567211	0.568617	0.56524	0.567163	0.567175	0.566033	0.559049	0.570808	0.546772	0.561803	0.564999	0.555122	0.565037	0.558046	0.561026	0.564464	0.567296	0.56817	0.56887	0.543537	0.562948
MG	SLC2A9	2.7209e-10	8.52838e-08	0.265162	0.275664	0.27498	0.218349	0.265162	0.260038	0.255018	0.247987	0.258331	0.236882		0.251319	0.294241	0.278226	0.24228	0.267551	0.257814	0.229036	0.253492	0.213992	0.284882	0.23503	0.281342	0.280933	0.27182	0.294241	0.274275	0.279847	0.25436	0.254835	0.25631	0.235772	0.278306	0.280995	0.277502	0.273384	0.271626	0.268093	0.267092
MG	SRGAP2C	1.66899e-21	1.38228e-18	0.260785	0.914742	0.881295	0.913623	0.974415	0.958171	0.889186	0.967335	1.0014	0.874497		0.946494	0.878079	0.86898	0.931515	0.853373	0.736148	0.788874	0.797747	0.722883	0.810924	0.711814	0.712661	0.260785	0.914694	0.994361	0.838275	0.755615	0.776621	0.79363	0.826645	0.816834	0.860639	0.890217	0.841925	0.828375	0.864324	0.870802	0.89171
MG	TMEM156	1.06261e-08	2.80612e-06	0.260662	0.379969	0.373227	0.376949	0.384805	0.369605	0.365491	0.37687	0.377195	0.380151		0.306614	0.260662	0.384805	0.384805	0.384805	0.365882	0.378572	0.382574	0.38129	0.384805	0.384805	0.379423	0.375096	0.384805	0.384805	0.374678	0.37394	0.379448	0.377568	0.374755	0.369966	0.382529	0.379862	0.379048	0.380232	0.377986	0.379121	0.369752
MG	TREM2	8.16476e-20	5.36921e-17	0.257897	0.27514	0.277046	0.276131	0.278501	0.274406	0.271518	0.276039	0.27713	0.275294		0.249873	0.26655	0.269943	0.278501	0.257897	0.274633	0.278501	0.277079	0.278501	0.278501	0.278501	0.278501	0.276235	0.260674	0.278501	0.278501	0.276115	0.276472	0.278501	0.277812	0.278501	0.277403	0.278501	0.278501	0.278064	0.277934	0.25441	0.271438
MG	NCKAP1L	2.40585e-06	0.000486069	0.256806	0.473331	0.46809	0.472792	0.47564	0.47564	0.460265	0.468775	0.473717	0.472871		0.40951	0.256806	0.47564	0.47564	0.403256	0.471725	0.472234	0.47564	0.466203	0.470469	0.470878	0.470077	0.472071	0.459764	0.47564	0.465795	0.47203	0.472907	0.472761	0.46626	0.472469	0.470651	0.473419	0.470293	0.469321	0.470302	0.47564	0.469708
MG	IFNGR2	0.000191257	0.0277679	0.255777	0.374085	0.35039	0.361713	0.38273	0.272949	0.353271	0.335978	0.342193	0.303184		0.255777	0.418881	0.242988	0.346459	0.359657	0.198074	0.263059	0.331674	0.300461	0.330684	0.331172	0.294803	0.267016	0.351303	0.372348	0.278182	0.278539	0.298905	0.289031	0.319183	0.277969	0.296257	0.321483	0.319968	0.309466	0.337212	0.3402	0.376286
MG	TNFRSF1B	6.12793e-05	0.00974021	0.254117	0.490681	0.485088	0.491743	0.495302	0.47843	0.488279	0.493069	0.487463	0.490925		0.437959	0.286851	0.442608	0.254117	0.435638	0.24767	0.492721	0.495302	0.495302	0.495302	0.495302	0.494328	0.492218	0.493155	0.495302	0.495302	0.494144	0.4941	0.490944	0.493017	0.495302	0.492171	0.493602	0.493643	0.492134	0.493428	0.452715	0.493715
MG	HLA-DPB1	0.000187059	0.0275157	0.251845	0.460738	0.451184	0.463168	0.475599	0.422326	0.41374	0.443635	0.461304	0.455746		0.251845	0.324545	0.419022	0.404462	0.423373	0.312295	0.440846	0.468162	0.462499	0.468661	0.475599	0.456251	0.429829	0.406598	0.431005	0.472688	0.468831	0.472615	0.473846	0.460656	0.475599	0.465252	0.475599	0.473074	0.47342	0.468756	0.38247	0.465966
MG	IL18	3.71249e-08	9.29176e-06	0.251022	0.46631	0.457128	0.466828	0.468976	0.456615	0.452949	0.464043	0.464378	0.462809		0.468976	0.465864	0.251022	0.468976	0.468976	0.467686	0.463386	0.463642	0.456905	0.466738	0.464888	0.458998	0.458729	0.458403	0.468976	0.468976	0.459479	0.463128	0.452391	0.460902	0.46253	0.465105	0.46348	0.460534	0.45957	0.460917	0.457516	0.464258
MG	FCGBP	1.10341e-06	0.000235708	0.250456	0.292385	0.290018	0.292161	0.297384	0.289648	0.293758	0.288178	0.289684	0.293429		0.263446	0.284061	0.290901	0.288694	0.250456	0.279306	0.295061	0.294174	0.29236	0.288525	0.297384	0.288466	0.293442	0.290523	0.297384	0.287962	0.289085	0.295093	0.293153	0.294625	0.297384	0.292964	0.291088	0.294453	0.292812	0.29426	0.282463	0.292126
MG	FAM177B	3.95004e-13	1.61557e-10	0.249411	0.270384	0.274477	0.271883	0.27698	0.271218	0.26698	0.265407	0.273515	0.274305		0.27698	0.27698	0.240967	0.27698	0.249411	0.212303	0.268312	0.267508	0.274249	0.268868	0.273203	0.262804	0.264853	0.23676	0.266449	0.270626	0.2577	0.26909	0.273017	0.259971	0.259333	0.263497	0.269089	0.266078	0.267424	0.2668	0.248777	0.270961
MG	LAT2	5.86288e-09	1.59861e-06	0.247922	0.324802	0.317971	0.322534	0.339245	0.315642	0.296733	0.31708	0.319148	0.318047		0.247922	0.290727	0.322587	0.311947	0.339245	0.312393	0.31271	0.297533	0.306501	0.31616	0.329941	0.321059	0.296165	0.327855	0.339245	0.319586	0.319433	0.313603	0.301911	0.30326	0.30686	0.310833	0.300122	0.311881	0.309326	0.309828	0.281945	0.325333
MG	MIS18BP1	2.0317e-06	0.000415483	0.239219	0.411625	0.401274	0.405967	0.436664	0.413753	0.428095	0.410245	0.411026	0.410144		0.327563	0.239219	0.297483	0.391302	0.390432	0.337203	0.408416	0.369975	0.389901	0.411512	0.423577	0.410444	0.404115	0.387041	0.436664	0.395279	0.328565	0.303567	0.336634	0.306221	0.372174	0.282676	0.335812	0.31054	0.264142	0.247396	0.402811	0.407817
MG	LINC00278	3.15889e-07	7.35714e-05	0.237951	0.384858	0.388801	0.386723	0.388801	0.234732	0.36873	0.286415	0.236709	0.376906		0.363875	0.237951	0.311178	0.292286	0.36926	0.306974	0.385986	0.379825	0.385798	0.384234	0.388801	0.386529	0.387691	0.371197	0.388801	0.388801	0.387952	0.388381	0.388801	0.384841	0.388801	0.384908	0.38725	0.387829	0.387317	0.387971	0.383807	0.383255
MG	LAIR1	1.14486e-14	5.64654e-12	0.226338	0.261267	0.247666	0.257163	0.265554	0.258872	0.255813	0.25497	0.256584	0.259251		0.226338	0.243103	0.254325	0.244371	0.265554	0.24754	0.255	0.259925	0.260051	0.258289	0.260296	0.25945	0.254173	0.25531	0.265554	0.265554	0.262129	0.257973	0.255394	0.262717	0.263609	0.250836	0.256198	0.258827	0.257571	0.261844	0.233462	0.258712
MG	IPCEF1	1.56996e-05	0.00270016	0.225411	0.960621	0.976259	0.960352	0.932238	0.960383	0.878211	0.969065	0.97676	0.949413		0.943108	0.73221	0.963462	0.995182	0.9697	0.959749	0.981683	0.998476	0.975366	0.878848	0.98005	0.983961	0.815689	0.549564	0.896006	0.547526	0.434321	0.712135	0.922304	0.215389	0.225411	0.320536	0.567045	0.637399	0.743821	0.710403	0.921842	0.969837
MG	FKBP15	1.73269e-08	4.50472e-06	0.221342	0.230308	0.209764	0.195898	0.313632	0.208487	0.232264	0.236756	0.237203	0.224498		0.313632	0.221342	0.255495	0.247795	0.271385	0.20998	0.215987	0.218476	0.230188	0.229009	0.254398	0.192529	0.220972	0.28637	0.281584	0.201075	0.208992	0.20989	0.196678	0.189607	0.190213	0.20144	0.207462	0.194165	0.215773	0.21362	0.272892	0.201983
MG	ABCC4	1.67169e-05	0.00286046	0.217589	0.701722	0.670376	0.691226	0.568875	0.696287	0.461186	0.498754	0.64463	0.646625		0.634962	0.593696	0.575821	0.69246	0.605612	0.217589	0.662247	0.656192	0.696585	0.687117	0.695868	0.650731	0.699341	0.681488	0.657667	0.498053	0.660958	0.653948	0.656937	0.65834	0.661144	0.662498	0.662698	0.638463	0.655789	0.676058	0.661694	0.712218
MG	IL13RA1	0.000360416	0.0499489	0.204045	0.390153	0.393953	0.383007	0.371569	0.392589	0.373195	0.355341	0.371828	0.394933		0.342624	0.387872	0.28732	0.204045	0.374662	0.172802	0.391566	0.387832	0.369867	0.390257	0.387691	0.392971	0.393059	0.374072	0.397242	0.381226	0.393405	0.395471	0.390724	0.393453	0.394698	0.394773	0.391859	0.393178	0.394231	0.395141	0.3783	0.391937
MG	GK	4.84503e-08	1.20365e-05	0.203921	0.342608	0.358418	0.332963	0.356365	0.283861	0.301422	0.331504	0.334104	0.324188		0.364532	0.351628	0.367704	0.326361	0.353203	0.355109	0.277815	0.279851	0.275587	0.304819	0.203921	0.24354	0.331668	0.371519	0.404224	0.254446	0.307099	0.2903	0.268724	0.210082	0.265475	0.24198	0.259076	0.267094	0.29513	0.285995	0.350119	0.331248
MG	CMKLR1	7.20914e-10	2.15875e-07	0.20277	0.245583	0.246374	0.245833	0.246374	0.246374	0.239742	0.244937	0.2451	0.245806		0.233604	0.246374	0.211822	0.218857	0.20277	0.218837	0.240558	0.241423	0.246374	0.24548	0.246374	0.244915	0.245599	0.24174	0.246374	0.246374	0.245837	0.24548	0.246374	0.245417	0.246374	0.244799	0.232843	0.245655	0.245124	0.243814	0.246374	0.243428
MG	FPR1	2.93159e-27	3.39033e-24	0.202006	0.21149	0.211852	0.207352	0.213681	0.207027	0.213681	0.207422	0.210905	0.211161		0.213681	0.213681	0.205547	0.202006	0.213681	0.204482	0.209346	0.211194	0.208481	0.212324	0.208423	0.209935	0.207824	0.208897	0.213681	0.210758	0.206385	0.210281	0.211592	0.207762	0.20616	0.20739	0.211381	0.207143	0.208823	0.209154	0.200029	0.209063
MG	VASH1	5.5086e-10	1.69493e-07	0.20024	0.275097	0.2482	0.23243	0.314197	0.302017	0.26743	0.28679	0.280032	0.241205		0.301414	0.286825	0.291447	0.314197	0.270986	0.184862	0.268172	0.281782	0.296059	0.270097	0.303501	0.267796	0.285979	0.282976	0.314197	0.20024	0.258783	0.263047	0.269632	0.26994	0.259176	0.278983	0.290665	0.260273	0.255887	0.284957	0.29177	0.28236
MG	LINC01684	5.37965e-07	0.000120282	0.188918	0.282111	0.284458	0.282237	0.284458	0.276328	0.278679	0.283317	0.279688	0.282714		0.284458	0.188918	0.283058	0.284458	0.284458	0.282912	0.283621	0.284458	0.281128	0.282889	0.279845	0.283456	0.28049	0.28268	0.284458	0.278888	0.28147	0.280667	0.275369	0.279872	0.281885	0.28285	0.284458	0.281156	0.282848	0.283542	0.281987	0.283388
MG	CD4	5.8025e-11	1.94604e-08	0.187351	0.238041	0.23764	0.23604	0.241375	0.234868	0.198638	0.227085	0.235407	0.235353		0.218376	0.187351	0.178748	0.215291	0.215744	0.233098	0.236137	0.23865	0.233884	0.237548	0.218239	0.235345	0.222126	0.230669	0.241375	0.234791	0.235793	0.232894	0.235978	0.232278	0.229416	0.237913	0.232133	0.233189	0.234947	0.234054	0.227573	0.237105
MG	HLA-DMB	2.62125e-11	9.15745e-09	0.179705	0.20003	0.193692	0.199673	0.20157	0.194982	0.20157	0.197719	0.200561	0.200007		0.192763	0.183313	0.1945	0.20157	0.179705	0.191985	0.20157	0.20157	0.20157	0.198761	0.20157	0.200539	0.200418	0.187123	0.20157	0.20157	0.20157	0.20157	0.20157	0.200101	0.20157	0.20157	0.197569	0.20157	0.201229	0.201225	0.191067	0.20157
MG	FCGR1B	1.76215e-26	1.96996e-23	0.17953	0.188882	0.187109	0.189358	0.189887	0.189887	0.17953	0.186898	0.188869	0.188487		0.189887	0.189887	0.1833	0.189887	0.189887	0.185208	0.189305	0.189887	0.188087	0.189887	0.189887	0.189268	0.188546	0.189887	0.189887	0.189887	0.189887	0.188927	0.189887	0.189887	0.189887	0.189887	0.18742	0.189607	0.189887	0.189887	0.184455	0.188337
MG	TMEM51	0.000243338	0.0344349	0.178729	0.256778	0.252146	0.254379	0.259644	0.256572	0.247067	0.223617	0.201152	0.228626		0.25657	0.259644	0.184118	0.168295	0.178729	0.211873	0.197332	0.246106	0.239681	0.243033	0.231928	0.180997	0.0971939	0.259644	0.259644	0.248769	0.257016	0.256819	0.256325	0.248953	0.248483	0.247809	0.254777	0.25472	0.255015	0.255786	0.250368	0.257037
MG	FCER1G	6.48528e-07	0.000144042	0.178681	0.229094	0.224759	0.231064	0.238752	0.234046	0.209996	0.228078	0.23114	0.23455		0.178681	0.195585	0.230343	0.204003	0.215684	0.2034	0.235525	0.234764	0.238752	0.234427	0.238752	0.237292	0.234886	0.198723	0.238752	0.238752	0.228466	0.236154	0.2365	0.234589	0.238752	0.238752	0.238752	0.237698	0.23602	0.237411	0.147705	0.232336
MG	GPR34	7.32674e-07	0.000160604	0.175646	0.238152	0.236178	0.237401	0.243746	0.238428	0.20717	0.233495	0.235186	0.21824		0.225319	0.175646	0.224189	0.243746	0.243746	0.234663	0.233659	0.236164	0.235271	0.230819	0.222378	0.233754	0.22747	0.235505	0.243746	0.229133	0.237322	0.231115	0.232529	0.230724	0.217823	0.23165	0.238494	0.233378	0.229142	0.236669	0.214052	0.23939
MG	PTAFR	1.38293e-11	4.88218e-09	0.175492	0.180845	0.178052	0.181098	0.196346	0.173707	0.180795	0.182635	0.192008	0.189413		0.175492	0.187661	0.174505	0.196346	0.196346	0.169046	0.187367	0.194354	0.190357	0.191306	0.196346	0.188858	0.179747	0.186547	0.196346	0.176054	0.186675	0.185317	0.173637	0.184169	0.176106	0.186673	0.184089	0.188859	0.181178	0.185361	0.196346	0.186181
MG	C3AR1	4.09993e-12	1.52782e-09	0.173926	0.191281	0.193749	0.187239	0.193749	0.193749	0.184908	0.188968	0.188846	0.186703		0.173926	0.182107	0.193749	0.193749	0.178165	0.18907	0.187486	0.192876	0.193749	0.192873	0.189887	0.187817	0.185313	0.193749	0.193749	0.193749	0.189762	0.187374	0.190289	0.191555	0.193749	0.190516	0.188927	0.188941	0.190083	0.188655	0.181992	0.192853
MG	AC025569.1	1.97012e-15	1.06571e-12	0.173285	0.213513	0.21174	0.222498	0.229431	0.229431	0.229431	0.223189	0.227597	0.222516		0.229431	0.229431	0.229431	0.21495	0.229431	0.212983	0.219742	0.226129	0.214863	0.223266	0.173285	0.215272	0.208488	0.224733	0.229431	0.182941	0.185945	0.19289	0.20178	0.184246	0.196711	0.214218	0.204069	0.199193	0.186585	0.203153	0.212079	0.220678
MG	AC011933.4	0.000229626	0.032771	0.171859	0.248903	0.234944	0.228316	0.268056	0.214059	0.221209	0.238934	0.243348	0.22919		0.171859	0.169174	0.254321	0.242025	0.248867	0.252005	0.231269	0.252321	0.240688	0.240883	0.250437	0.242625	0.190369	0.262465	0.268056	0.235696	0.232464	0.211661	0.214048	0.229784	0.213468	0.229655	0.216403	0.227709	0.220599	0.235751	0.253491	0.251372
MG	STAB1	5.23144e-15	2.70454e-12	0.169956	0.231716	0.232127	0.230962	0.235996	0.235996	0.235996	0.230181	0.231194	0.232999		0.235996	0.235996	0.227417	0.235996	0.216807	0.169956	0.230824	0.235996	0.234711	0.229962	0.235996	0.233183	0.230128	0.235996	0.235996	0.235996	0.234723	0.230183	0.231046	0.232732	0.230395	0.232488	0.232137	0.231564	0.230445	0.233621	0.219835	0.234956
MG	IRF8	6.07905e-13	2.42713e-10	0.167352	0.18327	0.185189	0.184499	0.185189	0.179299	0.177993	0.184733	0.18209	0.183408		0.167352	0.185189	0.185189	0.171566	0.185189	0.18015	0.183477	0.185189	0.185189	0.185032	0.185189	0.185189	0.182126	0.179964	0.185189	0.173688	0.182931	0.183499	0.185189	0.184828	0.185189	0.185189	0.185189	0.184844	0.183003	0.181777	0.178611	0.185189
MG	MS4A4A	8.51778e-12	3.07171e-09	0.166622	0.183887	0.183109	0.184646	0.185811	0.181413	0.185811	0.182729	0.18272	0.183089		0.167014	0.174663	0.185811	0.185811	0.166622	0.180476	0.185464	0.185811	0.182787	0.183002	0.185811	0.183122	0.183919	0.181962	0.185811	0.185811	0.185076	0.182514	0.185811	0.183188	0.185811	0.183664	0.185811	0.184926	0.184294	0.184905	0.173563	0.183586
MG	AL034397.3	2.65564e-11	9.18194e-09	0.1635	0.200051	0.195622	0.198171	0.200694	0.200694	0.200694	0.200694	0.199542	0.200694		0.18448	0.1635	0.200694	0.200694	0.200694	0.199148	0.200209	0.200694	0.200694	0.200694	0.200694	0.200694	0.20041	0.200694	0.200694	0.200694	0.200694	0.200694	0.200694	0.200694	0.200694	0.200694	0.199171	0.200694	0.200694	0.200235	0.200694	0.199138
MG	CMTM7	0.000162196	0.0242705	0.163052	0.286674	0.283433	0.277326	0.278137	0.269066	0.287273	0.28926	0.281496	0.283537		0.247281	0.163052	0.27315	0.247646	0.285189	0.260042	0.277504	0.2975	0.277832	0.283522	0.277762	0.268009	0.200328	0.285864	0.298853	0.295341	0.280991	0.275487	0.291398	0.280518	0.277657	0.281311	0.289806	0.284827	0.280389	0.285866	0.28217	0.288101
MG	AC079015.1	1.20596e-14	5.77792e-12	0.158948	0.17994	0.179377	0.18009	0.180938	0.180938	0.180938	0.179864	0.179189	0.180287		0.180938	0.180938	0.180938	0.180938	0.180938	0.180938	0.180567	0.180938	0.179021	0.17985	0.167383	0.17975	0.180938	0.17529	0.180938	0.158948	0.179978	0.180305	0.180938	0.180044	0.180938	0.180938	0.180938	0.180661	0.180395	0.180301	0.173454	0.179502
MG	AIF1	2.96286e-06	0.000571082	0.15849	0.205737	0.207152	0.206417	0.21109	0.21109	0.19388	0.204915	0.20764	0.208795		0.15849	0.21109	0.195145	0.21109	0.21109	0.18043	0.210423	0.21109	0.21109	0.205063	0.21109	0.210088	0.208505	0.200744	0.21109	0.21109	0.202859	0.205749	0.21109	0.210851	0.208375	0.210219	0.21109	0.210765	0.210777	0.208986	0.171143	0.208434
MG	SIGLEC8	2.48574e-16	1.46257e-13	0.155505	0.168245	0.169022	0.167966	0.169022	0.169022	0.164785	0.166526	0.16664	0.169022		0.155505	0.169022	0.169022	0.169022	0.169022	0.166008	0.169022	0.169022	0.169022	0.169022	0.169022	0.169022	0.168792	0.169022	0.169022	0.169022	0.169022	0.169022	0.169022	0.167761	0.169022	0.169022	0.169022	0.168323	0.169022	0.169022	0.162617	0.169022
MG	AL162414.1	3.1836e-16	1.84089e-13	0.154317	0.163661	0.161769	0.158114	0.167087	0.158578	0.15428	0.160044	0.162705	0.162582		0.154317	0.1611	0.162144	0.167087	0.167087	0.165544	0.161069	0.161041	0.161231	0.160018	0.160387	0.162801	0.155826	0.16261	0.167087	0.164276	0.162221	0.16429	0.163272	0.159795	0.164334	0.163452	0.16541	0.159829	0.162349	0.162359	0.167087	0.164314
MG	SPI1	2.97726e-05	0.00494314	0.1528	0.207767	0.204622	0.20687	0.213648	0.146692	0.184303	0.190303	0.18538	0.200301		0.1528	0.200244	0.207328	0.18816	0.213648	0.174109	0.205117	0.211286	0.201539	0.202611	0.171369	0.188253	0.197807	0.205082	0.213648	0.197093	0.199978	0.206515	0.207247	0.202935	0.196516	0.202046	0.210294	0.204205	0.202	0.207234	0.179261	0.213648
MG	S100Z	1.15869e-15	6.47667e-13	0.15197	0.235932	0.23514	0.230184	0.238124	0.227703	0.222363	0.23098	0.234629	0.233763		0.222218	0.233179	0.238124	0.231252	0.238124	0.235473	0.233719	0.23463	0.229309	0.235933	0.238124	0.232012	0.228367	0.23286	0.238124	0.234267	0.15197	0.230358	0.232161	0.228722	0.206582	0.235797	0.232299	0.229848	0.227007	0.235611	0.230866	0.235358
MG	TPK1	0.000136802	0.0209501	0.15104	0.501463	0.485959	0.437728	0.574316	0.447257	0.411156	0.393305	0.395617	0.417534		0.427701	0.400184	0.374684	0.508987	0.494835	0.345959	0.319587	0.35439	0.272912	0.304079	0.367691	0.233202	0.418464	0.534788	0.523096	0.254434	0.360531	0.259617	0.328933	0.229146	0.208377	0.182978	0.15104	0.227783	0.298861	0.372933	0.511196	0.520881
MG	LINC02391	4.3946e-09	1.21807e-06	0.150091	0.177238	0.17741	0.174064	0.179467	0.175069	0.179467	0.179467	0.178598	0.152868		0.150091	0.179467	0.168894	0.172772	0.179467	0.170442	0.17157	0.175304	0.174402	0.179467	0.172321	0.172839	0.176602	0.179467	0.179467	0.174874	0.179133	0.178298	0.179467	0.177104	0.175386	0.17637	0.176483	0.178413	0.178171	0.177916	0.179467	0.175495
MG	SKIL	5.78719e-06	0.00107232	0.149711	0.267575	0.275331	0.281392	0.277024	0.263273	0.200137	0.266823	0.263457	0.26348		0.266543	0.264317	0.172425	0.269754	0.289544	0.149711	0.269119	0.290722	0.31636	0.21972	0.234529	0.256692	0.298857	0.179608	0.341869	0.209202	0.169346	0.204218	0.201518	0.162928	0.186197	0.185418	0.185861	0.178644	0.154793	0.142436	0.221634	0.271478
MG	CD68	3.11096e-09	8.69461e-07	0.14648	0.162367	0.163494	0.165606	0.167085	0.161487	0.162781	0.159756	0.16526	0.162772		0.140575	0.160033	0.167085	0.167085	0.14648	0.150516	0.165321	0.167085	0.162676	0.167085	0.163008	0.167085	0.165143	0.165218	0.167085	0.167085	0.167085	0.166021	0.167085	0.16656	0.162103	0.166451	0.16512	0.166501	0.164025	0.162865	0.152684	0.163011
MG	HLA-DQA1	5.73315e-05	0.00915612	0.143817	0.196269	0.193595	0.194825	0.198084	0.197285	0.198084	0.195648	0.194221	0.198084		0.143817	0.153513	0.198084	0.198084	0.198084	0.182304	0.198084	0.197511	0.198084	0.198084	0.198084	0.198084	0.196731	0.193326	0.198084	0.198084	0.197173	0.195683	0.198084	0.197633	0.198084	0.19496	0.196134	0.197351	0.19774	0.198084	0.168802	0.1971
MG	PLCB2	1.9825e-10	6.3932e-08	0.141895	0.162943	0.16609	0.167303	0.168405	0.168405	0.168405	0.167563	0.164653	0.165469		0.141895	0.153456	0.166098	0.168405	0.168405	0.168405	0.166305	0.158438	0.1596	0.155923	0.161533	0.161376	0.166923	0.130089	0.168405	0.165474	0.148667	0.152022	0.127109	0.164965	0.157249	0.164264	0.153176	0.153903	0.152912	0.157633	0.162828	0.166084
MG	GPR183	2.81358e-06	0.000551162	0.141029	0.202741	0.199395	0.20123	0.205226	0.202512	0.19831	0.201889	0.203904	0.203378		0.170207	0.141029	0.205226	0.205226	0.186037	0.198006	0.20474	0.205226	0.205226	0.205226	0.205226	0.20371	0.204004	0.205226	0.205226	0.205226	0.205226	0.205226	0.205226	0.203922	0.205226	0.204672	0.205226	0.204738	0.204123	0.20465	0.198981	0.203781
MG	PLAG1	0.000190719	0.0277679	0.138708	0.15424	0.161013	0.0958547	0.188059	0.169256	0.178856	0.166925	0.172179	0.181314		0.138708	0.170633	0.162626	0.188059	0.188059	0.141896	0.120719	0.105391	0.113917	0.128328	0.152791	0.161266	0.107943	0.178319	0.188059	0.152422	0.102711	0.115963	0.117835	0.123934	0.119569	0.143035	0.143747	0.101792	0.115153	0.127046	0.140392	0.157149
MG	SIRPB2	8.18853e-23	7.84648e-20	0.136882	0.143574	0.142834	0.142724	0.144719	0.144719	0.144719	0.144719	0.144719	0.144719		0.144719	0.139774	0.144719	0.144719	0.144719	0.136882	0.144719	0.144719	0.143334	0.144719	0.144719	0.143219	0.14386	0.139772	0.144719	0.144719	0.144719	0.143508	0.144719	0.14441	0.144719	0.144719	0.144719	0.14428	0.143991	0.144555	0.137637	0.142102
MG	MRC1	6.92163e-05	0.0109499	0.135165	0.191734	0.188861	0.191002	0.197067	0.197067	0.193972	0.190617	0.192388	0.194553		0.197067	0.192121	0.197067	0.135165	0.177878	0.175671	0.189556	0.190578	0.184239	0.189873	0.197067	0.190926	0.187383	0.191659	0.197067	0.172898	0.195662	0.190463	0.190607	0.189549	0.184559	0.189284	0.191215	0.191716	0.190705	0.192029	0.193476	0.191931
MG	EBI3	3.92595e-29	5.06418e-26	0.135028	0.138765	0.139499	0.138454	0.139499	0.139499	0.136918	0.137716	0.136512	0.139184		0.136425	0.139499	0.136495	0.139499	0.139499	0.139499	0.138797	0.139499	0.135028	0.139343	0.139499	0.136035	0.138846	0.139499	0.139499	0.139499	0.137108	0.135285	0.135196	0.134496	0.136846	0.137376	0.136898	0.137402	0.130158	0.132443	0.139499	0.139499
MG	ARHGAP22	3.84347e-05	0.00625739	0.129537	0.596083	0.523732	0.129537	0.908402	0.901927	0.818225	0.859529	0.885938	0.468729		0.877277	0.854562	0.86007	0.864741	0.888792	0.887237	0.814929	0.836669	0.837438	0.839848	0.854881	0.777472	0.820751	0.815781	0.908402	0.700745	0.600163	0.666629	0.755295	0.668353	0.807175	0.834486	0.730874	0.692562	0.762187	0.843574	0.773994	0.617426
MG	TMEM106A	2.93e-09	8.25769e-07	0.129301	0.131074	0.13668	0.123493	0.147351	0.133972	0.147351	0.126686	0.134441	0.136674		0.138318	0.137037	0.13167	0.129301	0.147351	0.125295	0.140901	0.138534	0.14125	0.144559	0.130328	0.134894	0.138196	0.147351	0.147351	0.133782	0.140871	0.143395	0.140519	0.139969	0.141268	0.146436	0.131644	0.143507	0.140445	0.139326	0.147351	0.127601
MG	SIGLEC10	6.23657e-21	4.35754e-18	0.128466	0.144565	0.145719	0.143655	0.145719	0.145719	0.138677	0.144252	0.145719	0.143672		0.145719	0.145719	0.145719	0.137206	0.145719	0.128466	0.144719	0.143135	0.144078	0.145719	0.145719	0.145719	0.144132	0.144826	0.145719	0.145719	0.145719	0.14356	0.145719	0.144116	0.139746	0.143638	0.143835	0.143898	0.144225	0.145719	0.145719	0.145719
MG	AP003086.2	7.88182e-05	0.0124104	0.125692	0.253167	0.125692	0.17717	0.413144	0.266252	0.212434	0.307185	0.337259	0.315		0.388947	0.401103	0.378292	0.408422	0.371424	0.386366	0.327922	0.41015	0.383935	0.380774	0.305383	0.330872	0.382153	0.398963	0.442223	0.405944	0.342352	0.370623	0.325466	0.363892	0.403295	0.349933	0.359811	0.390205	0.402355	0.408326	0.28104	0.258312
MG	HPGDS	1.77253e-14	8.25653e-12	0.121357	0.147431	0.14055	0.142243	0.15029	0.121357	0.142812	0.143761	0.145839	0.147284		0.15029	0.15029	0.15029	0.15029	0.15029	0.140197	0.143565	0.145725	0.141364	0.14481	0.136991	0.144179	0.14368	0.15029	0.15029	0.15029	0.14165	0.143258	0.136693	0.143061	0.139801	0.138205	0.145949	0.141787	0.136515	0.141134	0.143909	0.147159
MG	LILRB4	5.00054e-19	3.22516e-16	0.120994	0.130603	0.124597	0.127824	0.132814	0.128218	0.123091	0.129584	0.1314	0.130064		0.132814	0.132814	0.132814	0.132814	0.132814	0.128079	0.12923	0.132814	0.132814	0.129067	0.132814	0.13185	0.130167	0.132814	0.132814	0.132814	0.129822	0.131858	0.132814	0.131366	0.130398	0.128416	0.129757	0.130161	0.13157	0.13196	0.120994	0.13088
MG	VSIR	0.000356403	0.0495976	0.120858	0.352355	0.343301	0.290712	0.379356	0.223266	0.304055	0.283558	0.218681	0.357914		0.258558	0.286932	0.325839	0.300393	0.35153	0.120858	0.376602	0.379356	0.379356	0.375331	0.379356	0.376653	0.375545	0.366445	0.379356	0.379356	0.376299	0.376282	0.377648	0.372421	0.379356	0.375822	0.37588	0.377152	0.376911	0.376424	0.354672	0.332586
MG	DIAPH2	0.000141762	0.0215132	0.120561	1.20701	1.20212	1.081	0.983427	0.787102	1.08791	1.09037	1.14913	0.595862		1.0616	0.76657	0.676973	0.739766	0.860285	1.01713	0.876096	0.821371	0.600625	1.03391	1.21228	1.07748	1.16203	1.1797	1.25784	0.810448	1.03195	0.70196	1.00652	0.659498	0.942513	0.878178	0.988994	0.567058	0.120561	0.228283	1.15877	1.19838
MG	MNDA	0.000228332	0.0327257	0.11699	0.172919	0.174395	0.173514	0.174395	0.174395	0.174395	0.174395	0.171881	0.173024		0.174395	0.155958	0.168763	0.11699	0.144004	0.153287	0.17413	0.174395	0.172029	0.171005	0.174395	0.17385	0.173388	0.174395	0.174395	0.174395	0.173991	0.173434	0.174395	0.168677	0.174395	0.174395	0.174395	0.174395	0.173707	0.173583	0.174395	0.171457
MG	LPAR5	3.24493e-06	0.000618344	0.113074	0.147564	0.14126	0.147498	0.150177	0.150177	0.138649	0.145108	0.149731	0.147603		0.150177	0.113074	0.144866	0.150177	0.150177	0.150177	0.149404	0.150177	0.148208	0.148287	0.150177	0.147951	0.143079	0.150177	0.150177	0.150177	0.147772	0.148795	0.145795	0.14709	0.150177	0.146563	0.150177	0.147537	0.149364	0.145735	0.150177	0.148782
MG	P2RY13	1.53009e-13	6.57898e-11	0.111481	0.120765	0.121709	0.121362	0.121709	0.121709	0.121709	0.119377	0.121189	0.120775		0.111481	0.121709	0.121709	0.121709	0.121709	0.12042	0.120366	0.121709	0.121709	0.120692	0.121709	0.121136	0.121484	0.121709	0.121709	0.121709	0.120885	0.119746	0.121709	0.120811	0.115431	0.121709	0.121709	0.120556	0.120904	0.120222	0.121709	0.121709
MG	SMIM35	2.84075e-05	0.00473996	0.109963	0.125653	0.115175	0.117327	0.133889	0.080071	0.0909603	0.114539	0.125426	0.12272		0.130815	0.133889	0.11239	0.127193	0.109963	0.122938	0.119275	0.126457	0.124559	0.130184	0.124514	0.124933	0.0992277	0.129825	0.133889	0.124286	0.122153	0.125079	0.124369	0.118477	0.111741	0.112914	0.123219	0.121494	0.117577	0.124612	0.110427	0.122266
MG	AL139125.1	8.86559e-06	0.00160721	0.109861	0.131352	0.131724	0.12894	0.131724	0.117353	0.131724	0.128444	0.128181	0.129452		0.109861	0.131724	0.131724	0.131724	0.131724	0.131724	0.130992	0.131724	0.130562	0.129837	0.124406	0.131217	0.13062	0.127902	0.131724	0.131724	0.130163	0.131724	0.131724	0.130965	0.131724	0.131724	0.131724	0.130526	0.131128	0.131724	0.131724	0.130506
MG	KCNQ1	1.67818e-06	0.000347425	0.107974	0.332768	0.241739	0.107974	0.381659	0.433822	0.379263	0.415355	0.419216	0.2518		0.31381	0.295118	0.349955	0.390079	0.436411	0.392473	0.288911	0.339678	0.381832	0.396783	0.413286	0.358199	0.30986	0.415299	0.436411	0.354215	0.37791	0.385359	0.361968	0.356535	0.369098	0.394331	0.369692	0.369903	0.39178	0.399352	0.364308	0.332637
MG	MILR1	4.90207e-11	1.67761e-08	0.106942	0.128994	0.126149	0.12983	0.130818	0.118129	0.106942	0.126	0.129302	0.127091		0.130818	0.130818	0.130818	0.130818	0.130818	0.130818	0.127345	0.125435	0.125158	0.129304	0.124396	0.126637	0.126149	0.130818	0.130818	0.119175	0.129997	0.130818	0.130818	0.128234	0.130818	0.127258	0.122238	0.127749	0.126688	0.129536	0.124969	0.129432
MG	SRGAP2-AS1	0.000169954	0.0251097	0.103316	0.123927	0.118783	0.122707	0.12925	0.124382	0.116162	0.122443	0.126749	0.114062		0.12925	0.119945	0.12925	0.108067	0.103316	0.115924	0.116297	0.127505	0.115123	0.112819	0.0921293	0.114355	0.0447504	0.12925	0.12925	0.12925	0.123191	0.122566	0.127086	0.122197	0.113475	0.123181	0.12925	0.122534	0.118853	0.121445	0.122839	0.124098
MG	LINC01410	4.39484e-14	1.99181e-11	0.101678	0.120868	0.120719	0.121666	0.122878	0.116616	0.122878	0.115963	0.121453	0.0980715		0.119804	0.119766	0.122878	0.122878	0.122878	0.122878	0.115872	0.116307	0.120393	0.119189	0.120483	0.114719	0.113343	0.117443	0.122878	0.107896	0.108371	0.10841	0.115201	0.112906	0.101678	0.107559	0.105548	0.110773	0.119625	0.114767	0.118202	0.120034
MG	AC044781.1	1.28023e-06	0.000270041	0.0968777	0.172624	0.175367	0.17506	0.175367	0.171943	0.170528	0.171503	0.171438	0.153421		0.175367	0.163041	0.168243	0.166336	0.175367	0.175367	0.0927206	0.131776	0.140549	0.150365	0.138971	0.127518	0.165744	0.172415	0.175367	0.120324	0.136527	0.125034	0.0968777	0.13951	0.137108	0.13477	0.120554	0.135015	0.126196	0.135899	0.158107	0.174128
MG	ANKRD22	6.05133e-09	1.6236e-06	0.0948312	0.107057	0.107601	0.107601	0.107601	0.107601	0.107601	0.107601	0.10631	0.107006		0.0948312	0.107601	0.099247	0.100729	0.107601	0.107601	0.106333	0.107601	0.107601	0.107601	0.107601	0.107601	0.107045	0.107601	0.107601	0.107601	0.107601	0.107601	0.107601	0.107601	0.107601	0.106706	0.107601	0.107601	0.107601	0.106552	0.107601	0.107601
MG	SIGLEC9	1.50048e-06	0.000312566	0.094423	0.113752	0.114424	0.113421	0.114424	0.109915	0.105011	0.113671	0.112475	0.113073		0.114424	0.094423	0.105177	0.114424	0.114424	0.113323	0.114067	0.113551	0.113305	0.114424	0.114424	0.114424	0.111814	0.108833	0.114424	0.114424	0.114424	0.114078	0.114424	0.113613	0.114424	0.112281	0.114424	0.11387	0.113658	0.1139	0.100277	0.110258
MG	RGS18	6.22336e-14	2.7463e-11	0.086016	0.0954044	0.096156	0.096156	0.096156	0.096156	0.096156	0.0940804	0.0942822	0.096156		0.096156	0.0907866	0.096156	0.096156	0.096156	0.0946103	0.0958017	0.096156	0.096156	0.096156	0.096156	0.095731	0.0960373	0.096156	0.096156	0.096156	0.0938723	0.096156	0.096156	0.096156	0.0934033	0.096156	0.096156	0.0957749	0.0958815	0.0959918	0.086016	0.0954344
MG	IGSF6	4.76752e-13	1.92642e-10	0.0853607	0.0972798	0.0994653	0.0987548	0.0994653	0.0853607	0.0994653	0.0938185	0.0987293	0.0957325		0.0994653	0.0994653	0.0994653	0.0994653	0.0994653	0.0994653	0.0976071	0.0951893	0.0982589	0.0983126	0.0994653	0.0994653	0.0955933	0.0877349	0.0994653	0.0994653	0.0957763	0.0968462	0.0952447	0.0972517	0.097049	0.0965443	0.0953757	0.0974865	0.0937735	0.0975135	0.0994653	0.0984596
MG	FPR3	1.16387e-10	3.82686e-08	0.0822561	0.090174	0.090946	0.0877705	0.090946	0.090946	0.090946	0.0905635	0.0892991	0.0889545		0.090946	0.090946	0.090946	0.0822561	0.090946	0.0877639	0.090946	0.090946	0.0873913	0.090946	0.090946	0.090946	0.0904459	0.090946	0.090946	0.090946	0.090583	0.0903738	0.090946	0.0892107	0.090946	0.090946	0.090946	0.089588	0.090946	0.090946	0.0856289	0.090946
MG	FRRS1	3.42217e-05	0.00562612	0.078843	0.0990126	0.0984553	0.0995043	0.100809	0.0949805	0.0932331	0.0927327	0.0955011	0.0982828		0.0910127	0.078843	0.0724131	0.100809	0.100809	0.0887768	0.095571	0.0993583	0.0959735	0.0980713	0.0971881	0.0956038	0.0976398	0.0961663	0.100809	0.0913156	0.0945785	0.0973135	0.0984118	0.0954155	0.0984112	0.0919069	0.0964274	0.0980552	0.0968547	0.0985808	0.0936485	0.100809
MG	DPEP2	1.00129e-10	3.32487e-08	0.0780854	0.0922924	0.0906894	0.0922183	0.0932804	0.0919573	0.0932804	0.0919793	0.0901246	0.0928459		0.0932804	0.0932804	0.0857004	0.0932804	0.0932804	0.0780854	0.092173	0.0932804	0.0875911	0.0932804	0.0932804	0.0927934	0.0911147	0.0932804	0.0932804	0.0932804	0.0909919	0.0922858	0.0932804	0.0925032	0.0915877	0.0932804	0.0879008	0.0923876	0.0905954	0.0925967	0.0932804	0.0927102
MG	FGF20	2.13957e-12	8.34382e-10	0.0776692	0.0867345	0.0868636	0.0864427	0.0868636	0.0828473	0.0776692	0.0860422	0.0851755	0.0868636		0.0868636	0.0868636	0.0868636	0.0868636	0.0868636	0.0868636	0.0868636	0.0848159	0.0837675	0.0831123	0.0868636	0.0839296	0.0685329	0.0816827	0.0868636	0.0868636	0.0823238	0.0841314	0.0868636	0.081192	0.0868636	0.086196	0.0849645	0.0804975	0.0824232	0.08005	0.0868636	0.0855996
MG	PTGS1	3.71834e-12	1.41711e-09	0.0763185	0.0965786	0.098184	0.0960006	0.098184	0.098184	0.0862398	0.0967067	0.0976768	0.0962391		0.098184	0.0932387	0.098184	0.098184	0.098184	0.0857422	0.097372	0.098184	0.0954928	0.0956744	0.098184	0.0965317	0.0970359	0.094848	0.098184	0.098184	0.0976221	0.0965272	0.0913111	0.0948164	0.098184	0.0763185	0.0946271	0.0967062	0.0961154	0.0971409	0.098184	0.098184
MG	LINC01268	1.14917e-08	3.011e-06	0.0743131	0.101776	0.102538	0.102538	0.102538	0.0743131	0.0953964	0.100209	0.10198	0.101806		0.102538	0.0937678	0.102538	0.102538	0.102538	0.0987059	0.101869	0.102538	0.102538	0.100886	0.102538	0.100606	0.101856	0.102538	0.102538	0.0956229	0.102538	0.101952	0.102538	0.102538	0.102538	0.100466	0.102538	0.102031	0.102228	0.100602	0.102538	0.102538
MG	LINC01736	1.39089e-05	0.00241698	0.0715413	0.0845624	0.0856999	0.084944	0.0856999	0.0856999	0.0762965	0.0845426	0.085196	0.0849253		0.0856999	0.0856999	0.0856999	0.0715413	0.0856999	0.0856999	0.0856999	0.0856999	0.0856999	0.0856999	0.0856999	0.0848584	0.0852297	0.0856999	0.0856999	0.0856999	0.0856999	0.0856999	0.0856999	0.0854604	0.0856999	0.0856999	0.0856999	0.0856999	0.0856999	0.0856999	0.0856999	0.0856999
MG	DSC2	7.66554e-06	0.00140485	0.0689963	0.0881812	0.0900307	0.0840402	0.0900307	0.0773895	0.073639	0.0672248	0.0720344	0.0774603		0.0869564	0.0900307	0.0689963	0.0900307	0.0900307	0.0900307	0.0724469	0.0880853	0.0840223	0.0885579	0.0900307	0.0850464	0.088847	0.0898423	0.0900307	0.0769027	0.0779859	0.0808194	0.0884273	0.0697478	0.084914	0.0802008	0.0776759	0.0753945	0.0781318	0.0779014	0.0842094	0.0900307
MG	NLRC4	7.08607e-07	0.00015635	0.0680063	0.079039	0.0788859	0.0731685	0.082988	0.0781192	0.0680063	0.0732114	0.078468	0.077489		0.0739955	0.082988	0.0680796	0.082988	0.082988	0.077892	0.0750356	0.0750074	0.0636184	0.0721136	0.0710349	0.0702384	0.064793	0.0763895	0.082988	0.0771089	0.065788	0.0630094	0.0769497	0.0677965	0.0611551	0.0762045	0.0678629	0.0646542	0.0734535	0.0693298	0.0763963	0.0766245
MG	TAL1	2.49151e-06	0.000497383	0.0664276	0.0952736	0.0942361	0.0963317	0.0969505	0.0969505	0.0969505	0.0969505	0.0964686	0.0962425		0.0969505	0.0826799	0.0969505	0.0969505	0.0921465	0.0664276	0.0969505	0.0969505	0.0969505	0.0969505	0.0969505	0.0969505	0.0968138	0.0924885	0.0969505	0.0969505	0.0969505	0.0969505	0.0969505	0.0969505	0.0969505	0.0969505	0.0969505	0.0969505	0.0969505	0.0969505	0.0912415	0.0969505
MG	IL1B	1.27472e-09	3.78333e-07	0.0645443	0.0702451	0.0677672	0.0703957	0.0707333	0.0707333	0.0707333	0.070068	0.0707333	0.0695599		0.0707333	0.0707333	0.0707333	0.0707333	0.0707333	0.0707333	0.070172	0.0707333	0.0707333	0.0707333	0.0707333	0.0707333	0.0706197	0.0707333	0.0707333	0.0707333	0.0707333	0.0707333	0.0707333	0.0702494	0.0707333	0.0689964	0.0707333	0.0693383	0.0707333	0.0707333	0.0645443	0.0697931
MG	OSCAR	0.000252246	0.0355455	0.0634154	0.0878456	0.0803248	0.0867987	0.0893563	0.0893563	0.0893563	0.0871257	0.0866207	0.0873112		0.0893563	0.0634154	0.0829222	0.0893563	0.0893563	0.0893563	0.0825584	0.0836723	0.0876802	0.0840732	0.0893563	0.0874695	0.0872912	0.0849609	0.0893563	0.0864329	0.072279	0.0800838	0.0893563	0.0773975	0.0858127	0.0875301	0.0866626	0.0774094	0.079565	0.0810317	0.0893563	0.0857521
MG	CLEC5A	1.23885e-10	4.03385e-08	0.0592519	0.0644821	0.0646839	0.0637191	0.0646839	0.0621032	0.0646839	0.0624956	0.0628748	0.0642493		0.0646839	0.0646839	0.0646839	0.0646839	0.0646839	0.0646839	0.0641127	0.0646839	0.0621589	0.0646839	0.0646839	0.0640806	0.0641364	0.0598816	0.0646839	0.0646839	0.0640578	0.0642015	0.0646839	0.0646839	0.0646839	0.0646839	0.0646839	0.0643398	0.0639943	0.0631341	0.0592519	0.0635168
MG	GNA15	4.04533e-07	9.3567e-05	0.0581703	0.0645383	0.0557503	0.0631579	0.0668555	0.0634873	0.0628595	0.0636187	0.0664255	0.0645773		0.0668555	0.0581703	0.0668555	0.0668555	0.0668555	0.0618803	0.0647949	0.0668555	0.0642081	0.0630703	0.0623805	0.0645674	0.0620828	0.0613657	0.0668555	0.0573514	0.0643105	0.065398	0.0668555	0.0550146	0.0623648	0.0586728	0.0638883	0.0596948	0.0645333	0.0620638	0.0610069	0.0654544
MG	LINC02432	1.26879e-07	3.03948e-05	0.0570739	0.0675514	0.0675514	0.0675514	0.0675514	0.0675514	0.0675514	0.0657525	0.0662135	0.0669575		0.0675514	0.0675514	0.0675514	0.0675514	0.0675514	0.0675514	0.0622982	0.0662899	0.0675514	0.0675514	0.0675514	0.0621665	0.0675237	0.0570739	0.0675514	0.0675514	0.0654582	0.0658055	0.0675514	0.0675514	0.0675514	0.0675514	0.0675514	0.0675514	0.0669636	0.0675514	0.0639609	0.0675514
MG	NLRP3	2.47843e-06	0.000497383	0.0556151	0.0730823	0.072577	0.0738374	0.0748579	0.0748579	0.0748579	0.0685407	0.0704049	0.0732645		0.0748579	0.0748579	0.0748579	0.0748579	0.0748579	0.0733122	0.0713329	0.0734216	0.0698188	0.071159	0.0712369	0.0688934	0.0733234	0.0671834	0.0748579	0.0748579	0.0688014	0.0668029	0.0556151	0.0636589	0.0668924	0.0604254	0.0653827	0.0657614	0.0613807	0.0614174	0.0748579	0.0748579
MG	CYTL1	5.83155e-10	1.77799e-07	0.0513902	0.057923	0.0583828	0.0578394	0.0583828	0.0583828	0.0583828	0.057978	0.0576019	0.0569885		0.0583828	0.0583828	0.0545831	0.0583828	0.0583828	0.0513902	0.0579425	0.0583828	0.0583828	0.0574361	0.0583828	0.0583828	0.0579615	0.0583828	0.0583828	0.0583828	0.0583828	0.0583828	0.0583828	0.0583828	0.0583828	0.0583828	0.0583828	0.0583828	0.0583828	0.0583828	0.0583828	0.0583828
MG	LINC02057	4.39982e-05	0.00706034	0.0504281	0.0599501	0.0583947	0.0594369	0.0603472	0.0603472	0.0603472	0.0603472	0.0585323	0.0597948		0.0603472	0.0603472	0.0603472	0.0603472	0.0603472	0.0603472	0.0585402	0.0603472	0.0603472	0.0603472	0.0504281	0.0603472	0.0592529	0.0603472	0.0603472	0.0603472	0.0593528	0.0588862	0.0603472	0.0603472	0.0587616	0.0591173	0.0603472	0.0592936	0.0593471	0.059062	0.0603472	0.0603472
MG	AC012150.1	6.0188e-09	1.6236e-06	0.0477809	0.0522266	0.0526829	0.0526829	0.0526829	0.0526829	0.0526829	0.0526829	0.0526829	0.0505676		0.0526829	0.0526829	0.0526829	0.0526829	0.0526829	0.0526829	0.051705	0.0526829	0.0502156	0.0526829	0.0526829	0.0505278	0.0521695	0.0526829	0.0526829	0.0493718	0.0473539	0.0477139	0.0477648	0.052421	0.0510973	0.0526829	0.0526829	0.052179	0.0521881	0.05233	0.0477809	0.0516257
MG	NCF2	2.99566e-06	0.000574106	0.0450361	0.0547116	0.0550719	0.0544416	0.0566184	0.0536019	0.0506913	0.0536448	0.0566184	0.0523793		0.0566184	0.0516732	0.0566184	0.0566184	0.0566184	0.0557244	0.0534165	0.0450361	0.0554992	0.0522969	0.0529117	0.0551294	0.0519594	0.0532447	0.0566184	0.0566184	0.0556715	0.0551666	0.0547294	0.0541409	0.0566184	0.0529578	0.0536869	0.0544576	0.054262	0.053326	0.0495794	0.055436
MG	MORC1	0.000147785	0.0223261	0.0417483	0.0552542	0.0539637	0.0525301	0.0567255	0.0531144	0.0491535	0.0516459	0.0530075	0.0540759		0.0567255	0.0567255	0.0567255	0.0567255	0.0567255	0.0558311	0.053601	0.0504945	0.0536468	0.0524089	0.0417483	0.0498653	0.050914	0.0567255	0.0567255	0.0567255	0.0498494	0.052338	0.0522423	0.0495247	0.0546042	0.0539904	0.0535041	0.0508067	0.0507447	0.0520484	0.0567255	0.0556353
MG	ALOX15B	9.94458e-05	0.0152991	0.0402441	0.0477975	0.0486182	0.0479971	0.0486182	0.0486182	0.0486182	0.0480924	0.0486182	0.0486182		0.0455439	0.0486182	0.0402441	0.0486182	0.0486182	0.0486182	0.04678	0.0486182	0.0486182	0.0486182	0.0486182	0.0468837	0.0480532	0.0486182	0.0486182	0.0486182	0.0465177	0.0464984	0.0486182	0.0472487	0.0402376	0.0486182	0.0458324	0.0358856	0.041678	0.0450295	0.0380937	0.0467319
MG	MPEG1	0.000162826	0.0242705	0.039782	0.0480042	0.0484719	0.0484719	0.0484719	0.0484719	0.043862	0.0484719	0.0477231	0.0484719		0.0453975	0.0435266	0.0448102	0.039782	0.0484719	0.0441592	0.0484719	0.0463343	0.0484719	0.0484719	0.0484719	0.0484719	0.0484719	0.0484719	0.0484719	0.0484719	0.0484719	0.0480421	0.0470021	0.0484719	0.0484719	0.0484719	0.0484719	0.0481921	0.0481624	0.0484719	0.0484719	0.0484719
MG	MIR503HG	3.53907e-06	0.000670585	0.0386076	0.0440567	0.0443648	0.0443648	0.0443648	0.0443648	0.0443648	0.0443648	0.0436701	0.0323676		0.0443648	0.0443648	0.0386076	0.0443648	0.0443648	0.0443648	0.0443648	0.0430431	0.0443648	0.0443648	0.0443648	0.0443648	0.0439079	0.0443648	0.0443648	0.0443648	0.0443648	0.0443648	0.0443648	0.0443648	0.0443648	0.0443648	0.0443648	0.042122	0.0428099	0.0443648	0.0443648	0.0443648
MG	AC022568.1	9.19534e-05	0.0142775	0.03806	0.0474122	0.046073	0.0472741	0.0477303	0.0477303	0.0477303	0.0477303	0.0463406	0.0463328		0.0477303	0.0477303	0.0477303	0.0477303	0.0477303	0.0477303	0.047203	0.0477303	0.0477303	0.0477303	0.0477303	0.0477303	0.0460793	0.0477303	0.0477303	0.03806	0.0477303	0.0454901	0.0477303	0.0477303	0.0448621	0.0462504	0.0477303	0.0469244	0.0466646	0.047489	0.0477303	0.0477303
MG	TREML1	5.67057e-06	0.00105655	0.035768	0.040503	0.0411265	0.0411265	0.0411265	0.0411265	0.0411265	0.040493	0.0411265	0.0411265		0.0411265	0.0411265	0.0411265	0.0411265	0.0411265	0.0411265	0.0411265	0.0411265	0.0411265	0.0411265	0.0411265	0.0411265	0.0411187	0.0411265	0.0411265	0.0411265	0.0411265	0.0411265	0.0411265	0.0395501	0.0411265	0.0411265	0.0411265	0.0411265	0.0411265	0.0411265	0.035768	0.0395562
MG	LINC01468	9.81669e-08	2.38574e-05	0.0333754	0.0359399	0.0333754	0.0352328	0.0361601	0.0361601	0.0361601	0.0357996	0.0361601	0.0361601		0.0361601	0.0361601	0.0361601	0.0361601	0.0361601	0.0361601	0.0361601	0.0361601	0.0353244	0.0361601	0.0361601	0.035689	0.0357735	0.0361601	0.0361601	0.0361601	0.0361601	0.0361601	0.0361601	0.0361601	0.0361601	0.0361601	0.0361601	0.0360025	0.0361601	0.0353217	0.0361601	0.0361601
MG	CD33	0.00016673	0.0247425	0.0311432	0.0374461	0.0377155	0.0360269	0.0377155	0.0377155	0.0377155	0.0369608	0.0377155	0.0371444		0.0377155	0.0317849	0.0311432	0.0377155	0.0377155	0.0361731	0.0349095	0.0377155	0.0377155	0.0377155	0.0377155	0.0377155	0.0372403	0.0377155	0.0377155	0.0377155	0.0368825	0.0372769	0.0377155	0.0374762	0.0377155	0.0377155	0.0377155	0.0372753	0.0377155	0.0377155	0.0377155	0.0363487
MG	HLA-DQA2	2.36657e-07	5.55034e-05	0.0279742	0.0307907	0.0279742	0.029953	0.0307907	0.0307907	0.0307907	0.0302893	0.02906	0.0307907		0.0307907	0.0307907	0.0307907	0.0307907	0.0307907	0.0307907	0.0305068	0.0307907	0.0307907	0.0307907	0.0307907	0.0307907	0.0306147	0.0307907	0.0307907	0.0307907	0.0307907	0.0307907	0.0307907	0.0305512	0.0307907	0.0307907	0.0307907	0.0307907	0.0307907	0.0307907	0.0307907	0.0307907
MG	SLAMF8	4.27966e-05	0.00690054	0.0273615	0.0319418	0.0276685	0.0321043	0.0321043	0.0321043	0.0321043	0.0308326	0.0315772	0.0321043		0.0321043	0.0321043	0.0321043	0.0321043	0.0321043	0.0285983	0.0309018	0.0321043	0.0321043	0.0321043	0.0321043	0.0313918	0.030437	0.0321043	0.0321043	0.0321043	0.0321043	0.0321043	0.0321043	0.0321043	0.0321043	0.0321043	0.0303319	0.0321043	0.0316432	0.0321043	0.0273615	0.0308409
MG	SIGLEC7	3.76501e-06	0.000705423	0.0260481	0.0289739	0.0291607	0.0291607	0.0291607	0.0291607	0.0291607	0.0291607	0.0291607	0.0291607		0.0291607	0.0260481	0.0291607	0.0291607	0.0291607	0.0291607	0.0291607	0.0291607	0.0291607	0.0291607	0.0291607	0.0291607	0.0290919	0.0291607	0.0291607	0.0291607	0.0291607	0.0291607	0.0291607	0.0291607	0.0291607	0.0291607	0.0291607	0.0289212	0.0291607	0.0291607	0.0291607	0.0275446
MG	AC215217.1	4.90385e-08	1.2093e-05	0.022922	0.022922	0.022922	0.022922	0.022922	0.022922	0.022922	0.022922	0.022922	0.022922		0.022922	0.022922	0.022922	0.022922	0.022922	0.022922	0.022922	0.022922	0.022922	0.022922	0.022922	0.022922	0.022922	0.022922	0.022922	0.022922	0.022922	0.022922	0.022922	0.022922	0.022922	0.022922	0.022922	0.022922	0.022922	0.022922	0.022922	0.022922
MG	AP005530.1	8.07134e-07	0.000175777	0.0217827	0.0218666	0.0221789	0.0221789	0.0221789	0.0221789	0.0221789	0.0221789	0.0221789	0.0221789		0.0221789	0.0221789	0.0221789	0.0221789	0.0221789	0.0221789	0.0221789	0.0221789	0.0221789	0.0221789	0.0221789	0.0221789	0.0221789	0.0221789	0.0221789	0.0221789	0.0221789	0.0221789	0.0221789	0.0221789	0.0221789	0.0221789	0.0221789	0.0221789	0.0218914	0.0217827	0.0221789	0.0221789
MG	ARL11	8.169e-05	0.0128024	0.0208364	0.0236471	0.0241363	0.023475	0.0241363	0.0241363	0.0241363	0.0236201	0.0241363	0.023676		0.0241363	0.0241363	0.0241363	0.0241363	0.0241363	0.0241363	0.0236371	0.0241363	0.0241363	0.0241363	0.0241363	0.0241363	0.0237505	0.0241363	0.0241363	0.0241363	0.0241363	0.0241363	0.0241363	0.0241363	0.0208364	0.0241363	0.0220724	0.0241363	0.0233949	0.0241363	0.0241363	0.0241363
MG	LILRA6	1.2357e-05	0.00218121	0.0195634	0.0213279	0.0213279	0.0213279	0.0213279	0.0213279	0.0213279	0.0213279	0.0213279	0.0213279		0.0213279	0.0213279	0.0213279	0.0213279	0.0213279	0.0213279	0.0213279	0.0213279	0.0195634	0.0213279	0.0213279	0.0213279	0.0212426	0.0213279	0.0213279	0.0213279	0.0213279	0.0213279	0.0213279	0.0207068	0.0213279	0.0213279	0.0213279	0.0213279	0.0210156	0.0213279	0.0213279	0.0213279
MG	AP000439.3	1.0329e-05	0.00183287	0.0177631	0.0185509	0.0185509	0.0185509	0.0185509	0.0185509	0.0185509	0.0185509	0.0180915	0.0185509		0.0185509	0.0185509	0.0185509	0.0185509	0.0185509	0.0185509	0.0177631	0.0185509	0.0185509	0.0185509	0.0185509	0.0185509	0.0181951	0.0185509	0.0185509	0.0185509	0.0185509	0.0179283	0.0185509	0.0185509	0.0185509	0.0185509	0.0185509	0.0185509	0.0185509	0.0185509	0.0185509	0.0185509
MG	AC119428.2	9.08743e-05	0.0141755	0.0147431	0.0157467	0.0157467	0.0157467	0.0157467	0.0157467	0.0157467	0.0147431	0.0157467	0.0157467		0.0157467	0.0157467	0.0157467	0.0157467	0.0157467	0.0157467	0.0157467	0.0157467	0.0157467	0.0157467	0.0157467	0.0157467	0.0157467	0.0157467	0.0157467	0.0157467	0.0157467	0.0151618	0.0157467	0.0157467	0.0157467	0.0157467	0.0157467	0.0153263	0.0154055	0.0157467	0.0157467	0.0157467
MG	IL1A	0.000289986	0.0406926	0.0140684	0.0152892	0.0156133	0.0156133	0.0156133	0.0156133	0.0156133	0.0156133	0.0156133	0.0156133		0.0156133	0.0156133	0.0156133	0.0156133	0.0156133	0.0156133	0.0156133	0.0156133	0.0156133	0.0156133	0.0156133	0.0145671	0.0156133	0.0156133	0.0156133	0.0156133	0.0156133	0.0156133	0.0156133	0.0156133	0.0156133	0.014535	0.0140684	0.0154259	0.0156133	0.0156133	0.0156133	0.0156133
B cells	IGKC	2.40675e-25	2.01794e-21	5.54256	5.83785	6.05578	5.99979	6.07083	6.01519	6.04005	5.94891	5.96773	5.97899	5.76468		5.53125	5.81352	5.78305	5.72139	5.72588	6.01253	6.02621	5.99293	5.94458	5.98811	6.00948	5.98694	5.3197	5.54256	6.02464	5.9065	5.93948	5.98299	5.98116	5.99968	6.03228	5.98549	6.03087	6.02634	6.026	5.21123	5.86826
B cells	IGHGP	6.17884e-28	1.03613e-23	4.69294	4.89484	4.95895	4.93965	4.95895	4.95895	4.95495	4.92472	4.92922	4.93461	4.8733		4.76242	4.86164	4.84848	4.79927	4.8563	4.94757	4.94113	4.94104	4.928	4.93937	4.94146	4.94968	4.74311	4.8783	4.9449	4.91307	4.9176	4.92468	4.93484	4.94628	4.94383	4.93407	4.94921	4.94542	4.94499	4.69294	4.91579
B cells	IGHG1	3.2007e-29	1.07345e-24	3.9772	4.02338	4.03507	4.03451	4.03806	4.03365	4.03806	4.02548	4.02036	4.03335	4.01688		3.95611	3.98258	4.02001	4.00716	4.00419	4.03549	4.03336	4.03314	4.02617	4.03134	4.03316	4.02965	3.9772	3.95741	4.03043	4.02223	4.03105	4.03597	4.03459	4.02944	4.03296	4.03355	4.03582	4.03551	4.03658	3.97654	4.02677
B cells	IGHG3	1.73321e-26	1.93761e-22	3.63645	3.6941	3.71374	3.70938	3.71561	3.70883	3.70039	3.70353	3.70587	3.70905	3.69453		3.71067	3.66116	3.71561	3.66154	3.66308	3.71152	3.71561	3.71264	3.71021	3.71001	3.71119	3.69747	3.63645	3.71561	3.71561	3.70731	3.70828	3.71372	3.71167	3.71009	3.71143	3.71023	3.71197	3.7139	3.71041	3.65732	3.68473
B cells	IGLC2	1.9752e-07	0.000389672	1.57222	1.71115	1.73858	1.72927	1.74479	1.73612	1.7253	1.71475	1.72481	1.73154	1.6904		1.68297	1.69701	1.71327	1.7248	1.70295	1.73806	1.73604	1.73509	1.73672	1.73201	1.7364	1.72875	1.6254	1.74479	1.73012	1.73416	1.72266	1.73443	1.73424	1.74024	1.74269	1.73844	1.73985	1.7401	1.74126	1.57222	1.71603
B cells	SSR4	8.83672e-15	5.92732e-11	1.30434	1.46316	1.4683	1.45034	1.52657	1.48296	1.47496	1.47599	1.49509	1.48586	1.43698		1.36139	1.43311	1.29051	1.30434	1.33462	1.47317	1.48771	1.47708	1.47825	1.48211	1.49551	1.47631	1.37684	1.40199	1.47687	1.48652	1.47746	1.48773	1.49384	1.5034	1.48201	1.4712	1.49637	1.4978	1.50506	1.41029	1.46795
B cells	CREB3L2	2.01162e-11	8.43319e-08	1.14395	1.37393	1.3694	1.42559	1.5549	1.44813	1.34185	1.44737	1.4607	1.36711	1.35068		1.43989	1.14395	1.22703	1.2806	1.35315	1.50753	1.49556	1.53713	1.5075	1.4987	1.51623	1.53076	1.5355	1.5549	1.52745	1.51929	1.53175	1.43953	1.52782	1.51722	1.50661	1.52449	1.51827	1.5261	1.52835	1.43668	1.38588
B cells	MZB1	1.78742e-12	9.15671e-09	1.10931	1.11505	1.11679	1.11608	1.11679	1.11679	1.11679	1.11601	1.11354	1.116	1.11529		1.10931	1.11679	1.11679	1.11679	1.11106	1.11679	1.11414	1.11679	1.11679	1.11679	1.11679	1.11611	1.11655	1.11679	1.11679	1.11679	1.11486	1.11679	1.11649	1.11488	1.11679	1.11679	1.11679	1.11679	1.11679	1.11011	1.11424
B cells	RPS5	7.31759e-08	0.000188783	1.09552	1.25059	1.16478	1.21024	1.18365	1.34888	1.35752	1.34133	1.36172	1.32598	1.15511		0.960897	1.19721	1.06142	0.954281	0.820775	1.26154	1.31934	1.32733	1.35871	1.35485	1.32969	1.03674	1.16639	1.09552	1.32479	1.32447	1.32501	1.32814	1.28373	1.32949	1.29346	1.25705	1.35316	1.36262	1.35658	0.955325	1.2281
B cells	FCRL5	1.91118e-12	9.15671e-09	1.07331	1.08675	1.088	1.08543	1.088	1.088	1.088	1.08709	1.088	1.08681	1.08547		1.088	1.088	1.088	1.088	1.088	1.0861	1.088	1.088	1.088	1.088	1.088	1.08659	1.088	1.088	1.088	1.08537	1.088	1.088	1.088	1.088	1.08618	1.088	1.08781	1.088	1.088	1.07331	1.088
B cells	RPS19	3.63524e-08	0.000101599	1.00314	2.07381	2.07193	2.11976	1.96532	2.25552	2.32991	2.24472	2.28993	2.20276	1.37444		1.21186	1.93465	1.55499	1.44822	1.00314	2.14527	2.15685	2.20123	2.22617	2.25073	2.26401	1.91819	1.91269	1.91477	2.21544	2.22457	2.20554	2.1581	2.1579	2.22221	2.13395	2.16214	2.29153	2.27193	2.24431	1.4057	1.97334
B cells	IGHG2	2.26717e-06	0.00304145	0.983313	1.00835	1.01284	1.01284	1.01284	1.01284	1.01284	1.01109	1.00977	1.01092	1.00799		0.994201	1.00058	1.01284	1.01284	1.00502	1.01284	1.00994	1.00739	1.01284	1.01284	1.01284	1.01237	0.993515	1.01284	1.01284	1.0111	1.01047	1.01049	1.01284	1.01093	1.01284	1.01284	1.01284	1.01225	1.01226	0.983313	1.0089
B cells	IGLC3	3.46219e-05	0.0385086	0.972025	1.07793	1.09087	1.08915	1.10026	1.10026	1.09565	1.08214	1.08615	1.09766	1.06591		0.972025	1.05308	1.03631	1.07966	1.07089	1.09736	1.0971	1.09398	1.09694	1.10026	1.09626	1.09837	1.03707	1.01961	1.10026	1.08664	1.08942	1.09283	1.0908	1.09349	1.09698	1.09297	1.09791	1.09609	1.09805	0.977188	1.0914
B cells	RPLP0	3.49449e-05	0.0385086	0.958374	1.32358	1.24793	1.2993	0.958374	1.35514	1.43637	1.3765	1.39521	1.34821	1.0879		0.944702	1.1761	0.933748	0.875233	0.791503	1.27361	1.34676	1.25473	1.39066	1.35619	1.37737	1.16974	1.17643	1.27154	1.37962	1.35754	1.38456	1.32183	1.31947	1.37776	1.32173	1.32899	1.41018	1.41477	1.39658	1.01463	1.30384
B cells	POU2AF1	1.01381e-08	3.091e-05	0.918121	0.963482	0.960152	0.914382	0.918121	0.981849	0.983198	0.981829	0.988635	0.988398	0.987504		0.9746	0.948415	0.991288	0.991288	0.944786	0.989005	0.98906	0.987546	0.986274	0.984918	0.988588	0.98516	0.982781	0.991288	0.991288	0.986907	0.9865	0.991288	0.986504	0.986979	0.986246	0.991288	0.987038	0.988493	0.988991	0.985126	0.970425
B cells	IGHM	1.97745e-06	0.00284675	0.905993	0.937581	0.941987	0.940121	0.941987	0.941987	0.941987	0.941426	0.937491	0.938056	0.932628		0.930669	0.923057	0.941987	0.922798	0.934849	0.941987	0.938503	0.93737	0.939611	0.941987	0.937679	0.941298	0.905993	0.941987	0.941987	0.935691	0.939646	0.941987	0.937473	0.941987	0.941987	0.938099	0.941374	0.940766	0.941987	0.929914	0.94082
B cells	XBP1	4.76906e-09	1.77717e-05	0.905411	1.00709	1.01261	0.984334	0.942765	1.00268	0.996082	0.993588	0.99934	1.00234	0.914342		0.936705	0.944477	0.904873	0.905411	0.880286	0.987399	0.999018	0.998176	1.00746	0.998337	0.991362	0.977323	0.974883	0.944103	1.00709	0.983996	1.00249	0.986047	1.00111	1.00032	0.981743	0.992996	1.00299	0.998679	1.00283	0.945271	0.981421
B cells	RPL7A	2.97952e-05	0.0356883	0.860409	1.16182	1.14119	1.14785	0.860409	1.22416	1.2847	1.23407	1.26438	1.20742	0.950731		0.764171	0.962125	0.908235	0.79373	0.605883	1.13429	1.23343	1.17757	1.215	1.22697	1.18744	1.00302	0.910603	1.12156	1.16336	1.17643	1.14323	1.133	1.12224	1.18761	1.11236	1.15292	1.19413	1.20179	1.1844	0.900929	1.12738
B cells	RPS20	4.23777e-05	0.0444144	0.816631	1.493	1.54354	1.52532	1.32789	1.54703	1.63473	1.53128	1.53307	1.57046	1.15835		1.01519	1.37443	1.14301	0.816631	0.696089	1.55231	1.54803	1.59353	1.50574	1.53742	1.59007	1.463	1.28862	1.47966	1.52015	1.48978	1.48565	1.22798	1.43773	1.5285	1.43636	1.45308	1.542	1.48976	1.45663	0.969312	1.42409
B cells	JCHAIN	5.03012e-07	0.000803335	0.811834	0.889134	0.892482	0.890476	0.892482	0.889555	0.87712	0.892144	0.889116	0.888841	0.891037		0.877516	0.892482	0.892482	0.860384	0.881857	0.891567	0.892482	0.88915	0.887878	0.892482	0.890777	0.888367	0.881254	0.811834	0.888115	0.889738	0.888893	0.889287	0.888463	0.892482	0.889251	0.892482	0.890025	0.888976	0.88798	0.883185	0.891324
B cells	FNDC3A	2.79516e-07	0.00049339	0.779287	1.12752	1.16533	0.998023	1.43233	1.03218	1.30435	1.20262	1.21935	0.897641	0.924333		1.02706	0.959015	0.919402	1.1445	0.934739	0.779287	0.955601	0.950803	0.994385	1.19891	0.824197	1.07021	1.31912	1.43001	1.06068	1.00635	0.838996	1.01964	1.0995	1.10257	1.08673	1.03565	0.943642	0.851403	0.863028	1.12995	1.07344
B cells	ERN1	1.62324e-07	0.00034025	0.743444	0.923492	0.906465	0.923982	0.945176	0.881293	0.886502	0.893382	0.920438	0.910076	0.876343		0.743444	0.83483	0.881601	0.901562	0.86354	0.902969	0.908666	0.918188	0.917181	0.93315	0.923589	0.893046	0.933159	0.945176	0.858354	0.883984	0.89463	0.87045	0.906041	0.927025	0.928363	0.897583	0.903557	0.902195	0.91415	0.939208	0.932044
B cells	CD79A	6.25591e-09	2.09811e-05	0.713964	0.730508	0.731213	0.731213	0.731213	0.731213	0.731213	0.729928	0.731213	0.731213	0.728596		0.713964	0.731213	0.731213	0.731213	0.729221	0.730444	0.731213	0.731213	0.731213	0.731213	0.730475	0.730702	0.726484	0.731213	0.731213	0.731213	0.731213	0.731213	0.730235	0.729307	0.72834	0.727096	0.731213	0.730861	0.73102	0.731213	0.731213
B cells	TENT5C	1.57105e-07	0.00034025	0.675649	0.827297	0.828316	0.828316	0.828316	0.816435	0.818216	0.806254	0.823508	0.826031	0.82713		0.675649	0.807137	0.828316	0.828316	0.824535	0.815189	0.828316	0.828316	0.828316	0.818154	0.827058	0.828032	0.828316	0.828316	0.828316	0.825926	0.827164	0.828316	0.825855	0.828316	0.823097	0.819651	0.827564	0.828316	0.828316	0.824429	0.825996
B cells	AL591518.1	2.60639e-07	0.000485629	0.655403	0.730905	0.711109	0.717321	0.71738	0.705072	0.655403	0.70271	0.724874	0.724521	0.719715		0.726466	0.727074	0.731401	0.738097	0.724293	0.719036	0.72195	0.726708	0.71691	0.717957	0.687875	0.708833	0.730087	0.738097	0.712721	0.70875	0.703432	0.721628	0.720745	0.683944	0.720028	0.713816	0.723469	0.714931	0.72659	0.734678	0.727771
B cells	PRDM1	2.9768e-05	0.0356883	0.566664	0.913964	0.91359	0.913479	0.915045	0.910272	0.896607	0.911975	0.912981	0.914579	0.833844		0.566664	0.885849	0.873595	0.882997	0.879293	0.911167	0.915045	0.90892	0.802988	0.893982	0.828992	0.89954	0.893462	0.856582	0.915045	0.914189	0.911649	0.912977	0.912389	0.909237	0.915045	0.913395	0.911129	0.912026	0.912113	0.911454	0.912556
B cells	RRBP1	3.63535e-07	0.000609612	0.544694	0.629155	0.551732	0.544694	0.651258	0.66639	0.593281	0.660643	0.679518	0.637718	0.580381		0.702652	0.568114	0.638129	0.682632	0.568142	0.705232	0.721984	0.704146	0.718752	0.739305	0.724084	0.707063	0.709002	0.724648	0.709784	0.736717	0.730346	0.692428	0.729928	0.731459	0.727958	0.71418	0.733187	0.741323	0.732966	0.626952	0.612972
B cells	MEI1	1.22577e-07	0.000293643	0.525569	0.563729	0.567126	0.564238	0.570683	0.563225	0.560972	0.55656	0.559296	0.563864	0.562888		0.525569	0.533989	0.537881	0.570683	0.562281	0.547236	0.561009	0.563741	0.566769	0.563889	0.549589	0.556402	0.558543	0.570683	0.56424	0.549408	0.538525	0.518959	0.553611	0.553469	0.552383	0.555432	0.554905	0.557161	0.559672	0.5608	0.564876
B cells	TP53INP1	8.13627e-07	0.00124034	0.517126	0.573858	0.576345	0.577994	0.598821	0.576797	0.598821	0.569	0.57958	0.574902	0.563784		0.556904	0.588112	0.517126	0.562195	0.574291	0.583757	0.563246	0.587646	0.588836	0.598821	0.586972	0.585513	0.590112	0.598821	0.598821	0.592447	0.594581	0.579577	0.593832	0.596195	0.595581	0.592932	0.597859	0.594371	0.591727	0.564109	0.574823
B cells	IRF4	2.03715e-06	0.00284675	0.444677	0.457995	0.456251	0.456713	0.458558	0.458558	0.458558	0.457716	0.457653	0.456967	0.457214		0.444677	0.451971	0.458558	0.458558	0.458558	0.455313	0.458558	0.457734	0.458558	0.454851	0.457313	0.457619	0.458558	0.458558	0.458558	0.458145	0.457718	0.458558	0.457665	0.454304	0.458558	0.453468	0.457584	0.457878	0.457114	0.458558	0.458558
B cells	TMC3-AS1	1.07581e-05	0.0138771	0.436681	0.515575	0.503826	0.50214	0.524821	0.507155	0.507971	0.518907	0.516273	0.511923	0.504714		0.514798	0.508702	0.50381	0.524821	0.521373	0.439618	0.480183	0.474041	0.507395	0.498231	0.463708	0.431901	0.513045	0.524821	0.436681	0.438143	0.491728	0.476002	0.458616	0.492437	0.466247	0.4649	0.474851	0.492525	0.497029	0.509588	0.515923
B cells	AC060809.1	3.55944e-05	0.0385086	0.38877	0.457438	0.44346	0.451865	0.46441	0.422685	0.446826	0.450061	0.458867	0.454746	0.457337		0.444599	0.460677	0.444257	0.46441	0.446189	0.410772	0.433398	0.435127	0.444675	0.438366	0.438274	0.436758	0.454925	0.46441	0.407322	0.408377	0.434565	0.422593	0.429694	0.392493	0.421999	0.38877	0.425206	0.445802	0.448072	0.46441	0.455279
T cells	MBNL1	1.32905e-19	1.48579e-15	2.62935	2.36808	2.52979	2.15064	2.62935	2.35827	2.52701	2.42309	2.36089	2.46868	1.4585	2.15009		2.34295	1.99123	2.02418	2.03942	2.51526	2.37457	2.48712	2.57785	2.30665	2.39756	2.53933	2.72393	3.00861	2.48924	2.44516	2.24357	2.15584	2.36897	2.35515	2.41867	2.42979	2.18116	2.03582	2.0784	2.64649	2.21991
T cells	PARP8	5.47904e-19	4.5939e-15	1.93371	2.12024	2.13405	2.13095	1.93371	1.76117	2.00166	1.972	2.08211	1.73718	1.65392	1.89687		1.87102	1.84789	2.0662	2.08029	1.56236	1.65382	2.00871	1.78351	1.70183	1.67551	2.14557	2.00217	2.11189	1.7846	1.3895	1.36382	1.67494	1.49408	1.56437	1.43498	1.48455	1.31508	1.3285	1.66686	2.08499	2.13312
T cells	SKAP1	1.38028e-24	4.62919e-20	1.58923	1.89929	1.89287	1.88857	1.90524	1.88642	1.8596	1.88519	1.89747	1.89831	1.88968	1.58923		1.88612	1.88911	1.90524	1.89113	1.88886	1.90374	1.89266	1.89611	1.89236	1.89938	1.88357	1.90495	1.90524	1.89102	1.89215	1.89141	1.88432	1.88926	1.89366	1.86731	1.78993	1.88316	1.88801	1.88825	1.88506	1.89961
T cells	CCND3	4.54297e-15	1.90453e-11	1.37165	1.51519	1.49202	1.50814	1.37165	1.38386	1.24776	1.32872	1.23834	1.40034	1.00011	1.19006		1.17569	1.29218	1.51574	1.239	1.44065	1.43848	1.44803	1.42327	1.52833	1.44235	1.4042	1.47271	1.5674	1.40843	1.31809	1.2493	1.24101	1.25891	1.25721	1.23727	1.26767	1.30828	1.34274	1.33462	1.43307	1.50879
T cells	CD96	4.3541e-22	7.3014e-18	1.24245	1.28259	1.27321	1.27431	1.24245	1.2541	1.267	1.2728	1.27708	1.22189	1.26222	1.25833		1.27072	1.25324	1.29037	1.28254	1.28309	1.26173	1.2722	1.28734	1.27278	1.27016	1.27733	1.28035	1.29037	1.27746	1.27935	1.26926	1.27495	1.27169	1.26746	1.26135	1.26184	1.25622	1.25401	1.26392	1.27505	1.28525
T cells	SLFN12L	1.22945e-17	8.24664e-14	1.12538	1.33571	1.33732	1.33326	1.33732	1.33487	1.33732	1.33032	1.33182	1.33528	1.33448	1.12538		1.32864	1.33732	1.33732	1.14886	1.33104	1.33436	1.33306	1.33732	1.33194	1.33697	1.33097	1.333	1.33732	1.33732	1.33618	1.33536	1.33732	1.33618	1.33138	1.33468	1.33364	1.33247	1.33277	1.33472	1.33032	1.3271
T cells	THEMIS	5.49674e-15	2.04833e-11	1.04062	1.84643	1.86801	1.85569	1.82401	1.87534	1.8793	1.87689	1.8792	1.88026	1.88225	1.71111		1.88755	1.88755	1.88755	1.8647	1.88238	1.88153	1.88335	1.88492	1.88755	1.87735	1.88201	1.85735	1.88755	1.88755	1.86343	1.25308	1.04062	1.74354	1.60302	1.84748	1.87	1.85815	1.87642	1.88075	1.85644	1.85057
T cells	CD247	3.7134e-16	1.77914e-12	0.95983	1.02003	1.02741	1.02676	1.03791	1.03405	1.0152	1.01681	1.02553	1.02182	1.00911	0.95983		1.03256	1.03791	1.03791	1.02383	0.968924	0.948425	0.935926	0.969134	0.991967	0.991524	1.00399	1.02184	1.03791	0.980606	0.987429	0.98863	0.98265	0.966328	0.963767	0.925307	0.926807	0.987739	0.982102	0.99721	1.03375	1.00605
T cells	PTPRC	2.1495e-13	7.20899e-10	0.928025	2.29179	2.28815	2.29602	2.28349	2.29921	2.2872	2.29227	2.29443	2.29904	0.928025	1.63498		2.3042	2.27333	2.3042	2.27309	2.29905	2.30283	2.2955	2.29128	2.30181	2.29664	2.29968	2.2866	2.3042	2.30128	2.30072	2.30162	2.3042	2.29976	2.30052	2.29881	2.29846	2.30247	2.30146	2.30079	2.25223	2.28555
T cells	GRAP2	1.08863e-16	6.08505e-13	0.893208	0.930828	0.921818	0.919406	0.938521	0.919526	0.928192	0.93109	0.930822	0.92766	0.933365	0.893208		0.932135	0.938521	0.938521	0.917504	0.929315	0.933935	0.929831	0.93109	0.927382	0.926417	0.917702	0.934359	0.938521	0.913487	0.931831	0.92702	0.915763	0.929162	0.931961	0.92521	0.931745	0.928701	0.929963	0.928893	0.931853	0.930213
T cells	TC2N	1.15173e-11	3.21888e-08	0.886003	0.997972	0.993029	0.994955	0.886003	0.996812	0.970734	0.978815	0.991877	0.993245	0.997379	0.892724		0.899828	0.99959	0.99959	0.976387	0.995977	0.971833	0.992236	0.984817	0.99959	0.996087	0.997841	0.99532	0.99959	0.991166	0.936075	0.971218	0.924296	0.965241	0.944506	0.907098	0.976088	0.976358	0.969935	0.991186	0.995429	0.996688
T cells	LINC01934	6.1057e-10	1.46266e-06	0.840671	1.13417	1.13743	1.13225	1.13979	1.11493	1.13102	1.12565	1.11763	1.12493	1.13005	0.840671		1.13281	1.07083	1.13979	1.13599	1.12944	1.11679	1.12167	1.13016	1.12119	1.12305	1.11958	1.13841	1.13979	1.12594	1.10955	1.11958	1.10704	1.10995	1.10716	1.03244	1.00636	1.07639	1.06388	1.09494	1.12595	1.12981
T cells	IQGAP2	2.01331e-05	0.0168806	0.80966	1.21912	1.21175	1.2152	0.80966	1.19123	1.17262	1.19379	1.2079	1.21362	0.952746	0.996727		1.12628	1.13818	1.19739	1.2076	0.973662	1.21609	1.20668	1.21027	1.22535	1.14075	1.20726	1.22074	1.22535	1.22092	1.21491	1.21718	1.22041	1.21669	1.22535	1.22369	1.22	1.21799	1.21594	1.21512	1.13308	1.21012
T cells	KIAA1551	3.83523e-09	7.14588e-06	0.775649	0.76404	0.779554	0.732105	0.775649	0.758011	0.803435	0.766381	0.750642	0.791049	0.629935	0.709716		0.811029	0.767502	0.817942	0.680222	0.737702	0.720491	0.694178	0.693276	0.687815	0.702983	0.721622	0.788605	0.85593	0.689108	0.697321	0.730062	0.686745	0.699452	0.707283	0.751967	0.717151	0.74151	0.741155	0.723278	0.79346	0.756788
T cells	CDC42SE2	2.64345e-05	0.0211086	0.738352	0.703687	0.802684	0.785223	0.738352	0.854844	0.875066	0.895455	0.897805	0.856917	0.641663	0.790832		0.969742	1.00576	1.01559	0.908006	0.717591	0.707213	0.70644	0.752181	0.697952	0.727314	0.907571	0.757981	1.09833	0.73555	0.655765	0.573963	0.481143	0.580183	0.564796	0.73003	0.748442	0.624496	0.622234	0.703251	0.91015	0.745898
T cells	CD2	2.61838e-12	7.98319e-09	0.709574	0.744264	0.73879	0.74429	0.744525	0.744525	0.744525	0.742916	0.744078	0.744525	0.742944	0.709574		0.744525	0.722195	0.744525	0.744525	0.744525	0.744525	0.744525	0.742516	0.744525	0.744525	0.744085	0.744525	0.744525	0.744525	0.742395	0.744525	0.744525	0.744525	0.744525	0.744525	0.744525	0.744189	0.744084	0.744525	0.742695	0.744525
T cells	EMB	4.99633e-10	1.28898e-06	0.65594	0.95714	0.958316	0.956869	0.962503	0.962503	0.957826	0.956452	0.956802	0.958163	0.788557	0.893458		0.958841	0.936111	0.962503	0.953517	0.796168	0.909048	0.92811	0.845048	0.931541	0.87988	0.951394	0.905114	0.962503	0.835609	0.77036	0.822407	0.848298	0.784814	0.707667	0.752285	0.65594	0.847079	0.916313	0.922556	0.934037	0.956706
T cells	CBLB	1.23911e-05	0.0115437	0.622969	1.31338	1.33335	1.2671	1.38366	1.28622	1.2927	1.28234	1.37035	1.24842	1.37522	1.24087		0.622969	0.719092	1.25373	0.973272	1.24532	1.19168	1.33701	1.2505	1.29801	1.08122	0.676186	1.50317	1.51152	1.27749	1.33231	1.42718	1.30025	1.27918	1.3698	1.2506	1.35294	1.3645	1.42819	1.41825	1.34421	1.29194
T cells	IL7R	7.17821e-10	1.60495e-06	0.583689	0.596098	0.593508	0.5956	0.596459	0.596459	0.596459	0.593819	0.596459	0.596459	0.595599	0.583689		0.586211	0.596459	0.596459	0.593148	0.596459	0.59449	0.596459	0.596459	0.596459	0.59599	0.596143	0.592874	0.596459	0.596459	0.596068	0.596188	0.596459	0.595768	0.596459	0.595744	0.592881	0.595651	0.596459	0.596158	0.596459	0.593711
T cells	SYTL3	6.2312e-08	0.000104491	0.57221	0.841585	0.821597	0.815965	0.770422	0.818805	0.759223	0.814605	0.831133	0.83069	0.57221	0.780177		0.802237	0.811058	0.833717	0.844967	0.830305	0.847331	0.832971	0.831081	0.816441	0.809389	0.820464	0.852703	0.852703	0.839145	0.828906	0.828854	0.824312	0.827946	0.83331	0.818122	0.830381	0.829154	0.822388	0.827204	0.814615	0.839819
T cells	CCL5	1.07411e-07	0.000156624	0.556759	0.702153	0.701956	0.700847	0.70427	0.696236	0.697666	0.702742	0.701329	0.702236	0.700357	0.556759		0.700207	0.692595	0.70427	0.702728	0.698247	0.702431	0.698685	0.699625	0.699944	0.702343	0.700596	0.693268	0.70427	0.701996	0.701708	0.700653	0.70228	0.70027	0.700922	0.701531	0.70427	0.699127	0.700202	0.702065	0.693481	0.702351
T cells	ARHGAP15	9.01778e-06	0.0091648	0.550619	2.11862	2.10049	2.09891	1.98541	2.05029	2.0574	2.08487	2.09708	2.0853	0.550619	1.49152		2.09829	2.02088	2.02495	2.08781	2.03003	2.10695	2.10848	2.12079	2.10845	2.08691	2.08886	2.11707	2.06231	2.08912	2.08152	2.08245	2.06928	2.09897	1.29886	2.0751	1.5594	2.09879	2.09954	2.10324	2.03979	2.11796
T cells	TNFAIP8	2.16411e-05	0.0177024	0.541043	0.860346	0.857084	0.852223	0.873236	0.867706	0.861639	0.857428	0.864363	0.869689	0.656133	0.541043		0.843164	0.764902	0.681418	0.700284	0.848619	0.861011	0.86244	0.867371	0.867919	0.863821	0.863451	0.873236	0.854324	0.866432	0.867226	0.863818	0.861218	0.866802	0.867238	0.868228	0.862083	0.864059	0.865176	0.869299	0.840315	0.866592
T cells	PDE7A	1.07636e-05	0.0103139	0.508891	0.663693	0.835327	0.955886	0.877743	1.08133	1.14562	1.06956	1.082	0.949914	0.970564	0.96882		0.665716	1.00928	1.08658	1.071	0.913562	1.01231	0.849427	0.984497	0.932904	0.859753	0.99353	1.14762	1.22003	0.823882	0.92786	0.916266	0.508891	0.847333	0.881307	0.858024	0.923167	0.888222	0.931659	0.95206	0.848463	0.722393
T cells	ITK	1.32211e-09	2.60828e-06	0.508856	0.516707	0.511468	0.514247	0.519941	0.516125	0.519941	0.513722	0.517362	0.516548	0.517498	0.51241		0.519941	0.519941	0.519941	0.519941	0.518739	0.517571	0.51669	0.518609	0.519941	0.515399	0.515735	0.519384	0.519941	0.519941	0.516552	0.517324	0.513277	0.517328	0.510892	0.51737	0.512554	0.512955	0.514986	0.517452	0.508856	0.515048
T cells	ETS1	5.17104e-05	0.0353931	0.505298	0.926283	0.937686	0.939273	0.957234	0.892278	0.957234	0.949016	0.94366	0.832426	0.926405	0.786252		0.878661	0.505298	0.881765	0.478432	0.92499	0.946697	0.899003	0.910546	0.954532	0.883389	0.954979	0.952192	0.957234	0.95264	0.955013	0.954783	0.952864	0.955581	0.955113	0.947499	0.957234	0.928905	0.93936	0.944821	0.866963	0.936141
T cells	RUNX3	5.8823e-08	0.000103832	0.499629	0.554776	0.55537	0.55476	0.55537	0.55537	0.55537	0.553465	0.553498	0.554908	0.53136	0.522104		0.54669	0.517673	0.499629	0.537649	0.55537	0.55537	0.55537	0.55537	0.55537	0.55537	0.554741	0.55537	0.55537	0.55537	0.554052	0.55537	0.553132	0.55537	0.55537	0.55537	0.55537	0.554707	0.55537	0.55537	0.548829	0.55537
T cells	PCED1B	1.06652e-06	0.00127746	0.494706	0.860561	0.847613	0.864688	0.725809	0.763501	0.661321	0.597672	0.722187	0.817822	0.525875	0.637038		0.817854	0.785625	0.629617	0.799218	0.836041	0.84505	0.853271	0.857811	0.874027	0.864738	0.852139	0.860572	0.874027	0.71666	0.853268	0.830737	0.840785	0.651113	0.687333	0.832817	0.494706	0.673009	0.703339	0.757708	0.844195	0.86683
T cells	TRG-AS1	9.89746e-08	0.000150882	0.478032	0.512623	0.516908	0.521309	0.522092	0.522092	0.522092	0.520128	0.520051	0.52187	0.464484	0.478032		0.515342	0.522092	0.522092	0.522092	0.520324	0.522092	0.519983	0.52093	0.522092	0.519106	0.521259	0.51705	0.522092	0.522092	0.521462	0.522092	0.522092	0.522092	0.522092	0.522092	0.522092	0.522092	0.522092	0.521891	0.511784	0.512383
T cells	PYHIN1	1.28998e-09	2.60828e-06	0.463631	0.480857	0.465669	0.480811	0.48391	0.469518	0.467237	0.474496	0.479893	0.480597	0.477896	0.470607		0.475192	0.463631	0.48391	0.472726	0.475707	0.480417	0.469052	0.470507	0.48391	0.474926	0.479428	0.48391	0.48391	0.48391	0.473896	0.47795	0.470576	0.474521	0.476054	0.479256	0.4738	0.478057	0.475394	0.476789	0.48391	0.480341
T cells	NKG7	6.16547e-07	0.000790292	0.453132	0.524132	0.523578	0.523676	0.525072	0.525072	0.525072	0.523204	0.524604	0.525072	0.520056	0.453132		0.525072	0.507089	0.525072	0.507517	0.525072	0.525072	0.525072	0.525072	0.525072	0.523138	0.524946	0.525072	0.525072	0.525072	0.522918	0.524159	0.525072	0.524267	0.525072	0.525072	0.525072	0.525072	0.525072	0.525072	0.512293	0.522144
T cells	PRKCQ	5.02292e-07	0.000673835	0.441627	0.433958	0.454428	0.48209	0.545267	0.459082	0.441627	0.516284	0.545176	0.534537	0.566163	0.501505		0.561571	0.571621	0.566465	0.584111	0.562984	0.555971	0.565834	0.519747	0.541587	0.551763	0.578689	0.558414	0.585654	0.585654	0.560149	0.548019	0.57711	0.546102	0.472152	0.55318	0.559351	0.557485	0.571286	0.574537	0.565085	0.461199
T cells	KLRD1	5.11588e-06	0.00553473	0.432436	0.450755	0.443046	0.43494	0.511133	0.447508	0.435318	0.476292	0.480267	0.472617	0.47952	0.472725		0.425019	0.43254	0.432436	0.398003	0.464073	0.457847	0.423224	0.465313	0.458572	0.468728	0.462482	0.501466	0.459913	0.394528	0.413855	0.402077	0.409681	0.437867	0.383076	0.418269	0.416013	0.4215	0.394319	0.393283	0.446211	0.376067
T cells	RIPOR2	2.77174e-05	0.0216183	0.417332	0.874081	0.864556	0.865118	0.87258	0.706524	0.783396	0.748978	0.725417	0.857913	0.840762	0.82878		0.57779	0.807565	0.841457	0.730596	0.4526	0.417332	0.48776	0.452175	0.721236	0.698261	0.833679	0.829755	0.882765	0.798403	0.605696	0.577574	0.718264	0.663119	0.743959	0.794859	0.766248	0.572025	0.635187	0.777804	0.833348	0.868172
T cells	CD69	2.95639e-07	0.000413132	0.416677	0.50261	0.501512	0.501452	0.502757	0.502757	0.496351	0.498794	0.50172	0.501778	0.416677	0.464774		0.502757	0.502757	0.474507	0.50011	0.5017	0.502757	0.502757	0.502757	0.502757	0.502403	0.502168	0.502757	0.502757	0.502757	0.502757	0.502757	0.502757	0.502406	0.502757	0.502757	0.502757	0.502757	0.502322	0.50164	0.491361	0.502757
T cells	ITGAL	4.75277e-05	0.033208	0.397482	0.548943	0.544002	0.530701	0.530226	0.511997	0.473496	0.518137	0.534704	0.533678	0.408926	0.397482		0.531668	0.529971	0.559305	0.532861	0.527327	0.529904	0.516845	0.535666	0.534979	0.516037	0.476428	0.536916	0.515378	0.53131	0.522235	0.515449	0.512443	0.496164	0.52249	0.527465	0.510344	0.517568	0.508587	0.530009	0.541489	0.548108
T cells	LINC00861	6.3623e-07	0.000790292	0.390634	0.433998	0.435264	0.434586	0.435264	0.435264	0.435264	0.435264	0.434451	0.435264	0.435264	0.390634		0.435264	0.435264	0.435264	0.435264	0.435264	0.435264	0.433278	0.435264	0.435264	0.435264	0.435264	0.435264	0.435264	0.435264	0.435264	0.435264	0.435264	0.435264	0.435264	0.435264	0.435264	0.434779	0.435264	0.435264	0.435264	0.435264
T cells	CARD11	3.42226e-05	0.0260854	0.373796	0.620229	0.617946	0.617644	0.626807	0.591801	0.599297	0.613325	0.619531	0.616612	0.352977	0.505135		0.609398	0.600852	0.626807	0.620732	0.608334	0.588617	0.614211	0.620467	0.601792	0.6132	0.608296	0.621616	0.626807	0.373796	0.614742	0.613556	0.618702	0.618226	0.624248	0.616592	0.614592	0.611941	0.614938	0.621147	0.612063	0.62204
T cells	SLAMF6	9.8251e-08	0.000150882	0.349938	0.35993	0.360167	0.360167	0.360167	0.360167	0.360167	0.359105	0.360167	0.360167	0.357975	0.349938		0.360167	0.360167	0.360167	0.360167	0.360167	0.360167	0.359047	0.35768	0.360167	0.359538	0.359698	0.360167	0.360167	0.360167	0.359479	0.359134	0.360167	0.360167	0.360167	0.360167	0.360167	0.359893	0.360167	0.360167	0.360167	0.360167
T cells	AC022075.1	1.0527e-05	0.0103139	0.340753	0.34112	0.397263	0.416044	0.443039	0.435365	0.443039	0.434078	0.436221	0.340753	0.439609	0.418594		0.422746	0.443039	0.443039	0.434954	0.438541	0.439011	0.430594	0.43861	0.432261	0.438118	0.439423	0.43126	0.443039	0.43805	0.427719	0.43982	0.428217	0.434421	0.440449	0.420427	0.434839	0.434994	0.434785	0.432677	0.395828	0.357397
T cells	LEPROTL1	5.802e-05	0.0389175	0.318968	0.446072	0.460377	0.443084	0.451372	0.431228	0.491452	0.460929	0.442716	0.417019	0.404671	0.40046		0.463121	0.41418	0.464886	0.318968	0.390396	0.403904	0.366343	0.408407	0.379717	0.393864	0.415512	0.370589	0.410071	0.434344	0.430781	0.418793	0.400753	0.41108	0.389922	0.368055	0.372181	0.414361	0.413918	0.397531	0.449919	0.445751
T cells	PTPN22	5.92209e-05	0.0389441	0.315329	0.383156	0.388507	0.378993	0.388507	0.388507	0.368328	0.369011	0.383713	0.38287	0.352368	0.315329		0.385458	0.36757	0.388507	0.379206	0.371455	0.370333	0.369666	0.378694	0.388507	0.364429	0.370507	0.382772	0.388507	0.349373	0.370513	0.352557	0.354656	0.364867	0.354749	0.373514	0.349953	0.368087	0.364101	0.369509	0.378249	0.382571
T cells	CD3E	1.62298e-06	0.00187695	0.311443	0.320627	0.320627	0.318696	0.320627	0.320627	0.316926	0.320627	0.318899	0.320627	0.320042	0.320627		0.311443	0.320627	0.320627	0.320627	0.319793	0.320627	0.316813	0.320627	0.320627	0.319535	0.318922	0.320627	0.320627	0.317449	0.320627	0.320627	0.320627	0.320627	0.320627	0.320627	0.320627	0.319501	0.319043	0.319712	0.314789	0.319256
T cells	GZMA	1.61184e-05	0.013861	0.292642	0.332892	0.333176	0.33248	0.333176	0.333176	0.333176	0.333176	0.333176	0.333176	0.332195	0.292642		0.333176	0.333176	0.333176	0.333176	0.332918	0.333176	0.333176	0.327954	0.333176	0.333176	0.332414	0.333176	0.333176	0.330246	0.333176	0.333176	0.331392	0.332254	0.333176	0.329092	0.333176	0.333176	0.332057	0.332381	0.333176	0.333176
T cells	TRBC2	8.19231e-06	0.00858605	0.287762	0.341858	0.343112	0.343112	0.343112	0.342313	0.343112	0.343112	0.342264	0.343112	0.338295	0.328334		0.343112	0.331437	0.317789	0.340687	0.341809	0.33538	0.339119	0.287762	0.343112	0.327053	0.339852	0.338797	0.343112	0.343112	0.342462	0.34085	0.343112	0.340153	0.343112	0.338404	0.340853	0.341748	0.343112	0.342631	0.343112	0.341675
T cells	CST7	1.31378e-05	0.0115952	0.28543	0.311299	0.311503	0.310972	0.311503	0.311503	0.311503	0.311503	0.311503	0.311503	0.306	0.28543		0.311503	0.311503	0.311503	0.311503	0.311503	0.311503	0.311503	0.311503	0.311503	0.309608	0.311382	0.311503	0.311503	0.311503	0.311503	0.311503	0.311503	0.311503	0.311503	0.311503	0.311503	0.311173	0.311503	0.310729	0.311503	0.311503
T cells	TMEM71	1.30499e-05	0.0115952	0.282365	0.310675	0.308769	0.3097	0.311937	0.308673	0.311937	0.309134	0.310705	0.308279	0.275151	0.299167		0.301933	0.282365	0.311937	0.297915	0.311447	0.306185	0.310238	0.310972	0.308075	0.308911	0.307776	0.311937	0.311937	0.311937	0.309927	0.308648	0.309257	0.310199	0.311937	0.304294	0.310325	0.308578	0.308947	0.309826	0.304875	0.311937
T cells	CD7	4.36121e-06	0.00487554	0.27912	0.295249	0.295708	0.295708	0.295708	0.295708	0.295708	0.295708	0.295708	0.295708	0.28318	0.27912		0.295708	0.295708	0.295708	0.295708	0.295708	0.295708	0.295708	0.295708	0.295708	0.295708	0.29536	0.295708	0.295708	0.295708	0.295708	0.295708	0.295708	0.295708	0.295708	0.295708	0.295708	0.295468	0.295708	0.295544	0.295708	0.295708
T cells	CD3G	4.55139e-05	0.0324775	0.245837	0.265266	0.266138	0.265403	0.266138	0.26407	0.261394	0.260799	0.264516	0.265411	0.263134	0.245837		0.266138	0.266138	0.266138	0.266138	0.264887	0.266138	0.263147	0.266138	0.266138	0.264148	0.264249	0.266138	0.266138	0.26291	0.263871	0.265186	0.264432	0.263207	0.266138	0.263592	0.264849	0.264517	0.264122	0.265745	0.266138	0.263308
T cells	GZMK	4.51542e-05	0.0324775	0.238728	0.24738	0.248091	0.248091	0.248091	0.248091	0.248091	0.246882	0.248091	0.248091	0.248091	0.248091		0.248091	0.248091	0.248091	0.246549	0.248091	0.246834	0.248091	0.247003	0.248091	0.248091	0.247944	0.238728	0.248091	0.248091	0.248091	0.248091	0.248091	0.247551	0.248091	0.247478	0.248091	0.248091	0.247337	0.248091	0.241577	0.248091
T cells	CCL4	3.6333e-05	0.0270786	0.223137	0.240815	0.239049	0.2406	0.241564	0.241564	0.237146	0.241564	0.241564	0.241063	0.230926	0.223137		0.241564	0.232875	0.241564	0.231808	0.241564	0.241564	0.241564	0.241564	0.241564	0.241564	0.241504	0.235925	0.241564	0.241564	0.241267	0.241564	0.241564	0.241222	0.241564	0.241564	0.241564	0.241564	0.24119	0.240889	0.237708	0.239946
STR	CEMIP	1.38273e-43	4.63739e-39	2.30969	2.81066	2.79641	2.802	2.76672	2.75547	2.75326	2.79239	2.77963	2.81408	2.80173	2.74674	2.81226		2.76088	2.73849	2.71508	2.79074	2.79124	2.76068	2.79469	2.74299	2.51263	2.74631	2.7867	2.83694	2.76119	2.77976	2.73997	2.75664	2.52254	2.30969	2.42887	2.38393	2.69798	2.64687	2.62562	2.75669	2.81008
STR	BICC1	4.36563e-07	0.00112626	1.21894	1.67501	1.66927	1.66451	1.21894	1.6425	1.53224	1.50162	1.40411	1.64345	1.67248	1.64576	1.65815		1.50015	1.69704	1.65023	1.11191	1.38445	1.49703	1.404	1.66635	1.64765	1.67965	1.64312	1.69704	1.60821	1.32053	1.36566	1.57272	1.52109	1.4617	1.46561	1.60538	1.3141	1.17383	1.15271	1.64302	1.66448
STR	FBLN1	6.4147e-12	1.07568e-07	0.789446	1.11281	1.10206	1.10285	1.11708	1.02423	1.01958	1.03014	1.04269	1.1129	1.10825	1.03718	1.1032		0.789446	0.994716	1.06554	1.10987	1.11576	1.11189	1.11487	1.11708	1.1102	1.10805	1.11533	1.11708	1.11067	1.10602	1.11016	1.10781	1.10936	1.10941	1.1094	1.10811	1.11276	1.11327	1.11498	1.06807	1.10374
STR	CYP1B1	5.131e-11	4.63697e-07	0.731211	0.79344	0.799486	0.797896	0.731211	0.787606	0.791719	0.78339	0.78882	0.793144	0.773918	0.695679	0.799486		0.724016	0.737911	0.612872	0.791502	0.795306	0.78159	0.789316	0.792238	0.791544	0.795811	0.784745	0.799486	0.753538	0.79509	0.784336	0.799486	0.784607	0.788246	0.797845	0.796648	0.726861	0.650096	0.690036	0.75896	0.791225
STR	ABCA9	1.59201e-08	5.93254e-05	0.706062	1.09248	1.0065	0.938609	1.15683	1.08324	1.15683	1.14508	1.144	1.14715	1.14448	1.08069	1.14491		0.706062	1.09991	1.06109	1.01301	1.06421	1.01136	0.988192	1.01296	0.921486	1.12495	1.14339	1.15683	0.91396	1.02759	1.04104	1.0457	0.990986	1.01957	0.967816	1.0454	0.939918	1.00539	1.0174	1.09388	1.10707
STR	IGFBP6	1.83209e-08	6.14448e-05	0.67012	0.898851	0.890597	0.898899	0.868822	0.907897	0.88851	0.898877	0.897852	0.903383	0.887733	0.833393	0.853956		0.651494	0.67012	0.829817	0.900652	0.897964	0.900409	0.896142	0.886275	0.891173	0.901006	0.850414	0.907897	0.907897	0.896981	0.8887	0.896577	0.890816	0.895117	0.889731	0.896635	0.89587	0.89816	0.888544	0.830072	0.906245
STR	UACA	1.07405e-07	0.000300179	0.488347	0.998179	0.951107	0.929343	0.893043	0.924811	1.11034	1.02659	1.0334	1.1119	1.05127	1.04507	1.12125		0.687955	0.899507	0.488347	1.13302	1.11461	1.14402	1.1413	1.14128	1.1425	1.14221	1.1466	1.15073	1.1406	1.146	1.14419	1.14304	1.14057	1.1374	1.14826	1.14236	1.13774	1.13325	1.14441	1.01087	1.01962
STR	C7	3.70044e-08	0.000112823	0.444735	0.528595	0.529311	0.527217	0.529311	0.527427	0.529311	0.521567	0.525713	0.52855	0.52472	0.444735	0.529311		0.462365	0.496317	0.451421	0.528232	0.528425	0.526349	0.529311	0.529311	0.527594	0.526833	0.529311	0.529311	0.529311	0.527766	0.528783	0.523141	0.527292	0.529311	0.527522	0.527318	0.527738	0.527723	0.526929	0.521441	0.52556
STR	COL6A3	5.53041e-11	4.63697e-07	0.405921	0.423984	0.422223	0.421174	0.425034	0.425034	0.416242	0.420847	0.424547	0.423492	0.423003	0.405921	0.413198		0.425034	0.425034	0.416562	0.423355	0.425034	0.423852	0.422382	0.421413	0.422754	0.422492	0.424092	0.425034	0.415216	0.423829	0.423183	0.425034	0.421804	0.420422	0.417638	0.425034	0.421611	0.422759	0.42324	0.42163	0.423787
STR	LINC01482	4.123e-09	2.30462e-05	0.380354	0.502819	0.500648	0.502848	0.509534	0.505052	0.487483	0.49733	0.501261	0.501461	0.461753	0.509534	0.509534		0.485743	0.4791	0.502525	0.503713	0.502745	0.503156	0.380354	0.4923	0.489265	0.499039	0.503631	0.509534	0.502616	0.496383	0.496799	0.498731	0.490122	0.492259	0.46731	0.47395	0.485832	0.496248	0.496412	0.509534	0.500756
STR	PRDM6	1.75546e-06	0.00392498	0.374749	0.449985	0.448455	0.39068	0.471165	0.441982	0.452485	0.44688	0.442434	0.456578	0.460507	0.463635	0.456114		0.407061	0.374749	0.434783	0.459393	0.456281	0.445389	0.465673	0.458088	0.446192	0.458513	0.449792	0.471165	0.437647	0.450227	0.442419	0.445358	0.441375	0.415916	0.447565	0.446174	0.442042	0.450818	0.45013	0.456769	0.441817
STR	ADH1B	2.34697e-06	0.00491954	0.369378	0.468357	0.464183	0.467055	0.468534	0.468534	0.460537	0.466283	0.468534	0.468043	0.464845	0.455764	0.468534		0.369378	0.425913	0.447765	0.468534	0.468534	0.468534	0.468534	0.468534	0.465511	0.468302	0.463796	0.468534	0.468534	0.468534	0.468181	0.468534	0.468534	0.468534	0.468534	0.468534	0.468113	0.468267	0.468534	0.450078	0.468534
STR	ACADL	1.3153e-08	5.51409e-05	0.355874	0.523683	0.520846	0.523214	0.478393	0.505616	0.482359	0.491594	0.515211	0.496207	0.520425	0.524782	0.524782		0.524782	0.500746	0.524782	0.49333	0.420392	0.424176	0.513133	0.50869	0.355874	0.522501	0.524782	0.524782	0.521269	0.522153	0.524204	0.522596	0.524782	0.524782	0.524031	0.522963	0.52391	0.523151	0.524559	0.503021	0.523811
STR	LTBP2	5.39141e-10	3.61634e-06	0.342264	0.358691	0.355394	0.354923	0.362256	0.357694	0.346523	0.350717	0.355277	0.359277	0.350904	0.362256	0.362256		0.362256	0.362256	0.358214	0.351171	0.357651	0.352145	0.359671	0.342264	0.356895	0.352761	0.362256	0.362256	0.354857	0.352619	0.355295	0.355407	0.35786	0.348844	0.351933	0.358998	0.353752	0.351739	0.350923	0.345788	0.357112
STR	LRP1	9.91127e-06	0.0174949	0.304967	0.855689	0.857498	0.878588	0.781564	0.428174	0.488894	0.569672	0.474245	0.304967	0.481336	0.772568	0.849573		0.521373	0.864586	0.814466	0.646766	0.722008	0.66175	0.735214	0.696452	0.694974	0.65885	0.659771	0.774571	0.759366	0.71649	0.690977	0.637387	0.707318	0.70712	0.649776	0.647306	0.701154	0.666964	0.668486	0.81031	0.86274
STR	TNXB	5.28827e-06	0.00985322	0.286172	0.463678	0.453097	0.454283	0.467882	0.438355	0.351882	0.395776	0.439123	0.456879	0.460186	0.404608	0.440094		0.366061	0.415523	0.286172	0.420916	0.440968	0.425966	0.423467	0.432279	0.439146	0.387617	0.453623	0.467882	0.355713	0.431905	0.422799	0.431054	0.420895	0.379845	0.394405	0.402706	0.420463	0.401177	0.395373	0.436349	0.460241
STR	OGN	6.56537e-07	0.00157278	0.265171	0.305644	0.302874	0.308719	0.311647	0.303846	0.290043	0.305359	0.306263	0.309318	0.308657	0.265171	0.311647		0.295495	0.311647	0.298846	0.306651	0.304867	0.304507	0.30947	0.308383	0.303534	0.300144	0.305743	0.311647	0.308987	0.309358	0.307039	0.305789	0.304786	0.302689	0.306567	0.306569	0.306315	0.302718	0.305863	0.304986	0.308137
STR	SLC6A20	8.3687e-09	4.00956e-05	0.264581	0.279717	0.280483	0.279631	0.280483	0.280483	0.272098	0.279425	0.278789	0.280483	0.278195	0.277409	0.280483		0.280483	0.280483	0.280483	0.276171	0.280483	0.280483	0.279502	0.280483	0.279618	0.280326	0.279927	0.280483	0.276835	0.27908	0.264581	0.270685	0.277973	0.268332	0.277731	0.274389	0.275124	0.278451	0.273118	0.275332	0.278975
STR	WDR86	1.79177e-05	0.0300461	0.256488	0.310208	0.31267	0.312173	0.284363	0.309496	0.299009	0.297689	0.300157	0.299105	0.309598	0.31267	0.31267		0.256488	0.31267	0.295707	0.306564	0.304664	0.307893	0.305004	0.31267	0.304373	0.311195	0.300167	0.31267	0.30974	0.30462	0.268041	0.308255	0.307109	0.303468	0.311406	0.31267	0.28255	0.291691	0.311296	0.267709	0.31267
STR	BMP5	4.16329e-06	0.00821344	0.243743	0.272187	0.270118	0.271351	0.243743	0.272822	0.272822	0.271481	0.271541	0.272409	0.270867	0.272822	0.272822		0.272822	0.272822	0.272822	0.271028	0.271453	0.270778	0.270923	0.272822	0.270568	0.272078	0.272822	0.272822	0.259457	0.262766	0.264189	0.270933	0.2678	0.272822	0.271023	0.270984	0.270933	0.271376	0.271268	0.261886	0.272822
PER	DLC1	1.44399e-18	4.84284e-14	1.62667	2.67482	2.422	1.62667	3.80864	2.50555	3.60607	3.51336	3.00769	3.20908	3.76638	3.74547	3.72333	3.24591		2.48527	2.8007	3.46497	3.53802	3.7566	3.52623	3.21958	3.18731	3.81854	3.67191	3.88411	2.40715	1.81273	3.55708	3.41832	3.53799	3.75701	3.73285	3.85504	3.6086	3.80262	3.82404	3.10871	2.79499
PER	EPS8	7.38327e-10	6.1905e-06	1.1439	2.1336	2.09349	1.88142	2.06914	1.8175	1.97846	1.9946	1.93248	1.86301	1.66964	2.08872	2.1711	1.1439		1.37406	1.47501	2.06221	1.83212	2.17428	2.1798	2.25443	2.25024	2.18076	2.23845	2.28031	2.20424	2.23906	2.25693	2.26181	2.25095	2.2574	2.25626	2.25071	2.2645	2.26328	2.26337	2.10952	2.12109
PER	PDE7B	1.20434e-10	1.34637e-06	1.09771	2.1619	2.14682	2.1608	1.95841	2.11229	1.6898	1.51172	1.09771	1.43752	2.15107	2.16862	2.15565	1.78954		1.98441	1.70552	1.62912	1.4866	1.87834	1.8726	2.14665	1.96829	2.16296	2.11919	2.1937	2.05505	2.13314	1.96561	2.16491	2.10852	2.04209	1.91614	1.69462	1.46991	1.51401	1.41631	2.08328	2.17265
PER	SLC6A12	3.78615e-12	6.349e-08	0.978616	1.12953	1.11825	1.14863	1.15189	1.14449	1.14881	1.15114	1.14665	1.14345	1.14947	1.15189	1.15189	0.978616		1.1121	0.99007	1.1452	1.15189	1.15189	1.15189	1.14749	1.14929	1.14114	1.14389	1.15189	1.15189	1.14836	1.1507	1.1466	1.15	1.14915	1.15113	1.15189	1.14638	1.14945	1.14929	1.12017	1.12944
PER	MIR4435-2HG	4.46669e-09	2.99608e-05	0.925369	1.49953	1.5065	1.50031	1.46052	1.51131	1.44962	1.50348	1.50179	1.49845	1.47197	1.13665	1.20231	1.03275		1.15451	1.0519	1.45675	1.50863	1.48928	1.22479	1.47847	1.01561	1.42081	1.45242	1.53042	1.44632	1.00784	1.01084	1.13257	1.04657	0.925369	1.29759	1.34604	1.16791	0.988439	1.21568	1.50104	1.50071
PER	AL138828.1	3.85429e-07	0.00184664	0.737006	0.916455	0.915581	0.912158	0.881247	0.89204	0.805779	0.846802	0.839983	0.840735	0.903546	0.91856	0.914583	0.84678		0.873791	0.737006	0.858947	0.82921	0.882335	0.90459	0.921634	0.889692	0.910396	0.921634	0.921634	0.905793	0.900437	0.892718	0.902013	0.891021	0.903579	0.894449	0.848629	0.831778	0.832449	0.861793	0.908438	0.919509
PER	PDGFRB	1.95179e-05	0.0327295	0.702103	1.28456	1.2799	1.26478	1.28711	1.01209	1.20833	1.20059	1.06129	1.25506	1.28014	1.28145	1.2591	1.0394		0.702103	1.05595	1.28202	1.28173	1.28054	1.27984	1.28711	1.28071	1.28442	1.27745	1.21633	1.28076	1.27367	1.26912	1.27752	1.24976	1.21882	1.23072	1.2542	1.25874	1.27046	1.24295	1.2483	1.27604
PER	AC012409.2	4.77696e-08	0.000267016	0.672942	0.781065	0.773891	0.778155	0.785796	0.740983	0.743651	0.768451	0.77636	0.778194	0.781484	0.766177	0.769345	0.701695		0.726972	0.672942	0.709072	0.702839	0.775889	0.772003	0.77151	0.77376	0.762993	0.780432	0.785796	0.726298	0.773044	0.755779	0.764147	0.773819	0.774	0.774009	0.772735	0.775075	0.763507	0.775013	0.777645	0.778244
PER	GGT5	4.09164e-06	0.00948232	0.66013	0.941843	0.939153	0.939606	0.944293	0.940998	0.918762	0.883002	0.926462	0.942505	0.941347	0.908427	0.944293	0.781325		0.66013	0.601649	0.94119	0.944293	0.941063	0.938256	0.944293	0.939433	0.940487	0.939476	0.918107	0.938724	0.943135	0.941938	0.944293	0.941379	0.93366	0.941487	0.941656	0.941651	0.942247	0.942619	0.899987	0.938971
PER	SLC12A2	5.48109e-07	0.00229781	0.658672	0.731361	0.707836	0.658672	1.3681	1.31565	1.31373	1.30841	1.29019	1.20399	1.29782	1.26889	1.26702	1.09365		1.18221	0.769372	1.06848	1.18793	1.18232	1.14358	1.2433	1.15559	0.97852	1.20707	1.30738	1.08463	0.974015	1.01298	0.994574	1.05162	1.07191	1.02064	1.17611	0.836005	0.920948	1.02878	1.10767	0.767165
PER	COL4A4	7.3368e-07	0.00273402	0.644633	0.758897	0.752706	0.750379	0.644633	0.749746	0.726035	0.71967	0.749418	0.63973	0.746676	0.621893	0.74222	0.604846		0.709611	0.641431	0.735269	0.719679	0.67701	0.744201	0.739149	0.74787	0.740749	0.737222	0.762052	0.742976	0.751832	0.751866	0.751428	0.752836	0.756525	0.753389	0.758237	0.745507	0.74867	0.752204	0.762052	0.753241
PER	SLC38A11	1.24921e-06	0.00380872	0.644199	1.20498	1.21095	1.20866	1.21095	1.21095	1.21095	1.20908	1.20398	1.20306	1.20484	1.19009	1.21095	1.16659		1.01826	0.970256	1.20496	1.1964	1.20123	1.20856	1.20855	1.19044	1.20865	1.20647	1.21095	1.19091	1.19648	1.10117	1.11653	1.16404	0.7585	0.644199	0.874979	0.734268	0.833558	0.90456	1.21095	1.20396
PER	MYO1B	4.241e-06	0.00948232	0.632993	1.28592	1.28263	1.28627	1.29085	1.28494	1.29085	1.28087	1.28793	1.28467	1.28406	1.22104	1.22859	1.11		1.12738	0.929486	1.24934	1.1058	1.21482	1.221	0.632993	0.902051	1.28575	1.2686	1.29085	1.28405	1.2566	1.21061	1.13372	1.26621	1.15821	1.1587	1.24966	1.14983	1.13403	1.11272	1.25904	1.28542
PER	PTEN	6.08812e-06	0.0120108	0.625611	1.22256	1.30106	1.24857	1.01314	1.16352	1.37087	1.23638	1.18703	1.1191	0.952751	1.08212	1.05524	0.858102		0.885306	0.798809	0.956232	1.02729	0.904324	1.00485	1.05317	0.993511	0.625611	1.18797	1.06984	0.841564	0.951933	0.984821	0.934787	0.889841	0.975698	0.822336	0.874685	0.993065	1.00141	1.00665	1.12971	1.22277
PER	NDUFA4L2	1.75566e-06	0.00452933	0.625139	1.07292	1.07611	1.07176	1.07611	1.07611	1.07611	1.07382	1.06881	1.07556	1.07252	0.998247	1.06419	1.00949		0.760862	0.625139	1.07011	1.06646	1.06634	1.06497	1.06505	1.07362	1.0621	1.07141	1.06902	1.07611	1.06651	1.07235	1.07078	1.07121	1.06315	1.06683	1.0702	1.07136	1.07303	1.06937	1.04224	1.07031
PER	SLC30A10	1.19607e-06	0.00380872	0.605075	0.836226	0.841982	0.832663	0.819773	0.605075	0.821452	0.784549	0.618944	0.828021	0.841662	0.791233	0.833875	0.769385		0.792165	0.716501	0.782021	0.770956	0.803957	0.790552	0.836509	0.809607	0.834478	0.818168	0.84808	0.751189	0.728192	0.76598	0.805103	0.815163	0.806662	0.827989	0.818992	0.801834	0.770939	0.792701	0.833918	0.836047
PER	TFPI	5.36253e-06	0.0112405	0.570592	0.908574	0.907606	0.908894	0.911603	0.886313	0.887949	0.901744	0.906837	0.909201	0.909385	0.908529	0.892505	0.570592		0.634996	0.652195	0.910173	0.911603	0.911603	0.911603	0.911603	0.909781	0.90883	0.911603	0.911603	0.909385	0.901472	0.902575	0.902655	0.897923	0.911603	0.908899	0.910091	0.907953	0.907454	0.910585	0.898303	0.907714
PER	HIGD1B	1.4341e-06	0.00400806	0.568087	0.843415	0.834025	0.841947	0.847332	0.841931	0.847332	0.844392	0.845603	0.841718	0.843208	0.780858	0.840281	0.847332		0.817206	0.568087	0.836775	0.838397	0.842126	0.844204	0.843071	0.843153	0.819299	0.847332	0.847332	0.847332	0.838197	0.840648	0.841545	0.840054	0.833772	0.830873	0.841295	0.841126	0.837924	0.841786	0.842096	0.846124
PER	ITIH5	2.70467e-05	0.042825	0.513851	0.991693	0.989877	0.988856	0.797063	0.957598	0.969568	0.960335	0.984855	0.991272	0.985087	0.990154	0.967106	0.580577		0.701911	0.513851	0.991898	0.991481	0.992092	0.986592	0.991265	0.990597	0.98767	0.982448	0.995811	0.98941	0.990499	0.991864	0.987185	0.990755	0.994155	0.989691	0.989607	0.991455	0.991554	0.992186	0.96094	0.991722
PER	GJC1	1.67951e-05	0.031293	0.470543	0.613976	0.615478	0.609704	0.616933	0.603667	0.609468	0.61221	0.614641	0.614945	0.612051	0.616933	0.604507	0.59009		0.470543	0.506302	0.607803	0.605933	0.613378	0.600475	0.567709	0.597983	0.552387	0.605465	0.616933	0.605789	0.540032	0.566197	0.607966	0.545953	0.538962	0.578064	0.611664	0.599243	0.601597	0.596624	0.600297	0.609374
PER	SMOC2	1.91907e-05	0.0327295	0.427343	0.563348	0.56248	0.560192	0.564803	0.561484	0.564803	0.5643	0.562844	0.552208	0.562387	0.564803	0.564803	0.466909		0.480763	0.427343	0.481953	0.551389	0.528721	0.547319	0.455484	0.517903	0.559519	0.558864	0.564803	0.561585	0.559953	0.560892	0.560464	0.562679	0.55408	0.561488	0.555511	0.561763	0.557371	0.560732	0.55986	0.564803
PER	CYSLTR2	2.8092e-05	0.042825	0.369734	0.430946	0.420797	0.424323	0.414834	0.422838	0.418328	0.420648	0.425506	0.426551	0.435092	0.443913	0.41936	0.410595		0.443913	0.369734	0.423457	0.439565	0.430005	0.426487	0.440826	0.431344	0.419488	0.419265	0.443913	0.419334	0.413061	0.416626	0.429656	0.423018	0.436582	0.431523	0.426381	0.432814	0.422706	0.439672	0.427252	0.432264
VSM	TAGLN	1.19959e-26	4.0232e-22	3.19465	3.77584	3.71396	3.70454	3.73938	3.76725	3.70737	3.76128	3.78451	3.78634	3.77701	3.64208	3.77902	3.45476	3.19465		3.53809	3.78477	3.78692	3.77157	3.76526	3.75552	3.7698	3.79366	3.7847	3.80765	3.79059	3.79644	3.79563	3.79876	3.77791	3.7778	3.7767	3.7803	3.78244	3.78635	3.79094	3.74189	3.78172
VSM	MYH11	9.26028e-20	1.55286e-15	2.14361	2.23445	2.19578	2.14361	2.22548	2.27333	2.22149	2.2558	2.26459	2.27202	2.25481	2.27903	2.26202	2.25919	2.18723		2.23227	2.26837	2.21419	2.20222	2.27617	2.26247	2.27031	2.26143	2.27859	2.27903	2.27903	2.26852	2.26965	2.27039	2.26322	2.27256	2.26951	2.27746	2.27069	2.26871	2.27125	2.22188	2.24566
VSM	MYL9	2.52201e-14	1.69166e-10	1.95802	2.7668	2.74951	2.77266	2.75201	2.77768	2.71671	2.76759	2.77299	2.77151	2.76458	2.67719	2.75373	2.69818	1.95802		2.49965	2.77291	2.77374	2.77033	2.77102	2.76397	2.77409	2.77402	2.73644	2.77768	2.7695	2.76811	2.77295	2.77167	2.76382	2.77044	2.75565	2.73505	2.7736	2.77545	2.77557	2.67029	2.76271
VSM	ACTA2	2.49094e-16	2.7847e-12	1.95159	2.413	2.40562	2.41005	2.21881	2.40221	2.37268	2.37074	2.39513	2.40681	2.38089	2.32712	2.32488	2.27701	1.95159		2.29881	2.4082	2.41625	2.41275	2.41437	2.41355	2.41463	2.40733	2.41082	2.41625	2.40673	2.39974	2.39665	2.41166	2.39918	2.37351	2.38214	2.37837	2.40011	2.4019	2.40124	2.37696	2.41496
VSM	TPM2	1.91296e-14	1.60392e-10	1.7727	2.08015	2.07728	2.08053	2.05601	2.05784	2.04151	2.02562	2.05303	2.06724	2.07078	2.02287	2.06893	1.94757	1.7727		1.93715	2.05622	2.08431	2.07286	2.06479	2.06899	2.07214	2.06405	2.06794	2.08431	2.08431	2.07403	2.07154	2.08431	2.06808	2.06927	2.0719	2.07803	2.07514	2.06491	2.0603	2.04487	2.07861
VSM	ADIRF	2.56815e-10	1.07663e-06	1.7322	2.53695	2.51558	2.5432	2.34298	2.55173	2.52358	2.43502	2.50246	2.54886	2.51989	2.18294	2.4799	2.16225	1.7322		1.90795	2.55331	2.5575	2.55135	2.5436	2.5383	2.54464	2.55397	2.46816	2.47827	2.55274	2.54318	2.54679	2.5569	2.545	2.55892	2.55642	2.54847	2.55636	2.55653	2.55208	2.34209	2.54027
VSM	FLNA	6.98375e-11	3.34602e-07	1.37791	1.84754	1.84094	1.84758	1.80809	1.80068	1.5291	1.71739	1.79636	1.83834	1.84	1.76378	1.6631	1.69737	1.37791		1.50734	1.84588	1.83357	1.85208	1.83408	1.84669	1.84625	1.83425	1.83981	1.77646	1.8474	1.82275	1.8292	1.82421	1.83579	1.8375	1.83826	1.82754	1.83475	1.83039	1.84402	1.6985	1.84942
VSM	C11orf96	2.15646e-09	8.03595e-06	1.30709	1.95458	1.95269	1.96138	1.96663	1.93454	1.96179	1.95096	1.96033	1.9419	1.96145	1.94103	1.96663	1.88557	1.30709		1.81226	1.96354	1.9588	1.9564	1.95424	1.96096	1.95587	1.96314	1.93971	1.96663	1.96663	1.96495	1.96102	1.96663	1.96234	1.96663	1.96663	1.96308	1.96392	1.9659	1.9658	1.90497	1.95789
VSM	ACTB	5.65747e-11	3.16234e-07	1.30236	2.61233	2.60146	2.37406	3.21434	2.9146	2.96207	2.82155	3.13402	2.90738	2.35628	2.39608	1.84081	2.63023	1.87185		1.30236	3.00531	3.10027	3.00659	2.99289	3.04605	3.07378	2.9081	1.59474	2.35177	3.09582	2.89315	2.9306	2.96747	2.90366	2.97538	2.81328	2.80777	3.04083	3.01194	2.9145	2.17575	2.64113
VSM	CRISPLD2	6.57399e-07	0.00186774	1.0177	1.51276	1.50841	1.50166	1.52238	1.49745	1.50252	1.50532	1.50049	1.08348	1.50892	1.463	1.52238	1.2232	1.0177		1.42529	1.50797	1.5084	1.48385	1.51439	1.51829	1.50423	1.50232	1.5152	1.52238	1.50545	1.49789	1.50115	1.50759	1.48008	1.49845	1.51175	1.50043	1.50859	1.50604	1.5087	1.49293	1.50926
VSM	RHOB	5.15486e-06	0.0114033	1.00756	1.6917	1.53869	1.47987	1.53028	1.19206	1.23887	1.33701	1.61443	1.75084	1.7274	1.74026	1.742	1.6025	1.00756		1.21439	1.75932	1.76076	1.73285	1.74281	1.74128	1.74205	1.77834	1.62182	1.83126	1.8172	1.75827	1.78129	1.77802	1.72863	1.77536	1.75515	1.74172	1.78	1.78698	1.79126	1.57645	1.70702
VSM	ADAMTS1	7.19732e-07	0.00186774	1.00389	1.47993	1.48807	1.50815	1.54437	1.44245	1.48072	1.5186	1.53906	1.53017	1.53626	1.48979	1.53839	1.4458	1.00389		1.03645	1.49565	1.53528	1.54301	1.54192	1.53052	1.54021	1.5404	1.533	1.54437	1.54437	1.54144	1.54251	1.54437	1.53724	1.53877	1.5393	1.5308	1.54008	1.54351	1.53933	1.50849	1.50414
VSM	COL4A1	1.67677e-05	0.0281178	0.956668	2.02455	2.00998	2.02453	2.02944	2.02224	1.98545	1.99485	2.00542	2.02257	2.02166	1.99416	2.02944	1.6624	0.956668		1.73388	2.02299	1.98267	1.84039	1.97209	1.75953	1.93698	2.018	2.02454	2.01104	1.93921	2.01565	2.01975	2.02607	1.95152	2.01864	2.01726	1.97707	1.96804	1.94081	1.98451	1.97558	2.02415
VSM	S100A6	7.23973e-07	0.00186774	0.903939	1.66035	1.70831	1.67104	1.58857	1.68028	1.62568	1.56795	1.72128	1.72095	1.66109	1.39496	1.35496	1.39192	1.30053		0.903939	1.73707	1.75808	1.73228	1.73804	1.75935	1.76039	1.59202	1.40914	1.4345	1.76651	1.7261	1.69763	1.72866	1.70774	1.69207	1.68461	1.57185	1.74484	1.74501	1.7276	0.933724	1.70061
VSM	IGFBP4	1.19582e-05	0.0211457	0.699361	1.00756	1.01315	1.00609	0.961483	1.01315	1.00111	1.00612	1.00722	1.01129	1.00466	0.934886	1.00185	0.699361	0.773235		0.782054	0.996735	1.00352	0.994753	0.97313	0.952343	0.995445	0.997885	0.99027	1.01315	1.01315	1.00296	1.00644	1.00904	1.00929	0.996519	0.961931	1.00871	1.00612	0.986731	0.947822	0.968525	1.00314
VSM	PPP1R14A	2.66426e-05	0.0406154	0.695641	0.994272	0.695641	0.711592	1.2691	1.26483	1.20024	1.24433	1.24838	1.24977	1.23439	1.17999	1.24249	1.21562	1.02757		1.03297	1.26476	1.26523	1.26606	1.26448	1.26359	1.26562	1.26295	1.22336	1.18705	1.26495	1.2612	1.26087	1.26766	1.26468	1.2691	1.26498	1.26634	1.26618	1.26537	1.26658	1.12999	0.976839
VSM	CCDC107	2.62784e-05	0.0406154	0.677935	0.752962	0.74773	0.752744	0.677935	0.740208	0.749254	0.748055	0.750142	0.748404	0.743978	0.645046	0.70029	0.752687	0.696718		0.668049	0.729422	0.758791	0.757643	0.74933	0.735812	0.74525	0.691625	0.730884	0.691604	0.755109	0.759479	0.737326	0.754908	0.74147	0.746707	0.737232	0.755698	0.754465	0.75548	0.751798	0.719368	0.744615
VSM	ACTG2	5.93324e-07	0.00186774	0.657978	0.676715	0.676873	0.67449	0.677924	0.674312	0.677924	0.671938	0.675804	0.672321	0.67214	0.657978	0.677924	0.673855	0.677924		0.677924	0.677098	0.67642	0.675296	0.676379	0.677924	0.675099	0.675031	0.677299	0.677924	0.6653	0.6733	0.676651	0.675514	0.677575	0.670725	0.677262	0.674072	0.675928	0.676811	0.677638	0.677924	0.677924
VSM	LMOD1	5.4402e-06	0.0114033	0.648547	0.809849	0.808293	0.807175	0.814362	0.648547	0.712523	0.724781	0.750872	0.766166	0.805524	0.80537	0.803363	0.717192	0.694392		0.782712	0.784955	0.791939	0.806118	0.811233	0.814362	0.80757	0.80403	0.806167	0.814362	0.814362	0.80966	0.807397	0.803039	0.807416	0.811289	0.809766	0.808001	0.809337	0.808524	0.810027	0.802436	0.810433
VSM	MYOCD	1.19795e-05	0.0211457	0.58948	0.691508	0.685709	0.680223	0.696407	0.68063	0.642967	0.686159	0.688067	0.691143	0.686879	0.675552	0.684571	0.683131	0.58948		0.66148	0.684709	0.692029	0.686395	0.689581	0.696407	0.682335	0.679189	0.696407	0.696407	0.605345	0.685566	0.683967	0.667824	0.686821	0.691587	0.690253	0.622578	0.686308	0.686781	0.683281	0.689148	0.688089
VSM	CNN1	1.77782e-06	0.00425889	0.554927	0.581242	0.582334	0.582023	0.582334	0.582334	0.577496	0.580013	0.581538	0.580736	0.581808	0.582334	0.582334	0.582334	0.554927		0.580448	0.580552	0.582334	0.578071	0.581449	0.582334	0.579851	0.580089	0.577199	0.582334	0.582334	0.577625	0.580938	0.580238	0.580603	0.580752	0.581371	0.579312	0.576826	0.580704	0.579203	0.577097	0.582334
VSM	DES	7.11993e-06	0.0140464	0.513537	0.529611	0.529937	0.528647	0.529937	0.529937	0.522733	0.529551	0.529937	0.528656	0.529937	0.529937	0.529937	0.529937	0.513537		0.529937	0.528798	0.529937	0.529937	0.529937	0.529937	0.529937	0.52961	0.529937	0.529937	0.529937	0.527161	0.529457	0.529937	0.529937	0.529937	0.527232	0.529937	0.529658	0.529729	0.529592	0.529937	0.528743
END	CLDN5	6.17582e-22	2.07125e-18	2.25844	2.44682	2.42947	2.44767	2.25844	2.43117	2.44367	2.44304	2.44272	2.45101	2.43913	2.29504	2.4354	2.40488	2.00716	2.29307		2.4511	2.44973	2.45218	2.45354	2.44847	2.45264	2.45046	2.4144	2.45354	2.45354	2.44763	2.44856	2.45354	2.45139	2.45354	2.44917	2.44796	2.45322	2.45208	2.45206	2.35552	2.44063
END	ABCB1	1.2914e-55	2.16555e-51	2.1229	2.3998	2.40882	2.39698	2.36539	2.39646	2.39169	2.40156	2.39877	2.39625	2.39617	2.23008	2.28785	2.24431	2.1229	2.32256		2.37327	2.39615	2.38446	2.37098	2.36641	2.37546	2.35259	2.39349	2.41069	2.38374	2.2706	2.3731	2.38748	2.36954	2.39734	2.38984	2.38031	2.37725	2.33076	2.33152	2.30898	2.3947
END	FLT1	2.18131e-37	1.46313e-33	2.08037	2.66667	2.64952	2.66205	2.67806	2.66464	2.66665	2.65999	2.66662	2.66578	2.55607	2.47569	2.64885	2.62502	2.08037	2.59952		2.61927	2.67186	2.67205	2.64633	2.66657	2.65034	2.54019	2.6279	2.63414	2.66694	2.66362	2.66716	2.65832	2.66728	2.67314	2.67096	2.66999	2.66792	2.671	2.66719	2.51385	2.66328
END	ELOVL7	1.16347e-45	9.75512e-42	1.92449	1.78992	1.73636	1.47526	1.92449	1.98599	1.96128	1.97145	1.9812	1.95274	1.977	1.90002	1.98266	1.98253	1.90652	1.85171		1.93035	1.93166	1.94831	1.93614	1.85266	1.85643	1.89252	1.95019	1.99918	1.91191	1.86477	1.89104	1.75629	1.89302	1.92151	1.89988	1.95649	1.89603	1.89148	1.90239	1.77831	1.71392
END	VWF	3.46173e-56	1.161e-51	1.84371	1.94969	1.9264	1.94313	1.96702	1.92938	1.88797	1.93654	1.95375	1.95029	1.95236	1.82145	1.93819	1.91851	1.77252	1.84371		1.94599	1.96258	1.95859	1.95981	1.96266	1.95033	1.93259	1.94192	1.9494	1.95125	1.94783	1.9495	1.94775	1.94246	1.93144	1.94924	1.95022	1.94982	1.92402	1.94041	1.8662	1.9483
END	MECOM	1.79927e-20	4.93028e-17	1.83114	1.9405	1.9487	1.93666	1.89856	1.96411	1.99398	1.95953	1.98785	1.97798	1.83644	1.3875	1.82222	1.83954	1.61133	1.50522		1.9653	1.99677	1.97705	1.9768	2.01904	1.99543	1.86787	1.87184	1.83114	1.98683	1.95738	1.92675	1.87855	1.93627	1.95905	1.92431	1.92721	1.979	1.93311	1.9135	1.79099	1.91356
END	DOCK9	2.12213e-09	1.24863e-06	1.38577	0.968413	0.785776	0.6306	1.38577	1.68977	1.64034	1.66663	1.67635	1.12207	1.76225	1.72341	1.32782	1.19597	1.4242	1.64711		1.31868	1.06982	0.802295	1.35756	0.708685	1.29651	1.40138	1.6596	1.69005	1.50835	1.5227	1.19388	1.21002	1.33101	1.43366	1.45196	1.39617	1.24225	1.21786	1.39763	1.42481	0.968518
END	IFI27	3.61901e-19	8.6696e-16	1.29709	1.44746	1.43947	1.44232	1.29709	1.43458	1.41991	1.43355	1.43892	1.45566	1.43357	1.28447	1.4297	1.30877	1.12702	1.25911		1.45401	1.45334	1.45058	1.44861	1.45718	1.45295	1.44895	1.41411	1.45718	1.45452	1.44825	1.45042	1.45547	1.44905	1.45558	1.45228	1.45469	1.4518	1.45252	1.44997	1.33554	1.44453
END	ANO2	3.41944e-53	3.82271e-49	1.22206	1.43572	1.42312	1.42216	1.46064	1.43641	1.44231	1.42785	1.441	1.39136	1.45005	1.4401	1.44019	1.33965	1.43204	1.42541		1.43754	1.39024	1.453	1.44994	1.46064	1.45602	1.45183	1.45072	1.46064	1.45276	1.45255	1.44808	1.44975	1.45465	1.45652	1.45336	1.45052	1.41542	1.22206	1.35654	1.41499	1.43717
END	TMSB10	2.91027e-10	2.0076e-07	1.20894	2.59941	2.98641	2.89303	2.66832	3.11401	3.03374	2.8127	2.87204	2.86899	2.21205	1.20894	1.68588	2.42552	1.59257	1.97166		2.98037	2.93887	2.80535	2.84162	2.99886	3.01115	3.01293	0.983628	2.31909	2.85918	2.55363	2.46998	2.42312	2.14345	2.56972	2.57243	2.53735	2.76154	2.79676	2.79506	1.45268	2.48574
END	EPAS1	1.05066e-13	1.13667e-10	1.1889	2.10054	2.10036	2.09836	2.11166	2.05678	2.04001	2.05339	2.0124	2.01299	2.08186	1.99982	2.06527	1.98143	1.18067	1.1889		2.09962	2.11166	2.10571	2.11024	2.10711	2.10293	2.1049	2.08124	2.11166	2.09375	2.10162	2.09389	2.09576	2.10226	2.10562	2.10222	2.10394	2.10141	2.10004	2.10572	2.01975	2.09201
END	ATP10A	1.26563e-16	2.49686e-13	1.16101	1.62338	1.61963	1.6252	1.63084	1.62021	1.60562	1.61876	1.61713	1.61107	1.61381	1.54727	1.3326	1.51895	1.36011	1.16101		1.61482	1.59931	1.59888	1.62373	1.60585	1.62244	1.61927	1.62344	1.63084	1.60598	1.60455	1.57408	1.31068	1.57106	1.56424	1.62485	1.603	1.61434	1.6249	1.6206	1.56268	1.62622
END	PLEKHG1	1.01544e-14	1.36223e-11	1.04858	1.15091	1.16072	0.650154	1.04858	1.13059	1.02905	0.921012	0.710456	1.15339	1.15689	1.11284	1.10535	0.853778	0.966742	1.22153		1.18461	1.23388	1.17291	1.21847	1.12444	1.18699	1.20923	1.19414	1.2467	1.17485	1.21375	1.08462	1.21667	1.09197	1.14361	0.990554	1.09652	1.15799	1.18619	1.19219	1.12118	1.16792
END	CRIM1	6.02586e-10	3.88645e-07	1.00912	1.62635	1.67557	1.69759	1.66692	1.22564	1.60159	1.50699	1.3809	1.49321	1.70314	1.66865	1.52101	1.12846	1.15969	1.00912		1.35881	1.44725	1.24145	1.69798	1.61202	1.65604	1.62952	1.5082	1.61926	1.43655	1.49459	1.19915	1.39838	1.10237	1.08399	1.41831	1.14655	1.45744	1.4897	1.51994	1.59103	1.62198
END	PODXL	2.5675e-33	1.43515e-29	0.978972	1.045	1.04585	1.03744	1.05486	1.05486	1.05052	1.04464	1.04467	1.03137	1.04761	1.05486	1.04893	1.02003	0.949805	0.978972		1.0273	1.04116	1.04597	1.03683	1.04956	1.04865	1.05133	1.03372	1.05486	1.04236	1.03299	1.03203	1.03598	1.03967	1.03676	1.03091	1.03348	0.995521	1.00961	1.01649	1.00165	1.05228
END	ETS2	9.43511e-13	9.04099e-10	0.970966	1.08677	1.09748	1.09437	1.07699	1.10607	1.0952	1.09388	1.08079	1.08836	0.798529	0.982134	1.02144	0.925492	0.960319	0.817852		1.07323	1.03756	1.06235	1.06531	1.09481	1.03419	1.08733	0.887886	0.970966	1.01008	0.980243	0.94839	1.01128	0.934884	0.969949	0.973005	1.00506	0.91479	0.972211	0.964302	1.04999	1.06976
END	SLC2A1	2.28708e-22	8.52267e-19	0.922756	1.15657	1.13302	1.13689	1.1815	1.15001	0.791595	1.11526	1.12734	1.14668	1.16859	1.12017	1.13631	0.957447	0.922756	1.0992		1.16478	1.1628	1.15867	1.16853	1.17063	1.17029	1.16775	1.13909	1.1815	1.1815	1.17028	1.16794	1.16126	1.16348	1.17227	1.16096	1.16371	1.17265	1.17261	1.16822	1.129	1.14071
END	HERC2	1.87393e-06	0.000654664	0.903963	0.976807	0.810256	0.797167	0.903963	0.67205	0.912149	0.900581	0.903344	0.903131	0.940864	0.991129	1.23921	0.832084	1.03483	0.946001		0.749346	0.769197	0.722044	0.823609	0.798735	0.763021	0.712794	1.03854	1.13384	0.728509	0.713612	0.652977	0.553418	0.615355	0.673218	0.679765	0.638774	0.652013	0.667929	0.680652	1.06354	1.02493
END	ERG	1.62963e-24	7.80781e-21	0.858437	1.21537	1.21595	1.2147	1.22234	1.19765	1.20064	1.21212	1.21019	1.21079	1.20437	1.10813	1.21053	1.15268	1.13705	1.06514		1.20787	1.21741	1.21794	1.2168	1.2029	1.1985	1.18948	1.21456	1.22234	0.858437	1.15349	1.21055	1.2184	1.19885	1.21608	1.2069	1.21906	1.19561	1.20817	1.21356	1.19195	1.20911
END	TBC1D4	4.74804e-09	2.654e-06	0.855105	1.04812	1.03582	1.05745	0.976444	1.03924	1.05938	1.04107	0.986117	0.964369	0.727229	1.05957	1.02738	0.998786	0.673866	1.00785		0.572074	0.735243	0.592718	0.686864	0.763859	0.437299	0.901294	1.00931	0.855105	0.758485	0.792599	0.851095	0.929025	0.771741	0.844184	0.865122	1.01475	0.848288	0.86466	0.886172	0.972555	1.04532
END	PECAM1	2.17926e-16	4.06045e-13	0.835966	1.15007	1.15753	1.14543	1.15948	1.13866	1.14699	1.14328	1.14964	1.15192	0.982216	0.835966	1.05399	1.1387	1.06658	1.03655		1.14904	1.1543	1.15054	1.14519	1.15564	1.15094	1.14046	1.14294	1.15948	1.10448	1.12448	1.13294	1.07661	1.14416	1.13642	1.14812	1.15434	1.1485	1.14637	1.15098	1.13869	1.14407
END	MT2A	8.1602e-06	0.00253404	0.82629	2.44884	2.29146	2.42968	2.16561	1.99194	0.601907	1.21412	1.64017	2.31774	2.43064	2.05967	2.37908	2.19208	0.82629	1.23289		2.64863	2.63172	2.65701	2.63837	2.63201	2.64445	2.6204	2.40238	2.59295	2.65795	2.6109	2.61831	2.61945	2.64565	2.63625	2.65227	2.63746	2.6445	2.63327	2.61377	1.37768	2.31339
END	ST6GALNAC3	1.76362e-21	5.37711e-18	0.815802	1.43801	1.39596	0.815802	2.28943	1.51812	1.99144	1.95901	2.1592	2.36606	1.15479	2.27798	2.25716	2.18889	2.25265	2.24919		2.31125	2.10209	2.08066	2.0255	1.88229	1.98996	2.38193	2.25573	2.31982	2.06359	2.17327	2.12317	2.26894	1.68767	2.07405	2.22447	1.6767	2.04349	2.1695	2.18705	2.06183	1.53903
END	ID1	7.25341e-15	1.05767e-11	0.807988	1.052	1.05108	1.04903	1.05983	1.04355	0.909538	0.936192	1.03962	1.05604	1.04818	0.968809	1.05983	0.759716	0.872438	0.807988		1.05814	1.05768	1.05714	1.05448	1.05983	1.05793	1.0506	1.04221	1.05983	1.05253	1.05421	1.05311	1.0576	1.05769	1.05818	1.05445	1.05728	1.05872	1.05703	1.05631	0.969376	1.05024
END	NFKBIA	2.53183e-06	0.000875387	0.790968	0.95525	0.919376	0.99732	1.00639	0.94437	0.764128	0.911266	0.99264	0.99032	0.934099	0.798386	1.03594	0.841193	0.63012	0.785351		0.991743	1.03358	1.02927	1.01504	1.00849	1.03511	0.989742	0.939238	0.790968	1.00278	1.01897	1.02651	1.03309	1.00629	1.0057	0.95778	0.981346	1.02822	1.03837	1.03611	0.853545	0.930514
END	ITGA6	1.52041e-11	1.18585e-08	0.77412	0.886753	0.870261	0.87872	0.77412	0.866309	0.6814	0.634953	0.622134	0.899364	0.779969	0.80113	0.827803	0.818842	0.861101	0.879855		0.895624	0.843508	0.773502	0.897452	0.844742	0.898035	0.899402	0.869458	0.90543	0.827155	0.864457	0.888964	0.900817	0.857575	0.87099	0.892383	0.901209	0.898902	0.893871	0.898427	0.801821	0.881794
END	TM4SF1	9.27842e-15	1.29658e-11	0.729455	0.929348	0.932526	0.930828	0.936775	0.936775	0.936775	0.930953	0.930544	0.911218	0.926095	0.839481	0.899496	0.779502	0.800825	0.729455		0.935688	0.936775	0.936775	0.934378	0.936775	0.93446	0.935541	0.921285	0.936775	0.936775	0.933675	0.933953	0.934437	0.936208	0.928685	0.934878	0.936775	0.93633	0.935612	0.932803	0.884427	0.923688
END	SLCO4A1	6.9875e-17	1.46467e-13	0.717437	0.768103	0.77107	0.769053	0.77107	0.77107	0.77107	0.768191	0.764748	0.765789	0.758012	0.683277	0.752064	0.76463	0.698948	0.751274		0.748785	0.760759	0.758178	0.750886	0.746912	0.757874	0.764845	0.741147	0.717437	0.760497	0.756926	0.758551	0.764094	0.759328	0.752628	0.744282	0.759909	0.754153	0.752004	0.74996	0.744358	0.765028
END	BACE2	1.08412e-09	6.73318e-07	0.714261	0.745295	0.732667	0.474111	0.714261	0.736697	0.62916	0.686707	0.747979	0.759805	0.75566	0.786127	0.793131	0.592707	0.573462	0.62916		0.754406	0.759449	0.74939	0.78329	0.772791	0.776846	0.76041	0.760736	0.796243	0.765575	0.755662	0.553659	0.505484	0.742099	0.667786	0.711003	0.747599	0.716498	0.726252	0.732911	0.669491	0.697634
END	ITM2A	3.56002e-15	5.96979e-12	0.711872	0.839423	0.88876	0.895351	0.907982	0.90456	0.902277	0.902537	0.902847	0.870657	0.904384	0.805306	0.830318	0.884474	0.711872	0.890775		0.895026	0.905527	0.89602	0.901121	0.902597	0.906914	0.906534	0.861381	0.894846	0.876442	0.901661	0.904338	0.897469	0.891899	0.894846	0.873788	0.868322	0.891635	0.904004	0.897076	0.862405	0.851665
END	CGNL1	4.18847e-12	3.42617e-09	0.69703	0.772053	0.769307	0.773108	0.755626	0.719586	0.686199	0.602235	0.456286	0.749464	0.724379	0.768812	0.77323	0.674778	0.663652	0.759135		0.768085	0.776343	0.767895	0.763588	0.771271	0.764323	0.773576	0.770934	0.69703	0.771036	0.773241	0.775696	0.773077	0.774823	0.774687	0.776343	0.770515	0.773987	0.771418	0.774459	0.752929	0.769789
END	HLA-E	4.55348e-07	0.000177898	0.667071	1.48662	1.49129	1.50097	1.18923	1.45598	1.25345	1.32017	1.45076	1.5103	1.03495	0.667071	0.761093	1.33977	1.14551	1.26339		1.51797	1.51882	1.51774	1.51863	1.52231	1.51956	1.51877	1.47601	1.52231	1.519	1.51635	1.51791	1.51563	1.51677	1.51892	1.51977	1.52005	1.51901	1.52001	1.51601	1.28776	1.48579
END	ENG	1.54593e-12	1.36441e-09	0.658323	0.904245	0.867001	0.876836	0.87943	0.846741	0.825983	0.877878	0.896068	0.916302	0.729402	0.818556	0.854158	0.720522	0.658323	0.726887		0.895859	0.903709	0.908038	0.912787	0.920249	0.904796	0.881645	0.896321	0.927343	0.914597	0.918312	0.910581	0.911972	0.91355	0.918076	0.901227	0.918799	0.912496	0.918166	0.915158	0.889815	0.909371
END	ADGRL4	2.88892e-23	1.21111e-19	0.648431	0.85787	0.856764	0.857729	0.859272	0.851939	0.859272	0.858056	0.857214	0.859272	0.855593	0.859272	0.853341	0.853195	0.781851	0.815253		0.841697	0.850297	0.859272	0.857514	0.855288	0.855746	0.858626	0.859272	0.859272	0.841468	0.857606	0.857711	0.855709	0.854789	0.648431	0.848969	0.857347	0.858298	0.858561	0.855127	0.84397	0.851356
END	PTPRB	1.61196e-12	1.3862e-09	0.642423	1.17842	1.19114	1.18945	1.20402	1.19649	1.19714	1.18977	1.19987	1.19511	1.18292	1.14713	1.1888	1.19706	1.14969	1.09624		1.00983	1.09348	0.64852	0.981184	1.07373	1.03422	0.928326	1.13782	1.20402	0.642423	0.746279	0.87249	0.969701	0.921163	0.995392	1.07821	0.995836	0.992136	0.786721	0.899655	1.09078	1.18497
END	ST8SIA6	1.91108e-20	4.93028e-17	0.642247	0.746364	0.752615	0.740187	0.754817	0.744013	0.741592	0.749362	0.75032	0.750332	0.747243	0.749159	0.642247	0.754817	0.702688	0.754817		0.727814	0.642118	0.752319	0.737173	0.751466	0.739907	0.746572	0.73833	0.754817	0.701173	0.745797	0.740702	0.736103	0.743885	0.746095	0.741608	0.736865	0.734917	0.745176	0.747638	0.732394	0.740102
END	NXN	6.93666e-09	3.63502e-06	0.618119	0.91553	0.901085	0.875243	0.832382	0.853912	0.693664	0.790652	0.817476	0.815424	0.775564	0.809149	0.921585	0.62026	0.618119	0.681574		0.82715	0.808621	0.763329	0.85689	0.844328	0.876649	0.797681	0.922367	0.941698	0.786856	0.875269	0.852251	0.854544	0.868423	0.859816	0.881464	0.824449	0.856889	0.855514	0.890843	0.838481	0.922243
END	ANGPT2	1.46106e-07	6.20267e-05	0.579734	0.633466	0.635268	0.627905	0.579734	0.621139	0.632285	0.624384	0.637935	0.586604	0.633567	0.628269	0.660014	0.615105	0.601715	0.514337		0.597069	0.63547	0.619978	0.631454	0.565103	0.619372	0.602255	0.632433	0.652925	0.628778	0.633777	0.626873	0.618228	0.623353	0.609731	0.633485	0.630712	0.619406	0.612524	0.629088	0.599121	0.619735
END	CNKSR3	1.45757e-09	8.888e-07	0.579118	0.460421	0.531071	0.357995	0.579118	0.453344	0.455204	0.557674	0.635736	0.495475	0.667611	0.676862	0.66641	0.540307	0.581656	0.668039		0.674345	0.676391	0.663062	0.67851	0.666241	0.666052	0.66105	0.65342	0.69005	0.674504	0.551742	0.599786	0.653977	0.605789	0.537185	0.644859	0.661303	0.593396	0.630295	0.657052	0.612947	0.532888
END	GPCPD1	3.23546e-05	0.00861197	0.575821	0.737596	0.750205	0.747639	0.786205	0.633257	0.615266	0.689319	0.684638	0.633922	0.41288	0.469217	0.616757	0.583622	0.495722	0.55528		0.723681	0.689686	0.698444	0.715809	0.706511	0.705541	0.585579	0.727885	0.575821	0.644121	0.671334	0.639469	0.718082	0.697858	0.728494	0.682351	0.694959	0.675912	0.693943	0.695276	0.714436	0.74371
END	SLC7A1	7.37827e-13	7.27801e-10	0.569793	0.711845	0.72611	0.666231	0.70643	0.724067	0.66722	0.660576	0.722632	0.688909	0.666384	0.569793	0.629261	0.739429	0.655438	0.697568		0.639075	0.669847	0.68104	0.661554	0.646839	0.625618	0.702012	0.582829	0.742784	0.68999	0.643227	0.624151	0.637872	0.659539	0.667488	0.659796	0.680456	0.658535	0.620992	0.648396	0.653069	0.671457
END	GRB10	7.76526e-18	1.73621e-14	0.557455	0.786697	0.804991	0.557455	1.0045	0.989711	0.93904	0.970981	0.978772	0.782505	0.976213	0.990832	0.986907	0.788768	0.808737	0.892647		0.751331	0.706541	0.797545	0.808824	0.701054	0.767416	0.715827	0.89972	0.960578	0.69761	0.70646	0.639785	0.699472	0.739283	0.715931	0.776294	0.737714	0.629796	0.573489	0.671321	0.875736	0.714638
END	IFITM2	5.9766e-05	0.0151851	0.547005	1.17857	1.17871	1.18202	1.20161	1.19663	1.10634	1.09774	1.1553	1.19432	1.08823	0.939321	0.920968	0.784909	0.508498	0.547005		1.19297	1.20161	1.19701	1.1848	1.19726	1.19844	1.19915	1.1282	1.20161	1.20161	1.18412	1.19875	1.19972	1.19933	1.19877	1.19406	1.19811	1.19426	1.19864	1.19743	0.941991	1.16399
END	STOM	6.19825e-06	0.00199882	0.542264	1.05591	1.02982	1.04144	1.01192	0.924292	0.460377	0.762186	0.925144	1.0672	0.865418	1.01352	0.88243	0.95006	0.623829	0.542264		1.05401	1.06209	1.05272	1.06734	1.03149	1.06968	1.07506	1.07539	1.08107	1.06363	1.07092	1.07876	1.07882	1.05684	1.05518	1.06091	1.07353	1.07383	1.07747	1.07592	0.926475	1.04701
END	ABCG2	4.57129e-11	3.33287e-08	0.540081	0.698615	0.696752	0.698823	0.674266	0.692746	0.693188	0.691878	0.69576	0.672338	0.687021	0.611754	0.687385	0.696312	0.540081	0.689782		0.695889	0.703345	0.687747	0.698441	0.703345	0.694838	0.693156	0.698128	0.703345	0.700292	0.696222	0.700004	0.695311	0.698766	0.683189	0.699551	0.694072	0.696513	0.694119	0.691888	0.68616	0.694823
END	IL4R	5.13181e-07	0.000194221	0.539908	0.878736	0.873238	0.871395	0.882078	0.882078	0.830495	0.855058	0.871447	0.878394	0.527314	0.825206	0.774557	0.773541	0.696308	0.539908		0.880767	0.882078	0.869749	0.881002	0.877437	0.873981	0.873402	0.860331	0.882078	0.882078	0.846699	0.878876	0.877958	0.874819	0.866992	0.878901	0.876668	0.879232	0.878519	0.875865	0.849828	0.879037
END	CP	4.08536e-14	4.72465e-11	0.534342	0.916978	0.913478	0.889909	0.844356	0.642461	0.787533	0.534342	0.872085	0.920719	0.907396	0.845391	0.892967	0.678722	0.766024	0.882593		0.914793	0.921171	0.921566	0.923028	0.91492	0.914208	0.916516	0.917687	0.929867	0.910835	0.92044	0.919628	0.917049	0.923016	0.926973	0.923039	0.911543	0.924268	0.920668	0.922435	0.860069	0.917155
END	LY6E	5.57904e-06	0.0018166	0.532696	0.677764	0.689977	0.692609	0.668812	0.687241	0.699253	0.674497	0.685234	0.682568	0.642245	0.604861	0.470795	0.532855	0.477145	0.479673		0.63183	0.656381	0.646422	0.665299	0.669538	0.67686	0.51299	0.396246	0.532696	0.626296	0.560992	0.600203	0.621356	0.605887	0.594295	0.604061	0.576845	0.639049	0.622834	0.633052	0.606725	0.679733
END	RNF144B	2.13332e-15	3.76564e-12	0.531076	0.952617	0.936808	0.953122	0.896541	0.805711	0.952095	0.934294	0.87778	0.949582	0.531076	0.926544	0.918053	0.940168	0.815279	0.823061		0.901538	0.937266	0.946178	0.914555	0.904033	0.734813	0.950705	0.94723	0.956333	0.943122	0.953371	0.952177	0.948387	0.952793	0.952781	0.946622	0.93832	0.94591	0.951873	0.953172	0.922214	0.942032
END	ARL15	7.12812e-09	3.67789e-06	0.530504	1.73975	1.68978	1.61299	1.73819	1.77487	1.84334	1.78712	1.83379	1.47396	1.11822	1.51659	1.05334	1.56467	1.59251	1.55157		1.12368	0.796978	1.1438	1.23909	1.18809	0.942489	1.45061	1.77625	1.88047	1.02167	0.816872	1.01271	1.03603	0.530504	0.846184	1.12296	1.1621	0.564838	0.955152	1.28159	1.70536	1.70405
END	FLI1	4.78421e-07	0.000184429	0.529237	1.19355	1.19291	1.1938	1.19831	1.19489	1.19831	1.19083	1.19195	1.19407	0.362103	0.72003	0.529237	1.15904	0.953466	1.13799		1.19241	1.19831	1.19315	1.19748	1.19181	1.19011	1.19461	1.18651	1.19831	1.19104	1.19152	1.19675	1.19831	1.19436	1.19831	1.19511	1.19331	1.19421	1.19538	1.19608	1.1496	1.19239
END	IFI44L	4.44948e-06	0.00150734	0.521906	0.641237	0.626045	0.641357	0.521906	0.620581	0.621805	0.56156	0.620349	0.639992	0.424516	0.603954	0.49993	0.523566	0.503879	0.593352		0.643311	0.644099	0.644099	0.644099	0.639571	0.643198	0.643943	0.638918	0.644099	0.637425	0.644099	0.643584	0.644099	0.643111	0.644099	0.644099	0.640239	0.644099	0.642992	0.644099	0.581262	0.642825
END	KLF6	1.07971e-05	0.00326227	0.519213	0.873444	0.884988	0.818792	0.879639	0.797182	0.796775	0.73868	0.882175	0.907236	0.554683	0.767604	0.622838	0.775827	0.571882	0.519213		0.888227	0.895212	0.931981	0.911384	0.891735	0.908639	0.905495	0.833666	0.957741	0.818089	0.88354	0.885545	0.857562	0.861114	0.881453	0.910797	0.810444	0.892464	0.906091	0.915601	0.673453	0.816148
END	EGFL7	6.574e-10	4.15998e-07	0.512661	0.749234	0.758037	0.759979	0.764988	0.761119	0.764988	0.754425	0.754855	0.755428	0.742968	0.645743	0.711123	0.729676	0.512661	0.704119		0.725273	0.734335	0.724246	0.733122	0.760226	0.747134	0.761912	0.651205	0.764988	0.720353	0.678494	0.704886	0.707146	0.685761	0.698119	0.679668	0.685807	0.724442	0.734962	0.733344	0.678712	0.749266
END	CCNY	1.08543e-12	9.83869e-10	0.506227	0.967589	0.998116	0.506227	1.33407	1.19489	1.22535	1.167	1.18769	1.0791	0.890491	1.2481	1.15803	0.99048	1.17476	1.29608		1.17565	1.18432	1.08636	1.29456	1.12526	1.15514	1.29486	1.32417	1.48813	0.936455	0.91443	0.974713	0.700625	0.970135	0.815195	0.983648	0.769556	0.951179	0.921444	0.995954	1.23386	1.04852
END	PARP14	1.24829e-05	0.00373797	0.500759	0.64912	0.647564	0.650777	0.500759	0.558246	0.60192	0.578864	0.57634	0.519971	0.272835	0.444023	0.375746	0.535923	0.498012	0.593036		0.658204	0.653911	0.64682	0.661302	0.66403	0.658459	0.661261	0.659634	0.66403	0.66403	0.663143	0.660762	0.66256	0.663053	0.661874	0.66291	0.65994	0.663684	0.661853	0.661721	0.612139	0.655427
END	EDN1	5.85457e-13	5.95001e-10	0.498524	0.595011	0.589587	0.596588	0.599593	0.595321	0.592919	0.597688	0.596502	0.596261	0.595079	0.596519	0.599593	0.589653	0.498524	0.548732		0.596216	0.593246	0.594932	0.593275	0.592446	0.5983	0.598312	0.599593	0.599593	0.593239	0.587645	0.595929	0.591892	0.590689	0.596878	0.599593	0.596676	0.594734	0.593235	0.596799	0.579842	0.58965
END	HEG1	2.78597e-06	0.000953428	0.49768	0.548044	0.555222	0.420266	0.49768	0.487017	0.458889	0.497938	0.521783	0.530692	0.54096	0.517724	0.544912	0.557365	0.373539	0.521444		0.540335	0.525422	0.440059	0.544627	0.473304	0.579163	0.59239	0.576591	0.600379	0.600379	0.597968	0.594416	0.593471	0.596048	0.600379	0.597824	0.595063	0.591768	0.590407	0.597426	0.54976	0.568926
END	SLC7A5	9.16905e-06	0.00279556	0.497032	0.958379	0.96185	0.942577	0.976727	0.951306	0.507539	0.860171	0.930109	0.894809	0.739889	0.497032	0.853167	0.976727	0.879335	0.772088		0.89951	0.899445	0.893908	0.907603	0.888078	0.919818	0.941598	0.869249	0.830714	0.884635	0.859749	0.91381	0.899179	0.897463	0.911535	0.909162	0.868672	0.913684	0.916774	0.921656	0.88954	0.933889
END	SMAD6	8.62541e-11	6.15487e-08	0.488076	0.531263	0.530466	0.525876	0.488076	0.515462	0.463363	0.494136	0.510944	0.529505	0.479957	0.511505	0.535935	0.432653	0.482945	0.490282		0.531096	0.530908	0.523389	0.53487	0.53354	0.529038	0.521323	0.529239	0.535935	0.535935	0.528094	0.528735	0.524044	0.525874	0.529838	0.533887	0.534232	0.526407	0.527949	0.528881	0.520877	0.525071
END	CMTM8	2.61335e-11	1.99197e-08	0.483246	0.642052	0.645546	0.642009	0.65067	0.624976	0.65067	0.63785	0.640455	0.575106	0.639529	0.613686	0.55661	0.609207	0.483246	0.628659		0.535593	0.601409	0.524657	0.417867	0.617646	0.435779	0.629141	0.643773	0.65067	0.637715	0.569202	0.631511	0.64066	0.499072	0.642567	0.63207	0.643462	0.618736	0.630274	0.635256	0.625244	0.64969
END	ICAM2	5.77789e-15	9.11306e-12	0.482954	0.570343	0.566323	0.571345	0.572246	0.572246	0.572246	0.571022	0.568731	0.570196	0.557282	0.48142	0.513562	0.549909	0.482954	0.524366		0.572246	0.572246	0.56601	0.568429	0.572246	0.570229	0.571315	0.564198	0.572246	0.572246	0.571649	0.569582	0.570015	0.572246	0.569402	0.572246	0.569978	0.571942	0.571689	0.570951	0.539162	0.571275
END	SLC16A1	5.68562e-07	0.000211871	0.471062	0.503409	0.493212	0.525084	0.471062	0.524692	0.527439	0.512595	0.542501	0.526968	0.544405	0.542477	0.55436	0.493514	0.460244	0.469032		0.509192	0.501756	0.520947	0.534484	0.530065	0.518057	0.515705	0.53425	0.472851	0.517935	0.498202	0.508346	0.498424	0.520166	0.495988	0.532891	0.534428	0.528976	0.525387	0.529595	0.528663	0.519939
END	CD34	5.97791e-15	9.11306e-12	0.470679	0.548788	0.551013	0.549734	0.551013	0.551013	0.54585	0.549322	0.549487	0.550422	0.548602	0.506178	0.551013	0.54505	0.470679	0.507047		0.54978	0.551013	0.548223	0.547694	0.551013	0.549749	0.548094	0.546865	0.551013	0.551013	0.551013	0.548656	0.551013	0.549285	0.551013	0.547486	0.551013	0.549611	0.550204	0.549583	0.551013	0.549604
END	TAGLN2	5.15406e-07	0.000194221	0.460472	0.801063	0.812469	0.821888	0.751691	0.841102	0.787456	0.803644	0.83034	0.836492	0.815018	0.726383	0.771438	0.758437	0.460472	0.508109		0.840259	0.816964	0.841102	0.834209	0.827193	0.837272	0.839042	0.781741	0.834013	0.841102	0.830119	0.832263	0.830029	0.834191	0.841102	0.839839	0.829395	0.839717	0.839886	0.836421	0.658972	0.792011
END	SEC14L1	1.54501e-09	9.25297e-07	0.437503	0.943451	0.940022	0.870001	0.918495	0.437503	0.795941	0.804807	0.739666	0.918504	0.672102	0.6342	0.949846	0.859031	0.717643	0.990181		0.843666	0.861586	0.674975	0.853842	0.734066	0.837492	0.774839	0.936037	1.01986	0.960958	0.926518	0.862809	0.907944	0.901517	0.9626	0.949658	0.863241	0.807661	0.767856	0.838004	0.820542	0.944736
END	EMCN	5.99637e-09	3.24365e-06	0.430971	0.584011	0.578902	0.578145	0.543418	0.570341	0.554826	0.569795	0.581272	0.58035	0.581087	0.541611	0.540004	0.524955	0.430971	0.515194		0.571952	0.579585	0.580075	0.570067	0.578357	0.578285	0.555962	0.590428	0.591277	0.587849	0.562976	0.57166	0.571742	0.568856	0.581312	0.582155	0.560833	0.567498	0.538493	0.552532	0.558006	0.584786
END	PCAT19	1.4574e-14	1.8103e-11	0.417867	0.500386	0.494528	0.500251	0.502547	0.502547	0.502547	0.500255	0.499688	0.502547	0.501225	0.494662	0.502547	0.480588	0.417867	0.494003		0.501214	0.502547	0.502547	0.501709	0.502547	0.500235	0.500896	0.502359	0.502547	0.502547	0.501761	0.501103	0.502547	0.502091	0.502547	0.500833	0.502547	0.502113	0.502235	0.498702	0.490814	0.496177
END	KIAA0355	4.43187e-07	0.000176948	0.417122	0.437181	0.459258	0.345233	0.474607	0.445061	0.487897	0.446604	0.452226	0.475504	0.426454	0.524607	0.4139	0.451883	0.510569	0.417122		0.437023	0.43116	0.415946	0.439348	0.410911	0.399606	0.383082	0.538595	0.571566	0.40081	0.423445	0.431505	0.445552	0.416875	0.459448	0.507306	0.423037	0.453414	0.490928	0.49546	0.415934	0.441547
END	DEPP1	8.33891e-05	0.0204139	0.411701	0.851261	0.847693	0.852893	0.822653	0.867949	0.732104	0.713515	0.80353	0.861304	0.847197	0.798281	0.848959	0.733639	0.411701	0.560193		0.860355	0.860569	0.830308	0.861108	0.852084	0.846066	0.836707	0.829127	0.727239	0.855497	0.85886	0.861956	0.862147	0.838981	0.857337	0.86276	0.865223	0.860047	0.865651	0.865381	0.782167	0.85328
END	BST2	4.56175e-07	0.000177898	0.41154	0.636471	0.628954	0.634171	0.638881	0.638881	0.623875	0.615437	0.616732	0.634788	0.489074	0.384429	0.505859	0.511743	0.41154	0.619086		0.638881	0.638881	0.637762	0.631461	0.638881	0.637818	0.637496	0.616357	0.638881	0.638881	0.638881	0.638401	0.636867	0.637581	0.638881	0.638017	0.638881	0.638134	0.638454	0.638423	0.604804	0.628091
END	ANXA3	3.11411e-14	3.73003e-11	0.407368	0.467915	0.469042	0.469042	0.469042	0.469042	0.459021	0.467282	0.466572	0.468165	0.466826	0.452496	0.469042	0.437539	0.407368	0.460498		0.467747	0.469042	0.469042	0.467569	0.469042	0.468385	0.468133	0.463236	0.469042	0.452862	0.469042	0.468432	0.438715	0.463953	0.466795	0.466525	0.469042	0.466889	0.467905	0.468694	0.454195	0.469042
END	TIE1	1.16365e-14	1.50102e-11	0.405718	0.429942	0.423048	0.42422	0.437595	0.428193	0.426153	0.434011	0.436607	0.435921	0.43454	0.43452	0.437595	0.437595	0.409264	0.405718		0.436706	0.437595	0.43677	0.435858	0.428838	0.434471	0.435143	0.428088	0.437595	0.437595	0.436253	0.432492	0.437595	0.436994	0.437595	0.435141	0.419538	0.434161	0.430458	0.434955	0.437595	0.4268
END	CD2AP	5.69241e-05	0.0145734	0.398358	0.455637	0.453595	0.407116	0.398358	0.37741	0.421603	0.419943	0.387815	0.424934	0.263641	0.339526	0.357748	0.305718	0.331338	0.476695		0.361649	0.313501	0.353196	0.357619	0.303773	0.330836	0.260326	0.490431	0.515429	0.374804	0.356252	0.34808	0.361823	0.320699	0.328779	0.32203	0.308802	0.353508	0.366474	0.36027	0.408849	0.467287
END	RAMP2	1.25235e-08	6.36384e-06	0.397496	0.489507	0.48929	0.491513	0.493787	0.478395	0.462845	0.479079	0.489014	0.487983	0.490332	0.493787	0.484417	0.46637	0.427781	0.397496		0.49106	0.492336	0.493787	0.488671	0.493787	0.492635	0.49328	0.467918	0.493787	0.493787	0.493787	0.492493	0.488591	0.490867	0.493787	0.491816	0.493787	0.492846	0.493787	0.490974	0.471111	0.49238
END	GALNT18	1.27871e-08	6.40079e-06	0.397079	1.34406	1.36642	1.34681	1.15683	0.888276	1.01582	0.991035	0.877213	1.36592	1.36992	1.31404	1.32092	1.36722	1.07005	1.1899		0.728316	0.824474	0.473749	1.08272	1.33162	0.846474	1.00917	1.24896	1.08474	1.33573	1.15858	0.715936	1.07671	0.978279	1.0114	0.69076	0.896986	0.679153	0.397079	0.66613	1.19988	1.32631
END	SRARP	5.57209e-14	6.22923e-11	0.393908	0.433993	0.43504	0.434713	0.43504	0.43504	0.43504	0.434438	0.434333	0.434382	0.432604	0.405118	0.42911	0.43504	0.43504	0.393908		0.43504	0.43504	0.43504	0.433324	0.43504	0.43504	0.433543	0.43504	0.43504	0.43504	0.43504	0.434026	0.43504	0.43504	0.43504	0.434036	0.43504	0.43448	0.43504	0.43504	0.41982	0.433604
END	SLC9A3R2	2.81825e-07	0.000118148	0.393514	0.605448	0.620478	0.615808	0.620478	0.603979	0.620478	0.615383	0.604166	0.612248	0.605994	0.551389	0.596332	0.603195	0.393514	0.471301		0.59873	0.585122	0.590236	0.603106	0.587952	0.599669	0.564288	0.554922	0.609946	0.598438	0.601041	0.609006	0.610323	0.600782	0.620478	0.6158	0.610194	0.610044	0.612169	0.610417	0.564125	0.600259
END	ACKR1	1.91804e-05	0.00545146	0.38916	0.540302	0.523383	0.540411	0.547878	0.527342	0.528681	0.535248	0.534334	0.54126	0.539349	0.38916	0.501893	0.536824	0.470063	0.445051		0.518703	0.529497	0.527774	0.538682	0.516039	0.52824	0.479722	0.496588	0.475399	0.523433	0.531506	0.526298	0.502965	0.528626	0.539944	0.518937	0.530798	0.531159	0.533103	0.529977	0.473258	0.540729
END	EMP2	5.13944e-06	0.0017066	0.38733	0.704639	0.697751	0.703661	0.609375	0.552701	0.638438	0.642884	0.669548	0.637975	0.680793	0.698391	0.703168	0.529624	0.38733	0.448289		0.698929	0.696891	0.705169	0.706217	0.701094	0.70437	0.701947	0.686715	0.709099	0.701599	0.693409	0.703287	0.707003	0.703033	0.707193	0.702288	0.706639	0.701983	0.704814	0.703602	0.624865	0.704067
END	SCARB1	3.66356e-07	0.000148034	0.387119	0.46557	0.430846	0.47353	0.588336	0.557588	0.504125	0.522392	0.529431	0.532474	0.355822	0.482712	0.560465	0.420948	0.387119	0.471871		0.465544	0.461776	0.417837	0.448662	0.554979	0.493325	0.528673	0.518129	0.588336	0.45479	0.440773	0.438395	0.487261	0.473625	0.495397	0.46453	0.461123	0.450449	0.433997	0.462152	0.447999	0.409963
END	PDLIM1	6.9156e-05	0.0170541	0.383352	0.491454	0.490314	0.490251	0.383352	0.492648	0.483598	0.492201	0.491882	0.490897	0.487825	0.374106	0.461025	0.291579	0.309714	0.431027		0.491988	0.492648	0.489484	0.491541	0.492648	0.489025	0.490081	0.477287	0.492648	0.43709	0.492249	0.492648	0.492648	0.491447	0.490401	0.488661	0.48841	0.491725	0.487217	0.490604	0.451281	0.490265
END	ZNF366	1.30704e-13	1.36986e-10	0.373239	0.40311	0.40401	0.401871	0.40401	0.398424	0.398203	0.403174	0.403533	0.401761	0.39873	0.377498	0.40401	0.395297	0.40401	0.373239		0.401294	0.402054	0.40401	0.40401	0.40401	0.401948	0.398978	0.40401	0.40401	0.399078	0.402612	0.401505	0.40401	0.403047	0.40401	0.403077	0.396432	0.401031	0.401981	0.403736	0.398543	0.402904
END	JCAD	0.000140235	0.032661	0.36745	0.435881	0.445176	0.434941	0.36745	0.430267	0.408271	0.432108	0.436	0.433564	0.429025	0.432887	0.443502	0.25856	0.353174	0.403307		0.363764	0.394125	0.41015	0.441954	0.449432	0.43784	0.431801	0.375338	0.449432	0.360027	0.350814	0.351256	0.4043	0.324151	0.316008	0.238918	0.216981	0.346561	0.364134	0.408378	0.42839	0.439473
END	MFSD2A	2.37066e-08	1.11982e-05	0.357257	0.42833	0.432417	0.43135	0.435982	0.435982	0.414098	0.371628	0.430558	0.432098	0.415947	0.435982	0.435982	0.435982	0.373272	0.357257		0.434846	0.424852	0.4311	0.42797	0.435982	0.433265	0.434245	0.425419	0.435982	0.424498	0.42282	0.423903	0.423882	0.428122	0.426885	0.427295	0.420879	0.424255	0.422971	0.425871	0.416603	0.427404
END	CDH5	2.33309e-09	1.32623e-06	0.355487	0.449812	0.451983	0.449714	0.451983	0.451983	0.433705	0.446109	0.449308	0.449556	0.449912	0.431129	0.451983	0.426242	0.355487	0.403664		0.448175	0.446436	0.451983	0.451983	0.44814	0.449066	0.44987	0.451381	0.451983	0.451983	0.449506	0.450442	0.451983	0.448957	0.451983	0.451082	0.451983	0.450353	0.449878	0.449369	0.444593	0.451983
END	CAVIN2	2.93316e-10	2.0076e-07	0.354367	0.440646	0.441866	0.441073	0.441866	0.441866	0.441866	0.440192	0.441866	0.441866	0.439647	0.42192	0.436496	0.389133	0.354367	0.441866		0.441866	0.437455	0.441866	0.441866	0.441866	0.441866	0.441225	0.438205	0.441866	0.441866	0.441866	0.441035	0.441866	0.441866	0.441866	0.441866	0.441866	0.4414	0.441866	0.441534	0.441866	0.436233
END	CNOT8	4.93951e-08	2.23867e-05	0.349463	0.390712	0.376248	0.379525	0.394342	0.403095	0.390164	0.392197	0.407606	0.388428	0.380242	0.394037	0.362682	0.311823	0.390559	0.349463		0.380436	0.387783	0.384077	0.396336	0.406804	0.395812	0.393559	0.387556	0.442254	0.380252	0.391104	0.372464	0.384152	0.364474	0.377799	0.323253	0.32513	0.376027	0.370779	0.375177	0.38458	0.365267
END	RAMP3	3.05873e-12	2.56459e-09	0.349357	0.391339	0.384611	0.326016	0.396043	0.388292	0.339893	0.367234	0.390848	0.394045	0.390007	0.392969	0.386673	0.396043	0.349357	0.383378		0.394432	0.392296	0.396043	0.391104	0.391689	0.393793	0.395197	0.376164	0.396043	0.392864	0.341982	0.390314	0.396043	0.38249	0.393328	0.394302	0.38797	0.392704	0.393678	0.387993	0.359453	0.395162
END	RELL1	2.352e-05	0.00641311	0.348338	0.609182	0.59509	0.443394	0.552254	0.535052	0.551571	0.562354	0.515648	0.542564	0.510431	0.579431	0.555472	0.529905	0.348338	0.453918		0.574135	0.621182	0.621562	0.622976	0.596832	0.62709	0.531015	0.598937	0.634236	0.595836	0.621741	0.604493	0.624601	0.616289	0.587404	0.612333	0.599205	0.621437	0.624312	0.627567	0.56791	0.612675
END	XAF1	9.27872e-05	0.0223878	0.334864	0.567338	0.569056	0.566605	0.468693	0.525375	0.54821	0.507387	0.417747	0.546128	0.367672	0.500741	0.365712	0.438083	0.334864	0.530046		0.567201	0.570801	0.569893	0.572643	0.574647	0.572039	0.56937	0.564759	0.574647	0.568641	0.572151	0.568249	0.572286	0.568697	0.571271	0.570992	0.572809	0.573	0.569201	0.571807	0.545666	0.56973
END	BTNL9	1.40918e-07	6.0591e-05	0.324372	0.432437	0.436206	0.435167	0.436206	0.436206	0.436206	0.431179	0.433855	0.433302	0.431892	0.391141	0.42124	0.400578	0.324372	0.427346		0.435014	0.433873	0.433059	0.432922	0.436206	0.432504	0.43497	0.424684	0.436206	0.436206	0.430812	0.384389	0.436206	0.417015	0.420733	0.430209	0.307588	0.358553	0.395278	0.430591	0.431464	0.436206
END	CPNE8	2.17572e-05	0.00598108	0.320232	1.0313	1.02666	1.03013	1.0505	0.320232	0.991765	0.739028	0.775006	0.954405	0.922952	1.02271	0.903108	0.739785	0.764429	0.922418		0.951072	0.863388	0.679299	0.820127	0.488866	0.862045	1.04333	0.968495	0.862328	0.953654	0.540597	0.804425	1.04905	0.553427	0.598067	0.523999	0.804974	0.4354	0.367499	0.534856	0.994976	1.02543
END	PARVB	9.88401e-07	0.000356441	0.306714	0.426323	0.428597	0.362497	0.397727	0.369597	0.355972	0.410792	0.404715	0.417195	0.303513	0.306714	0.346749	0.317669	0.313269	0.44564		0.368908	0.394656	0.414776	0.3471	0.365577	0.319866	0.402969	0.364083	0.435108	0.362263	0.256128	0.363124	0.395064	0.325504	0.329832	0.329448	0.318295	0.349229	0.350358	0.356507	0.385566	0.431498
END	ADAM15	8.97114e-08	4.01166e-05	0.301933	0.324865	0.269498	0.293339	0.379114	0.354839	0.313622	0.330881	0.348234	0.355069	0.350161	0.349429	0.354839	0.332459	0.301197	0.301933		0.341042	0.347066	0.344134	0.346532	0.355817	0.331836	0.340225	0.364524	0.368582	0.358383	0.34405	0.356175	0.353197	0.347591	0.343413	0.344401	0.335581	0.352406	0.354645	0.350393	0.334559	0.328568
END	NPIPB5	2.98748e-05	0.00801552	0.299424	0.445419	0.464138	0.396232	0.42874	0.417195	0.383533	0.385098	0.416103	0.417251	0.356907	0.424373	0.299424	0.408105	0.475385	0.413569		0.384436	0.387234	0.395352	0.437748	0.36939	0.352662	0.346056	0.513196	0.545705	0.361985	0.296589	0.279998	0.269143	0.283878	0.25584	0.350294	0.298415	0.335609	0.3256	0.35422	0.474368	0.4305
END	CXorf36	1.05157e-12	9.79657e-10	0.295717	0.353752	0.368226	0.295717	0.420097	0.416673	0.397963	0.416758	0.41739	0.416085	0.416301	0.420097	0.420097	0.420097	0.399081	0.405105		0.41908	0.420097	0.418819	0.419173	0.420097	0.420097	0.416463	0.411374	0.420097	0.420097	0.419229	0.417088	0.412842	0.417499	0.413094	0.417185	0.418585	0.417854	0.416908	0.417782	0.374455	0.361254
END	CLEC14A	1.59166e-08	7.73639e-06	0.294577	0.333202	0.335111	0.32935	0.340835	0.338254	0.340835	0.339837	0.340239	0.321558	0.340835	0.340835	0.329032	0.340835	0.294577	0.340835		0.340472	0.340835	0.340835	0.340835	0.340835	0.340835	0.340593	0.335969	0.340835	0.340835	0.338537	0.339385	0.340835	0.337184	0.339253	0.340835	0.332647	0.339209	0.336988	0.338323	0.330084	0.33514
END	SLC38A5	2.43721e-08	1.13526e-05	0.292283	0.349677	0.350249	0.348183	0.350249	0.350249	0.350249	0.347913	0.348591	0.345012	0.350249	0.320705	0.337426	0.350249	0.292283	0.350249		0.342861	0.346038	0.347311	0.347358	0.350249	0.344005	0.348672	0.350249	0.350249	0.350249	0.347429	0.346498	0.347459	0.349634	0.350249	0.349505	0.348412	0.348353	0.347664	0.347666	0.337441	0.348904
END	PRSS23	3.0792e-07	0.000125939	0.290989	0.520291	0.513826	0.504456	0.530254	0.494132	0.458137	0.451974	0.474474	0.454073	0.520711	0.450234	0.520884	0.45335	0.437394	0.438645		0.460803	0.474297	0.48627	0.453794	0.290989	0.454838	0.490145	0.462931	0.475392	0.454823	0.443078	0.328233	0.455462	0.435252	0.401381	0.418067	0.347415	0.436575	0.406736	0.437086	0.428027	0.523923
END	SOX18	4.94072e-09	2.71643e-06	0.286536	0.35962	0.36079	0.358662	0.36079	0.36079	0.36079	0.358892	0.36079	0.36079	0.36079	0.344576	0.342631	0.36079	0.286536	0.336529		0.360009	0.36079	0.36079	0.36079	0.36079	0.359044	0.35635	0.36079	0.36079	0.36079	0.360467	0.360179	0.358513	0.36079	0.36079	0.359967	0.359099	0.36079	0.36079	0.36003	0.357199	0.36079
END	DUSP6	1.30952e-06	0.00046722	0.27381	0.361054	0.364542	0.363627	0.370415	0.349805	0.370415	0.362138	0.353806	0.278847	0.326116	0.367341	0.370415	0.355793	0.27381	0.336922		0.362882	0.366928	0.346482	0.369539	0.370415	0.357105	0.366762	0.291189	0.370415	0.341752	0.296212	0.340699	0.335521	0.318925	0.341396	0.343693	0.327704	0.325429	0.34599	0.34605	0.364422	0.365125
END	TEK	6.02307e-10	3.88645e-07	0.270148	0.496137	0.49732	0.488851	0.499725	0.459908	0.487782	0.486763	0.495282	0.270148	0.494509	0.478871	0.499725	0.491591	0.467335	0.466672		0.432367	0.44426	0.491653	0.483764	0.484598	0.481918	0.482309	0.481559	0.499725	0.486524	0.479624	0.470576	0.483977	0.477475	0.487909	0.484338	0.475201	0.433687	0.359048	0.421064	0.48113	0.489873
END	ACER2	2.01267e-05	0.00562507	0.252761	0.348341	0.364152	0.353487	0.366717	0.366717	0.351062	0.348383	0.355884	0.336754	0.340055	0.366717	0.308043	0.342269	0.252761	0.31146		0.307828	0.314426	0.292523	0.304553	0.338342	0.294675	0.336009	0.350621	0.366717	0.239231	0.289707	0.296892	0.301481	0.281755	0.222758	0.222411	0.236197	0.276554	0.286608	0.317165	0.359716	0.326294
END	HYAL2	2.19873e-08	1.05345e-05	0.252318	0.299047	0.295325	0.297308	0.3041	0.300213	0.293405	0.298176	0.298572	0.292926	0.291515	0.255941	0.28238	0.295836	0.248289	0.252318		0.299244	0.297257	0.301386	0.3041	0.301398	0.297928	0.301152	0.296908	0.3041	0.293555	0.296725	0.296767	0.2999	0.30055	0.3001	0.300719	0.3041	0.300176	0.297988	0.30065	0.261224	0.298569
END	PLA1A	2.32817e-09	1.32623e-06	0.242794	0.269758	0.270289	0.268539	0.270289	0.266613	0.265836	0.269751	0.270289	0.269182	0.268346	0.242794	0.270289	0.270289	0.261866	0.270289		0.268337	0.270289	0.270289	0.270289	0.270289	0.270289	0.268205	0.270289	0.270289	0.270289	0.267978	0.268033	0.265505	0.269323	0.270289	0.269259	0.265883	0.269831	0.269408	0.268572	0.257401	0.270289
END	CHSY1	4.70397e-06	0.00157762	0.242761	0.596994	0.598178	0.585839	0.650585	0.488378	0.559644	0.567349	0.500245	0.584466	0.242761	0.530816	0.492567	0.496375	0.571943	0.497994		0.566475	0.529588	0.540674	0.537943	0.499068	0.523943	0.575364	0.627193	0.643496	0.58996	0.54649	0.542919	0.557318	0.535534	0.546428	0.534204	0.558479	0.508428	0.476233	0.478264	0.516076	0.573332
END	TM4SF18	5.07451e-10	3.40378e-07	0.242641	0.262811	0.264506	0.264506	0.264506	0.262148	0.264506	0.263618	0.264092	0.26392	0.264506	0.251367	0.264506	0.247898	0.24688	0.242641		0.263042	0.264506	0.263299	0.264506	0.264506	0.264506	0.26376	0.258757	0.264506	0.264506	0.264506	0.263389	0.264506	0.263773	0.264506	0.263737	0.258384	0.264078	0.264506	0.264506	0.257812	0.258093
END	ACSL5	6.64046e-07	0.000244734	0.241071	0.330564	0.327094	0.328323	0.339846	0.323471	0.311406	0.327288	0.329723	0.336083	0.289338	0.303661	0.241071	0.316906	0.293632	0.339846		0.327261	0.338973	0.332526	0.328534	0.320132	0.331935	0.317768	0.333952	0.339846	0.337777	0.319415	0.328784	0.335312	0.332622	0.335141	0.330767	0.332832	0.328702	0.327856	0.328861	0.310101	0.328778
END	GBP4	9.11433e-08	4.02206e-05	0.230777	0.286147	0.286388	0.283797	0.289723	0.27642	0.285236	0.280783	0.283029	0.287144	0.273475	0.26816	0.230777	0.261564	0.258667	0.289723		0.273496	0.289723	0.281351	0.278319	0.285739	0.280187	0.282499	0.289723	0.289723	0.289723	0.280632	0.283522	0.288078	0.279899	0.287008	0.285958	0.284061	0.283919	0.284049	0.285196	0.265572	0.287023
END	MYCT1	1.24439e-11	9.93673e-09	0.224429	0.242828	0.240258	0.242977	0.243433	0.243433	0.238947	0.242369	0.242383	0.242613	0.243433	0.230294	0.243433	0.243433	0.224429	0.234889		0.243433	0.243433	0.243433	0.243433	0.243433	0.243433	0.243066	0.238245	0.243433	0.243433	0.242513	0.243433	0.243433	0.243433	0.243433	0.24261	0.243433	0.242607	0.242387	0.243086	0.228701	0.243433
END	ACVRL1	1.36324e-05	0.00404604	0.223065	0.327747	0.329004	0.324293	0.329004	0.329004	0.329004	0.327946	0.326853	0.326606	0.326956	0.329004	0.324059	0.298556	0.223065	0.298626		0.328745	0.329004	0.328168	0.329004	0.329004	0.328069	0.326689	0.329004	0.329004	0.329004	0.329004	0.327611	0.326658	0.326556	0.329004	0.329004	0.329004	0.327828	0.329004	0.328261	0.315454	0.329004
END	ROBO4	2.95058e-07	0.000122168	0.215855	0.269675	0.265363	0.268311	0.272409	0.260901	0.246463	0.257393	0.263817	0.271248	0.26959	0.269334	0.272409	0.236989	0.215855	0.272409		0.272409	0.272409	0.270551	0.272409	0.272409	0.272409	0.272031	0.272409	0.272409	0.272409	0.26968	0.272409	0.272409	0.26997	0.270167	0.269586	0.270375	0.271811	0.272409	0.272409	0.266832	0.271478
END	ADGRG6	0.000154723	0.0355419	0.213934	0.255656	0.253308	0.253682	0.257432	0.250171	0.24762	0.251823	0.252678	0.254104	0.200905	0.212708	0.244289	0.248833	0.227559	0.213934		0.2527	0.249182	0.206844	0.188455	0.257432	0.254911	0.252102	0.252276	0.257432	0.24667	0.244185	0.25153	0.244902	0.247701	0.253536	0.251401	0.256144	0.252144	0.252421	0.255376	0.234437	0.253374
END	SLC19A3	3.26298e-11	2.43186e-08	0.204048	0.23009	0.226757	0.228493	0.231029	0.204048	0.215167	0.206772	0.213563	0.204087	0.228822	0.231029	0.231029	0.225357	0.224333	0.231029		0.224047	0.228548	0.228653	0.22649	0.216916	0.219898	0.229186	0.231029	0.231029	0.225035	0.226958	0.226778	0.227075	0.224862	0.214434	0.224511	0.22389	0.221999	0.226591	0.229552	0.225873	0.231029
END	PXN	0.000102862	0.0246414	0.201165	0.374817	0.371225	0.352165	0.407397	0.372073	0.267035	0.286449	0.347833	0.354068	0.267591	0.290422	0.23731	0.201165	0.336692	0.337917		0.357007	0.36283	0.349562	0.393992	0.389893	0.383242	0.375954	0.397071	0.407397	0.391507	0.388694	0.394567	0.401656	0.380259	0.396365	0.382354	0.389028	0.395043	0.393216	0.375337	0.366994	0.376441
END	RASIP1	6.54434e-06	0.00209033	0.197121	0.237376	0.233416	0.234004	0.242537	0.237823	0.227305	0.241297	0.238342	0.238381	0.23923	0.197121	0.242537	0.233975	0.221521	0.205856		0.238433	0.234824	0.237876	0.239666	0.242537	0.237819	0.220636	0.234303	0.235448	0.236736	0.23426	0.230824	0.223217	0.226901	0.230575	0.216189	0.201505	0.228218	0.229278	0.220832	0.218644	0.239277
END	IER3	0.000145958	0.0337596	0.196837	0.252903	0.240296	0.252651	0.254886	0.251875	0.248282	0.248307	0.249068	0.250333	0.154316	0.196837	0.235911	0.245676	0.230847	0.221299		0.251876	0.251706	0.250756	0.247749	0.254886	0.251202	0.253424	0.254257	0.254886	0.254886	0.248247	0.246575	0.250096	0.246662	0.252639	0.249116	0.248952	0.250277	0.250743	0.246693	0.218486	0.251957
END	PNP	1.61456e-05	0.00466802	0.19546	0.248394	0.248506	0.246076	0.250413	0.21416	0.225431	0.240937	0.243146	0.241645	0.235187	0.210839	0.22297	0.244692	0.250413	0.19546		0.247122	0.248868	0.245797	0.249283	0.250413	0.250413	0.248084	0.250413	0.250413	0.250413	0.248391	0.244613	0.246258	0.249596	0.248112	0.245844	0.243822	0.248431	0.247538	0.249098	0.239295	0.243223
END	MPZL2	1.30598e-08	6.44116e-06	0.193994	0.213029	0.210775	0.212502	0.213029	0.213029	0.208414	0.212141	0.213029	0.213029	0.210624	0.213029	0.207099	0.193994	0.213029	0.201423		0.213029	0.213029	0.213029	0.213029	0.213029	0.213029	0.212887	0.213029	0.213029	0.213029	0.213029	0.212452	0.213029	0.213029	0.213029	0.213029	0.213029	0.212823	0.213029	0.213029	0.207317	0.213029
END	RGS3	5.48688e-06	0.00180411	0.191355	0.204663	0.187497	0.173349	0.249756	0.227553	0.18338	0.211082	0.179993	0.239653	0.232599	0.230777	0.191355	0.214196	0.219833	0.229961		0.205372	0.244401	0.230384	0.245273	0.212434	0.228096	0.238731	0.216697	0.249756	0.219391	0.235965	0.24029	0.245881	0.237278	0.228124	0.230682	0.22915	0.237706	0.238333	0.242259	0.233844	0.195627
END	IRAK3	0.000200815	0.045201	0.189909	0.651504	0.643506	0.646015	0.65418	0.611691	0.643299	0.649045	0.64843	0.651709	0.189909	0.632617	0.640186	0.514787	0.47033	0.609247		0.608732	0.559097	0.634992	0.648673	0.65418	0.65168	0.649072	0.65418	0.65418	0.65418	0.651801	0.648841	0.644017	0.651134	0.65418	0.649447	0.652083	0.651677	0.650999	0.650686	0.642179	0.648538
END	GATA2	3.20626e-08	1.47303e-05	0.183178	0.197192	0.198235	0.197409	0.198235	0.198235	0.198235	0.198235	0.198235	0.198235	0.198235	0.192577	0.187283	0.198235	0.183178	0.198235		0.198235	0.198235	0.198235	0.198235	0.198235	0.198235	0.197996	0.198235	0.198235	0.198235	0.198235	0.198235	0.198235	0.198235	0.198235	0.196966	0.198235	0.198235	0.197752	0.198235	0.192768	0.196818
END	SLC52A3	1.27242e-07	5.54215e-05	0.181842	0.209367	0.210102	0.210102	0.210102	0.206064	0.210102	0.208956	0.210102	0.20957	0.210102	0.210102	0.204171	0.210102	0.181842	0.188237		0.209124	0.208645	0.209171	0.209593	0.210102	0.210102	0.209426	0.205119	0.210102	0.210102	0.210102	0.209511	0.210102	0.210102	0.210102	0.210102	0.210102	0.209765	0.210102	0.210102	0.203117	0.210102
END	TNFSF10	0.000189921	0.0430377	0.180942	0.250411	0.251814	0.250072	0.251814	0.247917	0.245408	0.249629	0.248505	0.251099	0.177656	0.180942	0.172765	0.217685	0.251814	0.251814		0.25124	0.249769	0.251814	0.251814	0.251814	0.250182	0.251023	0.246948	0.251814	0.251814	0.251814	0.251814	0.251814	0.249832	0.251814	0.250325	0.251814	0.251814	0.251532	0.251424	0.224198	0.248763
END	SEMA3F	3.45284e-05	0.00911821	0.179657	0.222782	0.220057	0.222049	0.224195	0.223396	0.219192	0.220989	0.22077	0.22305	0.221373	0.224195	0.224195	0.21939	0.184549	0.179657		0.219872	0.20983	0.200906	0.216001	0.224195	0.218598	0.219421	0.218709	0.224195	0.221264	0.221088	0.222532	0.224195	0.219492	0.221489	0.217195	0.219414	0.217916	0.215372	0.218666	0.224195	0.221836
END	FGD5	0.0001225	0.0289323	0.169347	0.288801	0.284104	0.28301	0.292051	0.287896	0.267779	0.284891	0.287148	0.289294	0.269666	0.292051	0.292051	0.169347	0.240579	0.204952		0.180642	0.189093	0.250399	0.28061	0.282924	0.286753	0.285548	0.286586	0.292051	0.292051	0.284995	0.288815	0.279644	0.281985	0.285091	0.265008	0.285065	0.281682	0.280098	0.285712	0.26914	0.292051
END	C2orf83	6.70565e-06	0.00212164	0.166967	0.19481	0.192252	0.195741	0.19667	0.191617	0.190711	0.195046	0.196431	0.195984	0.195575	0.19667	0.19667	0.19667	0.166967	0.19667		0.195442	0.194593	0.194453	0.19667	0.19667	0.193384	0.193754	0.19667	0.19667	0.19667	0.196081	0.195789	0.194228	0.194779	0.19667	0.194112	0.19667	0.194537	0.195081	0.19667	0.19667	0.195103
END	NOS3	8.02286e-07	0.000292468	0.165642	0.189414	0.194241	0.191875	0.194241	0.188508	0.194241	0.187809	0.189659	0.192084	0.188611	0.194241	0.165642	0.185057	0.183147	0.189437		0.192705	0.192985	0.188272	0.19154	0.191278	0.191859	0.186328	0.188062	0.194241	0.191967	0.189175	0.184937	0.192124	0.189573	0.192335	0.190192	0.18925	0.191574	0.188271	0.193188	0.186713	0.178735
END	GRASP	8.28336e-06	0.00254869	0.151487	0.242324	0.248384	0.252663	0.253455	0.253455	0.253455	0.24005	0.249635	0.244692	0.22675	0.212826	0.253455	0.247399	0.207158	0.239791		0.249119	0.253455	0.251793	0.24257	0.247855	0.250407	0.252217	0.21264	0.253455	0.253455	0.209401	0.191477	0.170597	0.209922	0.207037	0.210872	0.151487	0.192318	0.179294	0.195379	0.24592	0.232163
END	ATP7B	5.09487e-05	0.013144	0.151053	0.264089	0.275664	0.263337	0.278188	0.267077	0.254776	0.251227	0.249063	0.221315	0.273787	0.243862	0.272818	0.25766	0.257045	0.278188		0.209308	0.183862	0.151195	0.220957	0.171382	0.202244	0.187785	0.248168	0.271099	0.222029	0.217554	0.181418	0.151053	0.22691	0.205599	0.238964	0.23903	0.181842	0.147035	0.184205	0.247249	0.269689
END	F11R	6.88202e-05	0.0170541	0.151015	0.189376	0.187979	0.190141	0.169966	0.187398	0.186977	0.190285	0.187147	0.184433	0.159744	0.187608	0.165352	0.174071	0.151015	0.163113		0.189106	0.179326	0.189834	0.184371	0.184244	0.186718	0.189062	0.178211	0.190683	0.188613	0.179253	0.18176	0.175754	0.181958	0.185809	0.175486	0.172504	0.18657	0.17954	0.182481	0.185106	0.187909
END	FGR	1.70679e-05	0.00489252	0.148787	0.185547	0.184778	0.183299	0.186508	0.184151	0.18342	0.185143	0.185835	0.185318	0.127733	0.148787	0.186508	0.154148	0.152952	0.181704		0.185693	0.186508	0.185496	0.186508	0.175428	0.186185	0.183354	0.186508	0.186508	0.186508	0.182586	0.185946	0.186508	0.184989	0.186508	0.185793	0.186508	0.184578	0.18535	0.186286	0.183089	0.186508
END	CXCL1	8.9008e-05	0.0216315	0.145123	0.176743	0.177012	0.174778	0.177012	0.177012	0.171127	0.177012	0.175179	0.177012	0.174626	0.177012	0.177012	0.149332	0.177012	0.168468		0.177012	0.177012	0.177012	0.177012	0.177012	0.177012	0.176792	0.177012	0.177012	0.177012	0.177012	0.177012	0.177012	0.177012	0.177012	0.177012	0.177012	0.176687	0.177012	0.177012	0.145123	0.175524
END	S100A16	7.08121e-06	0.00221953	0.144813	0.198531	0.200672	0.19458	0.186307	0.144813	0.188349	0.185021	0.187896	0.166129	0.208855	0.193491	0.214614	0.170238	0.183442	0.214614		0.214181	0.214614	0.214614	0.212214	0.214614	0.211913	0.205487	0.209125	0.214614	0.214614	0.213781	0.214614	0.214614	0.213944	0.214614	0.214614	0.211546	0.213817	0.213894	0.214614	0.165206	0.205232
END	NOTCH4	6.66242e-09	3.54673e-06	0.144679	0.148373	0.148373	0.148373	0.148373	0.148373	0.144679	0.148373	0.147968	0.146775	0.145001	0.145299	0.148373	0.148373	0.148373	0.148373		0.147745	0.148373	0.147305	0.148373	0.144725	0.14656	0.146003	0.148373	0.148373	0.148373	0.146205	0.147983	0.148373	0.147584	0.146126	0.145827	0.148373	0.146826	0.146589	0.146745	0.148373	0.145293
END	TCN2	0.000219543	0.0490868	0.143527	0.202017	0.208565	0.193666	0.208565	0.189735	0.208565	0.189253	0.182943	0.182136	0.187786	0.143527	0.208565	0.150225	0.163591	0.208565		0.19326	0.185168	0.189974	0.203441	0.196941	0.197131	0.205987	0.205014	0.182379	0.208565	0.208023	0.2066	0.206448	0.205207	0.197039	0.208565	0.206098	0.207532	0.205642	0.20833	0.1955	0.20239
END	SH3BP4	0.000109072	0.0259437	0.138189	0.198133	0.156289	0.138189	0.291906	0.291187	0.269646	0.288106	0.289727	0.232494	0.303137	0.309548	0.287538	0.28007	0.261285	0.253022		0.307283	0.311209	0.308919	0.305208	0.299062	0.309435	0.306109	0.305225	0.312622	0.309404	0.29373	0.293171	0.303174	0.304187	0.302133	0.312622	0.309565	0.310912	0.277433	0.298046	0.222396	0.19224
END	SULT1B1	4.02549e-05	0.0104656	0.136933	0.164478	0.164697	0.163217	0.164697	0.16177	0.164697	0.163758	0.163354	0.164035	0.158341	0.156812	0.13861	0.157073	0.164697	0.136933		0.164017	0.164697	0.163604	0.164697	0.161201	0.16362	0.161933	0.164697	0.164697	0.152291	0.164697	0.164697	0.16199	0.163909	0.164697	0.160367	0.164697	0.162815	0.162288	0.16318	0.15203	0.161768
END	SPAAR	3.8533e-05	0.0100963	0.133003	0.191952	0.192589	0.188796	0.192589	0.189305	0.183069	0.183382	0.191227	0.190454	0.190991	0.192589	0.186659	0.1691	0.192589	0.184045		0.182912	0.179964	0.177595	0.178433	0.186478	0.179756	0.189034	0.192589	0.192589	0.133003	0.169373	0.181381	0.178739	0.18038	0.17165	0.130181	0.167506	0.177514	0.174503	0.177421	0.192589	0.192589
END	FENDRR	1.37241e-06	0.000484503	0.132175	0.157007	0.155493	0.157246	0.157246	0.157246	0.157246	0.157246	0.157246	0.157246	0.157246	0.157246	0.151315	0.157246	0.157246	0.157246		0.157246	0.157246	0.154778	0.157246	0.157246	0.157246	0.15713	0.157246	0.157246	0.157246	0.157246	0.156771	0.157246	0.156539	0.157246	0.157246	0.157246	0.157246	0.157246	0.157246	0.132175	0.157246
END	CDA	2.47442e-05	0.0066925	0.127522	0.152366	0.148653	0.150164	0.15402	0.150286	0.145165	0.14607	0.152374	0.152947	0.149249	0.15402	0.15402	0.147996	0.127522	0.15402		0.151526	0.151872	0.15402	0.152696	0.146253	0.147758	0.148087	0.148019	0.15402	0.148748	0.14706	0.152286	0.141547	0.152016	0.152437	0.152445	0.15009	0.149906	0.15206	0.150565	0.146555	0.150073
END	GIMAP8	1.50051e-05	0.00441439	0.126639	0.195898	0.196567	0.195796	0.196567	0.193838	0.196567	0.196196	0.19595	0.196567	0.126639	0.183427	0.169529	0.196567	0.196567	0.196567		0.195888	0.196567	0.196567	0.193798	0.196567	0.196567	0.195349	0.19442	0.196567	0.196567	0.194712	0.195086	0.196567	0.195606	0.196567	0.192267	0.194543	0.195547	0.195226	0.196567	0.196567	0.196567
END	CD93	2.05323e-05	0.005691	0.124114	0.193842	0.193363	0.191542	0.194956	0.194956	0.194956	0.193232	0.194956	0.194956	0.124114	0.171936	0.189025	0.194956	0.178652	0.194956		0.192938	0.192024	0.191009	0.194956	0.194956	0.193138	0.194736	0.186489	0.194956	0.194956	0.194349	0.194428	0.193023	0.194956	0.194956	0.194956	0.194956	0.194956	0.194756	0.194497	0.183977	0.192688
END	SOX7	0.000161102	0.0367553	0.122584	0.142445	0.143218	0.142727	0.146179	0.146179	0.146179	0.146179	0.143327	0.145071	0.14501	0.122584	0.146179	0.146179	0.113941	0.131187		0.139892	0.144857	0.137642	0.14279	0.135961	0.139999	0.142684	0.145208	0.146179	0.130181	0.140112	0.132053	0.140164	0.134986	0.12989	0.140789	0.139457	0.134832	0.137616	0.140374	0.137344	0.140993
END	HRCT1	1.94253e-05	0.00547467	0.119809	0.144984	0.145192	0.144392	0.145192	0.145192	0.145192	0.140483	0.143437	0.145192	0.145192	0.145192	0.145192	0.119809	0.124012	0.145192		0.142357	0.142259	0.143984	0.144567	0.145192	0.144692	0.144866	0.133873	0.145192	0.140798	0.137842	0.144763	0.137193	0.145192	0.142348	0.143246	0.141645	0.143175	0.144145	0.143919	0.145192	0.145192
END	SELE	6.08125e-05	0.0153348	0.101069	0.107222	0.103027	0.105087	0.109045	0.101069	0.109045	0.10732	0.107599	0.109045	0.109045	0.105971	0.109045	0.102932	0.109045	0.109045		0.108731	0.109045	0.10755	0.101869	0.109045	0.107769	0.106702	0.109045	0.109045	0.109045	0.106284	0.107559	0.109045	0.106624	0.109045	0.109045	0.106916	0.107282	0.107631	0.106933	0.109045	0.104985
END	ADCY4	0.000222449	0.0494071	0.0889872	0.108216	0.10736	0.108877	0.109176	0.105942	0.101207	0.10693	0.106904	0.108642	0.101491	0.103519	0.103189	0.0935983	0.0889872	0.104372		0.105585	0.105926	0.107074	0.106185	0.103818	0.108242	0.0998838	0.109176	0.109176	0.105958	0.108	0.106479	0.106938	0.104724	0.109176	0.10567	0.107587	0.108143	0.106949	0.108412	0.101686	0.109176
END	ADM5	1.59596e-05	0.00465438	0.0849503	0.0944442	0.0923993	0.0949178	0.0964263	0.0964263	0.0964263	0.094626	0.0928576	0.0964263	0.0930764	0.0964263	0.0964263	0.0964263	0.0964263	0.0964263		0.0952386	0.0964263	0.0964263	0.0964263	0.0964263	0.0958767	0.0951426	0.0849503	0.0964263	0.0964263	0.0956615	0.0916267	0.0964263	0.0950785	0.0964263	0.0950841	0.0944557	0.0960332	0.0947284	0.0915098	0.0894248	0.0964263
END	ST6GALNAC1	6.44604e-05	0.0161334	0.0743452	0.0813466	0.0813466	0.0806053	0.0813466	0.0790069	0.0813466	0.0793297	0.0809328	0.0787056	0.0805917	0.0813466	0.0813466	0.0771051	0.0813466	0.0765426		0.0805266	0.0781119	0.07912	0.0790552	0.076819	0.0813466	0.0799643	0.0813466	0.0813466	0.0813466	0.0802699	0.0788521	0.0778529	0.0786374	0.0797091	0.0798378	0.0813466	0.0801584	0.0807809	0.0796013	0.0743452	0.0813466
END	BCL6B	0.000133587	0.0313303	0.0546112	0.0560854	0.0563156	0.0563156	0.0563156	0.0563156	0.0563156	0.0563156	0.0553389	0.0563156	0.0555122	0.0563156	0.0563156	0.0563156	0.0563156	0.0563156		0.0554988	0.0563156	0.0563156	0.0556706	0.0563156	0.0563156	0.0562823	0.0563156	0.0563156	0.0563156	0.0563156	0.0563156	0.0563156	0.0559395	0.0563156	0.0551809	0.0546112	0.0558721	0.0560074	0.0551046	0.0563156	0.0563156
IN-VIP	VIP	1.47982e-51	4.96304e-47	0.43467	0.511788	0.517498	0.514062	0.517498	0.517498	0.517498	0.515418	0.51579	0.511811	0.513959	0.517498	0.517498	0.517498	0.517498	0.517498	0.49114		0.43467	0.512429	0.510727	0.517498	0.516814	0.516565	0.512899	0.517498	0.517498	0.516628	0.516993	0.511125	0.515308	0.517498	0.517498	0.517498	0.516605	0.515352	0.516805	0.511023	0.514744
IN-VIP	CALB2	3.20291e-06	0.00767281	0.381411	0.436172	0.445215	0.446303	0.452192	0.432295	0.452192	0.437136	0.443832	0.44508	0.433719	0.39375	0.423694	0.444049	0.452192	0.397637	0.443646		0.222937	0.442115	0.443512	0.452192	0.449517	0.374142	0.339089	0.381411	0.398644	0.424989	0.441162	0.450408	0.435466	0.450596	0.44863	0.430217	0.445906	0.448611	0.441999	0.418913	0.437635
IN-VIP	TAC3	6.72867e-21	1.12833e-16	0.342767	0.380871	0.381357	0.369802	0.385986	0.385986	0.385986	0.382699	0.384417	0.381115	0.380869	0.385986	0.385986	0.382982	0.364849	0.361627	0.369391		0.379043	0.384204	0.301274	0.38039	0.384566	0.385444	0.379718	0.385986	0.342767	0.381218	0.383165	0.385986	0.381379	0.382688	0.382639	0.38259	0.383805	0.385369	0.383259	0.379467	0.378686
IN-VIP	EML5	4.3188e-07	0.00131676	0.29775	0.643623	0.689338	0.70947	0.655741	0.593389	0.648994	0.659736	0.65288	0.479055	0.674934	0.541789	0.717626	0.70374	0.706803	0.683943	0.716757		0.439989	0.411429	0.363383	0.50938	0.271914	0.191431	0.699443	0.718168	0.29775	0.428093	0.421185	0.406709	0.480081	0.495952	0.470949	0.470764	0.413454	0.263511	0.22681	0.670749	0.648271
IN-VIP	LINC01931	2.64551e-11	2.21813e-07	0.254043	0.301647	0.302642	0.296986	0.307256	0.249473	0.298881	0.295414	0.296819	0.302831	0.30413	0.307256	0.307256	0.301992	0.307256	0.307256	0.303597		0.253613	0.289352	0.299358	0.303498	0.301251	0.300142	0.302936	0.307256	0.254043	0.302071	0.294628	0.296506	0.293286	0.299799	0.303552	0.296397	0.282462	0.254199	0.300618	0.307256	0.303329
IN-VIP	PROX1	3.97548e-07	0.00131676	0.230378	0.469427	0.550292	0.426951	0.754791	0.56753	0.743279	0.743622	0.734736	0.640583	0.697907	0.726407	0.739561	0.74301	0.744871	0.717563	0.734823		0.230378	0.361677	0.747792	0.754791	0.751574	0.610134	0.696329	0.754791	0.701795	0.751666	0.753638	0.74832	0.752434	0.748496	0.715112	0.634234	0.74807	0.751727	0.750641	0.606294	0.379466
IN-VIP	CACNA1D	1.06397e-05	0.0237889	0.222577	1.23278	1.22968	1.19783	1.12377	1.1766	1.16157	1.18808	1.19008	0.772987	0.93821	1.18964	1.25046	1.19013	1.28064	1.22548	1.24439		0.222577	0.510737	0.406442	0.405148	0.254987	0.964753	1.19235	1.28906	0.375013	0.361262	0.392072	0.355097	0.435804	0.628676	0.654971	0.560358	0.390778	0.304895	0.49712	1.22266	1.2432
IN-VIP	AL356108.1	2.16142e-09	1.20816e-05	0.215591	0.235261	0.233838	0.234298	0.215591	0.222236	0.19819	0.21677	0.221983	0.214927	0.220045	0.201379	0.241264	0.219746	0.241264	0.223725	0.233927		0.218366	0.1892	0.204953	0.16929	0.176096	0.231341	0.236461	0.241264	0.217807	0.216195	0.22104	0.190882	0.209534	0.212767	0.221917	0.212486	0.221415	0.227222	0.227799	0.226867	0.234272
IN-VIP	NPR3	8.81131e-11	5.91027e-07	0.13152	0.15206	0.150656	0.150212	0.153265	0.142506	0.150684	0.150092	0.150713	0.142646	0.149778	0.153265	0.138707	0.147233	0.153265	0.153265	0.14562		0.122933	0.14762	0.153265	0.143351	0.149402	0.147253	0.14287	0.153265	0.13152	0.144694	0.141516	0.150688	0.150533	0.149431	0.15027	0.144659	0.150736	0.149813	0.148227	0.148546	0.14375
IN-VIP	CHRNA2	4.36879e-12	4.88402e-08	0.130066	0.144469	0.142922	0.144802	0.145138	0.145138	0.145138	0.144297	0.144607	0.144206	0.145138	0.145138	0.145138	0.145138	0.145138	0.145138	0.145138		0.1268	0.14081	0.145138	0.138696	0.128067	0.142474	0.140539	0.145138	0.130066	0.144043	0.145138	0.145138	0.145138	0.145138	0.139392	0.145138	0.144532	0.145138	0.143248	0.145138	0.145138
IN-VIP	KMO	4.16031e-07	0.00131676	0.125889	0.243624	0.243333	0.244261	0.245388	0.245388	0.238755	0.24287	0.243121	0.240806	0.226552	0.245388	0.242276	0.245388	0.245388	0.245388	0.242949		0.125889	0.243606	0.237779	0.240208	0.24312	0.243255	0.239997	0.245388	0.245388	0.239536	0.231646	0.227607	0.235363	0.184095	0.241449	0.215318	0.228565	0.229902	0.230854	0.245388	0.245388
IN-VIP	PPP1R1C	1.30245e-05	0.027301	0.0953913	0.170496	0.167773	0.166375	0.172804	0.15659	0.161378	0.155686	0.167471	0.163784	0.170498	0.172804	0.172804	0.172804	0.145931	0.155596	0.169536		0.0953913	0.162651	0.168757	0.169097	0.165334	0.128398	0.170406	0.172804	0.145787	0.166659	0.163489	0.170736	0.167124	0.168232	0.167048	0.172804	0.164491	0.16087	0.166455	0.163949	0.171367
IN-VIP	BHLHE22	9.49724e-08	0.000455026	0.0951124	0.140611	0.145717	0.142161	0.145717	0.138426	0.136186	0.141894	0.141285	0.143261	0.142547	0.138675	0.132951	0.145717	0.145717	0.12851	0.132744		0.137643	0.129495	0.13905	0.145717	0.10882	0.140386	0.0951124	0.145717	0.135551	0.144705	0.141544	0.142751	0.13016	0.145717	0.144979	0.0940673	0.124138	0.127444	0.138347	0.125918	0.142114
IN-VIP	AC062021.1	1.80279e-07	0.000755776	0.0751922	0.114141	0.114397	0.114987	0.116074	0.113301	0.116074	0.116074	0.114593	0.0608506	0.113845	0.116074	0.116074	0.116074	0.116074	0.116074	0.116074		0.0751922	0.114743	0.116074	0.116074	0.115563	0.114749	0.116074	0.116074	0.104476	0.112494	0.111746	0.116074	0.112459	0.114437	0.116074	0.113621	0.108135	0.101772	0.112705	0.116074	0.114991
IN-VIP	AC104129.1	2.44749e-06	0.00631414	0.0267649	0.0310494	0.0317133	0.0294607	0.0317133	0.0317133	0.0317133	0.0297443	0.0317133	0.0317133	0.0317133	0.0317133	0.0317133	0.0317133	0.0317133	0.0317133	0.0267649		0.0317133	0.0317133	0.0308755	0.0317133	0.0308577	0.0302398	0.0317133	0.0317133	0.0317133	0.0317133	0.0306542	0.0284603	0.0311965	0.0290607	0.0309686	0.0317133	0.0306626	0.0303787	0.0282724	0.0317133	0.0317133
IN-VIP	EREG	2.43436e-06	0.00631414	0.0210984	0.028274	0.0287019	0.0276496	0.0287019	0.0287019	0.0287019	0.0287019	0.0283423	0.0266087	0.0281263	0.0287019	0.0287019	0.0287019	0.0287019	0.0287019	0.0287019		0.0256681	0.0287019	0.0287019	0.0287019	0.0280055	0.0210984	0.0287019	0.0287019	0.0287019	0.0283603	0.0267288	0.0287019	0.0279872	0.0287019	0.0271181	0.0265574	0.0275209	0.0271213	0.0280653	0.0287019	0.0275095
IN-RELN	CNR1	6.16647e-21	6.89371e-17	1.45375	1.59104	1.61024	1.60363	1.56754	1.60163	1.59301	1.57958	1.58875	1.5851	1.5882	1.61284	1.5831	1.58859	1.58203	1.4859	1.57944	0.848937		1.41771	1.43557	1.4989	1.46788	1.5084	1.43825	1.45375	1.54748	1.48353	1.33228	1.57894	1.47382	1.48778	1.40357	1.26416	1.45002	1.37616	1.36535	1.57079	1.59679
IN-RELN	CXCL14	4.78353e-46	1.6043e-41	1.07928	1.55331	1.5673	1.56488	1.5673	1.55856	1.55259	1.5452	1.50407	1.56059	1.55504	1.5673	1.53855	1.52735	1.5673	1.55212	1.5587	1.2915		1.07928	1.55487	1.5673	1.56465	1.56649	1.51412	1.5673	1.55708	1.5656	1.56574	1.5673	1.56391	1.56201	1.56215	1.56324	1.5642	1.56573	1.56216	1.55981	1.55129
IN-RELN	CHRNA7	5.44106e-22	9.12412e-18	0.845888	0.880065	0.880307	0.869077	0.845888	0.871504	0.846037	0.867338	0.866956	0.866429	0.883428	0.893415	0.882129	0.880222	0.893415	0.884555	0.877968	0.596271		0.849351	0.873166	0.830379	0.860698	0.853791	0.880435	0.893415	0.671086	0.818128	0.816561	0.838209	0.860278	0.851194	0.874458	0.861799	0.814469	0.791221	0.843492	0.873733	0.890647
IN-RELN	ADARB2	3.43662e-12	2.30515e-08	0.52977	3.75557	3.55549	3.68458	4.08732	3.81337	4.05484	4.06386	4.03417	2.40373	4.15205	4.17446	4.06116	4.11726	3.91883	4.13129	4.09082	0.778965		0.52977	4.12947	4.14956	4.02454	4.17235	4.0743	4.19256	3.99058	4.14873	4.15432	4.15557	4.16518	4.16042	4.15194	4.15884	4.12953	4.14973	4.14336	4.05739	3.79963
IN-RELN	GRIK2	8.14736e-16	6.83115e-12	0.526381	3.82604	4.04208	3.94328	3.59167	3.88914	3.81016	3.94186	3.86946	2.02534	3.97727	3.82122	3.93809	4.01886	4.02957	4.05059	4.00717	1.72148		1.00142	0.526381	1.19439	2.01152	0.76652	3.67904	3.79885	2.93891	2.25328	2.30541	2.06506	1.91317	2.59718	3.20219	2.88312	2.19953	2.02342	2.3441	3.34094	3.87823
IN-RELN	HS3ST5	4.19049e-08	0.000175676	0.340305	0.384721	0.497038	0.340305	1.15741	1.14168	1.13917	1.06757	0.813834	1.12941	1.1194	1.10204	1.13883	1.10419	1.11879	1.12351	1.12698	0.870921		0.493578	1.06076	0.693297	1.0823	1.14361	1.05161	1.14688	1.05705	0.588593	0.538108	0.957403	0.846427	0.438673	0.916472	0.698005	0.961635	1.11163	1.10828	1.01681	0.622671
IN-RELN	SHISA9	2.17957e-06	0.00812204	0.299512	1.742	1.79553	1.77388	1.77867	1.77259	1.73567	1.708	1.73113	0.726625	1.76061	1.70865	1.77618	1.76302	1.74904	1.76934	1.77757	1.11778		0.710212	1.58465	0.706007	0.321915	1.78062	1.53363	1.71221	1.25577	0.518296	0.299512	0.575745	0.472362	0.733101	0.522541	1.07628	0.689037	0.44128	0.455359	1.69374	1.76788
IN-RELN	AC006305.1	4.23214e-11	2.36562e-07	0.268836	0.308302	0.305148	0.297744	0.312528	0.309307	0.268836	0.293343	0.306996	0.308472	0.310082	0.312528	0.312528	0.312528	0.29896	0.312528	0.312528	0.295832		0.308698	0.307402	0.312528	0.305749	0.308482	0.307622	0.312528	0.279574	0.308639	0.305998	0.312528	0.308248	0.297873	0.307451	0.310254	0.309302	0.306773	0.311307	0.312528	0.308281
IN-RELN	KCNJ3	1.53984e-08	7.3776e-05	0.261722	1.68476	1.73101	1.72744	1.54	1.69042	1.66407	1.44014	1.66756	1.65762	1.68573	1.66897	1.69417	1.69441	1.68995	1.63204	1.70869	0.380279		0.340609	0.968037	0.434604	0.533213	0.261722	1.33993	1.32889	0.607341	0.727335	0.938991	1.01402	0.77781	0.614713	0.68435	0.630136	0.664454	0.658819	0.605407	1.56456	1.68043
IN-RELN	SLC7A14	4.1785e-06	0.0140139	0.195543	0.461806	0.424058	0.396614	0.65159	0.594064	0.534522	0.568947	0.612755	0.578286	0.616552	0.637918	0.609144	0.598228	0.62095	0.598215	0.625268	0.36024		0.502587	0.308943	0.509483	0.195543	0.394581	0.280121	0.567919	0.415553	0.254004	0.203099	0.457556	0.424315	0.344686	0.415117	0.258093	0.462164	0.311461	0.359489	0.52725	0.473192
IN-RELN	AC068722.1	7.48037e-06	0.022807	0.172835	0.196761	0.190085	0.186706	0.172835	0.16573	0.175701	0.186822	0.191701	0.186657	0.187722	0.181985	0.201142	0.165102	0.201142	0.201142	0.174283	0.120481		0.131498	0.188499	0.197405	0.187059	0.179588	0.197013	0.201142	0.189324	0.182794	0.181762	0.14272	0.179383	0.161145	0.163667	0.169998	0.158841	0.18175	0.187553	0.201142	0.19298
IN-KIT	FGF14	2.27956e-15	9.55649e-12	3.54707	4.08577	4.31499	4.2409	3.54707	0.944958	4.1128	3.95194	3.88625	0.936009	4.15382	4.14858	4.15671	4.16195	4.14163	4.15069	4.24276	0.967477	0.496333		1.06991	1.62065	1.22825	0.395998	3.59469	3.53264	1.10945	1.18137	1.35357	1.35479	1.14088	1.15025	1.29553	1.61683	0.975411	0.944844	1.21286	3.73178	4.12446
IN-KIT	FGF13	1.40086e-19	7.83035e-16	2.56638	2.75547	2.77923	2.75888	2.56638	2.77079	2.64811	2.7039	2.7493	2.71182	2.71226	2.76492	2.73092	2.21839	2.68098	2.60272	2.72063	2.49914	1.99221		2.41371	1.53315	2.08563	2.7551	2.65519	2.61984	2.65777	2.56095	2.58064	2.5244	2.6099	2.62315	2.67233	2.64574	2.53038	2.49668	2.52413	2.73492	2.7355
IN-KIT	SGCZ	3.11677e-34	1.0453e-29	2.24198	3.39184	3.41	3.56111	3.70974	3.57498	3.5826	3.59328	3.58986	2.13989	3.61655	3.66824	3.59928	3.67416	3.6309	3.64107	3.63915	2.23645	2.36831		2.11946	3.24635	1.45758	2.22357	3.45997	3.60814	2.24198	1.80146	2.08603	2.05236	2.99951	2.63155	3.36126	3.48972	3.01098	3.40188	3.51588	3.36365	3.4046
IN-KIT	MTUS2	6.67614e-21	5.59761e-17	2.21218	2.40114	2.45244	2.41254	2.4671	2.408	2.4307	2.41735	2.41471	2.39767	2.40399	2.43095	2.41545	2.43112	2.44795	2.4671	2.32216	0.928344	0.925196		0.940605	1.17604	1.79587	1.65439	2.24428	2.21218	1.03831	1.3496	1.20245	0.67084	1.16487	0.820598	0.801488	1.43338	0.778183	0.784603	0.74987	2.30251	2.41401
IN-KIT	ATP8A2	2.62733e-14	8.81154e-11	1.92119	2.27408	2.32363	2.33186	2.40069	2.32511	2.36857	2.32217	2.33426	2.05336	2.32536	2.28114	2.32757	2.33159	2.36256	2.29704	2.3216	1.10673	0.88952		1.17009	0.901852	0.758547	0.605755	1.95293	1.92119	0.855171	0.893059	0.811363	1.26096	0.893832	0.836836	1.00073	1.21002	0.82777	0.825773	1.03499	2.14235	2.28432
IN-KIT	GRIN2A	5.21882e-11	1.02958e-07	1.80588	2.73097	2.87347	2.83606	2.37064	2.88739	2.76605	2.74269	2.81864	2.80864	2.80622	2.86327	2.71443	2.86367	2.8604	2.72246	2.81672	1.77108	1.48171		1.65654	2.60122	1.81994	1.98881	2.1684	1.80588	0.832267	1.39837	1.02403	1.46471	1.08179	1.38987	1.05093	1.07259	0.800172	0.913846	1.06838	2.65111	2.7403
IN-KIT	KIT	2.99007e-20	2.00562e-16	1.55798	1.62121	1.63209	1.6384	1.55798	1.63398	1.61765	1.6033	1.62793	1.59832	1.63554	1.61959	1.64145	1.55106	1.6103	1.62226	1.57429	1.18659	1.42356		1.62897	1.55786	1.49044	1.63402	1.61898	1.64145	1.59031	1.63046	1.63947	1.64145	1.6207	1.64145	1.63959	1.6387	1.63901	1.6398	1.63949	1.57978	1.63013
IN-KIT	SLC6A1	4.96772e-09	7.93369e-06	1.42398	1.72327	1.64368	1.62031	1.69307	1.52359	1.65589	1.63902	1.44807	1.49207	1.86959	1.83715	1.84764	1.4469	0.975215	1.80959	1.71733	1.15093	1.0349		1.33718	0.658675	1.11398	1.88645	1.70957	1.42398	1.80135	1.85799	1.89513	1.88723	1.88691	1.88517	1.84651	1.88936	1.89125	1.8887	1.87762	1.8169	1.77197
IN-KIT	EXT1	5.86169e-09	8.93587e-06	1.20894	1.46884	1.40628	1.41905	1.20894	1.18281	1.184	1.28749	1.32181	1.30882	1.43712	1.31571	1.447	0.969722	1.43399	1.40202	1.29878	0.788332	0.588541		1.20101	0.817437	0.8628	1.2688	1.61629	1.7489	1.35604	0.659101	0.822025	1.1776	0.733103	0.574523	1.04526	0.92593	0.946715	0.969345	1.10084	1.43381	1.49535
IN-KIT	AP001347.1	4.01519e-09	6.73308e-06	0.74372	0.829636	0.805445	0.742209	0.809376	0.663918	0.654953	0.665834	0.794157	0.698448	0.834058	0.851941	0.877293	0.774931	0.861523	0.869481	0.849115	0.510466	0.3355		0.472873	0.721543	0.573866	0.57979	0.817018	0.74372	0.547277	0.392581	0.57262	0.636711	0.496537	0.566183	0.343599	0.647603	0.553749	0.37532	0.46135	0.829918	0.798182
IN-KIT	PTCHD4	2.31937e-17	1.11124e-13	0.718089	1.96001	1.9694	1.96429	1.97742	1.96843	1.88866	1.87401	1.9405	1.96101	1.85249	1.9282	1.93195	1.88077	1.91627	1.9072	1.94928	1.69035	1.56082		1.22728	0.718089	0.802072	1.95866	1.91798	1.81713	1.3715	1.70545	1.92531	1.90289	1.5399	1.43539	1.3706	1.11211	1.79681	1.86375	1.8749	1.93194	1.97058
IN-KIT	PRELID2	1.09706e-11	2.45288e-08	0.662794	1.77262	1.78535	1.59164	1.83592	1.70017	1.74764	1.71237	1.70244	1.76353	1.68112	1.73546	1.7969	1.65191	1.74581	1.72311	1.44246	1.58773	0.662794		1.76099	1.62265	1.6892	1.83073	1.81534	1.83592	1.79755	1.79421	1.43403	1.28502	1.81606	1.79226	1.71234	1.484	1.59959	1.44539	1.48948	1.72582	1.78062
IN-KIT	PDGFD	1.47867e-14	5.5102e-11	0.638014	0.888801	0.896541	0.907045	0.911517	0.878684	0.883464	0.893633	0.899156	0.89597	0.901056	0.803573	0.638014	0.760242	0.904645	0.878036	0.880092	0.877689	0.777498		0.896981	0.900875	0.869342	0.901595	0.891745	0.911517	0.882185	0.896126	0.786425	0.883425	0.893104	0.900577	0.909765	0.911517	0.88335	0.69456	0.506841	0.890084	0.883008
IN-KIT	MACROD2	2.47906e-13	6.39559e-10	0.612332	2.87087	2.89911	2.15648	2.77546	3.07421	2.43645	2.50298	1.90991	1.93251	2.70318	2.97729	3.06024	2.84336	3.01137	3.00968	3.03702	0.806563	0.677545		1.15234	1.44151	1.80912	1.92358	2.82787	2.7988	0.612332	1.13346	1.28206	1.51295	0.889592	1.0279	1.08222	1.0344	1.25563	1.23169	1.56595	2.79445	2.90041
IN-KIT	NTNG1	1.98584e-21	2.22004e-17	0.559557	1.60359	1.61045	1.60722	1.55795	0.855642	1.38583	1.26909	1.44197	0.559557	1.59902	1.58199	1.58585	1.59093	1.61808	1.60651	1.55321	1.4285	1.52636		1.58571	1.39474	1.57875	1.51754	1.47566	1.54981	1.62266	1.61136	1.55886	1.14129	1.35036	1.06148	1.32722	1.03871	0.703094	1.42483	1.54553	1.56175	1.60783
IN-KIT	TOX2	1.84232e-05	0.0181729	0.550456	0.74031	0.742856	0.73508	0.696359	0.711008	0.6919	0.704621	0.729923	0.611006	0.739936	0.674809	0.696996	0.733818	0.729975	0.703323	0.596142	0.708151	0.579576		0.442385	0.426548	0.481723	0.741063	0.716886	0.550456	0.742082	0.686623	0.661527	0.721031	0.667307	0.656047	0.728513	0.733918	0.639912	0.733292	0.736164	0.726361	0.744063
IN-KIT	GRIP1	3.7003e-08	5.17085e-05	0.486501	3.68362	3.73053	3.62182	3.69655	3.74244	3.15902	3.23954	3.55811	3.39146	3.64758	3.70018	3.61545	3.66657	3.74122	3.66091	3.68043	1.63762	0.584902		0.877574	0.486501	0.810852	3.68988	3.61778	3.67775	1.137	2.30949	3.08618	2.46814	2.35111	2.81691	2.64528	3.49977	3.10622	3.24796	3.20863	3.62385	3.68496
IN-KIT	NRIP3	1.77151e-05	0.0180039	0.472874	0.666459	0.675545	0.671731	0.678628	0.653562	0.663601	0.66049	0.669588	0.652238	0.66193	0.644391	0.652715	0.678628	0.662387	0.678628	0.65397	0.414504	0.313597		0.443618	0.545978	0.511707	0.557952	0.550918	0.472874	0.588655	0.587447	0.640853	0.660553	0.617968	0.622621	0.631233	0.656428	0.648532	0.668454	0.670052	0.629757	0.668285
IN-KIT	LAMP5	2.36358e-09	4.17209e-06	0.466592	0.507821	0.526089	0.519846	0.526089	0.456632	0.526089	0.508641	0.513023	0.498866	0.508846	0.526089	0.526089	0.526089	0.51469	0.507288	0.514185	0.504412	0.411351		0.511449	0.517918	0.521681	0.522492	0.389421	0.466592	0.526089	0.517578	0.49175	0.516876	0.518431	0.523091	0.523067	0.522313	0.467322	0.302712	0.286566	0.520887	0.507857
IN-KIT	KAZN	1.45996e-13	4.08034e-10	0.451516	3.11698	3.23582	3.27248	3.35776	3.51857	1.69018	2.62911	3.50396	1.42687	3.66831	3.36456	3.52505	2.18239	3.41061	3.49812	3.58129	1.25482	0.451516		1.10599	0.915928	0.478747	2.03543	3.37484	3.44826	1.16816	1.79213	1.18987	1.42358	1.39847	0.720303	1.36881	1.14218	1.79389	2.53445	2.52853	3.09225	2.96239
IN-KIT	TACR1	8.52047e-32	1.4288e-27	0.438421	0.604368	0.603285	0.59531	0.611204	0.593914	0.611204	0.598468	0.604076	0.602625	0.60359	0.611204	0.608092	0.59937	0.611204	0.59203	0.556381	0.562491	0.518147		0.544776	0.595967	0.438421	0.605034	0.607118	0.611204	0.583278	0.585948	0.599128	0.609343	0.58149	0.549113	0.595873	0.600735	0.598463	0.605765	0.604089	0.604055	0.591269
IN-KIT	KCNIP1	8.37651e-08	0.000108051	0.407897	1.26698	1.26258	1.26627	1.15986	0.825464	1.18797	1.20104	1.00913	0.388736	0.828387	1.27156	1.2428	1.19239	1.27443	1.25153	1.26905	0.769449	0.463231		0.552077	0.726366	1.13811	1.2271	1.23482	1.17857	0.407897	1.19264	1.18345	1.24906	1.24103	1.17775	1.26122	1.27017	1.25959	1.2676	1.26562	1.24711	1.26979
IN-KIT	GRK3	1.24553e-07	0.000154713	0.368044	1.40654	1.37538	1.33359	1.3422	1.06698	1.34723	1.25232	1.14517	1.33498	0.892887	1.17388	1.41641	1.38777	1.11181	1.51277	1.38834	0.655009	0.560608		0.896576	0.368044	0.475726	1.35011	1.31217	1.43212	1.05154	0.741016	0.785985	1.04702	1.09511	0.894794	0.865486	1.13968	0.970711	0.843095	0.89091	1.35902	1.37588
IN-KIT	AC137770.1	8.89091e-12	2.12988e-08	0.367702	0.693755	0.699375	0.674578	0.700901	0.681323	0.69427	0.689089	0.691859	0.691454	0.682357	0.700901	0.700901	0.696833	0.700901	0.658351	0.687315	0.650125	0.367702		0.694106	0.646326	0.679299	0.700466	0.693879	0.700901	0.700901	0.694064	0.641182	0.654512	0.69813	0.694237	0.684637	0.683347	0.670893	0.641323	0.657258	0.679463	0.694454
IN-KIT	NYAP2	5.73681e-06	0.00641337	0.311928	1.10857	1.11719	1.11268	1.12157	1.11069	1.11408	1.10558	1.11232	1.10686	1.10862	1.07525	1.06619	1.1006	1.11488	1.12157	1.12068	0.644078	0.358148		0.939266	0.311928	0.958871	0.920694	1.06091	1.12157	0.332567	0.84445	0.962472	1.08435	0.45043	0.940817	0.772589	0.700636	0.764323	0.817344	0.954754	1.08986	1.10992
IN-KIT	MYO16	1.1209e-05	0.0117478	0.308556	2.11339	2.12563	2.08987	2.14915	1.71761	2.03111	1.98268	2.07862	1.47954	2.10833	2.14915	2.09665	2.01338	2.13275	2.14915	2.12037	1.64496	1.12379		1.92017	0.308556	0.502927	2.11429	2.04896	2.09069	2.10078	1.92862	1.68157	2.10718	1.88477	1.93268	2.11589	2.10837	1.80522	1.94656	2.04554	2.10036	2.12983
IN-KIT	IGSF11	1.35746e-11	2.84541e-08	0.305273	0.494079	0.581752	0.305273	0.918353	0.479082	0.677369	0.589847	0.532066	0.849627	1.0019	0.98099	1.01784	0.945142	1.0106	1.01146	1.00991	0.765432	0.723225		0.95656	0.793985	0.700803	1.01601	0.95313	1.00226	0.880613	0.862335	0.587031	0.826846	0.880571	0.741	0.728109	0.661967	0.514737	0.517533	0.699765	0.73166	0.596878
IN-KIT	LINC01344	7.81669e-14	2.38324e-10	0.287156	0.274283	0.306157	0.289327	0.311377	0.281023	0.269636	0.282428	0.273092	0.303545	0.299876	0.302385	0.300161	0.291754	0.311377	0.287156	0.29916	0.294801	0.294719		0.294826	0.296655	0.300103	0.301005	0.305611	0.311377	0.303268	0.308992	0.300718	0.301475	0.303698	0.299089	0.308355	0.295328	0.305435	0.302674	0.303717	0.272514	0.279781
IN-KIT	LINC00298	2.08432e-10	3.88356e-07	0.261211	0.476766	0.472616	0.477349	0.479439	0.308354	0.385178	0.383479	0.349042	0.466442	0.475374	0.479439	0.468921	0.472277	0.479439	0.479439	0.479439	0.439844	0.261211		0.47672	0.479439	0.477132	0.476972	0.472665	0.479439	0.479439	0.460536	0.439165	0.471981	0.448369	0.472525	0.461905	0.471874	0.462803	0.463216	0.459376	0.47248	0.479439
IN-KIT	CDK14	2.0891e-05	0.0189363	0.259287	1.73219	1.73561	1.58679	1.58388	1.14251	1.61791	1.42487	1.41092	0.903979	1.64642	0.71145	1.75559	1.50804	1.34641	1.55215	1.67423	1.13936	0.810184		0.887163	1.32258	0.977868	1.07006	1.42482	1.46218	0.400479	1.01802	0.654791	0.405557	0.319926	0.535431	0.636314	0.259287	0.647775	0.934936	1.13851	1.6339	1.75757
IN-KIT	SLC2A13	2.08003e-05	0.0189363	0.254104	1.56995	1.63507	1.63661	1.67141	1.65569	1.66308	1.63828	1.63617	0.729303	1.2366	1.58628	1.53121	1.55381	1.54132	1.52045	1.50188	0.624049	0.292019		0.651373	0.679621	0.720944	1.43946	1.1232	1.34404	1.21358	1.00896	0.468174	0.475346	0.548757	0.574388	0.685808	0.254104	0.234466	0.265353	0.49598	1.49081	1.5827
IN-KIT	RNF150	5.58259e-05	0.0480074	0.240499	1.05578	1.06766	1.08297	1.06281	1.01205	0.642511	0.799907	0.826113	0.26425	0.616384	0.973811	1.08981	1.04156	0.998768	0.858531	1.04621	0.494111	0.418321		0.854906	0.541437	0.637222	0.593433	0.841847	1.00386	0.564972	0.393548	0.348329	0.308158	0.458669	0.240499	0.577704	0.482961	0.404661	0.361093	0.489133	0.937077	1.06799
IN-KIT	UBASH3B	9.76195e-09	1.42346e-05	0.222765	0.911674	0.905522	0.894238	0.927932	0.807212	0.85245	0.847916	0.856513	0.772943	0.631367	0.906996	0.681414	0.806798	0.845416	0.863521	0.864026	0.468831	0.526271		0.467068	0.403677	0.524218	0.222765	0.86578	0.822549	0.878332	0.90051	0.836138	0.813226	0.847695	0.832511	0.874879	0.874994	0.874568	0.838504	0.819484	0.834757	0.915128
IN-KIT	HOMER2	5.83113e-08	7.82258e-05	0.195507	0.390548	0.395095	0.353603	0.416759	0.328742	0.308456	0.31743	0.315446	0.376409	0.391756	0.398923	0.400823	0.318518	0.392323	0.416759	0.25979	0.302883	0.195507		0.339983	0.356757	0.315252	0.318	0.372854	0.40967	0.272734	0.24639	0.267643	0.220041	0.303195	0.295756	0.306533	0.29307	0.304161	0.297403	0.315861	0.371039	0.401331
[truncated: 362 more rows]

## Sheet: Cerebrum
cell_subtypes	genes	p.value	FDR	summary.logFC	logFC.OL.B	logFC.OL.A	logFC.GM.AS	logFC.WM.AS	logFC.OPC	logFC.MG	logFC.B.cells	logFC.T.cells	logFC.PER	logFC.END	logFC.IN.VIP	logFC.IN.RELN	logFC.IN.KIT	logFC.IN.SST	logFC.IN.PVALB.CA8	logFC.IN.PVALB	logFC.L5.L6.HTR2C.EN	logFC.L5.L6.ADAMTSL1.EN	logFC.THEMIS.TMEM233.EN	logFC.THEMIS.NTNG2.EN	logFC.L4.LRRK1.EN	logFC.L4.NPFFR2.EN	logFC.L4.GABRG1.EN	logFC.L4.MME.EN	logFC.L3.EN	logFC.L2.L3.EN	logFC.L2.EN	logFC.motoEN	logFC.stressOL
[truncated: 1,778 more rows]

[truncated: 2 more sheets: Cerebellum, Spinal cord]
