# Supplementary material for: Cross-regional homeostatic and reactive glial signatures in multiple sclerosis
Source: Acta Neuropathol. 2022 Sep 16;144(5):987–1003. doi: 10.1007/s00401-022-02497-2 (PMC9547805; doi:10.1007/s00401-022-02497-2)
Supplement: Supplementary file 4 — Suppl. Table 3 Differential gene expression analysis of neuroglial subtypes (XLSX 31 KB) [file 401_2022_2497_MOESM4_ESM.xlsx]

## Sheet: Control
source	target	ligand	receptor	aggregate_rank	mean_rank	natmi.edge_specificity	natmi.rank	connectome.weight_sc	connectome.rank	logfc.logfc_comb	logfc.rank	sca.LRscore	sca.rank	cellphonedb.pvalue	cellphonedb.rank	receptor.complex	ligand.complex
BG	BG	NRG3	EGFR	0.000350456	80.2	0.913269	40	0.139228	317	1.82667	1	0.931778	42	0	1	EGFR	NRG3
BG	PC	PTPRZ1	L1CAM	0.000388684	34.8	1	1	0.982891	48	1.27922	17	0.893831	107	0	1	L1CAM	PTPRZ1
BG	PC	APOE	APP	0.00040719	53.4	0.82798	82	0.789314	81	1.2462	19	0.908922	84	0	1	APP	APOE
PC	PC	ATP1B1	NEGR1	0.000456671	47.6	0.591226	213	1.57231	3	1.6825	6	0.945714	15	0	1	NEGR1	ATP1B1
BG	PC	LGI4	ADAM23	0.0009522	86.8	0.814262	90	0.6465	126	0.81721	89	0.883376	128	0	1	ADAM23	LGI4
BG	BG	PTN	PTPRZ1	0.00118881	68.4	1	1	0.148604	316	1.79913	2	0.941052	22	0	1	PTPRZ1	PTN
PC	BG	L1CAM	CHL1	0.0011973	55.4	0.884794	62	0.969758	56	1.03283	48	0.89067	110	0	1	CHL1	L1CAM
BG	PC	NLGN1	NRXN1	0.00123704	59	0.538971	262	1.16572	21	1.48621	8	0.957394	3	0	1	NRXN1	NLGN1
PC	BG	NRXN1	NLGN1	0.00141924	59	0.538971	262	1.16572	21	1.48621	8	0.957394	3	0	1	NLGN1	NRXN1
PC	BG	L1CAM	FGFR2	0.00143798	39.4	1	1	0.973397	50	1.1495	28	0.885665	117	0	1	FGFR2	L1CAM
PC	BG	L1CAM	PTPRZ1	0.00149045	34.8	1	1	0.982891	48	1.27922	17	0.893831	107	0	1	PTPRZ1	L1CAM
BG	PC	LSAMP	OPCML	0.00183461	41.8	0.647384	174	1.15726	24	1.73044	4	0.956838	6	0	1	OPCML	LSAMP
BG	BG	NCAM1	PTPRZ1	0.00183461	110.6	0.623363	181	0.109749	327	1.21862	24	0.942216	20	0	1	PTPRZ1	NCAM1
BG	PC	APOE	SORL1	0.00190224	73.2	0.712353	147	0.644093	127	1.12132	30	0.922275	61	0	1	SORL1	APOE
BG	BG	PTPRZ1	NCAM1	0.00206914	110.6	0.623363	181	0.109749	327	1.21862	24	0.942216	20	0	1	NCAM1	PTPRZ1
BG	PC	APOE	LRP8	0.00210443	88.6	0.834819	78	0.590999	150	0.89705	74	0.876581	140	0	1	LRP8	APOE
BG	BG	NRG3	ERBB4	0.00244493	107.8	0.59106	214	0.131292	318	1.70728	5	0.958889	1	0	1	ERBB4	NRG3
PC	BG	NRG1	EGFR	0.00272875	54.2	0.818579	89	1.05107	37	1.01164	51	0.905342	93	0	1	EGFR	NRG1
PC	BG	NRG1	LGR4	0.00290588	63.2	0.702082	150	1.04638	38	1.00789	53	0.913867	74	0	1	LGR4	NRG1
BG	PC	SPON1	APP	0.00370873	75.6	0.895875	51	0.773144	86	0.905797	72	0.865811	168	0	1	APP	SPON1
BG	PC	CHL1	TMEM132A	0.00370873	92.4	0.802281	99	0.533683	168	0.964308	61	0.879009	133	0	1	TMEM132A	CHL1
BG	PC	PTN	PTPRB	0.00417177	73.4	0.97879	30	0.709086	109	0.996031	55	0.864741	172	0	1	PTPRB	PTN
BG	BG	PTPRZ1	ALK	0.00427378	113.4	1	1	0.0969746	341	1.116	32	0.857869	192	0	1	ALK	PTPRZ1
PC	BG	OPCML	NTM	0.00467688	56.8	0.579073	225	1.10826	33	1.29051	16	0.950953	9	0	1	NTM	OPCML
PC	BG	ATP1B1	NEGR1	0.00467688	95.4	0.383379	401	1.29055	15	1.16002	27	0.933459	33	0	1	NEGR1	ATP1B1
BG	PC	NLGN4Y	NRXN1	0.00481443	57.8	0.631727	177	1.15399	25	1.33423	13	0.914445	73	0	1	NRXN1	NLGN4Y
BG	BG	LAMA2	ITGB4	0.00531481	98.6	0.822119	88	0.129984	320	1.73446	3	0.910982	81	0	1	ITGB4	LAMA2
PC	PC	APP	APLP2	0.00538358	38.8	0.80991	92	1.64835	1	1.3231	14	0.906808	86	0	1	APLP2	APP
PC	PC	APP	SORL1	0.00568766	64.6	0.690509	157	1.33363	11	0.992752	56	0.902123	98	0	1	SORL1	APP
PC	PC	APP	CNTN3	0.00584477	49.6	0.88684	61	1.41303	7	1.11761	31	0.871143	148	0	1	CNTN3	APP
PC	PC	ITGAV	THY1	0.00600533	53	0.708554	148	1.58762	2	1.11135	34	0.911578	80	0	1	THY1	ITGAV
BG	PC	NCAM1	L1CAM	0.00600533	104.6	0.623363	181	0.93745	61	0.566186	167	0.888182	113	0	1	L1CAM	NCAM1
PC	BG	L1CAM	NCAM1	0.0061694	104.6	0.623363	181	0.93745	61	0.566186	167	0.888182	113	0	1	NCAM1	L1CAM
BG	PC	ERBB4	NRG1	0.00631727	82.6	0.529778	279	1.04313	40	0.892247	75	0.942307	18	0	1	NRG1	ERBB4
BG	BG	NCAM1	FGFR2	0.00653459	115.6	0.623363	181	0.100255	334	1.0889	37	0.937511	25	0	1	FGFR2	NCAM1
PC	PC	L1CAM	ITGAV	0.00686193	85.6	0.718863	135	1.3534	10	0.725551	109	0.864703	173	0	1	ITGAV	L1CAM
BG	PC	NLGN4X	NRXN1	0.00686747	78	0.554693	247	1.1458	28	1.23046	23	0.905894	91	0	1	NRXN1	NLGN4X
BG	BG	FGFR2	NCAM1	0.00706336	115.6	0.623363	181	0.100255	334	1.0889	37	0.937511	25	0	1	NCAM1	FGFR2
BG	BG	PTN	CDH10	0.00715537	97.4	0.807919	95	0.113095	324	1.3007	15	0.927756	52	0	1	CDH10	PTN
BG	PC	NLGN1	NRXN3	0.00807225	94.4	0.443004	348	0.770099	88	1.11418	33	0.957683	2	0	1	NRXN3	NLGN1
PC	BG	LPL	LRP1	0.0082226	112.8	0.618514	189	0.96332	57	0.688892	120	0.855792	197	0	1	LRP1	LPL
BG	PC	NLGN4X	NRXN3	0.00839616	121.2	0.455926	336	0.750179	99	0.858432	83	0.906498	87	0	1	NRXN3	NLGN4X
PC	BG	FGF9	FGFR2	0.00932041	79	0.975414	32	0.685133	112	1.03069	49	0.855169	201	0	1	FGFR2	FGF9
BG	PC	NLGN4Y	NRXN3	0.00942508	102.2	0.519244	286	0.758373	90	0.962202	62	0.914999	72	0	1	NRXN3	NLGN4Y
BG	BG	NTM	THSD7A	0.0094534	138.8	0.505239	296	0.0973366	339	1.05996	42	0.942947	16	0	1	THSD7A	NTM
PC	PC	NRXN1	NLGN2	0.00955341	46.4	0.746703	121	1.53121	4	1.43156	10	0.903104	96	0	1	NLGN2	NRXN1
PC	PC	RELN	LRP8	0.0100334	72.2	0.813471	91	1.49074	6	0.74876	102	0.8666	161	0	1	LRP8	RELN
BG	PC	NLGN3	NRXN1	0.0101604	63.2	0.894135	56	1.15	26	1.24169	20	0.850336	213	0	1	NRXN1	NLGN3
PC	PC	CNTN4	APP	0.0110512	62.2	0.734322	128	1.35345	9	0.921056	70	0.896576	103	0	1	APP	CNTN4
BG	BG	NTM	LRRC4C	0.0115505	140	0.536975	268	0.0904094	348	1.04506	45	0.932842	38	0	1	LRRC4C	NTM
BG	PC	NLGN3	NRXN3	0.0115902	102.2	0.734929	126	0.754386	92	0.869659	81	0.851238	211	0	1	NRXN3	NLGN3
PC	PC	NLGN2	NRXN1	0.011634	46.4	0.746703	121	1.53121	4	1.43156	10	0.903104	96	0	1	NRXN1	NLGN2
PC	BG	NRXN3	NLGN3	0.0118675	102.2	0.734929	126	0.754386	92	0.869659	81	0.851238	211	0	1	NLGN3	NRXN3
BG	BG	PTPRZ1	CNTN1	0.0123106	150.4	0.497707	305	0.0771233	369	1.04139	46	0.934662	31	0	1	CNTN1	PTPRZ1
PC	BG	NRXN1	NLGN3	0.0124379	63.2	0.894135	56	1.15	26	1.24169	20	0.850336	213	0	1	NLGN3	NRXN1
BG	BG	PTCH1	GPC5	0.0130669	114.4	0.900568	50	0.0754865	371	1.08046	39	0.889864	111	0	1	GPC5	PTCH1
BG	BG	CNTN1	PTPRZ1	0.013102	150.4	0.497707	305	0.0771233	369	1.04139	46	0.934662	31	0	1	PTPRZ1	CNTN1
BG	PC	LSAMP	NEGR1	0.0138062	169.4	0.436347	358	0.370251	221	1.35171	12	0.95699	5	0.002	251	NEGR1	LSAMP
PC	PC	NLGN2	NRXN3	0.0142821	72.2	0.613747	192	1.1356	31	1.05952	43	0.903724	94	0	1	NRXN3	NLGN2
BG	BG	PARD3	JAM2	0.0156698	119.4	1	1	0.0894237	351	1.01557	50	0.857266	194	0	1	JAM2	PARD3
PC	PC	NRXN3	NLGN2	0.0159805	72.2	0.613747	192	1.1356	31	1.05952	43	0.903724	94	0	1	NLGN2	NRXN3
BG	BG	LRRC4C	LRRTM4	0.016592	101.6	0.751611	120	0.108364	329	1.57738	7	0.928453	51	0	1	LRRTM4	LRRC4C
BG	BG	APOE	LRP4	0.0170832	104.2	0.753126	119	0.103903	331	1.23475	22	0.929222	48	0	1	LRP4	APOE
PC	BG	PRNP	NCAM1	0.0182134	96.2	0.530169	278	0.77552	84	0.921386	68	0.929016	50	0	1	NCAM1	PRNP
BG	BG	FGF2	FGFR2	0.0187985	99.8	1	1	0.0973295	340	1.111	35	0.885288	122	0	1	FGFR2	FGF2
PC	BG	THY1	CNTN1	0.0187985	102.8	0.49057	316	1.13904	30	0.774748	100	0.918305	67	0	1	CNTN1	THY1
BG	PC	LRP1	APP	0.020288	141	0.561681	236	0.751582	97	0.6091	149	0.847836	222	0	1	APP	LRP1
PC	BG	FGF5	FGFR2	0.0207214	97.2	0.943182	35	0.592522	149	0.948281	64	0.843785	237	0	1	FGFR2	FGF5
BG	PC	LAMA4	ITGAV	0.0207214	144.4	0.718863	135	0.493501	177	0.874414	80	0.897389	100	0.001	230	ITGAV	LAMA4
PC	BG	APP	LRP1	0.0207214	141	0.561681	236	0.751582	97	0.6091	149	0.847836	222	0	1	LRP1	APP
PC	BG	FSTL5	CHL1	0.0211623	96.8	0.561411	238	0.449586	199	1.12576	29	0.942447	17	0	1	CHL1	FSTL5
PC	BG	L1CAM	EGFR	0.0216106	91.2	0.913269	40	0.943042	60	0.696052	116	0.842711	239	0	1	EGFR	L1CAM
PC	BG	APP	NOTCH2	0.0219307	96.6	0.895875	51	0.768066	89	0.780932	99	0.839407	243	0	1	NOTCH2	APP
PC	BG	EPHB1	NRCAM	0.0225301	183.4	0.567027	232	0.459047	193	0.622439	146	0.887709	116	0.001	230	NRCAM	EPHB1
BG	PC	SEMA6D	PLXNC1	0.0230014	118.6	0.833288	81	0.508025	175	0.801033	94	0.840689	242	0	1	PLXNC1	SEMA6D
PC	BG	APP	DCC	0.0239678	124	0.64625	175	0.753633	96	0.740233	104	0.837798	244	0	1	DCC	APP
PC	PC	PRNP	TNFRSF25	0.0249663	88	0.809681	93	1.2979	14	0.843397	86	0.837423	246	0	1	TNFRSF25	PRNP
BG	BG	FGF1	FGFR2	0.0254254	104	1	1	0.0960203	346	1.07576	40	0.879848	132	0	1	FGFR2	FGF1
PC	BG	ADAM9	FGFR2	0.0259978	123.6	0.767773	109	0.33143	248	0.976457	59	0.855169	201	0	1	FGFR2	ADAM9
PC	PC	FNDC5	ITGAV	0.0270631	163.8	0.678733	164	1.0662	36	0.585224	157	0.846377	232	0.001	230	ITGAV	FNDC5
PC	BG	NECTIN1	PARD3	0.0298799	165.6	0.877327	66	0.406208	211	0.941286	66	0.834055	255	0.001	230	PARD3	NECTIN1
PC	PC	OPCML	NEGR1	0.0298799	78.2	0.545984	255	1.30383	13	0.901214	73	0.929166	49	0	1	NEGR1	OPCML
BG	BG	PTN	ALK	0.0304471	125.8	1	1	0.0903886	349	0.983467	57	0.847916	221	0	1	ALK	PTN
BG	PC	TGFB1	APP	0.0318318	149	0.895875	51	0.754396	91	0.63045	140	0.743257	462	0	1	APP	TGFB1
BG	PC	NOTCH1	APP	0.0327073	151.2	0.895875	51	0.753929	94	0.626006	141	0.737765	469	0	1	APP	NOTCH1
PC	BG	APP	NOTCH1	0.0336	151.2	0.895875	51	0.753929	94	0.626006	141	0.737765	469	0	1	NOTCH1	APP
BG	PC	FGF1	ITGAV	0.0342125	177.8	0.718863	135	0.476023	183	0.651819	129	0.85799	191	0.002	251	ITGAV	FGF1
BG	PC	FGF2	ITGAV	0.0348704	173	0.718863	135	0.477332	182	0.687053	123	0.864267	174	0.002	251	ITGAV	FGF2
BG	BG	BMPR1B	BMPR2	0.0351122	140.6	0.663909	170	0.0836768	359	0.936828	67	0.894066	106	0	1	BMPR2	BMPR1B
BG	PC	VEGFA	ITGAV	0.0355384	193.4	0.718863	135	0.470259	184	0.604876	152	0.837523	245	0.002	251	ITGAV	VEGFA
PC	PC	ITGAV	ADAM9	0.0355384	158.6	0.551924	248	0.711432	107	0.552513	173	0.829692	264	0	1	ADAM9	ITGAV
PC	PC	ADAM9	ITGAV	0.0362166	158.6	0.551924	248	0.711432	107	0.552513	173	0.829692	264	0	1	ITGAV	ADAM9
PC	BG	CNTN3	PTPRG	0.0362166	150.6	0.538323	265	0.67927	117	0.625629	143	0.847248	227	0	1	PTPRG	CNTN3
BG	BG	PTN	SDC2	0.0403491	126.8	0.82315	83	0.0912357	347	0.997931	54	0.871043	149	0	1	SDC2	PTN
PC	BG	NRG1	ERBB4	0.0476945	82.6	0.529778	279	1.04313	40	0.892247	75	0.942307	18	0	1	ERBB4	NRG1
PC	BG	SORL1	CNTFR	0.0485523	166.6	0.575359	230	0.607298	141	0.512311	180	0.82242	281	0	1	CNTFR	SORL1
BG	BG	PTPRJ	PDGFRB	0.0491522	224.2	1	1	0.0467384	415	0.39388	239	0.741056	465	0	1	PDGFRB	PTPRJ

## Sheet: MS
source	target	ligand	receptor	aggregate_rank	mean_rank	natmi.edge_specificity	natmi.rank	connectome.weight_sc	connectome.rank	logfc.logfc_comb	logfc.rank	sca.LRscore	sca.rank	cellphonedb.pvalue	cellphonedb.rank
BG	BG	NRG3	ERBB4	0.000153893	57	0.764704	115	0.253642	167	2.21613	1	0.958236	1	0	1
PC	PC	ATP1B1	NEGR1	0.000717545	45.2	0.581455	204	1.09227	3	1.80654	4	0.939324	14	0	1
PC	BG	LPL	CD44	0.00138584	18.4	1	26	0.984807	6	1.46381	9	0.916654	50	0	1
BG	PC	LSAMP	OPCML	0.00205845	38.8	0.664847	163	0.797238	20	1.65934	5	0.947361	5	0	1
BG	BG	NCAM1	PTPRZ1	0.00205845	78.8	0.652866	179	0.184078	194	1.45799	10	0.941627	10	0	1
BG	BG	LAMA2	ITGB4	0.00231586	51.2	1	1	0.194192	191	1.64166	6	0.912151	57	0	1
PC	BG	ATP1B1	NEGR1	0.00444939	75.6	0.382302	328	0.876503	11	1.41682	12	0.926215	26	0	1
BG	BG	PTPRZ1	NCAM1	0.00496922	78.8	0.652866	179	0.184078	194	1.45799	10	0.941627	10	0	1
BG	PC	APOE	LRP8	0.00516283	38.8	0.868195	69	0.791713	21	1.08389	33	0.903028	70	0	1
BG	PC	APOE	APP	0.00556126	68.6	0.71735	134	0.434757	89	1.04886	37	0.896598	82	0	1
BG	PC	APOE	SORL1	0.00615659	59.2	0.717334	135	0.537802	72	1.1046	28	0.911241	60	0	1
BG	BG	NRG3	EGFR	0.00640775	47.4	1	1	0.219885	188	1.82995	2	0.919454	45	0	1
BG	BG	LAMA2	ITGA7	0.00816033	64	1	1	0.175822	198	1.49363	8	0.872975	112	0	1
PC	BG	LPL	LRP1	0.0087904	48.4	0.892113	66	0.961856	7	0.958714	51	0.871112	117	0	1
BG	BG	FN1	CD44	0.00960883	147.2	1	1	0.0921406	281	0.730365	110	0.763133	343	0	1
BG	BG	PTPRZ1	CNTN1	0.00973438	123.4	0.426565	308	0.113561	245	1.09207	29	0.924038	34	0	1
BG	PC	ERBB4	NRG1	0.00994553	51.6	0.66284	164	0.705887	39	1.14974	23	0.924439	31	0	1
PC	BG	MMP14	CD44	0.0105669	70	0.959002	54	0.539507	71	0.913732	60	0.846368	164	0	1
BG	PC	LAMA2	RPSA	0.0105669	87.6	0.662471	166	0.266837	161	1.50008	7	0.879402	103	0	1
BG	BG	NCAM1	FGFR2	0.0105896	88.4	0.665566	159	0.144341	218	1.05303	35	0.924852	29	0	1
BG	BG	FGFR2	NCAM1	0.0114918	88.4	0.665566	159	0.144341	218	1.05303	35	0.924852	29	0	1
BG	PC	NLGN4Y	NRXN1	0.0115569	77.6	0.799483	102	0.663417	50	0.878564	66	0.844815	169	0	1
BG	BG	FN1	ITGB5	0.0121182	248.4	1	1	0.0637665	350	0.201966	334	0.602124	556	0	1
BG	BG	PTN	PTPRZ1	0.0121182	50.6	0.948396	56	0.223365	184	1.81601	3	0.941896	9	0	1
BG	PC	NLGN1	NRXN1	0.0124419	58.2	0.547395	233	0.713455	37	1.23821	17	0.948283	3	0	1
PC	BG	NRXN1	NLGN1	0.013441	58.2	0.547395	233	0.713455	37	1.23821	17	0.948283	3	0	1
BG	BG	FN1	ITGB8	0.0149078	219.6	1	1	0.0711137	334	0.29956	268	0.6563	494	0	1
PC	BG	NRG1	EGFR	0.0149799	69.4	0.866793	70	0.672129	45	0.763561	99	0.858897	132	0	1
PC	BG	NRG1	ERBB4	0.0154054	51.6	0.66284	164	0.705887	39	1.14974	23	0.924439	31	0	1
PC	PC	THY1	CNTN1	0.0155903	59.8	0.562483	222	0.952468	9	1.10605	27	0.92047	40	0	1
BG	BG	CNTN1	PTPRZ1	0.0155903	123.4	0.426565	308	0.113561	245	1.09207	29	0.924038	34	0	1
BG	PC	APOE	VLDLR	0.0158406	78	0.895547	62	0.520875	73	0.838863	74	0.838458	180	0	1
PC	BG	NRG1	LGR4	0.0158406	73.6	0.683593	154	0.66983	46	0.822147	79	0.889954	88	0	1
BG	BG	PTN	CDH10	0.0168314	92.8	0.803072	91	0.135937	226	0.939255	56	0.889497	90	0	1
PC	BG	GDF11	BMPR1B	0.0196878	100.8	0.669477	158	0.25411	166	1.08999	31	0.850669	148	0	1
PC	BG	CALR	LRP1	0.0213096	109.2	0.728885	128	0.483083	77	0.564632	149	0.831218	191	0	1
PC	BG	CNTN3	PTPRG	0.0213096	96.8	0.637205	191	0.628764	60	0.775393	93	0.855631	139	0	1
BG	BG	BMPR1A	BMPR1B	0.0221139	86.2	0.853704	75	0.155354	209	1.01537	44	0.879502	102	0	1
PC	BG	FGF7	FGFR2	0.0230365	73.4	0.898734	61	0.45487	84	0.870239	67	0.848713	154	0	1
PC	BG	OPCML	NTM	0.0233184	57.8	0.577535	206	0.75254	28	0.998193	46	0.942047	8	0	1
BG	BG	CHL1	SIRPA	0.024803	95.4	1	26	0.142521	221	0.979648	47	0.83801	182	0	1
BG	BG	PTPRZ1	ALK	0.024803	80.2	0.980918	47	0.164799	204	1.27727	16	0.858503	133	0	1
BG	PC	LSAMP	NEGR1	0.0249272	84.6	0.474888	275	0.350598	132	1.41065	13	0.949222	2	0	1
BG	BG	LSAMP	NEGR1	0.0263463	132.2	0.312235	374	0.134833	229	1.02093	42	0.938111	15	0	1
BG	BG	RGMA	BMPR1B	0.0265595	81.6	0.959682	53	0.159201	208	1.0387	39	0.87683	107	0	1
PC	PC	LPL	VLDLR	0.027949	50.4	1	26	1.35753	1	0.973071	49	0.840143	175	0	1
PC	PC	ITGAV	THY1	0.028807	52.6	0.650338	182	1.04488	4	1.37796	14	0.908748	62	0	1
BG	BG	APOE	LRP4	0.0310989	82	0.703474	145	0.161832	206	1.11108	25	0.924439	33	0	1
BG	PC	CHL1	TMEM132A	0.0326381	106.6	0.791575	109	0.295076	153	0.90853	62	0.822768	208	0	1
BG	BG	FGF2	FGFR2	0.0327088	69.8	1	1	0.150366	212	1.0457	38	0.883149	97	0	1
PC	PC	APP	APLP2	0.0334303	87.4	0.684542	153	0.764849	25	0.697855	114	0.853222	144	0	1
BG	BG	PARD3	JAM2	0.0342377	78	1	1	0.15248	210	1.01722	43	0.857451	135	0	1
PC	PC	APP	SORL1	0.0342377	80.2	0.641618	190	0.805501	18	0.815693	81	0.873699	111	0	1
PC	BG	PRNP	NCAM1	0.0342377	69	0.574135	210	0.696371	42	0.942004	54	0.923236	38	0	1
BG	BG	ERBB4	EGFR	0.0349694	90.4	0.764704	115	0.137928	224	1.02829	40	0.901932	72	0	1
BG	BG	ERBB4	CD44	0.0349721	73.2	0.764704	115	0.150466	211	1.36795	15	0.928663	24	0	1
PC	PC	APP	CNTN3	0.0350607	53.2	0.786531	111	0.955866	8	1.10978	26	0.87013	120	0	1
BG	PC	NCAM1	GFRA1	0.0350607	148	0.593411	202	0.334513	140	0.478536	186	0.821248	211	0	1
PC	PC	RELN	LRP8	0.036141	61.2	0.769024	114	1.12143	2	0.840309	73	0.871565	116	0	1
BG	PC	LGALS3	MCAM	0.0367542	78.6	0.991467	45	0.733466	33	0.754802	101	0.820531	213	0	1
BG	BG	LRIG1	ERBB4	0.0373406	84.6	0.764704	115	0.145136	216	1.08416	32	0.91169	59	0	1
BG	BG	NECTIN3	PARD3	0.0385124	93.8	1	26	0.14711	215	0.977145	48	0.838503	179	0	1
PC	PC	APLP1	CNTN3	0.0412754	63	0.9361	57	1.03123	5	1.0015	45	0.824981	207	0	1
BG	BG	APOE	LRP1	0.0424274	107.2	0.798929	103	0.125202	234	0.824506	77	0.869703	121	0	1
BG	BG	BMPR1B	BMPR2	0.0437826	104.6	0.702216	146	0.141137	223	0.927759	57	0.883198	96	0	1
BG	BG	SERPINE2	LRP1	0.0451493	96.2	0.892113	64	0.135073	228	0.884348	65	0.866184	123	0	1
PC	PC	TSPAN5	TSPAN13	0.0452037	85.4	0.754572	120	0.854282	12	0.686444	118	0.839913	176	0	1
PC	PC	MCAM	CNTN1	0.046231	89	0.560315	223	0.812241	17	0.659821	121	0.89552	83	0	1
BG	BG	FGF2	CD44	0.0465563	83	1	1	0.12112	237	0.950862	52	0.866048	124	0	1
BG	PC	NTM	LRRN3	0.0472769	98.8	0.559944	224	0.412518	98	0.739891	107	0.90796	64	0	1
PC	BG	IGF1	IGF1R	0.0483416	111.8	0.715828	136	0.668626	47	0.561431	150	0.816517	225	0	1
BG	PC	NTRK3	NGFR	0.0494255	102	0.881848	67	0.477579	79	0.60296	137	0.816202	226	0	1
BG	PC	PTPRZ1	CNTN1	0.0494255	86.8	0.554354	226	0.252212	169	1.22896	20	0.932738	18	0	1
