# Supplementary material for: Cross-regional homeostatic and reactive glial signatures in multiple sclerosis
Source: Acta Neuropathol. 2022 Sep 16;144(5):987–1003. doi: 10.1007/s00401-022-02497-2 (PMC9547805; doi:10.1007/s00401-022-02497-2)
Supplement: Supplementary file 5 — Suppl. Table 4 Differential expression of region-specific genes in control astrocytes (XLSX 222 KB) [file 401_2022_2497_MOESM5_ESM.xlsx]

## Sheet: DEGs cerebrum vs cerebellum
genes	baseMean	log2FoldChange	lfcSE	stat	pvalue	padj
PRDM16	51.2884	5.15973	0.72258	7.1407	9.28569e-13	2.30827e-11
ENO1	33.0586	-0.909886	0.301545	-3.01742	0.0025494	0.0124761
PADI2	38.2554	2.33603	0.70205	3.32744	0.000876479	0.00490444
ECE1	58.1544	2.33023	0.576845	4.03961	5.35402e-05	0.000413726
MACF1	526.016	1.24085	0.238535	5.20198	1.97176e-07	2.37296e-06
OSBPL9	73.9679	-1.23302	0.248955	-4.95279	7.3155e-07	8.09026e-06
TUT4	89.6524	-1.02446	0.297877	-3.43921	0.000583421	0.00342135
SSBP3	28.7034	-0.961316	0.382875	-2.51078	0.0120465	0.0464195
FGGY	45.9041	1.17216	0.318407	3.68131	0.000232035	0.00147797
PATJ	79.1651	-2.29563	0.287608	-7.98181	1.44199e-15	4.76534e-14
DOCK7	124.646	1.62959	0.271178	6.00929	1.86343e-09	3.19169e-08
ATG4C	24.711	1.16551	0.405117	2.87698	0.00401505	0.0184285
AK4	17.673	1.21621	0.47594	2.55539	0.0106069	0.0414391
DNAJC6	18.3308	1.8175	0.555291	3.27307	0.00106388	0.00581407
PDE4B	254.852	-0.5037	0.195601	-2.57513	0.0100202	0.039366
WLS	79.0481	1.22804	0.365748	3.35761	0.000786182	0.00443451
LRRC7	37.4067	-2.33181	0.399572	-5.83576	5.35453e-09	8.49767e-08
AL158840.1	19.2974	-2.06449	0.54332	-3.79976	0.000144833	0.000994712
NEGR1	98.6471	-1.34518	0.263897	-5.09737	3.44409e-07	4.0143e-06
ST6GALNAC3	76.5078	-2.00068	0.310199	-6.44967	1.12095e-10	2.20193e-09
ST6GALNAC5	10.6232	6.39114	1.39171	4.59231	4.38377e-06	4.13222e-05
DDAH1	88.0021	0.645495	0.241061	2.67772	0.00741245	0.0303522
HS2ST1	28.6897	2.23845	0.471225	4.75028	2.03138e-06	2.0163e-05
FNBP1L	53.2835	-2.50486	0.327006	-7.65999	1.8595e-14	5.49826e-13
BCAR3	65.3947	-0.736421	0.251821	-2.92438	0.00345145	0.0162418
F3	46.4765	3.02123	0.546123	5.53215	3.16336e-08	4.35582e-07
DPYD	48.7301	-2.4307	0.505733	-4.8063	1.5375e-06	1.56479e-05
CDC14A	43.2915	2.12991	0.46401	4.59023	4.42765e-06	4.15962e-05
AL355306.2	74.9162	-8.32485	0.641961	-12.9679	1.86175e-38	2.75246e-36
NTNG1	62.0969	-3.6808	0.327666	-11.2334	2.79473e-29	2.6168e-27
SLC22A15	20.8723	2.18497	0.623106	3.50658	0.000453905	0.00271359
TXNIP	42.313	-1.52193	0.473853	-3.21182	0.00131898	0.00696432
VPS45	35.4795	1.00984	0.359353	2.81016	0.00495166	0.0220082
KCNN3	92.8178	0.77184	0.267248	2.8881	0.00387573	0.0178474
C1orf61	128.31	-1.23623	0.286809	-4.3103	1.63035e-05	0.00014005
NOS1AP	62.4796	-6.06059	0.416704	-14.5441	6.36579e-48	1.62559e-45
DNM3	122.079	3.26719	0.51257	6.37413	1.84003e-10	3.46889e-09
RABGAP1L	91.6887	-0.860141	0.248935	-3.45529	0.000549709	0.00323717
TNR	63.0658	-3.6809	0.502514	-7.32497	2.38949e-13	6.39244e-12
ASTN1	51.4442	2.43028	0.402655	6.03564	1.58331e-09	2.74539e-08
BRINP2	21.7317	4.12859	0.89441	4.61599	3.9122e-06	3.71262e-05
CEP350	58.2316	0.951485	0.382666	2.48646	0.012902	0.0490417
XPR1	38.455	0.967525	0.343169	2.81938	0.00481159	0.0215219
CACNA1E	33.8647	-5.23405	0.589377	-8.88064	6.64771e-19	3.06122e-17
NPL	86.7571	0.980277	0.282823	3.46605	0.000528173	0.00312345
C1orf21	80.539	1.1698	0.28811	4.06027	4.90163e-05	0.000385677
KCNT2	45.9379	-5.4458	0.408296	-13.3379	1.39379e-40	2.30303e-38
NEK7	41.7577	-0.927922	0.344702	-2.69195	0.00710355	0.0293707
CSRP1	42.1723	-1.23705	0.450535	-2.74574	0.00603747	0.0258348
PPP1R12B	149.662	-0.813507	0.295525	-2.75275	0.00590962	0.0254213
PFKFB2	22.0426	2.08245	0.774571	2.68852	0.00717688	0.0296033
ESRRG	259.146	-2.05979	0.284406	-7.24241	4.40775e-13	1.13591e-11
TGFB2	70.8613	1.50383	0.413571	3.63621	0.000276676	0.00175041
ENAH	34.4648	1.40943	0.449851	3.13309	0.00172974	0.00885036
AGT	38.5489	1.38885	0.431004	3.22235	0.00127142	0.00680272
C1orf198	26.2921	1.46734	0.561606	2.61275	0.00898173	0.036094
AKT3	263.406	-0.500023	0.151322	-3.30437	0.000951912	0.00528443
LINC00299	93.4015	1.63545	0.414795	3.94278	8.05421e-05	0.000590712
MBOAT2	70.6454	-0.827016	0.230296	-3.5911	0.000329285	0.00203736
ASAP2	48.5414	0.777485	0.311362	2.49704	0.0125234	0.0477317
LPIN1	60.7744	1.44272	0.352086	4.09764	4.17379e-05	0.000334022
RHOB	62.3846	-1.93352	0.481144	-4.01858	5.855e-05	0.000443307
EFR3B	50.5845	1.23008	0.329262	3.73586	0.000187073	0.00123354
BABAM2	60.944	0.742174	0.273842	2.71022	0.00672376	0.0281476
TOGARAM2	52.7885	-3.63521	0.40759	-8.91879	4.71416e-19	2.24442e-17
LTBP1	34.4489	1.65682	0.508681	3.25708	0.00112565	0.00611594
SLC8A1	33.759	1.73792	0.57717	3.01111	0.00260294	0.0126786
PLEKHH2	33.4391	-4.221	0.462335	-9.12974	6.86643e-20	3.50687e-18
PPM1B	45.0343	-0.949038	0.276901	-3.42735	0.000609507	0.00354473
AC009975.1	41.5279	-6.39784	0.860109	-7.43841	1.01906e-13	2.89145e-12
NRXN1	963.319	3.50605	0.462521	7.5803	3.44756e-14	9.98371e-13
GPR75-ASB3	115.596	0.798475	0.278693	2.86506	0.00416925	0.0190429
EML6	31.6772	2.2825	0.472102	4.83475	1.33312e-06	1.3717e-05
SLC1A4	19.2599	1.71892	0.572938	3.00019	0.00269813	0.0130449
MEIS1	54.1245	-1.8738	0.308223	-6.07936	1.20667e-09	2.13178e-08
ANTXR1	66.9653	-0.904964	0.330064	-2.74178	0.00611065	0.0260073
LRRTM4	244.624	-2.70565	0.4947	-5.46929	4.51848e-08	6.07292e-07
CTNNA2	973.664	3.63887	0.430379	8.45503	2.79018e-17	1.10389e-15
AC016716.2	15.2282	2.13074	0.731923	2.91115	0.00360099	0.0167925
TCF7L1	60.3052	-1.12664	0.303227	-3.71552	0.00020279	0.00132166
USP39	56.3046	-0.990285	0.288127	-3.43698	0.000588248	0.00344247
INPP4A	40.2268	-0.936703	0.359488	-2.60566	0.00916983	0.0367972
AFF3	24.6047	-2.12305	0.490777	-4.32589	1.51915e-05	0.000132115
SH3RF3	17.6058	4.26307	0.909491	4.68731	2.76817e-06	2.67766e-05
MERTK	52.0625	0.973149	0.376288	2.58618	0.00970468	0.0384491
DPP10	1912.96	3.44717	0.389289	8.85504	8.36523e-19	3.78999e-17
CLASP1	135.047	-0.679691	0.204044	-3.3311	0.000865046	0.00485013
NCKAP5	238.2	-1.0896	0.273758	-3.98016	6.88695e-05	0.000513142
MGAT5	33.0475	1.22556	0.397961	3.07959	0.00207285	0.0104162
UBXN4	29.0195	-0.871491	0.337256	-2.58406	0.00976436	0.038618
ZEB2	87.6453	-1.35062	0.211039	-6.39986	1.55517e-10	2.9949e-09
LYPD6	16.8182	1.17157	0.46401	2.52488	0.0115737	0.0449039
FMNL2	231.815	1.12067	0.209312	5.35408	8.59925e-08	1.09797e-06
GALNT13	181.283	-6.87404	0.330188	-20.8186	2.93671e-96	7.94933e-93
GPD2	56.2136	2.80891	0.421497	6.66411	2.66272e-11	5.70959e-10
UPP2	66.6112	-1.18141	0.2996	-3.94328	8.03748e-05	0.000590712
FIGN	150.984	-1.06989	0.338268	-3.16286	0.00156229	0.00807212
AC073050.1	134.729	3.74911	0.45018	8.32802	8.22091e-17	3.16336e-15
TLK1	54.1751	0.972291	0.321836	3.02108	0.00251878	0.0123477
ITGA6	25.6093	2.6744	0.605761	4.41494	1.01037e-05	8.92495e-05
MAP3K20	31.6273	-1.48089	0.330411	-4.48195	7.39628e-06	6.68044e-05
CHN1	64.769	1.34402	0.340367	3.94876	7.85578e-05	0.000579183
FAM171B	77.4857	1.27112	0.386367	3.28992	0.00100216	0.00551972
CALCRL	25.167	-3.58803	0.765547	-4.68689	2.77393e-06	2.67766e-05
DNAH7	104.946	3.09281	0.535011	5.78083	7.43319e-09	1.14724e-07
STK17B	14.4928	2.43817	0.65743	3.70864	0.000208376	0.0013518
RFTN2	98.5011	-0.720431	0.237509	-3.03328	0.00241915	0.0119008
PLCL1	49.3622	-1.86959	0.294598	-6.34623	2.20651e-10	4.07769e-09
RAPH1	48.4144	-2.69725	0.368616	-7.31725	2.5311e-13	6.7074e-12
MAP2	75.3607	-2.94803	0.283661	-10.3928	2.67365e-25	1.83178e-23
UNC80	25.1335	-1.27994	0.462404	-2.76802	0.00563981	0.0244857
KANSL1L	68.5589	-1.2106	0.30062	-4.02701	5.64914e-05	0.000431207
ERBB4	761.153	1.11093	0.306998	3.6187	0.000296087	0.00185649
EPHA4	30.0912	1.61606	0.491956	3.28497	0.00101992	0.00559563
PAX3	46.0986	-10.7921	1.08578	-9.93948	2.80299e-23	1.64033e-21
PID1	13.0882	4.89584	1.19081	4.11135	3.9336e-05	0.000316604
C2orf72	23.5395	2.84027	0.582323	4.87748	1.07448e-06	1.13467e-05
PTMA	48.8371	-1.43091	0.460339	-3.10838	0.00188113	0.00957264
AGAP1	97.3008	-0.827522	0.280758	-2.94745	0.00320403	0.0152287
AC019068.1	32.7084	-7.41675	0.938201	-7.90528	2.67323e-15	8.43719e-14
SNED1	138.989	-3.35955	0.639985	-5.24942	1.52578e-07	1.86344e-06
CHL1	164.201	-1.49355	0.386721	-3.86209	0.000112419	0.000795431
GRM7	29.8247	-1.5281	0.608619	-2.51077	0.0120469	0.0464195
LMCD1-AS1	316.734	-1.72177	0.327725	-5.2537	1.4907e-07	1.82855e-06
ATP2B2	40.3627	2.28961	0.429033	5.33668	9.46654e-08	1.19244e-06
SLC6A11	35.1428	2.07766	0.4047	5.13382	2.83914e-07	3.3509e-06
HRH1	14.4261	5.28621	1.22575	4.31263	1.6132e-05	0.000139003
RFTN1	21.7141	-2.52062	0.920558	-2.73815	0.00617865	0.0261777
KAT2B	104.072	-1.05913	0.239778	-4.41713	1.00021e-05	8.86306e-05
THRB	87.4055	-0.796126	0.280298	-2.84029	0.00450728	0.0203552
LRRC3B	57.4822	3.47029	0.550982	6.29838	3.00779e-10	5.48629e-09
MYRIP	32.5624	-2.38009	0.503998	-4.72241	2.33071e-06	2.28915e-05
CTNNB1	37.8101	-0.965457	0.352959	-2.73532	0.00623192	0.0263637
MAP4	82.163	0.840624	0.325975	2.5788	0.00991452	0.0390602
FHIT	275.585	0.796561	0.22737	3.50338	0.000459402	0.00273403
PTPRG	209.352	0.881113	0.326518	2.69851	0.00696502	0.0289419
MAGI1	56.6903	1.7339	0.333697	5.19602	2.03599e-07	2.42921e-06
LRIG1	118.961	1.22666	0.37988	3.22907	0.00124195	0.00666543
SUCLG2-AS1	57.3245	0.856636	0.277086	3.09159	0.00199087	0.0100763
FAM19A1	27.8912	3.46381	0.690222	5.0184	5.21035e-07	5.92546e-06
MITF	21.3687	-1.36733	0.367922	-3.71635	0.00020212	0.00132166
FOXP1	102.604	-0.690546	0.261182	-2.64392	0.0081951	0.0331778
EPHA6	53.7844	3.33772	0.494653	6.7476	1.50309e-11	3.35094e-10
ST3GAL6	57.9451	-7.02558	0.520514	-13.4974	1.62003e-41	3.03377e-39
DCBLD2	22.9049	-2.70329	0.467756	-5.77928	7.50231e-09	1.15158e-07
COL8A1	26.8713	-6.65496	0.625632	-10.6372	2.00108e-26	1.44129e-24
ALCAM	57.8218	2.87952	0.481888	5.97549	2.29393e-09	3.81281e-08
GRAMD1C	82.2683	1.10504	0.300004	3.68342	0.000230128	0.00146916
ZBTB20-AS5	23.817	-1.54643	0.531518	-2.90945	0.00362061	0.0168382
LSAMP	2460.48	0.740248	0.195431	3.78777	0.000152003	0.00103635
AC092691.1	598.767	1.34419	0.242224	5.54937	2.86701e-08	3.98685e-07
ARHGAP31	102.78	-1.19586	0.292489	-4.08855	4.34083e-05	0.000344446
STXBP5L	75.9237	-0.8696	0.306668	-2.83564	0.00457338	0.0205876
CCDC14	50.8934	-1.74217	0.353882	-4.92301	8.5222e-07	9.20726e-06
ITGB5	28.4651	-0.834337	0.321817	-2.59258	0.00952584	0.0378319
ALDH1L1	81.5125	-0.612954	0.231842	-2.64385	0.008197	0.0331778
MGLL	22.9755	3.89768	0.713115	5.46572	4.61032e-08	6.16686e-07
KBTBD12	12.3264	4.25134	1.01666	4.18169	2.89346e-05	0.000237653
ATP2C1	47.8028	1.21066	0.423116	2.8613	0.00421906	0.0191769
TMEM108	143.202	-1.86683	0.318774	-5.85628	4.73361e-09	7.59812e-08
TF	27.9735	-1.57335	0.487297	-3.22873	0.00124339	0.00666543
EPHB1	56.0427	3.67039	0.521711	7.0353	1.98828e-12	4.69333e-11
SLC35G2	19.1796	2.2962	0.568464	4.0393	5.3612e-05	0.000413726
C3orf58	38.288	-1.30145	0.45077	-2.88716	0.00388731	0.0178714
AC092957.1	139.472	-8.29418	0.708388	-11.7085	1.15259e-31	1.24525e-29
ZIC1	76.9559	-2.39018	0.569155	-4.19952	2.67477e-05	0.000222291
TSC22D2	44.3714	1.25931	0.344282	3.65777	0.000254415	0.00161686
MED12L	143.079	1.80611	0.375111	4.81486	1.47304e-06	1.50464e-05
PLCH1	58.4601	-1.87605	0.434519	-4.31753	1.57783e-05	0.000136373
NMD3	31.0046	1.26753	0.435077	2.91336	0.00357565	0.01674
SERPINI2	80.4715	-3.6987	0.627978	-5.88986	3.86517e-09	6.23981e-08
WDR49	161.675	-3.32928	0.633566	-5.25483	1.48163e-07	1.82855e-06
AC026316.5	50.7805	-2.84793	0.494604	-5.758	8.51152e-09	1.29237e-07
FNDC3B	53.344	0.744781	0.27742	2.68467	0.00726008	0.0299026
NLGN1	186.966	-4.58699	0.345636	-13.2711	3.4039e-40	5.31197e-38
MCF2L2	26.4916	2.02067	0.467342	4.32375	1.53401e-05	0.000132995
DGKG	245.115	-1.12331	0.18726	-5.99865	1.98966e-09	3.34668e-08
ATP13A4	103.448	0.905908	0.312958	2.89467	0.00379561	0.0175295
HES1	76.9565	-1.90271	0.564626	-3.36986	0.000752064	0.00425917
ATP13A3	36.7781	-1.35594	0.384505	-3.52645	0.00042117	0.00254423
ZFYVE28	41.6609	1.39473	0.470216	2.96614	0.0030156	0.0144062
RGS12	61.5655	-1.69969	0.264728	-6.4205	1.35824e-10	2.6495e-09
PPP2R2C	17.2792	2.57106	0.614374	4.18485	2.85352e-05	0.000235059
TAPT1-AS1	72.806	1.06192	0.311032	3.41419	0.000639711	0.00366724
LDB2	24.4277	-2.37827	0.358831	-6.62781	3.40701e-11	7.19571e-10
SEL1L3	9.59926	5.85629	1.33961	4.37164	1.23319e-05	0.000107913
STIM2	31.0529	1.64205	0.436978	3.75774	0.000171456	0.00114399
PCDH7	108.362	1.35795	0.379795	3.57549	0.000349577	0.00215342
TBC1D1	54.5918	-1.6161	0.327666	-4.93215	8.1331e-07	8.85822e-06
ATP8A1	37.9961	2.67107	0.443385	6.02427	1.69877e-09	2.92751e-08
KCTD8	40.5379	1.49189	0.3675	4.05956	4.91644e-05	0.000385762
GABRG1	63.7504	-1.01524	0.28001	-3.62575	0.000288124	0.0018106
KIAA1211	30.1386	1.21523	0.475835	2.55389	0.0106526	0.04156
IGFBP7	60.5149	7.09214	1.25409	5.65522	1.55647e-08	2.25367e-07
ADGRL3	641.733	-0.949205	0.367397	-2.5836	0.00977757	0.038618
SLC4A4	521.699	-1.36811	0.310306	-4.4089	1.03896e-05	9.14871e-05
SCARB2	25.2526	-1.0205	0.37844	-2.69658	0.00700548	0.029067
SHROOM3	160.736	1.13697	0.332986	3.41446	0.000639078	0.00366724
SEPT11	23.3143	1.94299	0.604839	3.21241	0.00131627	0.00696309
LINC01088	280.521	-2.67858	0.697972	-3.83766	0.000124213	0.000865794
HNRNPDL	33.7639	-1.29689	0.33136	-3.91385	9.08349e-05	0.000661024
TMEM150C	19.3129	2.1492	0.569374	3.77467	0.00016022	0.00108187
SCD5	192.188	-1.34768	0.176781	-7.62344	2.46994e-14	7.22715e-13
ARHGAP24	132.688	3.68702	0.434982	8.47626	2.32557e-17	9.33218e-16
AFF1	79.9178	1.83145	0.352099	5.20151	1.97677e-07	2.37296e-06
PKD2	22.4937	1.48633	0.444991	3.34014	0.000837374	0.00470437
GRID2	1319.12	-7.76968	0.373774	-20.7871	5.6599e-96	7.94933e-93
PDLIM5	107.824	-0.610075	0.222294	-2.74445	0.00606116	0.0258358
TET2	30.9941	-1.05157	0.311845	-3.3721	0.000745961	0.00423314
ANK2	865.789	-1.13183	0.22974	-4.92658	8.36809e-07	9.07566e-06
CAMK2D	75.512	-0.990349	0.310279	-3.19181	0.00141386	0.00740497
PDE5A	30.7556	-1.02329	0.399341	-2.56244	0.0103939	0.0407202
AC108866.1	75.2681	1.19086	0.417477	2.85253	0.0043373	0.0196825
INTU	41.8679	1.64752	0.437745	3.76364	0.000167455	0.00112263
AC108062.1	23.6753	1.88872	0.487402	3.87508	0.000106589	0.0007582
AC115622.1	16.8651	4.09565	0.962444	4.25547	2.0861e-05	0.000175972
LINC00499	147.497	7.51637	0.963622	7.80012	6.18484e-15	1.84822e-13
MAML3	40.6077	-1.62388	0.37067	-4.38094	1.1817e-05	0.000103731
RNF150	38.5076	1.65307	0.396312	4.17114	3.03084e-05	0.000248211
INPP4B	59.2611	1.16903	0.299107	3.90838	9.29165e-05	0.000672686
DCHS2	28.0851	3.14736	0.664391	4.73721	2.16681e-06	2.13563e-05
FAM198B	22.8215	-1.3274	0.505647	-2.62516	0.00866076	0.034854
FSTL5	58.833	-4.3434	0.528911	-8.21195	2.17618e-16	7.83704e-15
SPOCK3	79.9217	-4.90321	0.350977	-13.9702	2.37005e-44	4.75534e-42
PALLD	88.1467	1.59915	0.39068	4.09326	4.25355e-05	0.000339438
MFAP3L	37.0397	2.28234	0.469714	4.85898	1.17989e-06	1.22753e-05
LRP2BP	29.2866	-0.847751	0.330588	-2.56438	0.0103362	0.0405507
PDLIM3	42.2442	-3.18685	0.334463	-9.52826	1.59935e-21	8.98512e-20
KLKB1	12.9331	2.26729	0.717084	3.16182	0.00156787	0.00808099
F11-AS1	39.5853	3.38234	0.529095	6.3927	1.62984e-10	3.11444e-09
CTNND2	983.278	0.371057	0.133474	2.78	0.00543593	0.0237957
ANKH	39.1806	-1.38201	0.327198	-4.22379	2.40233e-05	0.000200838
FBXL7	296.296	1.97269	0.221137	8.92067	4.63465e-19	2.24442e-17
RETREG1	31.8967	-2.27447	0.554976	-4.09832	4.16154e-05	0.000333993
MYO10	42.2371	1.4384	0.395895	3.63329	0.000279834	0.00176641
CDH10	99.7211	-1.66185	0.334701	-4.96519	6.86341e-07	7.62028e-06
PDZD2	76.4898	-2.45907	0.253676	-9.69375	3.20542e-22	1.83756e-20
RANBP3L	101.311	2.19182	0.405946	5.3993	6.69019e-08	8.66025e-07
AC008957.2	30.7635	-1.23866	0.422802	-2.92963	0.00339363	0.0160214
OSMR-AS1	21.3219	1.97138	0.74368	2.65084	0.00802921	0.0326397
PARP8	25.1157	-2.88668	0.40183	-7.18384	6.778e-13	1.73085e-11
PDE4D	426.865	-1.36759	0.286761	-4.76911	1.85039e-06	1.85634e-05
ERBIN	197.275	1.19086	0.36461	3.26614	0.00109026	0.00594669
MAST4	154.515	1.07079	0.289552	3.69808	0.000217237	0.00139958
MAP1B	48.6651	-1.01885	0.410773	-2.48032	0.0131263	0.0498267
ARHGEF28	43.694	-6.17353	0.539372	-11.4458	2.46902e-30	2.39154e-28
SCAMP1	21.09	-1.4364	0.363623	-3.95026	7.80673e-05	0.000577082
SERINC5	43.9035	1.45053	0.409824	3.53939	0.000401059	0.00244412
SSBP2	188.978	-0.986061	0.254466	-3.87502	0.000106618	0.0007582
AC091826.2	83.5946	2.1675	0.393968	5.50173	3.76082e-08	5.10345e-07
MEF2C	36.7095	1.33022	0.357973	3.71597	0.000202425	0.00132166
MEF2C-AS1	99.5162	1.98135	0.413375	4.79311	1.64219e-06	1.65932e-05
ADGRV1	422.426	5.97354	0.392497	15.2193	2.63259e-52	1.23249e-49
AC124854.1	44.4131	-3.97535	0.483018	-8.23024	1.86842e-16	6.81611e-15
NR2F1	40.742	-1.21113	0.379492	-3.19145	0.00141562	0.00740497
EFNA5	59.6008	5.86135	0.785596	7.46103	8.5851e-14	2.46077e-12
FBXL17	114.147	0.701943	0.245078	2.86416	0.00418114	0.0190663
MAN2A1	46.4334	1.66647	0.337109	4.94342	7.67642e-07	8.42307e-06
TMEM232	61.105	1.51869	0.292304	5.19557	2.04092e-07	2.42921e-06
CAMK4	36.689	-1.20038	0.461861	-2.59901	0.00934922	0.037251
MCC	115.289	-1.02708	0.284123	-3.61491	0.000300451	0.00187966
KCNN2	38.8569	-4.34898	0.36734	-11.8391	2.45029e-32	2.86786e-30
SEMA6A	28.7374	-1.62906	0.333553	-4.88395	1.03983e-06	1.10222e-05
GRAMD2B	194.073	1.38734	0.252958	5.48447	4.14708e-08	5.60056e-07
MEGF10	53.5608	2.77233	0.391813	7.07565	1.4875e-12	3.60206e-11
DDX46	27.8513	-0.787465	0.314226	-2.50605	0.0122089	0.0469147
SLC25A48	23.192	3.0215	0.640729	4.71573	2.40851e-06	2.35732e-05
NRG2	31.0186	0.952662	0.346586	2.7487	0.00598315	0.0256591
FGF1	44.0301	-0.959	0.326672	-2.93567	0.00332828	0.0157658
ARHGAP26	179.155	1.53019	0.268589	5.69715	1.21824e-08	1.77308e-07
KCTD16	12.2671	1.57967	0.55926	2.82457	0.00473442	0.0212105
PPP2R2B	1264.75	-0.962967	0.180025	-5.34906	8.84102e-08	1.12373e-06
STK32A	92.5628	-7.23127	0.478353	-15.117	1.25048e-51	5.018e-49
SPARC	31.685	-4.86331	0.560958	-8.66966	4.33419e-18	1.81712e-16
GRIA1	250.621	-7.23291	0.539522	-13.4061	5.56572e-41	9.77131e-39
SGCD	194.222	1.72885	0.383974	4.50252	6.71511e-06	6.10444e-05
EBF1	40.4789	-7.52702	0.858389	-8.76877	1.80622e-18	7.80565e-17
ATP10B	72.241	-2.28374	0.380464	-6.00252	1.94275e-09	3.28746e-08
SH3PXD2B	58.5997	0.863251	0.308388	2.79924	0.00512235	0.0226237
COL23A1	61.432	-2.68773	0.522349	-5.14546	2.66866e-07	3.16298e-06
GFPT2	46.6375	-1.9497	0.480391	-4.05857	4.93735e-05	0.000386324
TUBB2B	60.9375	-2.12181	0.389533	-5.44705	5.12107e-08	6.75356e-07
HIVEP1	29.6372	0.952039	0.377479	2.5221	0.0116657	0.0450741
PHACTR1	58.0878	2.45916	0.3553	6.92135	4.47356e-12	1.04719e-10
ATXN1	128.638	-0.54477	0.198468	-2.74488	0.00605332	0.0258358
ID4	27.9003	-1.67817	0.521295	-3.21922	0.00128539	0.00682542
KIAA0319	36.3181	1.96265	0.431872	4.54452	5.50612e-06	5.07105e-05
AL662796.1	19.5521	-2.61494	0.483023	-5.4137	6.17349e-08	8.06573e-07
DAAM2	97.2287	1.28268	0.318021	4.03332	5.49939e-05	0.000423227
HMGCLL1	37.855	-1.88123	0.471156	-3.9928	6.52964e-05	0.000489114
AL445250.1	32.0259	-3.27515	0.501051	-6.53656	6.29517e-11	1.27217e-09
LMBRD1	48.8498	-0.793183	0.273233	-2.90295	0.0036966	0.0171349
OGFRL1	53.6625	1.19833	0.388654	3.08328	0.00204733	0.0103064
TENT5A	27.4384	-2.54512	0.77275	-3.29359	0.000989159	0.00546958
ME1	26.4236	1.73208	0.475721	3.64097	0.000271616	0.00172228
UFL1-AS1	23.7612	1.40946	0.433008	3.25505	0.00113372	0.00614789
AL589740.1	299.273	4.56041	0.420147	10.8543	1.90243e-27	1.52683e-25
PNISR	167.077	-0.785603	0.24784	-3.1698	0.00152544	0.00792047
LAMA4	43.1901	-3.81376	0.357681	-10.6625	1.52507e-26	1.12735e-24
MARCKS	22.0151	-1.93407	0.423753	-4.56413	5.01574e-06	4.6499e-05
HDAC2-AS2	14.7861	2.41385	0.617315	3.91024	9.22058e-05	0.000669266
HS3ST5	26.6123	5.81039	1.16192	5.0007	5.71232e-07	6.40987e-06
NKAIN2	86.9175	0.730781	0.242942	3.00805	0.0026293	0.012756
TPD52L1	97.371	2.22007	0.355808	6.23951	4.3893e-10	7.90356e-09
LAMA2	347.055	-7.81702	0.486787	-16.0584	4.99179e-58	3.50548e-55
EPB41L2	60.8764	1.10747	0.340841	3.24923	0.00115718	0.00626306
MOXD1	19.135	2.23464	0.661327	3.37902	0.000727438	0.00413639
PDE7B	112.062	2.56012	0.413032	6.19837	5.70519e-10	1.02076e-08
UTRN	72.9864	1.93131	0.353425	5.46454	4.6412e-08	6.17874e-07
EPM2A	31.0558	1.27683	0.476583	2.67914	0.00738119	0.0302783
STXBP5	126.342	1.0607	0.303143	3.49899	0.000467022	0.0027735
UST	72.3617	-2.2133	0.268111	-8.25516	1.51702e-16	5.607e-15
PLEKHG1	40.1844	3.25198	0.493043	6.59573	4.23166e-11	8.80499e-10
MTHFD1L	23.7972	2.01849	0.488939	4.1283	3.65456e-05	0.000296695
AKAP12	18.883	3.60495	0.73521	4.9033	9.424e-07	1.01038e-05
ZDHHC14	97.3761	-2.66057	0.332441	-8.00314	1.2129e-15	4.20622e-14
EZR	32.7337	1.76204	0.435345	4.04746	5.17755e-05	0.000402874
ACTB	74.0399	-1.94065	0.273883	-7.0857	1.38344e-12	3.3792e-11
GLCCI1	37.5164	1.64414	0.56244	2.92323	0.00346424	0.0162727
THSD7A	107.574	-1.06147	0.263495	-4.02841	5.61556e-05	0.000430986
MPP6	55.9535	-2.28687	0.337877	-6.76835	1.30259e-11	2.92719e-10
OSBPL3	17.8624	2.36056	0.675111	3.49654	0.000471325	0.00279315
HNRNPA2B1	57.0873	-1.03011	0.274242	-3.75621	0.000172504	0.00114826
HIBADH	38.9563	-0.8769	0.31545	-2.77984	0.00543854	0.0237957
ELMO1	39.7437	-3.51001	0.588405	-5.96529	2.44206e-09	4.03515e-08
POU6F2	31.3145	1.4415	0.377858	3.81493	0.000136223	0.000940173
GLI3	60.187	2.61945	0.384575	6.81129	9.67286e-12	2.20903e-10
STK17A	23.7098	-2.97629	0.515327	-5.77553	7.67117e-09	1.1711e-07
ADCY1	31.0518	-2.7975	0.43202	-6.4754	9.4562e-11	1.8706e-09
COBL	22.6774	1.96783	0.572761	3.4357	0.000591029	0.00345156
VOPP1	25.9056	1.43283	0.417922	3.42846	0.000607025	0.00353762
CALN1	114.859	-1.35727	0.365184	-3.71667	0.000201867	0.00132166
HIP1	43.4901	-1.07175	0.341122	-3.14183	0.00167897	0.00863778
MAGI2	1143.18	-0.802092	0.20377	-3.93626	8.27606e-05	0.000605402
HGF	16.3015	6.83569	1.36599	5.00419	5.60969e-07	6.35388e-06
ADAM22	48.9635	-2.90399	0.370806	-7.83157	4.81829e-15	1.45533e-13
AKAP9	90.8097	-1.17018	0.23105	-5.06463	4.09191e-07	4.73012e-06
AC002429.2	129.956	4.11648	0.449295	9.16209	5.09008e-20	2.64778e-18
SLC25A13	37.0789	-0.850186	0.292078	-2.91082	0.0036048	0.0167925
TSC22D4	46.6512	-1.50226	0.351352	-4.27566	1.90572e-05	0.00016271
DOCK4	387.916	0.784897	0.203743	3.85238	0.000116973	0.000823504
ZNF277	24.937	1.13709	0.438651	2.59224	0.00953542	0.0378319
ST7	82.0313	0.871355	0.252128	3.456	0.000548259	0.00323542
KCND2	214.565	-4.41868	0.300433	-14.7077	5.75136e-49	1.79506e-46
CADPS2	51.1078	-1.42622	0.349803	-4.07721	4.5579e-05	0.000360652
AC006148.1	23.0558	3.83264	0.760324	5.0408	4.63582e-07	5.2935e-06
AC010099.4	22.3568	2.15439	0.555511	3.87821	0.000105229	0.000752134
SND1	79.9228	-1.84363	0.312472	-5.90015	3.63181e-09	5.89697e-08
AHCYL2	182.929	2.85294	0.363839	7.84122	4.46177e-15	1.3623e-13
LINC00513	30.502	-1.26766	0.506333	-2.50362	0.0122931	0.0471095
CALD1	27.4122	-1.25091	0.430751	-2.90402	0.0036841	0.0171052
PTN	141.117	-0.963331	0.347389	-2.77306	0.00555322	0.0242597
HIPK2	44.2983	0.914953	0.319538	2.86336	0.00419171	0.0190835
TMEM178B	61.5905	1.67519	0.320818	5.22162	1.77364e-07	2.14748e-06
DPP6	360.078	-3.94118	0.364335	-10.8175	2.84571e-27	2.22045e-25
LINC00685	41.181	1.85145	0.733521	2.52407	0.0116006	0.0449465
DHRSX	46.9401	0.996634	0.360596	2.76385	0.00571238	0.0247582
ANOS1	37.7722	2.19615	0.616204	3.564	0.000365247	0.00224503
TMSB4X	35.4589	-2.3021	0.351783	-6.54409	5.98568e-11	1.22728e-09
OFD1	34.5335	-0.978947	0.368782	-2.65454	0.00794168	0.0323776
GPM6B	348.978	-0.634029	0.217199	-2.91912	0.00351025	0.0164612
CNKSR2	43.4074	1.13081	0.397008	2.84833	0.00439492	0.0199118
PTCHD1-AS	144.034	2.48608	0.435567	5.70769	1.14519e-08	1.68421e-07
PTCHD1	23.9502	2.91108	0.726854	4.00504	6.20062e-05	0.000465709
DMD	176.218	-2.46793	0.295171	-8.36103	6.2174e-17	2.42565e-15
CFAP47	15.6654	2.54679	0.934986	2.72388	0.00645204	0.0271721
SRPX	21.981	-4.5256	0.573572	-7.89019	3.01718e-15	9.41697e-14
MAOB	77.4644	2.99453	0.824479	3.63202	0.000281208	0.0017711
OPHN1	151.452	1.47915	0.313812	4.71348	2.43526e-06	2.37523e-05
DIAPH2	33.9969	-2.18416	0.386826	-5.64635	1.63887e-08	2.34877e-07
PLP1	35.8452	3.16586	1.08699	2.91251	0.00358534	0.0167575
TMEM164	32.5947	1.91731	0.547017	3.50504	0.000456546	0.0027228
AMOT	14.7053	1.51691	0.566216	2.67903	0.00738363	0.0302783
TENM1	44.1717	-5.16974	0.367438	-14.0697	5.83044e-45	1.25982e-42
DLGAP2	30.8194	-2.36474	0.412124	-5.73794	9.58362e-09	1.43959e-07
MFHAS1	52.7564	1.55805	0.328859	4.73775	2.16106e-06	2.13563e-05
MSRA	87.2718	-0.852151	0.310385	-2.74546	0.00604254	0.0258348
XKR6	20.2822	2.08971	0.612671	3.41081	0.000647701	0.00370548
TRMT9B	42.5717	-3.92371	0.354905	-11.0557	2.05807e-28	1.8066e-26
SLC7A2	34.325	1.10216	0.423912	2.59998	0.00932287	0.037251
AC027117.2	118.024	0.779041	0.281914	2.7634	0.00572022	0.0247582
FGL1	11.0652	6.45154	1.406	4.58859	4.46259e-06	4.17847e-05
CSGALNACT1	133.285	2.2649	0.390178	5.80478	6.44493e-09	1.01139e-07
PPP2R2A	29.4674	-1.05089	0.322573	-3.25785	0.00112261	0.00611126
DPYSL2	136.621	1.17015	0.392811	2.97891	0.00289273	0.0139138
ADRA1A	87.4893	-1.50893	0.315334	-4.78519	1.7083e-06	1.71993e-05
FZD3	39.5674	-1.29394	0.32599	-3.96926	7.20955e-05	0.000535757
PURG	21.299	1.72882	0.577628	2.99297	0.00276277	0.0133344
WRN	33.5169	1.05342	0.382034	2.7574	0.00582624	0.0251783
AF279873.3	34.6391	4.30184	0.754686	5.70016	1.19694e-08	1.75114e-07
AC090993.1	6.55633	4.47529	1.45553	3.07469	0.00210724	0.0105701
UNC5D	15.2753	2.69028	0.668049	4.02707	5.64769e-05	0.000431207
NSD3	72.7794	-0.885293	0.294024	-3.01095	0.00260432	0.0126786
SLC20A2	77.887	-1.10936	0.349217	-3.17672	0.00148949	0.00775843
ATP6V1H	32.4567	0.917136	0.36812	2.49141	0.0127239	0.0484301
CA8	27.8735	2.97994	0.620488	4.80257	1.56639e-06	1.58844e-05
ASPH	163.534	0.624197	0.230591	2.70694	0.0067907	0.0283855
NKAIN3	270.134	4.36147	0.425676	10.246	1.23353e-24	7.53257e-23
CYP7B1	28.2126	1.25114	0.431944	2.89652	0.00377324	0.0174613
SGK3	73.057	1.96282	0.34802	5.63995	1.701e-08	2.42544e-07
EYA1	40.0381	5.2493	0.810303	6.47819	9.28265e-11	1.84929e-09
ZFHX4	64.8814	5.31419	0.664765	7.9941	1.30524e-15	4.36477e-14
ZNF704	81.5481	-2.30855	0.34979	-6.59982	4.11666e-11	8.62963e-10
PAG1	25.4569	-1.55695	0.331931	-4.69058	2.72437e-06	2.64802e-05
PABPC1	30.5846	-1.2368	0.363006	-3.4071	0.000656561	0.00374853
NCALD	24.1618	-3.98038	0.735964	-5.40839	6.35938e-08	8.27013e-07
ZFPM2	92.9472	-1.9217	0.232146	-8.27801	1.25255e-16	4.69122e-15
OXR1	37.2187	1.04278	0.371579	2.80635	0.00501065	0.0222002
ANGPT1	47.8535	-2.67246	0.752958	-3.54927	0.000386294	0.00236922
SYBU	24.9439	-1.45701	0.412797	-3.5296	0.000416193	0.00252502
CSMD3	32.0424	-2.03322	0.355295	-5.72261	1.04898e-08	1.55904e-07
SAMD12	14.5326	2.07044	0.629189	3.29065	0.000999569	0.00551628
ADCY8	93.2303	1.49115	0.483611	3.08337	0.00204671	0.0103064
KCNQ3	38.4475	2.37214	0.409047	5.79919	6.66348e-09	1.03987e-07
KANK1	155.829	2.20844	0.255543	8.64214	5.51696e-18	2.27899e-16
GLIS3	351.023	1.09532	0.272924	4.01328	5.98796e-05	0.000450943
PTPRD	125.439	-1.67639	0.267086	-6.27658	3.46097e-10	6.27218e-09
MPDZ	62.3657	-0.788812	0.244946	-3.22035	0.00128034	0.00682445
FREM1	26.4019	-2.79021	0.420482	-6.63575	3.22852e-11	6.87038e-10
SH3GL2	40.9418	-3.43333	0.466539	-7.35916	1.85069e-13	5.04716e-12
ADAMTSL1	235.137	-7.70573	0.703171	-10.9585	6.04644e-28	5.1468e-26
FOCAD	40.5417	0.854087	0.331631	2.57541	0.0100121	0.039366
MOB3B	46.2415	-2.61939	0.49561	-5.28519	1.25574e-07	1.56078e-06
UBAP2	36.0018	1.49624	0.395673	3.78149	0.00015589	0.00105772
RNF38	53.551	-0.933834	0.240012	-3.89079	9.99197e-05	0.000721528
CNTNAP3B	138.908	-1.55143	0.494663	-3.13634	0.00171073	0.00876906
PIP5K1B	12.3343	2.60593	0.852136	3.05812	0.00222729	0.011093
FAM189A2	180.893	1.08954	0.427405	2.54919	0.0107973	0.0420659
APBA1	20.8836	1.84745	0.489088	3.77734	0.00015851	0.0010729
PTAR1	33.5959	1.10873	0.373738	2.9666	0.00301112	0.0144062
TRPM3	1044.08	-1.83445	0.275229	-6.66518	2.64335e-11	5.70959e-10
ALDH1A1	204.552	-1.74107	0.437419	-3.98033	6.8821e-05	0.000513142
RORB	91.0877	1.7958	0.479132	3.74803	0.000178226	0.00118074
PRUNE2	25.2927	-2.74043	0.590412	-4.64155	3.45807e-06	3.30398e-05
GNA14	61.0107	4.32467	0.582078	7.42971	1.0884e-13	3.0573e-12
GNAQ	194.147	0.720507	0.192121	3.75028	0.000176635	0.00117297
NTRK2	387.351	2.07277	0.316889	6.54099	6.11119e-11	1.24394e-09
PTCH1	41.4009	-1.34197	0.45578	-2.94435	0.00323638	0.0153564
AL359710.1	24.5098	1.36977	0.508571	2.69336	0.00707351	0.029306
ABCA1	74.0411	-0.835677	0.280187	-2.98257	0.00285843	0.0137724
TNC	32.8926	2.83016	0.927639	3.05093	0.00228131	0.0113219
ASTN2	143.709	0.734871	0.265451	2.76839	0.00563345	0.0244857
BRINP1	53.8519	3.14097	0.439355	7.14905	8.73796e-13	2.19151e-11
MEGF9	95.3145	-0.746619	0.259731	-2.87459	0.00404551	0.0185109
GSN	65.4013	-1.01105	0.318307	-3.17634	0.00149147	0.00775843
LHX2	11.2656	5.53585	1.34645	4.11144	3.93203e-05	0.000316604
PBX3	58.1041	-3.38969	0.369657	-9.16982	4.73793e-20	2.51111e-18
LRRC8A	51.6236	-1.90022	0.282492	-6.72662	1.73648e-11	3.81076e-10
PHYHD1	46.7749	-1.12161	0.448609	-2.5002	0.0124124	0.0473729
SYT9	23.9131	2.01433	0.533905	3.77282	0.000161411	0.0010873
ST5	52.9732	-1.33978	0.275613	-4.86111	1.16732e-06	1.22337e-05
SWAP70	13.6779	2.40245	0.637321	3.7696	0.000163508	0.00109879
MRVI1	53.1103	2.52468	0.454065	5.56016	2.69522e-08	3.7666e-07
SPON1	93.2822	0.897867	0.323924	2.77185	0.00557393	0.0243124
PDE3B	39.7591	3.29506	0.543852	6.05875	1.37187e-09	2.40848e-08
PIK3C2A	108.732	-1.17168	0.395813	-2.96019	0.00307447	0.0146625
SERGEF	21.679	1.51762	0.461459	3.28874	0.00100636	0.00553205
ANO5	27.4382	1.19629	0.436886	2.73823	0.00617707	0.0261777
LUZP2	58.4422	-2.07277	0.51558	-4.02027	5.81319e-05	0.000441837
MPPED2	26.1252	3.63656	0.667294	5.44971	5.04532e-08	6.68504e-07
KIAA1549L	31.2548	-2.85155	0.42773	-6.66672	2.6159e-11	5.69617e-10
ABTB2	24.9967	-2.86303	0.414059	-6.91455	4.69366e-12	1.08963e-10
SLC1A2	1068.97	3.12774	0.355127	8.80738	1.28101e-18	5.71167e-17
PAMR1	119.625	2.68219	0.453134	5.91921	3.23488e-09	5.28301e-08
LDLRAD3	64.5614	-1.64082	0.287419	-5.70882	1.13765e-08	1.68193e-07
DGKZ	28.289	-1.57459	0.325819	-4.8327	1.34692e-06	1.38084e-05
LRP4	201.687	-1.39047	0.298497	-4.65824	3.18925e-06	3.05754e-05
FADS2	30.3587	1.37731	0.519482	2.65132	0.00801774	0.0326397
SF1	27.436	-0.890426	0.323603	-2.7516	0.00593057	0.0254724
MALAT1	27267.5	-1.15821	0.371166	-3.12046	0.00180566	0.00922199
PACS1	65.0427	1.03066	0.320655	3.21423	0.00130797	0.00693224
FAM168A	74.5741	1.07226	0.276475	3.87832	0.000105181	0.000752134
ARRB1	23.9454	1.84386	0.522611	3.52816	0.000418457	0.00253329
TMEM135	45.7446	1.09002	0.338542	3.21973	0.0012831	0.00682542
GRM5	63.3416	-4.32932	0.483074	-8.96201	3.18804e-19	1.57109e-17
FAT3	189.692	-1.26615	0.341132	-3.71161	0.000205942	0.0013391
MAML2	391.905	-0.692535	0.218898	-3.16373	0.00155762	0.00807212
CNTN5	33.718	-2.625	0.329732	-7.96102	1.70622e-15	5.50894e-14
LINC02552	80.2415	-8.41377	0.577918	-14.5588	5.13846e-48	1.44339e-45
GRIA4	252.7	-5.38146	0.424208	-12.6859	7.07807e-37	9.46776e-35
ZC3H12C	37.2874	1.65391	0.503908	3.28217	0.0010301	0.00564044
SIK2	75.1864	-0.723117	0.217707	-3.32151	0.000895324	0.00499993
CRYAB	114.906	-2.15801	0.790667	-2.72935	0.00634589	0.0268054
CADM1	377.592	2.94281	0.285814	10.2963	7.32521e-25	4.57256e-23
ARHGEF12	104.563	0.686366	0.268363	2.55761	0.0105395	0.0412333
GRIK4	43.6778	-1.02841	0.319315	-3.22067	0.00127893	0.00682445
HEPN1	29.1883	-1.86674	0.57495	-3.24678	0.00116717	0.00630495
ADARB2	35.5721	-1.55266	0.459357	-3.38007	0.000724676	0.00412904
USP6NL	21.5175	-1.22279	0.34712	-3.52267	0.000427218	0.00257523
FAM171A1	78.4587	0.710893	0.250757	2.83499	0.00458269	0.0205964
SLC39A12	33.7644	3.63985	0.606098	6.00538	1.90883e-09	3.24964e-08
NEBL	453.067	0.737698	0.168779	4.37078	1.23802e-05	0.000108
MLLT10	67.8811	0.78688	0.303346	2.594	0.00948664	0.037745
DNAJC1	73.0492	-0.960848	0.273626	-3.51154	0.000445513	0.00267975
KIAA1217	143.064	-6.16649	0.388401	-15.8766	9.20291e-57	5.1702e-54
LINC00836	60.0397	-4.54762	1.19645	-3.80092	0.000144161	0.000992517
SVIL	25.2979	-4.52688	0.568251	-7.96634	1.63446e-15	5.33861e-14
NRP1	27.1664	6.27992	1.26991	4.94516	7.60806e-07	8.3808e-06
FRMPD2	39.2153	-2.47043	0.470158	-5.25446	1.4846e-07	1.82855e-06
BICC1	30.4971	3.71675	0.648756	5.72903	1.01005e-08	1.50917e-07
PHYHIPL	166.332	-1.31685	0.248216	-5.30527	1.12508e-07	1.4046e-06
JMJD1C	149.892	-0.926058	0.226318	-4.09185	4.27951e-05	0.000340542
REEP3	28.8384	-1.67434	0.3292	-5.08607	3.65558e-07	4.24319e-06
CTNNA3	442.809	-5.25521	0.468094	-11.2268	3.0108e-29	2.72818e-27
STOX1	28.2351	2.60677	0.524448	4.9705	6.6782e-07	7.44407e-06
SPOCK2	36.0604	-2.11526	0.432522	-4.89053	1.00567e-06	1.07412e-05
ASCC1	29.7825	-1.01736	0.344017	-2.95729	0.00310351	0.0147759
ANAPC16	27.2206	-1.30949	0.340586	-3.8448	0.00012065	0.000847262
DDIT4	89.9355	-2.16648	0.333024	-6.50548	7.74479e-11	1.55394e-09
MCU	18.2756	-1.1821	0.382991	-3.0865	0.00202529	0.0102321
LRMDA	234.187	-2.6917	0.215661	-12.4812	9.45461e-36	1.20718e-33
KCNMA1	154.273	1.29012	0.402831	3.20262	0.00136182	0.00716359
NRG3	1669.28	0.891422	0.153298	5.81495	6.06521e-09	9.57145e-08
BMPR1A	79.6563	0.800175	0.295957	2.70369	0.00685748	0.0286221
LGI1	73.6354	1.39586	0.347229	4.02	5.81986e-05	0.000441837
ENTPD1	20.2138	2.0604	0.583203	3.53289	0.000411039	0.00249915
AL365273.2	16.7535	2.049	0.522897	3.91856	8.908e-05	0.000649937
CC2D2B	14.2835	1.47693	0.535744	2.75679	0.00583725	0.0251872
HPSE2	274.651	2.29456	0.430982	5.32404	1.0149e-07	1.2727e-06
OLMALINC	41.1436	-1.44155	0.314914	-4.57759	4.70373e-06	4.38963e-05
ADD3	152.954	0.833108	0.216855	3.84178	0.000122146	0.000855632
GPAM	17.764	2.41449	0.609093	3.96407	7.3682e-05	0.000546102
ABLIM1	255.76	0.969175	0.218122	4.44328	8.85986e-06	7.90074e-05
EMX2OS	19.2568	3.14525	0.637714	4.93208	8.13606e-07	8.85822e-06
EMX2	24.0082	4.1586	0.75542	5.50502	3.69129e-08	5.03342e-07
RAB11FIP2	33.2815	1.22	0.417187	2.92434	0.00345188	0.0162418
INPP5F	39.7304	-1.59463	0.417624	-3.81834	0.000134354	0.00092956
WDR11-AS1	73.6426	-0.977441	0.306379	-3.1903	0.00142124	0.00742055
WDR11	60.0633	-1.01684	0.331779	-3.06482	0.00217804	0.010867
FGFR2	144.466	-1.24785	0.279502	-4.46454	8.02421e-06	7.22436e-05
ERC1	98.4209	-0.767824	0.270299	-2.84064	0.00450228	0.0203552
ADIPOR2	22.393	-1.64797	0.40449	-4.0742	4.61733e-05	0.000364328
DCP1B	24.3834	-1.09237	0.367201	-2.97485	0.00293132	0.0140753
LINC00937	42.6318	-2.66881	0.373233	-7.1505	8.64611e-13	2.18801e-11
APOLD1	27.562	-2.407	0.565171	-4.25889	2.05442e-05	0.000173821
RERG	49.6878	1.45049	0.47773	3.0362	0.00239577	0.0118065
SLCO1C1	66.153	2.85752	0.415535	6.87673	6.12399e-12	1.41002e-10
ABCC9	21.9127	3.17196	0.781844	4.05703	4.97003e-05	0.000387801
ST8SIA1	101.032	-2.15039	0.399625	-5.38103	7.40609e-08	9.54298e-07
C2CD5	27.3008	-1.1057	0.341248	-3.24016	0.00119464	0.00644098
LMNTD1	56.7195	-2.39789	0.403237	-5.9466	2.73765e-09	4.49711e-08
TMTC1	29.9741	1.97845	0.625562	3.16267	0.00156327	0.00807212
BICD1	92.3947	0.94134	0.293327	3.20918	0.00133112	0.00701524
CPNE8	37.0215	-1.6486	0.549443	-3.00049	0.00269543	0.0130449
PDZRN4	156.336	-5.1854	0.348534	-14.8778	4.5955e-50	1.61359e-47
ARID2	65.0243	-0.66025	0.242276	-2.7252	0.00642631	0.0271044
SLC38A1	123.914	-4.15289	0.561986	-7.38966	1.47203e-13	4.05384e-12
AC008014.1	58.438	1.02482	0.374091	2.73949	0.00615346	0.0261499
RAPGEF3	23.7327	2.04934	0.484352	4.23109	2.32559e-05	0.000195003
TUBA1A	38.7866	-2.17913	0.435811	-5.00018	5.72758e-07	6.40987e-06
DIP2B	42.0978	1.27336	0.471741	2.69928	0.00694901	0.0289419
PTGES3	27.225	-1.28619	0.47928	-2.68358	0.00728382	0.0299564
SRGAP1	115.002	-1.06043	0.222878	-4.75791	1.9561e-06	1.94847e-05
GRIP1	35.995	1.80321	0.557422	3.23491	0.00121681	0.00654792
NAV3	379.343	1.79615	0.216928	8.2799	1.23279e-16	4.67962e-15
LIN7A	19.279	-2.80771	0.459551	-6.10967	9.98392e-10	1.77499e-08
PPFIA2	97.6963	3.39645	0.465946	7.28936	3.11432e-13	8.17583e-12
TMTC2	111.758	3.09861	0.354977	8.72905	2.56823e-18	1.09306e-16
FGD6	35.1026	1.7262	0.373205	4.62533	3.74003e-06	3.56127e-05
CHPT1	117.514	1.06501	0.29609	3.59692	0.000322005	0.00199672
CHST11	49.5103	1.8065	0.35815	5.04396	4.55998e-07	5.22815e-06
APPL2	43.6529	-1.14159	0.303373	-3.76298	0.0001679	0.00112293
ATP2A2	39.8237	-0.958571	0.312342	-3.06898	0.00214792	0.0107358
PEBP1	44.3745	-2.16246	0.328026	-6.59235	4.32915e-11	8.94161e-10
UBC	124.196	-1.6721	0.631737	-2.64683	0.00812497	0.0329813
TMEM132B	35.7815	4.57529	0.853822	5.35859	8.38719e-08	1.07578e-06
TMEM132C	15.8774	3.53862	0.914457	3.86965	0.000108993	0.000773136
MPHOSPH8	40.9405	-1.06849	0.301733	-3.54119	0.000398328	0.0024377
IL17D	38.4187	-0.95463	0.351328	-2.71721	0.00658354	0.027643
AMER2	46.1632	-1.25274	0.327902	-3.82047	0.000133196	0.00092382
FRY	52.9742	-2.63879	0.476827	-5.53405	3.12921e-08	4.33002e-07
STARD13	152.119	-1.20225	0.18786	-6.39972	1.55663e-10	2.9949e-09
AL139383.1	34.6447	-4.66539	0.450388	-10.3586	3.82508e-25	2.49876e-23
SMAD9	33.3845	-3.18244	0.714172	-4.45612	8.34572e-06	7.46596e-05
LINC00598	22.2435	2.71835	0.603716	4.50269	6.70983e-06	6.10444e-05
FOXO1	113.128	2.07984	0.326545	6.36924	1.89962e-10	3.55735e-09
RGCC	41.8118	-3.92212	0.441097	-8.89173	6.0164e-19	2.81668e-17
AKAP11	27.7479	-0.942961	0.33798	-2.78999	0.00527099	0.0232072
ENOX1	72.2725	1.00388	0.29063	3.45415	0.000552038	0.00324409
LRCH1	37.0787	-3.31914	0.387595	-8.56343	1.09561e-17	4.46025e-16
DLEU2	40.7892	1.22924	0.350561	3.5065	0.000454035	0.00271359
WDFY2	63.8675	0.845913	0.325108	2.60195	0.00926961	0.0370917
PCDH9-AS2	78.4098	-1.84702	0.459717	-4.01774	5.87578e-05	0.000443685
KLF12	106.96	-0.79729	0.237179	-3.36156	0.000775044	0.00438048
RNF219-AS1	400.772	2.12716	0.37635	5.65208	1.58519e-08	2.28348e-07
GPC5	1138.94	2.39472	0.376999	6.35206	2.1245e-10	3.95213e-09
GPC6	128.54	-3.63307	0.512004	-7.0958	1.2861e-12	3.16899e-11
HS6ST3	160.968	-4.61303	0.250944	-18.3827	1.80686e-75	1.69182e-72
FARP1	111.549	1.07044	0.220238	4.86039	1.17154e-06	1.22337e-05
PCCA	104.844	-0.822411	0.234426	-3.50818	0.000451178	0.00270803
NALCN	81.7437	-1.02328	0.244297	-4.18865	2.80619e-05	0.000231841
FGF14	439.677	-4.41709	0.34102	-12.9526	2.27163e-38	3.19051e-36
FAM155A	289.737	3.35503	0.362061	9.26646	1.92424e-20	1.03946e-18
MYO16	28.5351	-3.7333	0.466993	-7.99434	1.3027e-15	4.36477e-14
NDRG2	148.253	-1.36692	0.281778	-4.85104	1.22818e-06	1.27305e-05
STXBP6	18.4301	4.3365	0.97163	4.46312	8.07732e-06	7.24894e-05
NOVA1	111.978	-1.0921	0.295575	-3.69482	0.000220043	0.00141119
FOXG1	15.3243	6.71677	1.38638	4.84484	1.26714e-06	1.3086e-05
AKAP6	155.35	-2.42421	0.276212	-8.77664	1.68434e-18	7.39269e-17
EGLN3	62.8306	1.63211	0.584292	2.79332	0.00521707	0.0230059
LINC00609	36.6151	4.46202	0.912641	4.88913	1.0128e-06	1.07764e-05
NIN	25.5488	1.36933	0.508735	2.69165	0.00711002	0.0293707
PELI2	59.9793	-0.891405	0.295645	-3.01512	0.00256881	0.0125492
ARMH4	34.5788	1.20375	0.358847	3.35449	0.000795111	0.00447589
DAAM1	118.323	0.958104	0.345871	2.77012	0.00560356	0.0244037
HIF1A	70.8337	-0.737547	0.294992	-2.50023	0.0124114	0.0473729
MAX	36.3944	-0.835789	0.334235	-2.5006	0.0123982	0.0473729
FUT8	79.2486	2.03551	0.389201	5.22997	1.69536e-07	2.06159e-06
GPHN	231.122	0.953737	0.209016	4.56298	5.04315e-06	4.65994e-05
SRSF5	61.3723	-0.79418	0.29816	-2.6636	0.00773092	0.0316101
SIPA1L1	138.271	-0.718952	0.238938	-3.00894	0.00262157	0.0127405
RGS6	147.542	-2.71841	0.334568	-8.12514	4.4686e-16	1.586e-14
TMED8	23.7879	1.44475	0.436886	3.30694	0.000943207	0.00524647
NRXN3	372.102	-2.45784	0.337565	-7.2811	3.31106e-13	8.61183e-12
STON2	68.5947	2.5799	0.352064	7.32793	2.33727e-13	6.31289e-12
FLRT2	94.7788	8.55383	1.27035	6.73344	1.65694e-11	3.66484e-10
LINC02328	11.3066	5.82388	1.28988	4.51507	6.3296e-06	5.79148e-05
CALM1	43.3296	-0.965058	0.260274	-3.70786	0.000209021	0.00135286
RPS6KA5	76.9122	-0.959315	0.266268	-3.60281	0.00031479	0.0019563
ITPK1	32.1831	-1.31057	0.346461	-3.78273	0.000155115	0.00105501
TECPR2	24.8154	1.30042	0.466887	2.78531	0.00534768	0.023508
CKB	158.697	-1.17202	0.305266	-3.83934	0.000123364	0.000862016
PPP1R13B	26.6081	-1.32774	0.328502	-4.04181	5.30399e-05	0.000411572
GABRG3	53.0195	-5.65461	0.401857	-14.0712	5.70808e-45	1.25982e-42
APBA2	44.1142	-0.859753	0.325677	-2.6399	0.00829309	0.0334702
TJP1	143.027	0.527064	0.202479	2.60306	0.00923954	0.037024
AC021231.1	30.152	0.986696	0.362424	2.72249	0.0064792	0.0272456
DPH6	76.6772	0.888349	0.338028	2.62804	0.00858794	0.0346105
MEIS2	164.501	5.07494	0.435784	11.6456	2.41756e-31	2.51515e-29
MGA	26.0312	1.01392	0.390063	2.59937	0.00933948	0.037251
FRMD5	85.4174	1.90993	0.357827	5.33758	9.41958e-08	1.19187e-06
SEMA6D	89.0543	-3.27575	0.463125	-7.07315	1.51455e-12	3.63621e-11
SCG3	33.6495	-1.19251	0.439521	-2.71321	0.00666358	0.0279373
FAM214A	38.8705	-1.14515	0.310654	-3.68626	0.000227578	0.00145619
UNC13C	26.383	-5.37703	0.466914	-11.5161	1.09435e-30	1.09787e-28
TCF12	155.093	-1.15919	0.170789	-6.78725	1.14288e-11	2.58898e-10
CGNL1	23.1786	2.61214	0.627732	4.16124	3.16529e-05	0.000257719
RORA	1090.88	0.843809	0.173456	4.86469	1.14635e-06	1.20603e-05
TLN2	47.8143	1.74033	0.391811	4.44176	8.92247e-06	7.9314e-05
RAB11A	68.3415	-1.34349	0.535516	-2.50877	0.0121152	0.0466188
LINGO1	528.45	-2.84866	0.556115	-5.12243	3.01619e-07	3.54497e-06
CTXND1	23.9339	-1.56601	0.554083	-2.82631	0.0047087	0.021129
ADAMTSL3	64.3937	-2.32523	0.875243	-2.65667	0.00789162	0.0322203
NR2F2-AS1	20.732	-6.40996	0.816731	-7.84831	4.21668e-15	1.30161e-13
ADAMTS17	30.5277	4.02626	0.721525	5.58021	2.40228e-08	3.374e-07
PCSK6	46.5868	-5.374	0.494433	-10.869	1.61937e-27	1.33789e-25
PDXDC1	73.8858	-1.15534	0.309118	-3.73752	0.000185841	0.0012283
XYLT1	107.586	-3.95868	0.383853	-10.313	6.15426e-25	3.92893e-23
SYT17	47.4185	2.41512	0.515625	4.68386	2.81516e-06	2.70815e-05
EEF2K	28.0142	1.61672	0.625857	2.58321	0.00978855	0.038618
GPT2	37.9484	1.38547	0.54666	2.53443	0.011263	0.0438195
LONP2	60.0194	0.784925	0.2712	2.89427	0.00380045	0.0175295
AC087564.1	86.2449	1.18957	0.308482	3.85621	0.00011516	0.000812777
FTO	130.493	-0.805906	0.235766	-3.41824	0.000630278	0.00362797
ADGRG1	39.3871	1.83812	0.385963	4.76241	1.9129e-06	1.91222e-05
NDRG4	38.121	-2.8847	0.362559	-7.95649	1.7699e-15	5.64961e-14
CDH11	25.0444	1.30696	0.470147	2.77989	0.00543767	0.0237957
CYB5B	20.6883	2.03394	0.523133	3.88799	0.000101077	0.000728013
NFAT5	140.315	0.656892	0.262373	2.50366	0.0122917	0.0471095
AC004158.1	26.693	-1.1964	0.349701	-3.4212	0.000623454	0.00359661
VAT1L	34.2264	-6.21533	0.503284	-12.3496	4.89845e-35	5.9825e-33
ACADVL	38.9515	-1.15154	0.410157	-2.80757	0.00499171	0.0221512
GAS7	30.3391	-3.63166	0.364141	-9.97323	1.99623e-23	1.19306e-21
SHISA6	65.6826	-1.74146	0.459719	-3.78808	0.000151813	0.00103635
WSB1	112.07	-0.886594	0.312358	-2.83839	0.00453413	0.0204436
CRLF3	31.8811	-1.04766	0.336491	-3.11349	0.00184886	0.00942549
RHOT1	37.3813	1.48302	0.38226	3.87962	0.000104622	0.000751617
ASIC2	43.5059	-3.62627	0.801029	-4.52702	5.98216e-06	5.49147e-05
MMP28	13.6417	3.27929	0.776975	4.22059	2.43664e-05	0.000203102
ACACA	55.5979	0.869508	0.277032	3.13865	0.00169727	0.00871595
PPP1R1B	35.8307	-2.76077	0.372686	-7.40775	1.28459e-13	3.57268e-12
SPOP	32.37	0.983519	0.364433	2.69876	0.00695974	0.0289419
LUC7L3	155.228	-0.809483	0.224049	-3.61297	0.00030271	0.00188958
SEPT4	57.8854	-4.72898	0.668738	-7.07149	1.53276e-12	3.64874e-11
PPM1E	25.5589	-0.999349	0.394881	-2.53076	0.0113816	0.0442197
SMURF2	44.9764	1.00028	0.340839	2.93475	0.00333816	0.015786
PRKCA-AS1	24.9016	-2.38026	0.642942	-3.70214	0.000213787	0.00138052
PITPNC1	676.888	1.25054	0.254704	4.90979	9.11725e-07	9.8124e-06
AMZ2	16.0633	2.4247	0.708477	3.42242	0.000620672	0.00359478
MAP2K6	45.013	-3.81894	0.325353	-11.7379	8.15228e-32	9.1599e-30
KCNJ16	19.9856	-1.99991	0.711528	-2.81073	0.00494288	0.022004
CDC42EP4	50.1435	-1.79598	0.331226	-5.42223	5.88587e-08	7.72589e-07
H3F3B	47.9	-2.52708	0.417902	-6.04706	1.47516e-09	2.57373e-08
RNF213	39.7539	-0.761281	0.288134	-2.64211	0.00823908	0.0333001
ACTG1	50.8056	-1.77647	0.306466	-5.79662	6.76647e-09	1.05011e-07
DLGAP1	101.241	1.24486	0.298845	4.16558	3.10565e-05	0.000253598
LAMA1	31.4752	1.40944	0.46336	3.04178	0.00235186	0.0116309
PTPRM	102.979	-1.24382	0.328324	-3.78837	0.000151637	0.00103635
GREB1L	57.5847	-5.17969	0.495726	-10.4487	1.48562e-25	1.04328e-23
MIB1	52.4956	-0.744699	0.240403	-3.09771	0.00195022	0.00988839
TMEM241	51.0282	-1.97042	0.529925	-3.7183	0.000200567	0.00131942
ZNF521	53.6042	1.59259	0.379405	4.1976	2.6976e-05	0.000223527
AQP4-AS1	106.915	1.57052	0.367889	4.26901	1.96345e-05	0.000167131
CDH2	83.2682	1.05828	0.320008	3.30703	0.000942921	0.00524647
FHOD3	26.7151	3.59395	0.626173	5.73955	9.49269e-09	1.4336e-07
SETBP1	23.2873	1.55254	0.552258	2.81126	0.00493475	0.0220027
SLC14A1	196.523	1.69216	0.472149	3.58395	0.000338438	0.00208939
KATNAL2	31.9651	1.21689	0.400522	3.03827	0.00237944	0.0117466
SMAD2	42.1924	-0.848246	0.273714	-3.09902	0.0019416	0.00986249
ZBTB7C	52.8392	1.31964	0.459078	2.87454	0.00404616	0.0185109
PLCB1	208.039	2.99783	0.288844	10.3787	3.09897e-25	2.07262e-23
SNAP25	35.3808	-1.70304	0.445228	-3.8251	0.000130721	0.000908903
MACROD2	152.487	2.60868	0.287532	9.07263	1.16175e-19	5.82744e-18
RIN2	52.6677	1.46167	0.426801	3.4247	0.000615479	0.00357207
RALGAPA2	63.9026	1.83918	0.307693	5.97732	2.26834e-09	3.79271e-08
LINC01727	29.3194	-2.45705	0.486646	-5.04893	4.44282e-07	5.1147e-06
FAM182B	63.0791	1.95526	0.424852	4.60222	4.18009e-06	3.95349e-05
EPB41L1	38.7263	-1.84969	0.315992	-5.8536	4.81052e-09	7.67771e-08
SDC4	49.3242	1.5987	0.524336	3.049	0.00229602	0.0113748
EYA2	77.1297	1.49038	0.421088	3.53935	0.000401118	0.00244412
PREX1	69.603	-1.28686	0.298849	-4.30606	1.66192e-05	0.000142327
DOK5	31.7253	3.3219	0.594756	5.58531	2.33277e-08	3.29284e-07
PHACTR3	109.77	2.71052	0.428722	6.32234	2.57635e-10	4.73005e-09
RFX2	80.3357	-0.823754	0.269788	-3.05333	0.00226316	0.0112517
INSR	60.4151	-0.788932	0.260714	-3.02604	0.00247776	0.0121679
ANGPTL4	62.1948	3.65166	0.987844	3.6966	0.000218505	0.00140453
OLFM2	56.2635	1.21878	0.381657	3.19339	0.00140613	0.00738285
COL5A3	73.7098	2.22928	0.404916	5.50554	3.68046e-08	5.03342e-07
NWD1	37.8759	1.373	0.487214	2.81807	0.00483131	0.0215758
NCAN	29.0016	2.23352	0.524265	4.26029	2.04159e-05	0.000173258
ZNF98	110.886	4.51082	0.555258	8.12383	4.5169e-16	1.586e-14
ZNF536	30.3223	-4.85804	0.453119	-10.7213	8.08166e-27	6.13551e-25
LGI4	85.5113	-1.57323	0.246608	-6.37948	1.77689e-10	3.37248e-09
APOE	145.207	-2.01248	0.797829	-2.52245	0.0116541	0.0450741
PLA2G4C	36.3212	-1.64024	0.386114	-4.24807	2.15619e-05	0.000181339
BCAT2	57.1025	-1.6188	0.353848	-4.57484	4.76586e-06	4.43288e-05
ZNF665	38.175	-1.69915	0.496659	-3.42116	0.000623549	0.00359661
NLGN4Y	43.7649	-0.963321	0.313482	-3.07297	0.00211938	0.010612
SLC25A18	78.571	0.91442	0.277484	3.2954	0.000982826	0.00544528
AC245060.5	17.3016	1.38375	0.494308	2.79937	0.00512018	0.0226237
ZNRF3	163.226	2.97372	0.315949	9.41202	4.86686e-21	2.68059e-19
OSBP2	18.7281	1.30949	0.475155	2.75592	0.00585282	0.0252156
SMTN	29.6061	-4.77312	0.597001	-7.99516	1.29409e-15	4.36477e-14
AP001347.1	27.9185	-2.11016	0.375037	-5.62654	1.83864e-08	2.60845e-07
NCAM2	627.513	-1.24393	0.302354	-4.11415	3.88609e-05	0.000314583
TIAM1	39.6546	-1.80325	0.401614	-4.49	7.12239e-06	6.45381e-05
EVA1C	32.0964	-1.17971	0.397062	-2.9711	0.00296736	0.0142241
ITSN1	91.3794	1.34879	0.264401	5.10129	3.37341e-07	3.9483e-06
PDXK	18.6444	2.45642	0.680734	3.60848	0.000307992	0.00191829
S100B	54.2434	-2.72596	0.545062	-5.00119	5.6978e-07	6.40987e-06

## Sheet: DEGs cerebrum vs spinal cord
genes	baseMean	log2FoldChange	lfcSE	stat	pvalue	padj
DHRS3	29.0631	-2.95888	0.45245	-6.53967	6.16546e-11	2.63611e-09
KAZN	159.189	-3.55052	0.698778	-5.08104	3.75367e-07	6.93688e-06
PADI2	38.2554	-2.38549	0.537397	-4.43898	9.03862e-06	0.000119762
IFFO2	31.3166	-4.8514	0.745515	-6.50744	7.64422e-11	3.20487e-09
CAPZB	35.3183	-1.62606	0.435026	-3.73784	0.00018561	0.00170385
ECE1	58.1544	-2.77585	0.460352	-6.02986	1.64106e-09	5.36016e-08
MAN1C1	60.3713	-3.75086	1.06087	-3.53564	0.000406794	0.00327417
COL16A1	50.0088	-1.04785	0.408183	-2.56711	0.010255	0.0460899
TESK2	38.9392	-1.253	0.422561	-2.96525	0.00302439	0.0173732
OSBPL9	73.9679	-1.28446	0.328311	-3.91232	9.14147e-05	0.000947542
JUN	25.9109	-3.33404	0.808858	-4.1219	3.75756e-05	0.000430966
PATJ	79.1651	-2.42838	0.361648	-6.71476	1.8837e-11	8.6743e-10
ROR1	38.8171	2.23277	0.567534	3.93416	8.34893e-05	0.000884987
SGIP1	140.973	1.53554	0.425375	3.60985	0.000306377	0.00257668
GNG12	29.6333	-1.38812	0.531154	-2.61341	0.00896433	0.0417592
AL158840.1	19.2974	3.45635	1.21244	2.85072	0.00436197	0.023654
ST6GALNAC5	10.6232	5.21457	1.73502	3.00548	0.00265159	0.0156477
DDAH1	88.0021	2.28087	0.404245	5.64231	1.67787e-08	4.76075e-07
HS2ST1	28.6897	2.11065	0.648586	3.25423	0.001137	0.00769596
FNBP1L	53.2835	-1.99098	0.429012	-4.64084	3.46992e-06	5.18458e-05
F3	46.4765	1.88424	0.675689	2.78862	0.00529329	0.0276373
NTNG1	62.0969	-2.40717	0.435254	-5.5305	3.19318e-08	8.62465e-07
VAV3	56.8838	4.15986	0.924351	4.50031	6.78546e-06	9.29773e-05
SLC16A1-AS1	46.4138	-1.10908	0.42807	-2.59089	0.00957291	0.0435118
PDE4DIP	385.424	-1.04307	0.283979	-3.67305	0.000239673	0.00209733
AC245297.3	198.747	-1.35351	0.277704	-4.87392	1.09406e-06	1.86255e-05
LMNA	29.4538	-3.16438	0.589144	-5.37115	7.82348e-08	1.86239e-06
NOS1AP	62.4796	-5.1128	0.489152	-10.4524	1.42914e-25	5.73492e-23
DNM3	122.079	4.05708	0.708713	5.72457	1.03696e-08	3.06611e-07
TNR	63.0658	-2.18579	0.635217	-3.44101	0.000579544	0.00432963
ASTN1	51.4442	1.61975	0.520756	3.11038	0.00186845	0.0119555
BRINP2	21.7317	4.16044	1.19532	3.48062	0.00050025	0.00383935
C1orf21	80.539	1.07165	0.390139	2.74683	0.00601737	0.0306088
BRINP3	105.954	2.33977	0.498333	4.6952	2.66347e-06	4.13353e-05
KCNT2	45.9379	-4.01476	0.518714	-7.73984	9.95429e-15	7.76711e-13
CSRP1	42.1723	-2.21239	0.546469	-4.04852	5.1543e-05	0.000565564
PPP1R12B	149.662	-1.83426	0.353954	-5.1822	2.19287e-07	4.33786e-06
NFASC	75.2795	-4.24966	0.613745	-6.92415	4.38598e-12	2.28152e-10
PFKFB2	22.0426	-2.49925	0.661238	-3.77965	0.000157048	0.00149541
PLXNA2	32.0233	1.64417	0.601454	2.73366	0.00626351	0.0314182
ESRRG	259.146	1.35044	0.400989	3.36777	0.000757793	0.00548619
SLC30A10	22.5328	2.26648	0.799137	2.83616	0.00456594	0.0246648
ITPKB	257.146	-1.91643	0.459407	-4.17152	3.02575e-05	0.000357115
CDC42BPA	127.605	1.01371	0.376675	2.6912	0.0071196	0.0347808
C1orf198	26.2921	-1.57753	0.583169	-2.70509	0.0068286	0.0337489
RGS7	97.2278	1.14883	0.450789	2.54848	0.0108194	0.0479422
ID2	35.8017	-1.4678	0.48473	-3.02808	0.00246112	0.014772
ASAP2	48.5414	1.49317	0.458991	3.25317	0.00114127	0.00770632
RHOB	62.3846	-2.82554	0.573843	-4.92389	8.48414e-07	1.4895e-05
RAB10	53.649	-1.11496	0.400647	-2.78289	0.00538775	0.0280171
HADHB	33.3512	-1.37138	0.475371	-2.88487	0.00391579	0.0215253
TOGARAM2	52.7885	-2.54489	0.526514	-4.83348	1.34169e-06	2.24333e-05
SLC8A1	33.759	-2.51735	0.480958	-5.23402	1.6586e-07	3.52955e-06
ZFP36L2	25.6661	-2.28332	0.573404	-3.98205	6.83234e-05	0.000738156
PRKCE	56.8813	-1.0744	0.398246	-2.69783	0.00697922	0.0343339
RHOQ	34.4089	-1.1992	0.440784	-2.72061	0.00651618	0.0325693
AC009975.1	41.5279	-6.39772	0.986503	-6.48525	8.85847e-11	3.65933e-09
NRXN1	963.319	4.15927	0.566009	7.34841	2.00577e-13	1.34148e-11
EML6	31.6772	1.68969	0.649514	2.60147	0.0092824	0.0428149
EFEMP1	76.2474	1.94138	0.648353	2.99432	0.00275059	0.0161303
CCDC85A	70.4452	-4.99495	0.96432	-5.17977	2.22164e-07	4.36404e-06
UGP2	48.0423	2.6683	0.568618	4.6926	2.6976e-06	4.14074e-05
SLC1A4	19.2599	2.51906	0.840308	2.99778	0.0027195	0.0159813
ZNF638	106.899	0.970436	0.343214	2.82749	0.00469141	0.025294
SFXN5	164.486	1.03719	0.380788	2.72381	0.00645342	0.0323131
HK2	28.4521	-5.47379	0.718298	-7.6205	2.52704e-14	1.86801e-12
LRRTM4	244.624	3.65532	0.788924	4.6333	3.59885e-06	5.29276e-05
CTNNA2	973.664	4.08245	0.527311	7.74203	9.78426e-15	7.76711e-13
AC016716.2	15.2282	4.27624	1.14185	3.74501	0.000180385	0.00167782
TCF7L1	60.3052	-1.6323	0.384827	-4.24165	2.21884e-05	0.000269814
MAT2A	41.6234	-2.06318	0.536515	-3.84552	0.000120299	0.0011983
INPP4A	40.2268	-2.34244	0.432669	-5.41393	6.1657e-08	1.5327e-06
NPAS2	90.2211	-1.63716	0.355812	-4.60119	4.20088e-06	6.02055e-05
MAP4K4	133.227	0.814773	0.319541	2.54982	0.0107778	0.0479422
MERTK	52.0625	2.2989	0.593899	3.87085	0.000108455	0.00109194
DPP10	1912.96	-1.24052	0.446064	-2.78103	0.0054186	0.028031
ARHGEF4	260.067	-1.99159	0.230535	-8.639	5.67071e-18	6.92567e-16
NCKAP5	238.2	1.18138	0.369308	3.19892	0.00137946	0.00913889
LRP1B	1279.17	1.70381	0.324164	5.25602	1.47207e-07	3.18081e-06
LYPD6	16.8182	2.18048	0.737251	2.95759	0.00310056	0.0177022
FMNL2	231.815	1.00059	0.272605	3.67046	0.00024211	0.00211207
GALNT13	181.283	-4.90079	0.395355	-12.3959	2.74918e-35	3.86123e-32
GPD2	56.2136	1.47375	0.523449	2.81545	0.00487084	0.0259203
AC073050.1	134.729	3.81459	0.629212	6.06248	1.34035e-09	4.4822e-08
CERS6	46.7169	-2.11265	0.639634	-3.3029	0.000956919	0.00668653
MAP3K20	31.6273	-1.36195	0.448831	-3.03443	0.00240993	0.0145268
OSBPL6	69.5948	1.76795	0.504832	3.50206	0.000461679	0.00360048
TTN	43.0861	-3.51218	0.96225	-3.64996	0.000262277	0.00224615
FAM171B	77.4857	2.27884	0.562847	4.04878	5.14853e-05	0.000565564
CALCRL	25.167	-2.78614	0.942823	-2.95511	0.0031256	0.0178089
DNAH7	104.946	2.40718	0.679443	3.54288	0.00039579	0.00321322
STK17B	14.4928	3.31679	1.07065	3.09793	0.00194879	0.0122464
SPATS2L	47.0203	1.13081	0.423175	2.67222	0.00753522	0.0364511
ABI2	63.6153	1.39064	0.529195	2.62784	0.00859291	0.0404991
ERBB4	761.153	1.83064	0.372466	4.91493	8.88163e-07	1.5496e-05
PAX3	46.0986	-8.01761	1.1658	-6.87735	6.09753e-12	3.00491e-10
DNER	59.7418	-1.41388	0.508261	-2.78179	0.00540594	0.0280171
C2orf72	23.5395	2.1634	0.768903	2.81362	0.00489866	0.0259354
PTMA	48.8371	-3.37409	0.535438	-6.30156	2.94672e-10	1.07498e-08
AC019068.1	32.7084	-6.43852	1.01863	-6.32078	2.60243e-10	9.87869e-09
RAMP1	45.8272	-1.26483	0.431105	-2.93391	0.00334717	0.0187715
KIF1A	24.7039	-1.19842	0.469465	-2.55274	0.0106879	0.0478061
SNED1	138.989	-1.99315	0.766148	-2.60153	0.00928095	0.0428149
BHLHE40	51.3831	-3.93916	0.614259	-6.41287	1.42807e-10	5.8137e-09
LMCD1-AS1	316.734	-1.08865	0.396397	-2.74637	0.00602587	0.0306088
SLC6A11	35.1428	3.3974	0.623077	5.45262	4.9632e-08	1.25759e-06
HRH1	14.4261	5.17759	1.35379	3.82451	0.000131031	0.00129146
VGLL4	72.3953	-0.952293	0.345087	-2.75957	0.00578769	0.0295593
ANKRD28	39.4763	-1.5178	0.541613	-2.80238	0.00507274	0.0266841
GALNT15	64.3831	-4.12545	1.00287	-4.11364	3.89465e-05	0.000441132
LRRC3B	57.4822	4.54784	0.856355	5.31069	1.09209e-07	2.47394e-06
MYRIP	32.5624	-2.68787	0.619425	-4.3393	1.42935e-05	0.000179435
PRKAR2A	36.737	-1.32786	0.508781	-2.60989	0.00905722	0.0421221
SEMA3B	38.3151	-4.01601	0.514993	-7.79818	6.28075e-15	5.18901e-13
CACNA2D3	89.2037	-1.34129	0.385937	-3.47541	0.00051007	0.00389344
PTPRG	209.352	-1.01137	0.382798	-2.64203	0.008241	0.0392851
CADPS	40.2551	-1.36154	0.437634	-3.11115	0.00186361	0.0119518
ADAMTS9	29.4192	-2.9718	0.773042	-3.84429	0.000120904	0.00119839
ADAMTS9-AS2	82.8178	-1.92738	0.497237	-3.87618	0.000106111	0.00108388
MAGI1	56.6903	1.23995	0.468111	2.64884	0.00807693	0.0385852
SUCLG2-AS1	57.3245	1.21965	0.41169	2.96255	0.00305103	0.0174549
FAM19A1	27.8912	3.16181	0.989261	3.19614	0.00139281	0.00920565
ROBO2	76.9032	-2.43289	0.621747	-3.91299	9.11609e-05	0.000947542
CADM2	942.454	3.19647	0.354494	9.01697	1.93361e-19	2.58643e-17
EPHA6	53.7844	2.02736	0.62469	3.24538	0.00117294	0.0079012
ST3GAL6	57.9451	-4.53545	0.628325	-7.21832	5.2635e-13	3.34888e-11
COL8A1	26.8713	-5.3139	0.755144	-7.03694	1.96512e-12	1.08236e-10
ABI3BP	21.9949	-3.26848	0.696471	-4.69291	2.69341e-06	4.14074e-05
ALCAM	57.8218	1.97357	0.611632	3.22673	0.00125214	0.00833476
CBLB	29.9445	-1.51429	0.457805	-3.30772	0.000940585	0.00662181
BOC	44.8166	-1.59237	0.485656	-3.27879	0.00104252	0.00719516
ZBTB20	936.678	0.7516	0.226253	3.32195	0.000893922	0.00635021
LSAMP	2460.48	0.910548	0.232681	3.91328	9.10509e-05	0.000947542
AC092691.1	598.767	0.996282	0.293426	3.39534	0.000685437	0.0050403
STXBP5L	75.9237	-3.34362	0.3399	-9.83707	7.79503e-23	1.82469e-20
SLC15A2	40.5769	1.92953	0.596232	3.2362	0.00121131	0.00812072
MYLK	37.6736	-2.69203	0.463712	-5.80538	6.42209e-09	1.93975e-07
CCDC14	50.8934	-1.72219	0.451986	-3.81026	0.000138819	0.00135868
KALRN	127.518	-1.10131	0.316058	-3.4845	0.000493057	0.00379452
OSBPL11	48.9978	-1.23885	0.415193	-2.98379	0.00284705	0.0166266
MGLL	22.9755	4.35357	1.01848	4.27458	1.91496e-05	0.000235927
KBTBD12	12.3264	4.68335	1.25938	3.71877	0.000200197	0.00182582
ATP2C1	47.8028	2.4268	0.626523	3.87344	0.000107311	0.00108822
TMEM108	143.202	2.95266	0.555138	5.31879	1.04462e-07	2.38563e-06
TF	27.9735	-2.45348	0.592877	-4.13826	3.49951e-05	0.000407889
EPHB1	56.0427	3.47512	0.700835	4.95854	7.10243e-07	1.27889e-05
PIK3CB	29.6504	-1.28893	0.436954	-2.94981	0.00317967	0.0179712
WWTR1	63.4707	-1.88982	0.427079	-4.42499	9.64487e-06	0.0001266
ARHGEF26	77.8799	1.10596	0.377137	2.93251	0.00336231	0.0188142
SERPINI2	80.4715	-3.8601	0.743568	-5.19132	2.08807e-07	4.18956e-06
WDR49	161.675	-3.43021	0.747609	-4.58824	4.46991e-06	6.30953e-05
AC026316.5	50.7805	-2.91746	0.604723	-4.82445	1.40387e-06	2.29272e-05
TNIK	498.88	0.856249	0.326077	2.62591	0.00864177	0.0406612
NLGN1	186.966	-1.67795	0.452337	-3.70952	0.000207651	0.00187553
C3orf70	32.8712	1.43032	0.531011	2.69359	0.00706872	0.0347133
DGKG	245.115	1.5806	0.286238	5.52198	3.35204e-08	8.96751e-07
MASP1	22.4061	-3.03326	0.588022	-5.15841	2.49049e-07	4.85819e-06
BCL6	135.414	-2.17598	0.7323	-2.97143	0.00296421	0.0170624
OPA1	25.1652	1.48608	0.577405	2.57372	0.0100611	0.0454367
HES1	76.9565	-2.92341	0.666939	-4.38333	1.16877e-05	0.00014923
RGS12	61.5655	-1.25302	0.358626	-3.49393	0.000475958	0.00369328
SORCS2	53.099	1.23807	0.448766	2.75884	0.00580077	0.0295724
KCNIP4	44.743	2.98519	0.819902	3.64092	0.000271668	0.00231726
SEL1L3	9.59926	5.7769	1.6333	3.53695	0.000404772	0.00326725
STIM2	31.0529	1.97787	0.648273	3.05099	0.00228086	0.0138678
TBC1D1	54.5918	-1.14674	0.435724	-2.6318	0.00849346	0.0401652
GABRG1	63.7504	1.33541	0.449055	2.97383	0.00294109	0.0169641
GABRA2	102.313	3.45074	0.626527	5.50773	3.63482e-08	9.63228e-07
GABRB1	432.041	2.36689	0.386189	6.12883	8.85282e-10	3.03263e-08
KIAA1211	30.1386	-1.45342	0.516307	-2.81503	0.00487728	0.0259203
ADGRL3	641.733	2.04427	0.457352	4.46979	7.82955e-06	0.00010473
LINC01094	84.0165	-4.59839	0.686515	-6.69817	2.11046e-11	9.56176e-10
LINC01088	280.521	-5.12278	0.814719	-6.28779	3.22021e-10	1.15969e-08
RASGEF1B	1295.79	-3.45823	1.33024	-2.59971	0.00933015	0.0428415
ARHGAP24	132.688	3.50786	0.596014	5.88554	3.9676e-09	1.23833e-07
GRID2	1319.12	-1.31978	0.503716	-2.62009	0.00879071	0.0412928
BMPR1B	235.417	0.692258	0.271322	2.55143	0.0107282	0.04791
UNC5C	79.5171	2.75956	0.497371	5.54829	2.8847e-08	7.86711e-07
RAP1GDS1	37.6574	1.41881	0.508199	2.79183	0.00524102	0.0274153
ETNPPL	66.2684	1.58146	0.509553	3.10363	0.00191164	0.0120871
CAMK2D	75.512	-1.38273	0.389482	-3.55018	0.000384968	0.00315269
SYNPO2	32.8121	-3.96464	0.854709	-4.63858	3.50814e-06	5.21395e-05
INTU	41.8679	2.39326	0.63428	3.77319	0.000161175	0.00151926
AC115622.1	16.8651	3.83083	1.17104	3.2713	0.00107053	0.00731661
LINC00499	147.497	9.40088	1.09877	8.55579	1.1706e-17	1.31528e-15
MAML3	40.6077	-1.91272	0.471458	-4.05703	4.97016e-05	0.000551826
INPP4B	59.2611	1.23035	0.416601	2.9533	0.00314395	0.0178772
NR3C2	95.0818	1.25253	0.374569	3.34392	0.000826039	0.00593439
DCLK2	286.556	-1.06911	0.308456	-3.466	0.000528272	0.00399978
GRIA2	100.398	4.26472	0.669972	6.36552	1.94626e-10	7.5931e-09
CPE	233.656	1.14028	0.346885	3.2872	0.0010119	0.00701834
SH3RF1	54.6678	3.16542	0.639402	4.9506	7.39844e-07	1.32371e-05
GPM6A	1499.07	2.33032	0.356373	6.53899	6.19377e-11	2.63611e-09
WDR17	45.2649	1.24004	0.440324	2.8162	0.00485952	0.0259203
TENM3	26.2706	-1.95503	0.553381	-3.53287	0.000411072	0.00329914
SNX25	25.4509	-1.4021	0.4807	-2.91679	0.00353648	0.0196713
PDLIM3	42.2442	-1.25675	0.484831	-2.59215	0.00953779	0.0434225
F11-AS1	39.5853	3.28797	0.759862	4.32706	1.51113e-05	0.000187822
FBXL7	296.296	1.25932	0.276578	4.55324	5.28262e-06	7.34597e-05
RETREG1	31.8967	-2.29786	0.688406	-3.33794	0.000844011	0.00603264
MYO10	42.2371	2.41942	0.588989	4.10776	3.99522e-05	0.000450705
PDZD2	76.4898	-1.23175	0.35405	-3.47904	0.000503215	0.00385158
C1QTNF3-AMACR	33.3855	-1.44095	0.472217	-3.05146	0.00227732	0.0138678
RANBP3L	101.311	1.54994	0.515539	3.00644	0.00264325	0.0156314
SLC1A3	852.464	2.45543	0.347799	7.05992	1.66594e-12	9.55023e-11
OSMR-AS1	21.3219	2.88465	1.03189	2.79551	0.00518184	0.0272071
PARP8	25.1157	-1.54188	0.569793	-2.70603	0.0068092	0.0337489
PDE4D	426.865	2.01231	0.387233	5.19665	2.02915e-07	4.10064e-06
MAST4	154.515	1.90471	0.39358	4.83946	1.30194e-06	2.18992e-05
MAP1B	48.6651	-1.90174	0.499856	-3.80458	0.000142046	0.0013781
VCAN	55.1564	-1.81051	0.641152	-2.82384	0.00474519	0.0255349
AC091826.2	83.5946	2.46949	0.534062	4.62398	3.76451e-06	5.45078e-05
LINC00461	159.418	1.09379	0.393645	2.77863	0.00545893	0.0281878
MEF2C	36.7095	1.32329	0.519256	2.54844	0.0108207	0.0479422
MEF2C-AS1	99.5162	1.95115	0.533253	3.65896	0.000253243	0.00218208
ADGRV1	422.426	7.04898	0.667239	10.5644	4.35767e-26	2.40978e-23
AC124854.1	44.4131	-2.45732	0.627544	-3.91577	9.01148e-05	0.000944525
CAST	35.5478	-1.44257	0.47844	-3.01515	0.00256849	0.0152535
EFNA5	59.6008	5.55776	1.17113	4.74565	2.07836e-06	3.33606e-05
CAMK4	36.689	2.63675	0.814978	3.23536	0.0012149	0.00812538
KCNN2	38.8569	-3.10627	0.486155	-6.38947	1.66463e-10	6.58582e-09
SNCAIP	25.4289	2.78636	0.760915	3.66186	0.000250392	0.00217083
GRAMD2B	194.073	-0.791828	0.292138	-2.71046	0.00671894	0.0334044
MARCH3	118.624	-2.47078	0.582756	-4.23981	2.23711e-05	0.000270863
MEGF10	53.5608	1.46264	0.487119	3.00263	0.00267658	0.0157621
CTNNA1	42.6534	-1.20631	0.385009	-3.13321	0.00172906	0.0111424
PURA	21.3808	1.66067	0.651554	2.54878	0.0108102	0.0479422
FGF1	44.0301	-1.47246	0.41819	-3.52103	0.000429877	0.00341425
STK32A	92.5628	-5.62607	0.552032	-10.1916	2.16264e-24	6.74984e-22
DPYSL3	67.5063	-3.64969	0.585	-6.23879	4.40955e-10	1.5483e-08
AC091948.1	31.6307	1.59407	0.592291	2.69137	0.00711591	0.0347808
PDGFRB	21.226	1.91398	0.680318	2.81336	0.00490271	0.0259354
SPARC	31.685	-5.74992	0.624209	-9.21153	3.21508e-20	5.14313e-18
SGCD	194.222	2.75778	0.505791	5.4524	4.96947e-08	1.25759e-06
EBF1	40.4789	-5.96588	0.975125	-6.11807	9.47161e-10	3.20551e-08
TENM2	228.526	1.60139	0.54249	2.95191	0.0031581	0.0178853
COL23A1	61.432	-1.68389	0.647476	-2.60069	0.00930354	0.0428415
SQSTM1	30.7997	-2.48696	0.541167	-4.59556	4.31599e-06	6.12304e-05
GFPT2	46.6375	-5.03769	0.524932	-9.59685	8.24229e-22	1.78097e-19
TUBB2B	60.9375	-1.58264	0.49615	-3.18984	0.00142352	0.00936454
ELOVL2	32.7519	3.04003	0.67002	4.53722	5.70006e-06	7.88742e-05
PHACTR1	58.0878	2.32827	0.526599	4.42133	9.80953e-06	0.000128163
RNF182	40.1437	1.72343	0.669288	2.57501	0.0100236	0.0453402
GMPR	50.2676	-3.43278	0.711189	-4.82682	1.38732e-06	2.27893e-05
KIAA0319	36.3181	3.18267	0.708792	4.49028	7.11307e-06	9.67853e-05
CARMIL1	255.019	1.48212	0.334138	4.43564	9.18011e-06	0.000121065
HSPA1A	90.8381	-4.75228	1.43075	-3.32154	0.000895224	0.00635021
HSPA1B	45.8574	-5.07166	1.38691	-3.65681	0.000255369	0.00219368
DAAM2	97.2287	-1.40409	0.341122	-4.11608	3.85363e-05	0.000438253
HMGCLL1	37.855	-1.61685	0.602549	-2.68334	0.00728901	0.035485
AL445250.1	32.0259	-4.35229	0.591193	-7.36188	1.81339e-13	1.24239e-11
ADGRB3	835.106	2.70577	0.374982	7.21572	5.36488e-13	3.34888e-11
OGFRL1	53.6625	-1.45707	0.420929	-3.46156	0.000537053	0.00403364
AL136164.2	18.72	2.99059	0.979047	3.05459	0.00225366	0.013792
RIMS1	25.4761	3.07311	0.985251	3.11912	0.00181394	0.0116598
MYO6	107.808	1.35152	0.434953	3.10727	0.00188824	0.0120001
ME1	26.4236	3.8528	0.844591	4.56173	5.07341e-06	7.09015e-05
UFL1-AS1	23.7612	1.64062	0.614447	2.67008	0.00758333	0.0366006
AL589740.1	299.273	4.92802	0.580901	8.48339	2.18719e-17	2.27549e-15
HS3ST5	26.6123	3.07025	1.16615	2.6328	0.00846847	0.0401213
SLC35F1	147.483	1.34696	0.37991	3.54547	0.000391916	0.00319099
FAM184A	57.0654	3.21175	0.616522	5.20946	1.89395e-07	3.91185e-06
TRDN	26.6905	-4.63952	0.569257	-8.15014	3.63492e-16	3.2937e-14
TPD52L1	97.371	3.22138	0.55135	5.84271	5.13572e-09	1.5853e-07
LAMA2	347.055	-5.97996	0.566887	-10.5488	5.14728e-26	2.40978e-23
EPB41L2	60.8764	2.0461	0.493625	4.14504	3.39748e-05	0.000397647
MOXD1	19.135	4.26218	1.12186	3.79922	0.00014515	0.00139632
MAP7	106.489	-1.24753	0.403221	-3.09391	0.00197539	0.0123583
NHSL1	197.706	2.00867	0.374962	5.35699	8.46205e-08	1.98083e-06
PHACTR2	24.5461	-2.1393	0.583076	-3.66899	0.000243506	0.00211767
STXBP5	126.342	2.01975	0.423238	4.77215	1.82267e-06	2.94245e-05
UST	72.3617	-1.06273	0.371729	-2.85887	0.00425148	0.0231891
PLEKHG1	40.1844	2.08438	0.601023	3.46805	0.000524246	0.00398243
AKAP12	18.883	4.92493	1.17384	4.19557	2.72182e-05	0.000322599
SYNE1	189.638	1.22764	0.313399	3.91719	8.95859e-05	0.000942497
ZDHHC14	97.3761	-2.24364	0.414711	-5.41013	6.29779e-08	1.5518e-06
SNX9	33.4172	-1.43811	0.469674	-3.06193	0.00219916	0.013547
IGF2R	24.4406	-1.55467	0.552327	-2.81476	0.0048814	0.0259203
SUN1	34.4411	-1.51207	0.421073	-3.59098	0.000329433	0.00276232
FOXK1	28.373	-1.4302	0.521415	-2.74292	0.0060896	0.030821
MMD2	49.5927	2.73846	0.793313	3.45193	0.000556593	0.00416925
ACTB	74.0399	-2.83479	0.336146	-8.43323	3.3626e-17	3.37341e-15
AQP1	75.7983	-3.6561	1.28502	-2.84516	0.00443885	0.0240245
SEPT7	92.5183	2.06911	0.385037	5.37378	7.71011e-08	1.85109e-06
POU6F2	31.3145	4.50751	0.789803	5.70714	1.14892e-08	3.3618e-07
GLI3	60.187	3.28702	0.584146	5.62706	1.83306e-08	5.14905e-07
AEBP1	49.282	-3.95464	0.624019	-6.33737	2.33722e-10	8.99349e-09
ADCY1	31.0518	-2.38515	0.559523	-4.26283	2.01852e-05	0.000247599
EGFR	74.3714	1.58287	0.428273	3.69593	0.000219084	0.00195989
CALN1	114.859	-1.40385	0.447798	-3.135	0.00171852	0.0111229
CLIP2	36.6138	-2.36151	0.582541	-4.05381	5.0391e-05	0.000557277
HSPB1	89.7654	-4.5327	0.78794	-5.7526	8.78806e-09	2.62613e-07
GRM3	135.288	4.93153	0.943204	5.22849	1.70902e-07	3.58256e-06
ADAM22	48.9635	-1.41085	0.505145	-2.79297	0.00522267	0.0273703
PPP1R9A	89.4678	1.09628	0.384353	2.85228	0.00434062	0.0236295
AC002429.2	129.956	2.9701	0.556749	5.33472	9.56911e-08	2.20325e-06
DYNC1I1	23.385	-2.49764	0.540102	-4.62438	3.75727e-06	5.45078e-05
TSC22D4	46.6512	-1.77288	0.447056	-3.96567	7.31887e-05	0.000784684
ZNF277	24.937	1.63687	0.631344	2.59267	0.00952334	0.0434225
KCND2	214.565	-2.97307	0.371664	-7.99934	1.25083e-15	1.06472e-13
SND1	79.9228	-1.71424	0.395961	-4.32931	1.49576e-05	0.000186737
AHCYL2	182.929	1.44987	0.438242	3.30838	0.000938368	0.00662181
PTN	141.117	3.0588	0.560843	5.45393	4.92678e-08	1.25759e-06
TMEM178B	61.5905	1.14212	0.422381	2.704	0.00685111	0.0337628
PRKAG2	99.863	-4.09466	0.447545	-9.14916	5.73772e-20	8.05863e-18
DPP6	360.078	-2.55185	0.438405	-5.82076	5.85809e-09	1.78863e-07
CD99	40.5762	-3.5748	0.601937	-5.93884	2.87051e-09	9.05986e-08
GYG2	46.5493	-3.59204	0.906955	-3.96054	7.47791e-05	0.000798687
PRKX	46.4	-4.10298	0.503183	-8.15404	3.51969e-16	3.2937e-14
NLGN4X	46.0164	2.03023	0.579823	3.50146	0.000462717	0.00360048
FRMPD4	32.5933	2.65221	0.980188	2.70581	0.00681373	0.0337489
TMSB4X	35.4589	-2.34602	0.456894	-5.13471	2.82579e-07	5.32728e-06
SRPX	21.981	-3.91221	0.711535	-5.49826	3.83549e-08	1.0069e-06
DIAPH2	33.9969	-1.36638	0.526409	-2.59566	0.009441	0.0431918
SRPX2	32.608	-2.67861	0.78463	-3.41385	0.00064051	0.00475977
SYTL4	31.7482	-2.55382	0.815099	-3.13314	0.00172948	0.0111424
TENM1	44.1717	-2.56999	0.519541	-4.94665	7.54999e-07	1.34227e-05
LINC00894	57.983	-1.53985	0.359645	-4.28159	1.85565e-05	0.000229627
TRMT9B	42.5717	-2.361	0.48528	-4.86523	1.14325e-06	1.93456e-05
DLC1	139.935	2.2574	0.64636	3.49248	0.00047855	0.00370316
FGL1	11.0652	5.2709	1.75077	3.01061	0.0026072	0.0154507
PSD3	262.132	1.5335	0.325515	4.71101	2.4649e-06	3.86674e-05
CSGALNACT1	133.285	1.58834	0.484837	3.27603	0.00105276	0.00723032
CLU	382.014	-1.40213	0.41138	-3.40836	0.000653553	0.0048373
PPP2CB	34.6915	-1.41052	0.428643	-3.29067	0.000999475	0.00696656
FUT10	22.907	2.58127	0.73707	3.50207	0.000461666	0.00360048
AF279873.3	34.6391	3.86306	1.04365	3.70147	0.00021435	0.00192367
UNC5D	15.2753	4.13757	1.09871	3.76586	0.000165978	0.0015541
RGS20	119.765	1.81987	0.499911	3.64038	0.000272231	0.00231726
TOX	114.739	2.73791	0.523299	5.23202	1.67669e-07	3.54121e-06
ASPH	163.534	1.29353	0.318581	4.06028	4.90145e-05	0.000546356
NKAIN3	270.134	2.69334	0.50086	5.37744	7.55532e-08	1.82956e-06
CYP7B1	28.2126	1.58364	0.621306	2.54889	0.0108066	0.0479422
PREX2	242.107	1.65883	0.277844	5.97039	2.36692e-09	7.5553e-08
C8orf34	29.5728	-3.58235	0.772771	-4.63572	3.55698e-06	5.25872e-05
EYA1	40.0381	3.12717	0.886771	3.52646	0.000421151	0.00336083
MIR2052HG	15.6789	2.57192	0.912712	2.81789	0.00483402	0.0259136
ZFHX4	64.8814	2.78037	0.697175	3.98806	6.66172e-05	0.000722501
ZNF704	81.5481	-1.55043	0.447708	-3.46303	0.000534122	0.00402238
PMP2	25.984	-1.57767	0.589999	-2.67401	0.00749493	0.0363614
AF117829.1	80.1486	-0.814713	0.317354	-2.56721	0.0102521	0.0460899
SDC2	32.1496	1.67513	0.643644	2.60257	0.00925283	0.0428149
RNF19A	104.603	-1.41857	0.547915	-2.58903	0.00962481	0.043677
PABPC1	30.5846	-1.46344	0.479553	-3.05168	0.00227568	0.0138678
OXR1	37.2187	1.45661	0.548154	2.65729	0.00787707	0.0378234
ANGPT1	47.8535	-2.852	0.897043	-3.17933	0.00147614	0.00966545
ASAP1	115.232	-0.813862	0.312049	-2.60812	0.00910409	0.0422701
KCNQ3	38.4475	3.78391	0.702614	5.38548	7.22519e-08	1.76483e-06
PLEC	40.0371	-2.05321	0.605744	-3.38956	0.00070004	0.00510851
SMARCA2	85.6351	1.38797	0.41183	3.37025	0.000751004	0.00546521
RFX3-AS1	110.852	-1.36467	0.391319	-3.48735	0.000487835	0.00376464
NFIB	217.714	0.807341	0.311183	2.59443	0.00947492	0.0432765
FREM1	26.4019	-3.27926	0.522231	-6.27933	3.40037e-10	1.20907e-08
BNC2	30.0175	-2.09419	0.706556	-2.96395	0.00303722	0.0174113
SH3GL2	40.9418	-4.67208	0.54339	-8.59803	8.10978e-18	9.49182e-16
MOB3B	46.2415	-3.05983	0.59837	-5.11361	3.16062e-07	5.91879e-06
FAM189A2	180.893	-1.80756	0.48677	-3.71338	0.000204513	0.00185315
PTAR1	33.5959	2.21271	0.62406	3.54566	0.000391625	0.00319099
TRPM3	1044.08	-0.898019	0.327666	-2.74065	0.00613178	0.0309231
ZFAND5	45.6094	-2.35519	0.457216	-5.15114	2.58908e-07	5.01567e-06
RORB	91.0877	3.52743	0.699223	5.04479	4.54028e-07	8.28158e-06
GNA14	61.0107	3.60538	0.761045	4.73741	2.16471e-06	3.45493e-05
GNAQ	194.147	0.871111	0.260592	3.34282	0.000829313	0.0059427
TLE1	36.3828	2.01133	0.693616	2.89978	0.00373425	0.0205676
WNK2	53.5638	-2.77748	0.390849	-7.10626	1.19228e-12	7.12576e-11
AL359710.1	24.5098	1.93813	0.733696	2.64161	0.00825141	0.0392851
ABCA1	74.0411	-1.38739	0.353252	-3.92747	8.58442e-05	0.000906528
SLC44A1	65.2759	-1.37085	0.369109	-3.71395	0.000204052	0.00185315
TNC	32.8926	-2.42212	0.795582	-3.04446	0.00233099	0.0141115
GSN	65.4013	-1.57356	0.39748	-3.95883	7.53165e-05	0.000801379
STOM	37.3377	-2.55095	0.600682	-4.24677	2.16878e-05	0.000264874
LHX2	11.2656	4.23411	1.66638	2.5409	0.0110566	0.0488335
PBX3	58.1041	-2.88661	0.465566	-6.20023	5.63821e-10	1.95527e-08
SPTAN1	73.7307	-1.98977	0.31045	-6.40932	1.46173e-10	5.86572e-09
PHYHD1	46.7749	-2.46175	0.532086	-4.62661	3.717e-06	5.43804e-05
LCNL1	30.0932	-2.45879	0.701056	-3.50727	0.000452738	0.0035623
NSMF	48.7735	-3.80694	0.553528	-6.87759	6.08727e-12	3.00491e-10
CACNA1B	16.3889	1.82847	0.721401	2.53461	0.0112574	0.0495643
IFITM3	29.7259	-3.24937	0.982904	-3.30589	0.000946755	0.00664859
CD81	38.0937	-1.51359	0.548169	-2.76117	0.00575944	0.0294686
STIM1	39.3908	-1.94417	0.382194	-5.08687	3.64021e-07	6.77176e-06
ST5	52.9732	-1.86942	0.355355	-5.26071	1.43503e-07	3.12481e-06
ADM	37.9157	-3.73876	1.45477	-2.56999	0.0101701	0.0458551
DKK3	60.9697	-1.39577	0.376464	-3.70759	0.000209244	0.00188387
SPON1	93.2822	2.05628	0.467208	4.40122	1.07646e-05	0.000138072
PDE3B	39.7591	3.49106	0.826692	4.22292	2.41154e-05	0.00029073
NAV2	330.719	-1.25319	0.351945	-3.56075	0.000369802	0.00304626
LUZP2	58.4422	-4.38244	0.575618	-7.61345	2.66881e-14	1.92223e-12
AL035078.4	34.7266	-1.33043	0.430716	-3.08889	0.00200906	0.012541
SLC1A2	1068.97	4.27194	0.445847	9.58163	9.55265e-22	1.91667e-19
PHF21A	96.4809	0.884805	0.322674	2.7421	0.00610476	0.0308422
DGKZ	28.289	1.78283	0.650997	2.73862	0.00616985	0.0310038
FTH1	104.886	-1.39651	0.501245	-2.78609	0.00533488	0.0278027
AHNAK	49.8189	-1.64373	0.565104	-2.90873	0.00362904	0.0200275
SLC3A2	30.5157	-1.91848	0.588921	-3.25762	0.00112349	0.0076599
NEAT1	1265.64	-1.59888	0.5157	-3.1004	0.00193256	0.0121717
TENM4	100.459	-1.82076	0.580562	-3.13619	0.00171156	0.0111034
DLG2	361.93	1.1631	0.282442	4.11799	3.82191e-05	0.000436412
TMEM135	45.7446	1.66095	0.496445	3.34568	0.00082081	0.00591194
SESN3	42.6882	3.09462	0.801902	3.8591	0.000113805	0.00113764
GRIA4	252.7	-1.93393	0.540455	-3.57834	0.000345781	0.00287366
CRYAB	114.906	-4.12878	0.92321	-4.4722	7.74198e-06	0.000104054
ZBTB16	118.761	-2.29469	0.457626	-5.01434	5.32165e-07	9.64421e-06
CADM1	377.592	2.49257	0.358867	6.94565	3.76727e-12	1.99666e-10
ARHGEF12	104.563	1.20394	0.37115	3.2438	0.00117946	0.00792607
GRIK4	43.6778	-1.12651	0.422359	-2.66719	0.00764874	0.036853
SORL1	71.9034	-1.0144	0.347597	-2.91832	0.00351924	0.0196142
PFKP	36.6423	-2.4544	0.659701	-3.72048	0.000198845	0.0018194
PFKFB3	111.519	-2.7218	0.49973	-5.44653	5.13608e-08	1.28815e-06
SFMBT2	82.8062	0.887844	0.337537	2.63036	0.00852943	0.0402675
CAMK1D	95.0666	-1.53832	0.387268	-3.97223	7.12036e-05	0.000766325
SLC39A12	33.7644	2.02094	0.777413	2.59957	0.00933393	0.0428415
CACNB2	314.503	2.79467	0.511709	5.46145	4.72266e-08	1.22833e-06
NSUN6	46.7584	-1.07615	0.396798	-2.71208	0.0066863	0.0333603
PLXDC2	87.2289	-1.33579	0.442957	-3.01562	0.00256454	0.0152535
DNAJC1	73.0492	-1.35988	0.349847	-3.88706	0.000101464	0.00104019
KIAA1217	143.064	-4.39129	0.470879	-9.32573	1.10223e-20	1.93511e-18
LINC00836	60.0397	-4.99391	1.40192	-3.56219	0.000367776	0.00303848
ABI1	89.2606	1.06588	0.389035	2.7398	0.00614759	0.0309473
SVIL	25.2979	-4.78856	0.662269	-7.23053	4.81122e-13	3.14296e-11
ARHGAP12	30.2736	-1.31788	0.441154	-2.98734	0.0028142	0.016469
NRP1	27.1664	6.67994	1.60317	4.16671	3.09031e-05	0.000363208
RASSF4	35.4078	-1.34247	0.415808	-3.22858	0.00124406	0.00830064
FRMPD2	39.2153	-2.68903	0.578985	-4.64439	3.4108e-06	5.12349e-05
BICC1	30.4971	2.2063	0.76542	2.88247	0.00394568	0.0216051
PHYHIPL	166.332	-1.36363	0.308827	-4.4155	1.00777e-05	0.000130612
CTNNA3	442.809	-5.05833	0.549289	-9.20887	3.29571e-20	5.14313e-18
STOX1	28.2351	3.61292	0.925995	3.90167	9.55321e-05	0.000982966
PSAP	76.9231	-1.25097	0.334185	-3.74334	0.000181592	0.00168089
SPOCK2	36.0604	-1.80846	0.555592	-3.25501	0.00113388	0.00769596
DDIT4	89.9355	-3.81498	0.383011	-9.96048	2.26962e-23	5.79579e-21
P4HA1	65.3433	-0.931143	0.36672	-2.53911	0.0111135	0.0490076
USP54	54.19	-1.61782	0.428666	-3.77408	0.000160596	0.00151891
LRMDA	234.187	-2.35942	0.268787	-8.77806	1.66319e-18	2.12359e-16
DLG5	31.3565	-2.40369	0.514599	-4.67099	2.99745e-06	4.55126e-05
ZMIZ1	51.1652	-1.37455	0.422303	-3.25489	0.00113437	0.00769596
PCGF5	75.8745	1.45485	0.395036	3.68284	0.000230648	0.00203739
LGI1	73.6354	1.54415	0.471096	3.27778	0.00104628	0.00720345
AL365273.2	16.7535	2.17812	0.811382	2.68446	0.00726481	0.0354285
CC2D2B	14.2835	2.09504	0.790482	2.65033	0.00804141	0.038481
SCD	29.0672	-2.19346	0.502935	-4.36133	1.29273e-05	0.000164311
OLMALINC	41.1436	-1.28032	0.422665	-3.02916	0.00245235	0.0147508
ADD3	152.954	0.882615	0.291769	3.02505	0.00248592	0.014889
ABLIM1	255.76	-0.907321	0.255551	-3.55045	0.000384567	0.00315269
EMX2OS	19.2568	4.22408	1.31117	3.22161	0.00127473	0.00846504
EMX2	24.0082	3.58884	1.17691	3.04938	0.00229316	0.0139125
BAG3	31.7006	-2.72688	0.66157	-4.12182	3.75887e-05	0.000430966
WDR11-AS1	73.6426	-2.07449	0.370856	-5.5938	2.22156e-08	6.17858e-07
WDR11	60.0633	-1.67573	0.411711	-4.07017	4.69792e-05	0.000525756
HTRA1	37.277	1.49638	0.486563	3.07541	0.00210215	0.0130429
CACNA1C	97.2956	-1.6988	0.461134	-3.68395	0.000229646	0.00203493
GAPDH	129.525	-3.65248	0.332381	-10.9888	4.32462e-28	4.04928e-25
LINC00937	42.6318	-2.06603	0.489888	-4.21734	2.47202e-05	0.000296748
RIMKLB	44.1159	-0.989969	0.372046	-2.66088	0.00779374	0.0374874
RERG	49.6878	3.23806	0.725277	4.46459	8.02234e-06	0.0001068
LMO3	101.978	1.5889	0.451838	3.51652	0.000437245	0.00345978
PLEKHA5	310.577	-3.3537	0.759745	-4.41424	1.01365e-05	0.000130612
SLCO1C1	66.153	1.83068	0.544951	3.35934	0.000781286	0.00564173
AC084816.1	18.1842	-3.79437	1.11118	-3.41473	0.000638454	0.00475707
SOX5	729.495	1.35609	0.275047	4.93041	8.20576e-07	1.44968e-05
LMNTD1	56.7195	-2.57576	0.496939	-5.18325	2.18047e-07	4.33786e-06
FGD4	89.4427	1.873	0.497694	3.76337	0.000167641	0.00156446
PDZRN4	156.336	-4.45874	0.416774	-10.6982	1.03748e-26	7.28573e-24
ANO6	40.3588	-1.86475	0.532414	-3.50244	0.000461015	0.00360048
SLC38A1	123.914	-4.53936	0.660893	-6.86852	6.48714e-12	3.14179e-10
PCED1B	23.7692	-2.18006	0.582452	-3.7429	0.000181912	0.00168089
TUBA1A	38.7866	-3.16129	0.523575	-6.03789	1.56145e-09	5.16012e-08
NR4A1	21.8369	-8.09414	1.00607	-8.04534	8.60049e-16	7.54962e-14
ITGA7	37.3903	-1.25333	0.490142	-2.55708	0.0105556	0.0472897
RPL41	33.8432	-2.16945	0.51581	-4.2059	2.60044e-05	0.000310835
SRGAP1	115.002	-1.12049	0.289464	-3.87093	0.000108423	0.00109194
WIF1	41.043	3.84703	1.27415	3.0193	0.0025336	0.0151101
TMTC2	111.758	2.33828	0.455267	5.13606	2.80558e-07	5.32491e-06
AC138123.1	24.6506	-2.3278	0.916007	-2.54124	0.011046	0.0488335
ANKS1B	90.2841	1.2747	0.410058	3.10858	0.00187986	0.011974
CHPT1	117.514	1.15023	0.393129	2.92584	0.00343523	0.019184
CHST11	49.5103	3.13581	0.601685	5.21171	1.87109e-07	3.89326e-06
AC079385.1	32.5344	-1.79905	0.64196	-2.80243	0.00507191	0.0266841
RFX4	276.092	-1.45493	0.429245	-3.38951	0.00070017	0.00510851
KSR2	47.9595	-4.85671	0.571831	-8.49326	2.00928e-17	2.1708e-15
PEBP1	44.3745	-1.36877	0.447247	-3.06044	0.00221012	0.0135847
HSPB8	56.6221	-4.87999	0.644095	-7.57651	3.54985e-14	2.49288e-12
HIP1R	43.3757	-2.3427	0.371314	-6.30921	2.80465e-10	1.05043e-08
PITPNM2	35.7776	-1.2932	0.467033	-2.76896	0.00562355	0.0288785
UBC	124.196	-4.91418	0.728579	-6.74488	1.53149e-11	7.16995e-10
TMEM132B	35.7815	4.28106	1.1368	3.76589	0.000165957	0.0015541
GJB6	14.981	4.40548	1.21638	3.6218	0.00029256	0.00246787
WASF3	63.4054	1.83246	0.538285	3.40427	0.000663421	0.00489121
FRY	52.9742	-2.96716	0.576702	-5.14505	2.67445e-07	5.11056e-06
AL139383.1	34.6447	-3.13749	0.593503	-5.28639	1.24755e-07	2.75934e-06
DCLK1	158.868	-3.64476	0.75485	-4.82846	1.37595e-06	2.27355e-05
SMAD9	33.3845	-2.54707	0.874057	-2.91408	0.00356742	0.0198041
FREM2	15.7042	4.06145	1.47064	2.76169	0.00575022	0.0294686
KPNA3	30.1727	-1.31416	0.441247	-2.9783	0.00289856	0.0167951
PCDH17	31.1244	1.75931	0.632428	2.78183	0.00540535	0.0280171
GPC5	1138.94	3.11588	0.455375	6.84244	7.78531e-12	3.7066e-10
GPC6	128.54	-1.97017	0.625113	-3.15169	0.00162326	0.0106041
CLDN10	21.0044	2.92794	0.766617	3.8193	0.000133831	0.00131444
DZIP1	18.3564	1.78384	0.681876	2.61608	0.00889459	0.0415032
HS6ST3	160.968	-3.27688	0.318521	-10.2878	7.99933e-25	2.80876e-22
CLYBL	46.736	1.69399	0.554514	3.05491	0.00225129	0.013792
NALCN	81.7437	-1.07229	0.321482	-3.33544	0.000851641	0.00607172
FAM155A	289.737	1.99679	0.433282	4.60852	4.05552e-06	5.84204e-05
MYO16	28.5351	-3.13812	0.595186	-5.27251	1.34571e-07	2.9532e-06
UPF3A	45.7184	-1.50287	0.3971	-3.78461	0.000153948	0.00147591
PABPN1	27.9959	-1.45581	0.473399	-3.07523	0.00210339	0.0130429
FOXG1	15.3243	6.22972	1.74095	3.57835	0.000345766	0.00287366
ARHGAP5	131.499	1.42861	0.404659	3.5304	0.000414924	0.00332058
AKAP6	155.35	-1.52691	0.350869	-4.35179	1.35031e-05	0.000170857
MDGA2	67.5675	-3.32606	0.740821	-4.4897	7.13228e-06	9.67853e-05
TRIM9	150.016	1.32041	0.360715	3.66054	0.00025168	0.00217529
ARMH4	34.5788	2.11577	0.545968	3.87526	0.000106512	0.00108403
RHOJ	52.2328	6.15772	1.26102	4.88312	1.04422e-06	1.79951e-05
MAX	36.3944	-1.38131	0.434059	-3.1823	0.00146109	0.00958924
ZFP36L1	102.174	-1.55752	0.508285	-3.06426	0.0021821	0.0134715
RGS6	147.542	-3.72638	0.394695	-9.44114	3.68736e-21	6.9052e-19
DPF3	68.3042	-0.994753	0.388915	-2.55776	0.0105348	0.0472718
NRXN3	372.102	-5.13856	0.389405	-13.1959	9.26044e-40	2.60126e-36
STON2	68.5947	1.93732	0.484184	4.00121	6.30204e-05	0.00068881
FLRT2	94.7788	3.8885	0.89616	4.33907	1.43088e-05	0.000179435
SLC24A4	68.1709	-4.08475	0.613092	-6.66255	2.69118e-11	1.18118e-09
SLC25A29	47.255	-2.03071	0.429692	-4.72597	2.29025e-06	3.61422e-05
HSP90AA1	196.815	-3.07042	0.606597	-5.06171	4.15515e-07	7.62863e-06
CKB	158.697	-1.29212	0.373007	-3.46406	0.000532085	0.00401782
RYR3	456.411	0.72294	0.256169	2.82212	0.00477066	0.0256229
SPRED1	51.8833	3.0782	0.637307	4.83002	1.36519e-06	2.26912e-05
AC073941.1	112.655	-2.70791	0.872638	-3.10313	0.00191484	0.0120871
SEMA6D	89.0543	-2.63213	0.563146	-4.67398	2.95421e-06	4.50998e-05
SCG3	33.6495	2.26898	0.761834	2.97832	0.00289833	0.0167951
TMOD2	34.3202	1.64853	0.553324	2.97932	0.0028889	0.0167951
RORA	1090.88	0.954477	0.211903	4.5043	6.65907e-06	9.16928e-05
ZNF609	85.9172	-0.950803	0.314723	-3.02108	0.00251876	0.0150536
ANKDD1A	79.987	1.80581	0.514764	3.50804	0.000451419	0.0035619
LRRC49	19.2515	2.25666	0.732293	3.08164	0.00205862	0.0128219
PKM	53.9401	-1.51896	0.412881	-3.67893	0.000234214	0.00206241
NEO1	125.32	1.27161	0.329159	3.86322	0.000111903	0.00112263
LINGO1	528.45	-4.58614	0.651558	-7.03873	1.93998e-12	1.08236e-10
ACSBG1	95.3487	-1.30385	0.348801	-3.7381	0.00018542	0.00170385
CTXND1	23.9339	4.34509	1.3271	3.27412	0.0010599	0.00726161
PDE8A	65.7634	-0.958331	0.345436	-2.77426	0.00553274	0.0284642
AKAP13	59.4304	-1.13605	0.360656	-3.14994	0.00163302	0.0106431
ABHD2	33.6384	1.39785	0.523141	2.67203	0.00753936	0.0364511
SLCO3A1	48.9434	-4.51756	0.645096	-7.00293	2.50657e-12	1.35403e-10
NR2F2-AS1	20.732	-5.47876	0.910903	-6.01465	1.80275e-09	5.8206e-08
ADAMTS17	30.5277	5.9817	1.15017	5.20073	1.98506e-07	4.04061e-06
PCSK6	46.5868	-1.96064	0.70624	-2.77616	0.00550049	0.0283502
RAB11FIP3	39.7181	-1.91641	0.50413	-3.80142	0.000143869	0.00138875
PKD1	36.8381	-2.16165	0.470076	-4.59851	4.25517e-06	6.0674e-05
SRRM2	52.1903	-1.52156	0.446466	-3.40801	0.000654387	0.0048373
CLEC16A	80.9652	-1.07723	0.392333	-2.7457	0.00603813	0.0306157
KNOP1	31.6648	-2.31859	0.50574	-4.58455	4.54964e-06	6.38996e-05
CHD9	145.241	1.49306	0.415893	3.59001	0.000330662	0.00276437
MT2A	209.264	-2.01871	0.554987	-3.63741	0.000275395	0.00233711
CYB5B	20.6883	1.99713	0.741879	2.69199	0.00710261	0.0347808
HYDIN	59.6021	-0.918526	0.339602	-2.70472	0.00683628	0.0337489
WWOX	736.269	-0.57808	0.219574	-2.63274	0.0084699	0.0401213
GSE1	72.7184	-3.21441	0.682472	-4.70995	2.4778e-06	3.86674e-05
TCF25	35.1882	-1.43992	0.46315	-3.10898	0.00187734	0.011974
ABR	127.936	-1.68126	0.420683	-3.99651	6.4282e-05	0.000699877
ANKFY1	32.9489	-1.25075	0.436683	-2.8642	0.00418064	0.0228471
ACADVL	38.9515	-1.8815	0.509437	-3.6933	0.000221366	0.00196778
PER1	43.8531	-3.69895	0.446312	-8.28782	1.15342e-16	1.11722e-14
SHISA6	65.6826	-1.77142	0.562605	-3.1486	0.00164053	0.0106673
WSB1	112.07	-1.12443	0.386405	-2.90997	0.0036146	0.0199871
PPP1R1B	35.8307	-1.9035	0.503182	-3.78292	0.000154997	0.00148091
ATP6V0A1	30.9405	-1.78062	0.431738	-4.12431	3.71854e-05	0.000429851
DCAKD	27.0722	-1.89457	0.538111	-3.52078	0.000430276	0.00341425
NMT1	45.7451	-1.30022	0.418595	-3.10614	0.00189545	0.0120188
MAPT	105.34	-1.02424	0.391435	-2.61662	0.00888058	0.0415032
ABCC3	30.2964	-8.84609	0.879401	-10.0592	8.36578e-24	2.34995e-21
MSI2	569.9	-0.745537	0.253216	-2.94427	0.00323717	0.0182229
PPM1E	25.5589	-1.69634	0.511687	-3.31519	0.000915804	0.00647984
VMP1	29.0025	-1.28567	0.474287	-2.71073	0.00671349	0.0334044
SMURF2	44.9764	1.45065	0.498259	2.91143	0.00359784	0.0199336
LINC00511	107.423	2.16641	0.408332	5.30552	1.12352e-07	2.52478e-06
SLC39A11	208.783	-1.46566	0.274534	-5.3387	9.36166e-08	2.1733e-06
CDC42EP4	50.1435	-2.59084	0.4108	-6.30682	2.84827e-10	1.05274e-08
ITGB4	96.9742	-2.687	0.562372	-4.77797	1.77072e-06	2.87511e-05
H3F3B	47.9	-3.58677	0.49823	-7.19903	6.06436e-13	3.70322e-11
SEPT9	47.1283	-3.65306	0.68947	-5.29835	1.16852e-07	2.60506e-06
RNF213	39.7539	-1.44076	0.37873	-3.80418	0.000142275	0.0013781
BAIAP2	28.3444	-4.21789	0.552969	-7.62771	2.38959e-14	1.81415e-12
ACTG1	50.8056	-2.55992	0.383427	-6.67642	2.44857e-11	1.09175e-09
DLGAP1	101.241	-1.51317	0.324474	-4.66344	3.10974e-06	4.69638e-05
LDLRAD4	104.38	-1.27462	0.387729	-3.2874	0.00101119	0.00701834
GREB1L	57.5847	-3.23859	0.629436	-5.14522	2.67203e-07	5.11056e-06
CABLES1	151.787	5.28328	0.576005	9.17228	4.63119e-20	6.84685e-18
TMEM241	51.0282	2.24024	0.855551	2.61848	0.00883224	0.0414186
NOL4	53.2063	1.90481	0.495557	3.84376	0.000121161	0.00119839
SLC14A1	196.523	-1.82198	0.537363	-3.3906	0.000697395	0.00510851
ZBTB7C	52.8392	-1.96434	0.467697	-4.20002	2.66889e-05	0.000317666
CDH20	678.873	1.06044	0.332065	3.19347	0.00140573	0.00926927
PLCB1	208.039	0.987327	0.336531	2.93384	0.00334799	0.0187715
SLC24A3	64.3324	1.68789	0.545121	3.09636	0.00195913	0.0122839
LINC01727	29.3194	4.63302	1.22753	3.77425	0.000160491	0.00151891
PYGB	37.2242	-1.81125	0.410279	-4.41467	1.01164e-05	0.000130612
FAM182B	63.0791	1.64242	0.55195	2.97567	0.00292345	0.0168971
EPB41L1	38.7263	-1.23746	0.439584	-2.81507	0.00487661	0.0259203
ATP9A	74.1399	-2.36009	0.483704	-4.8792	1.06516e-06	1.82442e-05
TSHZ2	111.767	-4.40583	0.779524	-5.65196	1.58632e-08	4.59378e-07
CDH4	63.5017	1.61202	0.565301	2.85162	0.0043497	0.0236331
PALM	38.1724	-1.15499	0.437376	-2.64073	0.00827282	0.0393204
MIDN	28.1137	-2.573	0.621915	-4.13723	3.51531e-05	0.000408037
CIRBP	52.1796	-1.5776	0.534362	-2.95231	0.00315405	0.0178853
APC2	53.6203	-1.37156	0.524009	-2.61743	0.00885936	0.0414766
OLFM2	56.2635	1.93513	0.54314	3.56285	0.000366846	0.00303848
COL5A3	73.7098	1.57563	0.529061	2.97816	0.00289982	0.0167951
NFIX	57.0343	-2.07988	0.37265	-5.58131	2.38707e-08	6.57381e-07
DNAJB1	24.7832	-3.42871	0.638793	-5.36749	7.98419e-08	1.88467e-06
CPAMD8	138.029	-6.59014	2.14706	-3.06938	0.00214507	0.013272
NCAN	29.0016	4.77317	0.972594	4.90767	9.21639e-07	1.59808e-05
ZNF98	110.886	6.54723	0.924899	7.07885	1.45351e-12	8.50607e-11
PLA2G4C	36.3212	-2.16983	0.484361	-4.47977	7.47218e-06	0.00010091
SNRNP70	61.7185	-2.12113	0.448694	-4.72733	2.27487e-06	3.61024e-05
ZNF83	31.3493	-1.56085	0.472413	-3.30399	0.000953204	0.00667718
ZNF665	38.175	-2.3528	0.602657	-3.90405	9.45952e-05	0.000976904
MICAL3	39.7363	-1.36413	0.463075	-2.94581	0.00322109	0.0181688
BCR	50.9452	-1.2444	0.409252	-3.04068	0.00236048	0.0142593
TIMP3	56.4708	-1.53077	0.466594	-3.28073	0.0010354	0.00716361
TOB2	40.6573	-1.82742	0.445319	-4.10362	4.06727e-05	0.000456998
ACO2	41.653	-2.15893	0.411926	-5.24106	1.5966e-07	3.42354e-06
KIAA0930	45.2645	-1.21965	0.472004	-2.58399	0.0097664	0.0442481
ATXN10	66.0162	1.00902	0.380277	2.65337	0.00796919	0.0382004
TBC1D22A	54.6871	-1.0308	0.384696	-2.67951	0.00737307	0.0358321
AP001347.1	27.9185	-2.67886	0.474636	-5.64402	1.66123e-08	4.76075e-07
APP	34.2489	-1.59695	0.568596	-2.80859	0.00497597	0.0262735
TIAM1	39.6546	-1.88163	0.509449	-3.69346	0.000221225	0.00196778
ITSN1	91.3794	1.31163	0.370755	3.53773	0.000403582	0.00326704
DSCAM	32.6818	-2.06663	0.542586	-3.80886	0.000139611	0.0013617
C2CD2	52.2084	-3.62737	0.5259	-6.89745	5.29454e-12	2.70406e-10
PRMT2	36.9553	-1.21362	0.467504	-2.59596	0.00943271	0.0431918
MT-ND1	57.4613	-1.60154	0.475532	-3.3679	0.000757431	0.00548619
MT-ND2	68.7079	-1.62696	0.44235	-3.678	0.00023507	0.00206348
MT-CO1	62.014	-1.38246	0.479399	-2.88374	0.00392982	0.0215603
MT-CO2	97.6365	-2.50308	0.481087	-5.20298	1.96119e-07	4.02116e-06
MT-ATP6	77.3397	-1.77131	0.510773	-3.46789	0.000524564	0.00398243
MT-CO3	106.173	-1.31949	0.506556	-2.60482	0.00919225	0.042609
MT-ND4	130.874	-1.79958	0.496096	-3.62749	0.000286188	0.00242139

## Sheet: DEGs cerebellum vs spinal cord
genes	baseMean	log2FoldChange	lfcSE	stat	pvalue	padj
PRDM16	51.2884	-3.73953	0.795346	-4.70176	2.57926e-06	3.38558e-05
CAMTA1	192.634	-0.843959	0.274434	-3.07527	0.00210313	0.0111256
PER3	58.2451	1.27904	0.418972	3.05281	0.00226711	0.0117714
RERE	170.725	0.664318	0.219978	3.01993	0.0025283	0.0126595
DHRS3	29.0631	-3.53005	0.536815	-6.57592	4.8354e-11	1.99745e-09
KAZN	159.189	-2.98894	0.640323	-4.66787	3.04342e-06	3.90363e-05
PADI2	38.2554	-4.72152	0.699703	-6.74789	1.50008e-11	6.79635e-10
ARHGEF10L	39.6198	-1.84363	0.453478	-4.06552	4.79245e-05	0.000471731
IFFO2	31.3166	-4.97583	0.846884	-5.87545	4.21689e-09	1.11748e-07
CAPZB	35.3183	-1.59538	0.430251	-3.70802	0.000208886	0.00171068
HP1BP3	36.3156	1.22128	0.47553	2.56826	0.0102211	0.0395468
ECE1	58.1544	-5.10608	0.616507	-8.28227	1.20847e-16	1.61647e-14
CLIC4	34.7073	-2.05755	0.721304	-2.85255	0.00433706	0.0195551
MAN1C1	60.3713	-5.05893	1.0395	-4.86667	1.13492e-06	1.6518e-05
WASF2	36.9816	-1.53161	0.428348	-3.57563	0.000349391	0.00253602
AHDC1	23.6005	-1.88084	0.566399	-3.32069	0.000897952	0.00549531
MACF1	526.016	-1.21733	0.260195	-4.67853	2.88944e-06	3.72314e-05
SCMH1	63.4233	1.01935	0.372543	2.73619	0.00621553	0.0260978
ERI3	39.2035	-1.2376	0.46981	-2.63425	0.00843245	0.0333616
ZSWIM5	59.8031	1.45635	0.38711	3.7621	0.000168493	0.00141706
TESK2	38.9392	-1.0112	0.404492	-2.49993	0.0124216	0.0460321
NASP	27.0234	1.13981	0.452662	2.518	0.0118023	0.0442672
GPBP1L1	25.7915	1.35345	0.513978	2.63327	0.0084566	0.0334101
TUT4	89.6524	1.121	0.359156	3.12121	0.00180107	0.00982368
DOCK7	124.646	-0.792123	0.318792	-2.48477	0.0129637	0.0477641
ROR1	38.8171	2.30845	0.485542	4.75437	1.99062e-06	2.66269e-05
CACHD1	137.709	0.94935	0.345281	2.7495	0.00596863	0.0252879
PDE4B	254.852	0.720262	0.232409	3.09911	0.00194102	0.0104052
SGIP1	140.973	1.4247	0.374687	3.80239	0.00014331	0.00122731
WLS	79.0481	-1.8375	0.414233	-4.43591	9.16855e-06	0.000105551
LRRC7	37.4067	3.13144	0.569804	5.49564	3.8929e-08	8.47686e-07
AL158840.1	19.2974	5.52083	1.13314	4.87217	1.10382e-06	1.62336e-05
NEGR1	98.6471	1.23019	0.318397	3.8637	0.000111681	0.000995908
ST6GALNAC3	76.5078	0.963408	0.365351	2.63693	0.0083659	0.0332388
DDAH1	88.0021	1.63538	0.365645	4.47259	7.72784e-06	9.02964e-05
BTBD8	30.9817	1.28561	0.423638	3.03469	0.00240784	0.0122087
ARHGAP29	16.4044	2.9439	0.955025	3.08254	0.00205244	0.0109191
CNN3	54.7846	-1.30635	0.509659	-2.56318	0.0103719	0.039856
CDC14A	43.2915	-1.64864	0.546763	-3.01528	0.0025674	0.0128096
RNPC3	53.5141	1.33627	0.46907	2.84876	0.00438897	0.01972
AL355306.2	74.9162	8.50288	1.1567	7.351	1.96736e-13	1.34788e-11
NTNG1	62.0969	1.27363	0.353764	3.60022	0.000317947	0.00236273
VAV3	56.8838	3.36224	0.816967	4.11552	3.86314e-05	0.000387556
SLC16A1-AS1	46.4138	-1.39615	0.402435	-3.46926	0.000521887	0.00353174
SLC22A15	20.8723	-2.542	0.63206	-4.02177	5.77631e-05	0.000559505
NBPF14	34.4109	1.42069	0.493087	2.88122	0.00396136	0.0182119
PDE4DIP	385.424	-0.77308	0.258012	-2.9963	0.00273279	0.0135183
AC245297.3	198.747	-0.839849	0.252468	-3.32656	0.000879266	0.00541636
KCNN3	92.8178	-0.887365	0.300375	-2.95419	0.00313492	0.0149002
PBXIP1	27.5555	-2.43134	0.620276	-3.91977	8.86319e-05	0.000821673
LMNA	29.4538	-2.50062	0.566953	-4.41063	1.0307e-05	0.000115804
C1orf61	128.31	1.62739	0.341196	4.76967	1.84531e-06	2.51306e-05
NOS1AP	62.4796	0.947793	0.334225	2.8358	0.00457116	0.0203171
RABGAP1L	91.6887	1.18308	0.309142	3.82699	0.000129718	0.0011281
TNR	63.0658	1.49511	0.551195	2.71249	0.00667801	0.0275861
CACNA1E	33.8647	5.63065	0.900063	6.25585	3.95369e-10	1.36896e-08
GLUL	136.178	1.07478	0.283957	3.78499	0.000153712	0.00130841
BRINP3	105.954	2.11306	0.440446	4.79755	1.60616e-06	2.23352e-05
KCNT2	45.9379	1.43104	0.407262	3.51381	0.000441727	0.00305619
NEK7	41.7577	1.34856	0.451408	2.98745	0.00281312	0.0137427
PPP1R12B	149.662	-1.02075	0.321144	-3.17849	0.00148045	0.0083328
NFASC	75.2795	-3.36859	0.575026	-5.85816	4.68011e-09	1.20609e-07
PFKFB2	22.0426	-4.5817	0.864882	-5.29749	1.17408e-07	2.27448e-06
PLXNA2	32.0233	1.47471	0.535048	2.75623	0.00584726	0.0249999
ESRRG	259.146	3.41023	0.352163	9.68366	3.5382e-22	9.03527e-20
SLC30A10	22.5328	2.15314	0.70458	3.05593	0.00224366	0.0116928
ITPKB	257.146	-2.65047	0.423791	-6.25417	3.99625e-10	1.36896e-08
CDC42BPA	127.605	0.863599	0.33293	2.59393	0.00948846	0.0371213
RAB4A	19.4617	2.4852	0.643569	3.86159	0.000112653	0.0010014
AGT	38.5489	-1.64451	0.482581	-3.40773	0.000655049	0.0042495
C1orf198	26.2921	-3.04486	0.630009	-4.83305	1.3446e-06	1.92703e-05
RGS7	97.2278	1.82888	0.394193	4.63956	3.49154e-06	4.43789e-05
AKT3	263.406	0.569668	0.182993	3.11305	0.00185162	0.0100216
ID2	35.8017	-1.67193	0.461356	-3.62394	0.000290146	0.00219682
LPIN1	60.7744	-1.66221	0.416456	-3.99131	6.57084e-05	0.000625678
RAB10	53.649	-1.01922	0.375198	-2.71648	0.00659809	0.0273767
TOGARAM2	52.7885	1.09032	0.439721	2.47957	0.013154	0.0482372
SLC8A1	33.759	-4.25527	0.616973	-6.89701	5.31066e-12	2.72622e-10
ZFP36L2	25.6661	-1.81418	0.548296	-3.30875	0.000937139	0.00567333
PLEKHH2	33.4391	3.5586	0.598092	5.94992	2.68275e-09	7.68963e-08
PPM1B	45.0343	1.05446	0.386755	2.72643	0.00640239	0.0268023
CAMKMT	64.631	1.28559	0.386879	3.32298	0.000890622	0.00546235
PRKCE	56.8813	-1.09416	0.370186	-2.95571	0.00311945	0.0148518
RHOQ	34.4089	-1.22245	0.409096	-2.98818	0.00280646	0.0137341
EFEMP1	76.2474	1.76301	0.56776	3.1052	0.00190153	0.0102522
CCDC85A	70.4452	-5.9064	0.993247	-5.94656	2.73844e-09	7.76999e-08
UGP2	48.0423	2.59638	0.498122	5.21235	1.86468e-07	3.35763e-06
MEIS1	54.1245	1.32129	0.387	3.41418	0.000639746	0.00418892
SFXN5	164.486	1.14629	0.336881	3.40264	0.00066737	0.00429917
HK2	28.4521	-5.49523	0.934027	-5.88337	4.01991e-09	1.07542e-07
LRRTM4	244.624	6.36098	0.685343	9.28145	1.67195e-20	3.35465e-18
MAT2A	41.6234	-2.41404	0.526351	-4.58637	4.51021e-06	5.63075e-05
USP39	56.3046	1.16153	0.361578	3.21239	0.00131634	0.0075461
INPP4A	40.2268	-1.40573	0.403148	-3.48689	0.00048867	0.00334799
NPAS2	90.2211	-1.93771	0.338257	-5.72852	1.0131e-08	2.5184e-07
DPP10	1912.96	-4.68769	0.409129	-11.4577	2.15065e-30	2.01373e-27
ARHGEF4	260.067	-2.36977	0.220581	-10.7433	6.3728e-27	3.58024e-24
NCKAP5	238.2	2.27098	0.326819	6.94874	3.68551e-12	2.11277e-10
MGAT5	33.0475	-2.13482	0.475973	-4.48516	7.28587e-06	8.56319e-05
LRP1B	1279.17	1.32115	0.291806	4.52751	5.96837e-06	7.25765e-05
ZEB2	87.6453	1.50586	0.28572	5.2704	1.3613e-07	2.57562e-06
GALNT13	181.283	1.97325	0.295058	6.68766	2.2676e-11	1.01106e-09
GPD2	56.2136	-1.33516	0.502234	-2.65844	0.0078503	0.0315021
UPP2	66.6112	0.896145	0.36346	2.46559	0.0136786	0.0497711
CERS6	46.7169	-2.71377	0.606827	-4.47206	7.74704e-06	9.02964e-05
ITGA6	25.6093	-2.32418	0.693371	-3.352	0.00080231	0.00503055
TTN	43.0861	-2.61647	0.878437	-2.97855	0.0028962	0.0140266
SESTD1	29.4545	-1.36179	0.458752	-2.96848	0.00299278	0.0143466
UBE2E3	35.695	1.25572	0.469218	2.67619	0.00744648	0.0301835
RFTN2	98.5011	0.803999	0.301036	2.67078	0.00756762	0.0305423
SPATS2L	47.0203	1.30073	0.368586	3.52896	0.000417194	0.00292244
ABI2	63.6153	2.10765	0.459038	4.59144	4.40196e-06	5.52014e-05
RAPH1	48.4144	2.6923	0.479273	5.61747	1.93769e-08	4.42519e-07
MAP2	75.3607	2.7347	0.385785	7.08866	1.35412e-12	8.45273e-11
KANSL1L	68.5589	1.24715	0.38114	3.27217	0.00106726	0.00633813
SPAG16	47.3009	1.28213	0.403446	3.17794	0.00148323	0.0083328
PAX3	46.0986	2.77444	0.496167	5.59175	2.24794e-08	5.05158e-07
SERPINE2	101.632	1.11855	0.351804	3.17945	0.00147552	0.00832278
PTMA	48.8371	-1.94318	0.497087	-3.90914	9.2627e-05	0.000850292
CHL1	164.201	1.74692	0.4359	4.0076	6.13379e-05	0.00059209
BHLHE40	51.3831	-3.85951	0.605584	-6.37321	1.85114e-10	6.8419e-09
SLC6A11	35.1428	1.31975	0.518431	2.54566	0.0109073	0.0413476
SLC6A1-AS1	18.6052	3.11863	1.20114	2.59638	0.0094211	0.0369092
VGLL4	72.3953	-1.20102	0.324528	-3.70082	0.000214902	0.00174974
GALNT15	64.3831	-5.072	0.979325	-5.17907	2.22993e-07	3.86659e-06
RFTN1	21.7141	3.00983	1.10516	2.72344	0.00646052	0.0269652
THRB	87.4055	1.59444	0.354246	4.50095	6.76509e-06	8.08644e-05
CLASP2	122.94	0.688394	0.274283	2.5098	0.01208	0.045063
MAP4	82.163	-1.29258	0.36598	-3.53182	0.000412703	0.00289821
PRKAR2A	36.737	-1.42585	0.481727	-2.95988	0.00307761	0.0146774
SEMA3B	38.3151	-3.15602	0.528792	-5.96837	2.39641e-09	6.93971e-08
CACNA2D3	89.2037	-2.16405	0.369239	-5.86084	4.60541e-09	1.20502e-07
FHIT	275.585	-0.763627	0.256679	-2.97502	0.00292965	0.0141642
PTPRG	209.352	-1.89248	0.355784	-5.31918	1.04236e-07	2.06197e-06
CADPS	40.2551	-2.22713	0.434635	-5.12415	2.98883e-07	5.02733e-06
ADAMTS9	29.4192	-4.43747	0.844249	-5.25612	1.47126e-07	2.73694e-06
ADAMTS9-AS2	82.8178	-2.23841	0.457832	-4.88914	1.01277e-06	1.51323e-05
ROBO2	76.9032	-2.33701	0.577309	-4.04811	5.16333e-05	0.000503604
CADM2	942.454	2.89398	0.31399	9.21679	3.06134e-20	5.37456e-18
ST3GAL6	57.9451	2.49014	0.411481	6.05165	1.43374e-09	4.52515e-08
DCBLD2	22.9049	2.92755	0.662154	4.42125	9.81314e-06	0.00011115
ABI3BP	21.9949	-2.13152	0.603466	-3.53213	0.00041222	0.00289821
BOC	44.8166	-1.30456	0.44731	-2.91647	0.00354022	0.0164644
ZBTB20	936.678	0.892452	0.202984	4.39666	1.0993e-05	0.000121572
ZBTB20-AS5	23.817	1.66765	0.653143	2.55327	0.0106718	0.040785
LSAMP-AS1	25.6561	2.49935	0.92191	2.71106	0.00670694	0.0276649
ARHGAP31	102.78	1.53744	0.35609	4.31758	1.57751e-05	0.000170432
STXBP5L	75.9237	-2.47402	0.327783	-7.54775	4.42849e-14	4.01278e-12
EAF2	18.1216	2.89615	0.968207	2.99125	0.00277836	0.0136441
SLC15A2	40.5769	1.75272	0.536588	3.26642	0.00108917	0.00642748
FAM162A	29.2976	-2.06959	0.570788	-3.62585	0.000288016	0.00219251
MYLK	37.6736	-3.06124	0.48653	-6.29199	3.13419e-10	1.10049e-08
KALRN	127.518	-0.949181	0.288438	-3.29077	0.000999152	0.00599705
OSBPL11	48.9978	-2.01736	0.408573	-4.93757	7.91035e-07	1.20762e-05
TMEM108	143.202	4.81949	0.49189	9.79791	1.14942e-22	3.58748e-20
SLC35G2	19.1796	-1.5771	0.622764	-2.53242	0.0113277	0.0427612
PIK3CB	29.6504	-1.33294	0.421781	-3.16026	0.00157627	0.00876781
U2SURP	42.1284	1.1546	0.429783	2.68646	0.00722133	0.0294538
SLC9A9	111.097	-1.32444	0.460411	-2.87665	0.00401915	0.0184173
C3orf58	38.288	2.48924	0.607835	4.09526	4.21687e-05	0.000420042
AC092957.1	139.472	5.97165	0.792319	7.53692	4.8119e-14	4.22395e-12
WWTR1	63.4707	-1.21483	0.390537	-3.11067	0.00186663	0.0100834
PLCH1	58.4601	2.31751	0.535309	4.3293	1.49585e-05	0.000162233
NLGN1	186.966	2.90903	0.392616	7.40936	1.26907e-13	1.01852e-11
TBL1XR1	74.2144	1.09986	0.382778	2.87335	0.00406144	0.0185317
KCNMB2-AS1	84.4409	1.44423	0.524274	2.75473	0.00587411	0.0250385
MCF2L2	26.4916	-2.12077	0.546508	-3.88058	0.000104207	0.000938194
C3orf70	32.8712	1.67879	0.45937	3.65455	0.000257638	0.00202152
DGKG	245.115	2.70391	0.249102	10.8546	1.8956e-27	1.33119e-24
ST6GAL1	73.5798	-5.35739	1.48154	-3.61609	0.000299084	0.00224633
MASP1	22.4061	-3.21828	0.614657	-5.23589	1.64191e-07	2.99488e-06
BCL6	135.414	-2.3651	0.66892	-3.5357	0.000406703	0.00288178
ZFYVE28	41.6609	-1.50495	0.504316	-2.98413	0.00284382	0.0138445
PPP2R2C	17.2792	-2.15139	0.775874	-2.77287	0.00555649	0.0239389
LDB2	24.4277	1.71406	0.453366	3.78074	0.00015636	0.00132693
KCNIP4	44.743	2.3416	0.714555	3.277	0.00104915	0.00627036
ARAP2	174.467	0.918564	0.306973	2.99233	0.00276859	0.0136391
ATP8A1	37.9961	-1.67791	0.574961	-2.9183	0.00351947	0.0164407
GABRG1	63.7504	2.35066	0.392869	5.98332	2.18639e-09	6.39748e-08
GABRA2	102.313	3.2858	0.548603	5.98939	2.10625e-09	6.22786e-08
GABRB1	432.041	2.92795	0.341496	8.57387	1.00063e-17	1.6534e-15
KIAA1211	30.1386	-2.66865	0.553598	-4.82056	1.43159e-06	2.03098e-05
IGFBP7	60.5149	-7.26509	1.27687	-5.68979	1.27199e-08	3.05387e-07
ADGRL3	641.733	2.99347	0.408387	7.32999	2.30173e-13	1.50362e-11
SLC4A4	521.699	2.21983	0.343757	6.45756	1.06405e-10	4.20976e-09
SHROOM3	160.736	-1.28172	0.363822	-3.52295	0.000426778	0.00297474
LINC01094	84.0165	-3.3232	0.638387	-5.20563	1.9334e-07	3.43729e-06
BMP2K	109.297	-1.14891	0.364074	-3.15571	0.00160108	0.00884176
LINC01088	280.521	-2.44421	0.735093	-3.32503	0.000884099	0.00543421
TMEM150C	19.3129	-1.98648	0.654164	-3.03667	0.00239204	0.0121616
SCD5	192.188	0.947734	0.213927	4.43018	9.41561e-06	0.000107953
AFF1	79.9178	-1.60107	0.393867	-4.06501	4.80295e-05	0.000471731
PKD2	22.4937	-1.45822	0.538026	-2.71031	0.00672198	0.0276863
GRID2	1319.12	6.44991	0.430507	14.9821	9.6102e-51	2.69951e-47
PDLIM5	107.824	0.877458	0.281001	3.12261	0.00179255	0.00981536
BMPR1B	235.417	0.827795	0.242756	3.40999	0.000649648	0.00423402
UNC5C	79.5171	3.09116	0.444107	6.96039	3.39343e-12	1.98586e-10
RAP1GDS1	37.6574	1.34261	0.448101	2.99622	0.0027335	0.0135183
TET2	30.9941	1.57478	0.419051	3.75796	0.000171302	0.00143211
ANK2	865.789	0.937396	0.249624	3.75524	0.000173178	0.00144349
SYNPO2	32.8121	-2.92808	0.806076	-3.63251	0.000280678	0.00214829
PDE5A	30.7556	2.62077	0.536417	4.88569	1.03066e-06	1.52374e-05
AC108062.1	23.6753	-1.71428	0.549587	-3.11921	0.00181336	0.00985245
SCLT1	39.1966	1.23464	0.432974	2.85154	0.0043508	0.0195856
LINC00499	147.497	1.88451	0.670209	2.81183	0.0049261	0.0215536
RNF150	38.5076	-1.41535	0.42656	-3.31807	0.00090642	0.00551111
GAB1	52.9095	1.4016	0.435337	3.21958	0.00128379	0.00742009
NR3C2	95.0818	1.08691	0.332519	3.26871	0.00108039	0.00638911
DCLK2	286.556	-1.11663	0.281078	-3.97267	7.10707e-05	0.000667684
DCHS2	28.0851	-3.74323	0.751708	-4.97963	6.37064e-07	1.00534e-05
GRIA2	100.398	4.00204	0.583909	6.85388	7.18736e-12	3.60523e-10
FSTL5	58.833	4.79604	0.734149	6.53278	6.45592e-11	2.62821e-09
CPE	233.656	1.27953	0.312874	4.08961	4.32095e-05	0.000428889
SPOCK3	79.9217	4.15328	0.494206	8.40393	4.31779e-17	6.73816e-15
PALLD	88.1467	-2.35002	0.447785	-5.24811	1.53672e-07	2.83989e-06
SH3RF1	54.6678	3.09103	0.576535	5.3614	8.25792e-08	1.68091e-06
NEK1	74.7389	0.914619	0.370808	2.46656	0.0136419	0.0497019
MFAP3L	37.0397	-1.69701	0.553243	-3.06738	0.00215941	0.0113379
GPM6A	1499.07	1.66623	0.320499	5.19884	2.00532e-07	3.53134e-06
WDR17	45.2649	1.21713	0.390094	3.12011	0.00180786	0.00984162
TENM3	26.2706	-2.09599	0.539944	-3.88188	0.000103653	0.000936681
STOX2	22.4623	-1.86325	0.552488	-3.37247	0.000744984	0.0047132
SNX25	25.4509	-1.42377	0.482849	-2.94868	0.00319136	0.0151173
PDLIM3	42.2442	1.9301	0.404937	4.76641	1.8754e-06	2.53269e-05
ADCY2	529.648	-1.08584	0.350687	-3.09633	0.0019593	0.0104832
FBXL7	296.296	-0.713363	0.253084	-2.81868	0.00482214	0.0211978
CDH10	99.7211	2.02556	0.405947	4.98972	6.04672e-07	9.59617e-06
PDZD2	76.4898	1.22732	0.302365	4.05905	4.92723e-05	0.00048225
C1QTNF3-AMACR	33.3855	-1.48058	0.446057	-3.31927	0.00090254	0.00550328
SLC1A3	852.464	2.27678	0.309634	7.35313	1.93615e-13	1.34788e-11
AC008957.2	30.7635	2.88005	0.591631	4.86798	1.12745e-06	1.64948e-05
PARP8	25.1157	1.3448	0.474717	2.83286	0.0046134	0.0204401
PDE4D	426.865	3.37991	0.340841	9.91639	3.53299e-23	1.24052e-20
ERBIN	197.275	-1.26256	0.39663	-3.18323	0.00145642	0.00826482
ARHGEF28	43.694	5.50343	0.805036	6.83625	8.12948e-12	4.00627e-10
AP3B1	57.4857	1.32339	0.349626	3.78517	0.000153604	0.00130841
SCAMP1	21.09	1.38659	0.525586	2.63817	0.00833541	0.0331646
SERINC5	43.9035	-1.97244	0.443427	-4.44817	8.66033e-06	0.000100524
SSBP2	188.978	1.31053	0.296278	4.42331	9.71998e-06	0.00011078
VCAN	55.1564	-2.5988	0.598339	-4.34336	1.40322e-05	0.000152777
RASA1	37.629	1.15415	0.406452	2.83957	0.00451744	0.0201101
AC124854.1	44.4131	1.51803	0.524775	2.89273	0.00381913	0.0176737
NR2F1	40.742	1.70856	0.477357	3.57921	0.00034464	0.00251622
CAST	35.5478	-1.28275	0.451258	-2.84261	0.00447451	0.0199506
LNPEP	33.7328	1.20799	0.421782	2.86401	0.00418314	0.0189523
PAM	28.5894	-1.34862	0.535517	-2.51834	0.0117908	0.0442672
PJA2	26.6238	1.17554	0.461492	2.54727	0.010857	0.041294
CAMK4	36.689	3.83713	0.722591	5.31024	1.09482e-07	2.15059e-06
MCC	115.289	1.01151	0.33561	3.01394	0.00257878	0.0128436
KCNN2	38.8569	1.2427	0.392288	3.16783	0.00153582	0.00857678
SEMA6A	28.7374	1.34236	0.430635	3.11715	0.00182607	0.00990237
SNCAIP	25.4289	2.71583	0.704239	3.8564	0.000115067	0.00101106
GRAMD2B	194.073	-2.17917	0.282118	-7.72433	1.12445e-14	1.16985e-12
MARCH3	118.624	-1.7021	0.528848	-3.21851	0.0012886	0.0074326
MEGF10	53.5608	-1.30969	0.459972	-2.84733	0.00440874	0.01972
CTNNA1	42.6534	-1.16915	0.379542	-3.08043	0.00206703	0.010976
PURA	21.3808	1.5655	0.568264	2.75488	0.00587137	0.0250385
ARHGAP26	179.155	-1.99095	0.293907	-6.77407	1.25208e-11	5.86182e-10
PPP2R2B	1264.75	0.987799	0.196313	5.03175	4.86023e-07	7.75704e-06
STK32A	92.5628	1.6052	0.37392	4.2929	1.76351e-05	0.000188354
DPYSL3	67.5063	-2.6937	0.545377	-4.93915	7.84637e-07	1.2044e-05
PDGFRB	21.226	2.43239	0.609301	3.9921	6.54911e-05	0.000625678
GRIA1	250.621	6.77041	0.717823	9.43187	4.02847e-21	8.70459e-19
ATP10B	72.241	3.50201	0.518733	6.75108	1.46747e-11	6.75759e-10
TENM2	228.526	1.3533	0.484829	2.7913	0.00524973	0.0227921
WWC1	84.5147	-0.802247	0.315029	-2.54658	0.0108785	0.041294
KCNIP1	29.6065	1.59615	0.617536	2.58471	0.00974603	0.0379703
SH3PXD2B	58.5997	-1.5492	0.339779	-4.55944	5.12894e-06	6.34678e-05
SIMC1	25.6982	-1.25653	0.470318	-2.67166	0.0075477	0.0305057
SQSTM1	30.7997	-1.78327	0.522685	-3.41175	0.000645469	0.00421657
GFPT2	46.6375	-3.08799	0.50118	-6.16144	7.20862e-10	2.38224e-08
PRPF4B	26.7181	1.52117	0.536819	2.83367	0.00460163	0.0204202
ELOVL2	32.7519	3.24745	0.588292	5.52014	3.38734e-08	7.49216e-07
RNF182	40.1437	2.08213	0.606006	3.43583	0.000590745	0.00393223
GMPR	50.2676	-2.80962	0.664881	-4.22575	2.38142e-05	0.000249605
ID4	27.9003	1.87154	0.648163	2.88746	0.0038837	0.0179135
CARMIL1	255.019	1.65093	0.295018	5.59601	2.19343e-08	4.96882e-07
HSPA1B	45.8574	-3.94737	1.28191	-3.07927	0.00207505	0.0109978
AL662796.1	19.5521	2.79311	0.665659	4.196	2.71665e-05	0.000281589
FKBP5	77.1097	-1.57475	0.626488	-2.51361	0.0119501	0.0446381
DAAM2	97.2287	-2.68677	0.335119	-8.01734	1.08056e-15	1.26471e-13
COL21A1	34.946	-3.38776	0.86553	-3.91409	9.07452e-05	0.000835749
DST	550.94	-1.10824	0.315917	-3.50802	0.000451457	0.00311583
ADGRB3	835.106	2.64306	0.333187	7.93266	2.14505e-15	2.41017e-13
LMBRD1	48.8498	0.901386	0.342143	2.63453	0.00842539	0.0333616
OGFRL1	53.6625	-2.6554	0.428422	-6.19809	5.71524e-10	1.9112e-08
AL136164.2	18.72	3.63443	0.913881	3.97692	6.98141e-05	0.00065808
MYO6	107.808	1.6093	0.381984	4.21302	2.51979e-05	0.000263126
PHIP	83.3404	0.846813	0.313721	2.69925	0.00694959	0.0284568
TENT5A	27.4384	2.54732	0.911199	2.79558	0.00518074	0.0225623
ME1	26.4236	2.12071	0.744767	2.84748	0.00440662	0.01972
ANKRD6	26.3276	-1.93355	0.634342	-3.04813	0.00230274	0.0118904
PNISR	167.077	0.897494	0.289564	3.09946	0.00193871	0.0104052
SOBP	68.0962	1.11385	0.414928	2.68443	0.0072654	0.0295347
REV3L	170.555	-1.10667	0.244	-4.53555	5.74523e-06	7.07822e-05
FYN	292.476	-0.847563	0.248704	-3.40792	0.000654605	0.0042495
LAMA4	43.1901	2.49923	0.440912	5.66832	1.44206e-08	3.43283e-07
MARCKS	22.0151	1.74313	0.572087	3.04697	0.0023116	0.0119143
KPNA5	22.4321	1.57014	0.524798	2.9919	0.0027725	0.0136391
SLC35F1	147.483	1.52001	0.336985	4.51064	6.46337e-06	7.75881e-05
FAM184A	57.0654	2.41886	0.547647	4.41682	1.00164e-05	0.000112997
TRDN	26.6905	-3.36915	0.584152	-5.76759	8.04125e-09	2.04641e-07
NKAIN2	86.9175	-1.20571	0.284945	-4.23137	2.32272e-05	0.000244364
RNF217	28.182	1.63779	0.550829	2.97332	0.00294598	0.0141943
LAMA2	347.055	1.83706	0.475432	3.86399	0.000111552	0.000995908
AKAP7	34.4271	1.98112	0.524738	3.77545	0.000159719	0.00135136
LINC00271	29.6123	-1.53919	0.513598	-2.99688	0.00272757	0.0135183
PDE7B	112.062	-1.53554	0.461539	-3.32701	0.000877831	0.00541636
MAP7	106.489	-1.34431	0.368027	-3.65274	0.000259458	0.00203013
NHSL1	197.706	1.9536	0.332034	5.88371	4.01162e-09	1.07542e-07
PHACTR2	24.5461	-1.98811	0.557351	-3.56707	0.000360994	0.00261348
UTRN	72.9864	-2.74647	0.380555	-7.21702	5.31374e-13	3.39234e-11
STXBP5	126.342	0.959059	0.377461	2.54081	0.0110595	0.0418117
UST	72.3617	1.15057	0.321331	3.58064	0.000342754	0.00251622
TAB2	79.1241	-1.3961	0.468494	-2.97997	0.00288279	0.0139858
SYNE1	189.638	1.70732	0.278536	6.12962	8.80888e-10	2.87723e-08
EZR	32.7337	-2.73285	0.524953	-5.2059	1.93062e-07	3.43729e-06
IGF2R	24.4406	-1.6601	0.54627	-3.03898	0.00237384	0.0121018
RPS6KA2	244.471	0.782601	0.252914	3.09434	0.0019725	0.0105337
SUN1	34.4411	-0.997573	0.401597	-2.48402	0.012991	0.0477641
GNA12	37.1331	-1.52237	0.468651	-3.24842	0.00116048	0.00677713
MMD2	49.5927	1.72467	0.698694	2.46842	0.0135711	0.0495081
ACTB	74.0399	-0.894139	0.305018	-2.93143	0.00337408	0.0158492
PHF14	63.0473	0.916462	0.342095	2.67897	0.00738483	0.0299769
ETV1	27.4969	2.0458	0.605002	3.38147	0.000720994	0.00459246
DGKB	80.0249	-2.79217	0.822905	-3.39306	0.000691168	0.00442253
MPP6	55.9535	2.67984	0.452362	5.92412	3.13972e-09	8.56259e-08
HIBADH	38.9563	1.1884	0.400342	2.96847	0.00299291	0.0143466
SCRN1	28.284	1.24311	0.484129	2.56773	0.0102367	0.039553
AQP1	75.7983	-3.57445	1.1772	-3.0364	0.00239423	0.0121616
DPY19L1	23.459	-1.72413	0.581926	-2.9628	0.00304853	0.0145635
SEPT7	92.5183	1.89757	0.340305	5.57609	2.45988e-08	5.48397e-07
ELMO1	39.7437	2.54544	0.694508	3.6651	0.00024724	0.00195083
POU6F2	31.3145	3.06601	0.715529	4.28496	1.82773e-05	0.000194473
STK17A	23.7098	2.70607	0.718197	3.76787	0.000164647	0.00138887
AEBP1	49.282	-5.01262	0.708908	-7.0709	1.53934e-12	9.40004e-11
EGFR	74.3714	2.00188	0.380428	5.26218	1.42355e-07	2.66584e-06
VOPP1	25.9056	-1.68347	0.505683	-3.3291	0.000871256	0.00539066
TPST1	87.7271	-2.04939	0.827521	-2.47654	0.0132661	0.0485216
CLIP2	36.6138	-1.65945	0.545042	-3.04462	0.00232973	0.0119858
HSPB1	89.7654	-3.44469	0.732046	-4.70556	2.53174e-06	3.33881e-05
MAGI2	1143.18	1.12443	0.222248	5.05937	4.20647e-07	6.90993e-06
CACNA2D1	60.9643	0.831921	0.320862	2.59277	0.0095206	0.0371952
GRM3	135.288	5.2658	0.833784	6.31554	2.69217e-10	9.57252e-09
ADAM22	48.9635	1.49314	0.436164	3.42334	0.000618565	0.00407875
CDK14	63.0668	1.50658	0.440188	3.42258	0.000620291	0.00408055
AKAP9	90.8097	1.15331	0.288232	4.00132	6.29897e-05	0.000605952
SGCE	25.3006	1.44817	0.562158	2.57609	0.00999247	0.0387691
DYNC1I1	23.385	-1.7648	0.480559	-3.67238	0.000240301	0.0019068
CDHR3	110.094	-0.789472	0.289647	-2.72563	0.00641787	0.0268271
COG5	56.6361	-0.913303	0.367198	-2.48722	0.0128745	0.0475224
NRCAM	291.758	0.722536	0.228865	3.15704	0.00159377	0.00884176
KCND2	214.565	1.44561	0.321462	4.49698	6.89242e-06	8.20373e-05
PTPRZ1	280.28	0.786137	0.217371	3.61658	0.000298527	0.00224633
CADPS2	51.1078	1.04521	0.423254	2.46947	0.0135315	0.0494277
AC006148.1	23.0558	-3.14492	0.870565	-3.6125	0.000303257	0.0022716
AHCYL2	182.929	-1.40307	0.414075	-3.38845	0.000702898	0.00448737
AC016831.7	287.952	-0.826636	0.256939	-3.21725	0.00129427	0.00745002
PTN	141.117	4.02213	0.498642	8.06616	7.25435e-16	8.85977e-14
PRKAG2	99.863	-3.24526	0.42704	-7.59944	2.97417e-14	2.88085e-12
DPP6	360.078	1.38932	0.389857	3.56368	0.000365697	0.00263395
DHRSX	46.9401	-1.58484	0.435218	-3.64148	0.000271073	0.00210876
CD99	40.5762	-3.24854	0.610542	-5.32075	1.0334e-07	2.05873e-06
GYG2	46.5493	-3.08152	0.841629	-3.66138	0.000250861	0.00197386
PRKX	46.4	-3.13571	0.490102	-6.39807	1.57349e-10	5.97287e-09
NLGN4X	46.0164	1.69434	0.516292	3.28175	0.00103166	0.00617896
ANOS1	37.7722	-2.83181	0.672532	-4.21067	2.54611e-05	0.00026489
FRMPD4	32.5933	4.13136	0.831744	4.9671	6.79602e-07	1.06056e-05
CNKSR2	43.4074	-1.87981	0.458372	-4.10105	4.11282e-05	0.000411136
PTCHD1-AS	144.034	-1.61682	0.468989	-3.44746	0.000565877	0.00378464
PTCHD1	23.9502	-2.0483	0.816586	-2.50837	0.0121289	0.0450663
DMD	176.218	2.41559	0.348424	6.93289	4.12315e-12	2.31639e-10
CFAP47	15.6654	-2.82716	0.989379	-2.85751	0.00426973	0.0192825
DDX3X	23.6617	-1.38257	0.469256	-2.94631	0.00321594	0.0152081
MAOB	77.4644	-4.20081	0.87936	-4.77712	1.77824e-06	2.43665e-05
FTX	315.565	0.693155	0.228822	3.02923	0.00245178	0.0123608
BRWD3	18.0494	1.61281	0.527291	3.05867	0.00222321	0.0116294
SRPX2	32.608	-2.09027	0.683969	-3.05609	0.00224246	0.0116928
PLP1	35.8452	-5.09448	1.0881	-4.68198	2.84118e-06	3.69484e-05
TENM1	44.1717	2.59975	0.408534	6.36362	1.97053e-10	7.18859e-09
LINC00894	57.983	-2.09895	0.371915	-5.64363	1.66498e-08	3.89745e-07
DLGAP2	30.8194	1.41387	0.515606	2.74215	0.0061039	0.0257059
TRMT9B	42.5717	1.56271	0.394004	3.96623	7.30183e-05	0.000683695
DLC1	139.935	3.02091	0.567319	5.32488	1.01017e-07	2.02684e-06
SLC7A2	34.325	-1.62938	0.499889	-3.25947	0.00111619	0.00654566
PSD3	262.132	1.11782	0.289878	3.85616	0.00011518	0.00101106
DPYSL2	136.621	-1.70045	0.425627	-3.99517	6.4647e-05	0.000619773
FZD3	39.5674	1.86334	0.476044	3.91421	9.06996e-05	0.000835749
HMBOX1	75.7175	-1.7043	0.431699	-3.94788	7.88454e-05	0.000733366
RBPMS	25.6953	-2.6102	0.72655	-3.5926	0.000327398	0.00242268
PPP2CB	34.6915	-1.41841	0.416757	-3.40345	0.000665405	0.00429917
FUT10	22.907	1.94542	0.661728	2.93991	0.00328307	0.0154475
FGFR1	38.0535	-1.33433	0.420497	-3.17322	0.00150758	0.00845266
RGS20	119.765	1.43433	0.439505	3.26351	0.0011004	0.00646656
TOX	114.739	2.40572	0.461135	5.21695	1.81889e-07	3.2963e-06
CA8	27.8735	-2.11768	0.792338	-2.6727	0.00752431	0.030455
NKAIN3	270.134	-1.66813	0.465913	-3.58035	0.000343128	0.00251622
SGK3	73.057	-1.12593	0.401938	-2.80125	0.00509055	0.0222385
PREX2	242.107	1.61995	0.244017	6.6387	3.16464e-11	1.36761e-09
C8orf34	29.5728	-2.16482	0.71475	-3.02878	0.00245545	0.0123608
EYA1	40.0381	-2.12214	0.831734	-2.55146	0.0107272	0.0409414
GDAP1	44.9658	1.60032	0.503021	3.18141	0.0014656	0.00830015
MIR2052HG	15.6789	2.26421	0.841698	2.69006	0.00714401	0.0292104
ZFHX4	64.8814	-2.53382	0.717147	-3.5332	0.000410564	0.00289767
PMP2	25.984	-1.44552	0.563475	-2.56537	0.0103065	0.0397131
AF117829.1	80.1486	-0.963311	0.2911	-3.30921	0.000935605	0.00567333
DECR1	30.3406	1.4751	0.518806	2.84327	0.00446538	0.0199416
RUNX1T1	60.7647	1.48527	0.460141	3.22785	0.00124724	0.00723863
SDC2	32.1496	1.51719	0.572994	2.64783	0.00810105	0.0322778
CPQ	104.413	0.757068	0.293509	2.57937	0.00989806	0.0384559
RNF19A	104.603	-2.42024	0.51346	-4.71358	2.43402e-06	3.22507e-05
AZIN1-AS1	45.1377	-1.19514	0.439537	-2.71909	0.00654621	0.0272419
ZFPM2	92.9472	1.82379	0.302531	6.02842	1.65571e-09	5.11087e-08
CSMD3	32.0424	1.30909	0.453585	2.8861	0.00390054	0.0179617
SAMD12	14.5326	-2.20766	0.817214	-2.70144	0.00690389	0.0283139
ASAP1	115.232	-0.994915	0.292752	-3.39849	0.000677599	0.00434561
ADCY8	93.2303	-2.57395	0.500739	-5.14031	2.7428e-07	4.64127e-06
PLEC	40.0371	-2.39318	0.578449	-4.13723	3.51531e-05	0.000353925
KANK1	155.829	-2.63159	0.284379	-9.25383	2.16599e-20	4.05618e-18
SMARCA2	85.6351	1.00111	0.362147	2.76437	0.00570335	0.0244433
RFX3-AS1	110.852	-1.60505	0.357388	-4.49106	7.0868e-06	8.36422e-05
GLIS3	351.023	-1.41977	0.298351	-4.75873	1.94814e-06	2.61834e-05
PTPRD	125.439	1.96905	0.328167	6.00014	1.97152e-09	5.8915e-08
NFIB	217.714	0.823616	0.277221	2.97097	0.00296859	0.0142787
ZDHHC21	58.3121	1.65832	0.471938	3.51385	0.000441669	0.00305619
BNC2	30.0175	-1.82818	0.649148	-2.81627	0.00485846	0.0213241
SH3GL2	40.9418	-1.23875	0.464206	-2.66854	0.00761825	0.0307025
ADAMTSL1	235.137	6.1132	0.809928	7.54782	4.42587e-14	4.01278e-12
UBAP2	36.0018	-1.3626	0.478547	-2.84738	0.00440811	0.01972
RNF38	53.551	0.793004	0.317182	2.50016	0.0124138	0.0460321
CNTNAP3B	138.908	1.59541	0.546854	2.91743	0.00352927	0.0164407
FAM189A2	180.893	-2.8971	0.452735	-6.39911	1.56284e-10	5.97287e-09
TRPM3	1044.08	0.936435	0.29528	3.17134	0.00151736	0.00849057
ZFAND5	45.6094	-1.57018	0.425163	-3.69313	0.00022151	0.00177271
ALDH1A1	204.552	2.0157	0.485535	4.1515	3.30306e-05	0.000333752
RORB	91.0877	1.73163	0.620319	2.79151	0.0052462	0.0227921
PCSK5	106.876	1.02992	0.294827	3.49329	0.0004771	0.00327671
PRUNE2	25.2927	1.8111	0.691601	2.61871	0.00882641	0.0347733
TLE1	36.3828	1.81581	0.60881	2.98255	0.00285853	0.0138921
NTRK2	387.351	-1.25797	0.345689	-3.63902	0.000273681	0.00211782
WNK2	53.5638	-2.99972	0.407829	-7.35533	1.90455e-13	1.34788e-11
C9orf3	78.0083	-1.06344	0.346311	-3.07077	0.0021351	0.0112524
PTCH1	41.4009	2.95116	0.614242	4.80456	1.55096e-06	2.16749e-05
SLC44A1	65.2759	-1.21255	0.341162	-3.55417	0.000379177	0.00271711
TNC	32.8926	-5.25228	0.968115	-5.42526	5.78687e-08	1.21308e-06
ASTN2	143.709	-0.943775	0.305898	-3.08527	0.00203371	0.01084
BRINP1	53.8519	-2.6727	0.485829	-5.50132	3.76965e-08	8.27262e-07
MEGF9	95.3145	1.35375	0.324443	4.17254	3.01221e-05	0.000307684
STOM	37.3377	-1.69052	0.555653	-3.0424	0.00234701	0.0120526
SPTAN1	73.7307	-2.13878	0.306117	-6.98681	2.81211e-12	1.68069e-10
LRRC8A	51.6236	1.37267	0.359283	3.82058	0.000133139	0.00115428
PHYHD1	46.7749	-1.34014	0.48071	-2.78784	0.00530608	0.0230012
LCNL1	30.0932	-1.86662	0.660774	-2.8249	0.00472956	0.0208889
NSMF	48.7735	-2.9979	0.556858	-5.38359	7.30136e-08	1.49705e-06
IFITM3	29.7259	-3.63491	0.989194	-3.67461	0.000238211	0.00190095
B4GALNT4	26.6152	-1.80722	0.710753	-2.54269	0.0110004	0.0416443
STIM1	39.3908	-2.09867	0.403724	-5.19828	2.01144e-07	3.53134e-06
SYT9	23.9131	-2.22408	0.62142	-3.57903	0.000344872	0.00251622
ADM	37.9157	-4.39954	1.35307	-3.25151	0.00114792	0.00671772
MRVI1	53.1103	-2.45255	0.484376	-5.06331	4.12036e-07	6.80829e-06
DKK3	60.9697	-1.49769	0.359536	-4.16563	3.10494e-05	0.000314865
SPON1	93.2822	1.15842	0.417532	2.77444	0.00552974	0.0238603
C11orf58	25.5124	1.34078	0.539667	2.48445	0.0129752	0.0477641
PIK3C2A	108.732	1.77591	0.459385	3.86585	0.000110702	0.000993492
SERGEF	21.679	-1.44817	0.543202	-2.66599	0.00767609	0.0308913
NAV2	330.719	-0.999485	0.319434	-3.12892	0.00175449	0.00964455
LUZP2	58.4422	-2.30967	0.504281	-4.58012	4.64709e-06	5.77596e-05
LGR4	112.929	1.00394	0.329019	3.0513	0.00227851	0.0118087
ELP4	71.9609	1.17504	0.337065	3.48609	0.00049014	0.00334989
KIAA1549L	31.2548	1.90618	0.522838	3.64582	0.00026654	0.00207975
ABTB2	24.9967	2.87162	0.592809	4.8441	1.2719e-06	1.83219e-05
SLC1A2	1068.97	1.1442	0.397923	2.87543	0.00403483	0.018459
PAMR1	119.625	-2.4093	0.476455	-5.05672	4.2653e-07	6.93467e-06
LDLRAD3	64.5614	1.33359	0.35999	3.70451	0.000211798	0.00172948
PHF21A	96.4809	1.05196	0.284625	3.69596	0.000219058	0.00176128
DGKZ	28.289	3.35742	0.589703	5.6934	1.24532e-08	3.01561e-07
FTH1	104.886	-1.78963	0.468852	-3.81706	0.000135053	0.00116728
AHNAK	49.8189	-1.86585	0.525751	-3.54893	0.000386803	0.00275769
SLC3A2	30.5157	-1.4799	0.556258	-2.66046	0.00780338	0.0313586
NEAT1	1265.64	-1.7007	0.467119	-3.64083	0.000271759	0.00210876
MALAT1	27267.5	1.08916	0.393817	2.76565	0.00568096	0.0244003
KDM2A	55.575	-1.06936	0.372257	-2.87264	0.00407052	0.0185317
CPT1A	21.1103	1.53208	0.581405	2.63513	0.00841047	0.0333616
FAM168A	74.5741	-1.46565	0.333431	-4.39566	1.10435e-05	0.000121651
ARRB1	23.9454	-2.22227	0.628592	-3.53532	0.000407287	0.00288178
TENM4	100.459	-2.9223	0.547275	-5.33973	9.30854e-08	1.88113e-06
DLG2	361.93	1.43748	0.251916	5.70618	1.15543e-08	2.82225e-07
GRM5	63.3416	4.49248	0.67635	6.64223	3.08963e-11	1.35606e-09
FAT3	189.692	1.05149	0.379461	2.77101	0.00558828	0.024039
SESN3	42.6882	2.64076	0.714589	3.6955	0.000219455	0.00176128
CNTN5	33.718	1.97383	0.444233	4.44323	8.86182e-06	0.00010244
LINC02552	80.2415	9.21946	1.22804	7.50747	6.02802e-14	5.09471e-12
GRIA4	252.7	3.44753	0.469519	7.34268	2.09364e-13	1.40025e-11
ZBTB16	118.761	-1.9037	0.420445	-4.52783	5.95918e-06	7.25765e-05
SORL1	71.9034	-1.02233	0.323425	-3.16094	0.00157263	0.0087649
HEPN1	29.1883	2.5092	0.716443	3.5023	0.000461262	0.0031757
ADARB2	35.5721	1.42439	0.553687	2.57256	0.0100949	0.0391126
PFKP	36.6423	-3.23798	0.660066	-4.90554	9.31699e-07	1.40707e-05
PFKFB3	111.519	-2.80633	0.466052	-6.0215	1.7281e-09	5.27633e-08
AL137145.2	42.0167	-1.18887	0.47385	-2.50896	0.0121087	0.045063
CAMK1D	95.0666	-1.64156	0.362825	-4.52438	6.05716e-06	7.30238e-05
FRMD4A	66.2206	1.90538	0.52402	3.63608	0.000276821	0.00213039
CACNB2	314.503	2.26092	0.459902	4.9161	8.82844e-07	1.34049e-05
NSUN6	46.7584	-1.01815	0.376761	-2.70237	0.00688466	0.0283139
NEBL	453.067	-0.825386	0.191278	-4.3151	1.59527e-05	0.00017169
KIAA1217	143.064	1.7752	0.382367	4.64266	3.4395e-06	4.39162e-05
ABI1	89.2606	0.942874	0.342766	2.75078	0.00594538	0.0252274
CCDC6	26.4875	-1.69135	0.574678	-2.94313	0.00324915	0.0153393
JMJD1C	149.892	0.662416	0.267318	2.478	0.013212	0.0483867
REEP3	28.8384	1.22021	0.445813	2.73704	0.00619955	0.0260697
PSAP	76.9231	-1.40373	0.320315	-4.38235	1.17407e-05	0.000128827
DDIT4	89.9355	-1.6485	0.332937	-4.95137	7.36934e-07	1.13739e-05
CFAP70	30.8182	-1.22664	0.487542	-2.51596	0.0118708	0.0444601
USP54	54.19	-1.84465	0.406963	-4.53271	5.82324e-06	7.143e-05
CAMK2G	149.175	-0.913926	0.279514	-3.2697	0.00107663	0.00638031
DLG5	31.3565	-2.74571	0.523383	-5.24607	1.55378e-07	2.85265e-06
ZMIZ1	51.1652	-1.12668	0.392176	-2.87289	0.00406742	0.0185317
NRG3	1669.28	-0.935105	0.165575	-5.64761	1.62695e-08	3.84041e-07
GRID1	101.569	1.10904	0.284944	3.89212	9.93705e-05	0.000906736
BMPR1A	79.6563	-1.07897	0.337365	-3.19823	0.00138273	0.00787848
PCGF5	75.8745	1.74342	0.345602	5.04457	4.54538e-07	7.33791e-06
PPP1R3C	14.3176	-2.2342	0.85688	-2.60736	0.00912426	0.0358462
SORBS1	614.374	-1.21072	0.435632	-2.77922	0.00544893	0.0235478
HPSE2	274.651	-1.3118	0.465241	-2.81961	0.00480817	0.0211695
SCD	29.0672	-1.92061	0.458763	-4.18651	2.83275e-05	0.000291472
ABLIM1	255.76	-1.8765	0.241972	-7.75501	8.83381e-15	9.54391e-13
CASC2	46.3497	-1.26791	0.401809	-3.15551	0.00160216	0.00884176
BAG3	31.7006	-2.54929	0.624552	-4.08178	4.46911e-05	0.000442033
INPP5F	39.7304	1.91603	0.529141	3.62103	0.000293436	0.00221576
WDR11-AS1	73.6426	-1.09705	0.334961	-3.27517	0.00105599	0.00628449
FGFR2	144.466	1.81249	0.334563	5.41749	6.04423e-08	1.25765e-06
CACNA1C	97.2956	-1.58266	0.42311	-3.74052	0.000183636	0.00151716
GAPDH	129.525	-3.17305	0.325873	-9.73707	2.095e-22	5.88486e-20
ETV6	62.5145	-2.16736	0.582333	-3.72186	0.000197764	0.00162909
APOLD1	27.562	2.56812	0.729737	3.51924	0.00043278	0.00300911
RERG	49.6878	1.78758	0.625222	2.85911	0.00424836	0.0192168
LMO3	101.978	1.52314	0.399567	3.81199	0.000137853	0.00118782
PLEKHA5	310.577	-2.97257	0.690811	-4.30301	1.68493e-05	0.000180647
PDE3A	74.1661	1.83394	0.736121	2.49136	0.0127255	0.047096
AC084816.1	18.1842	-3.12699	1.01805	-3.07153	0.00212963	0.0112446
SOX5	729.495	0.821593	0.247537	3.31907	0.000903173	0.00550328
FGD4	89.4427	1.15554	0.434816	2.65754	0.00787136	0.0315416
CPNE8	37.0215	2.26867	0.676616	3.35296	0.000799517	0.00502426
KIF21A	84.6662	1.25098	0.362449	3.45147	0.000557551	0.00373785
CNTN1	457.979	-0.959755	0.322689	-2.97424	0.00293718	0.0141762
PCED1B	23.7692	-1.80969	0.566637	-3.19374	0.00140442	0.00798585
METTL7A	46.7738	1.03359	0.375604	2.7518	0.0059269	0.0251871
NR4A1	21.8369	-7.05901	1.25404	-5.62901	1.81245e-08	4.19685e-07
ITGA7	37.3903	-2.25615	0.498557	-4.52535	6.02955e-06	7.30044e-05
RPL41	33.8432	-1.25746	0.489999	-2.56624	0.0102807	0.0396683
GRIP1	35.995	-3.1788	0.599825	-5.29955	1.16089e-07	2.26455e-06
NAV3	379.343	-1.40248	0.239338	-5.85984	4.63304e-09	1.20502e-07
LIN7A	19.279	4.2472	0.99742	4.25818	2.06097e-05	0.000218462
PPFIA2	97.6963	-4.139	0.508692	-8.13656	4.06651e-16	5.19219e-14
AC138123.1	24.6506	-2.55299	0.844418	-3.02337	0.00249974	0.0125389
FGD6	35.1026	-1.3907	0.503134	-2.76408	0.00570836	0.0244433
ANKS1B	90.2841	1.31226	0.361614	3.62891	0.000284622	0.00217256
WASHC4	24.8334	1.71135	0.477599	3.58322	0.000339381	0.00250216
APPL2	43.6529	1.35731	0.40156	3.38009	0.000724625	0.00460514
RFX4	276.092	-2.26618	0.395929	-5.72371	1.04224e-08	2.56812e-07
KSR2	47.9595	-3.7932	0.575559	-6.59047	4.38449e-11	1.83821e-09
HSPB8	56.6221	-5.89732	0.785838	-7.50449	6.16661e-14	5.09471e-12
HIP1R	43.3757	-2.68955	0.41238	-6.52202	6.93665e-11	2.78358e-09
UBC	124.196	-3.24207	0.66712	-4.85981	1.175e-06	1.70132e-05
GJB6	14.981	3.60446	1.15291	3.1264	0.00176958	0.0097085
ZDHHC20	22.6379	-1.35956	0.521327	-2.60789	0.00911035	0.0358417
AMER2	46.1632	1.55956	0.416647	3.74311	0.00018176	0.00150609
WASF3	63.4054	2.26203	0.477011	4.74209	2.11527e-06	2.81602e-05
STARD13	152.119	1.14731	0.240167	4.77712	1.77826e-06	2.43665e-05
AL139383.1	34.6447	1.5279	0.492823	3.10031	0.0019332	0.010403
DCLK1	158.868	-2.21506	0.684924	-3.23402	0.00122062	0.00711354
FREM2	15.7042	4.17125	1.39652	2.98689	0.00281832	0.0137442
LINC00598	22.2435	-2.11147	0.659145	-3.20334	0.00135843	0.00777156
FOXO1	113.128	-2.69626	0.364703	-7.39302	1.43534e-13	1.11996e-11
RGCC	41.8118	3.16801	0.579758	5.46437	4.64545e-08	9.96113e-07
ENOX1	72.2725	-1.20629	0.346456	-3.4818	0.000498052	0.00337929
LRCH1	37.0787	3.01536	0.52506	5.7429	9.30714e-09	2.33426e-07
KPNA3	30.1727	-1.55988	0.451901	-3.45182	0.000556812	0.00373785
WDFY2	63.8675	-1.25026	0.372801	-3.3537	0.000797385	0.00502209
PCDH17	31.1244	2.42965	0.551053	4.4091	1.03802e-05	0.000115804
PCDH9	2660.33	0.817181	0.292029	2.79829	0.00513747	0.0224086
PCDH9-AS2	78.4098	1.88042	0.531349	3.53895	0.000401718	0.00285677
PIBF1	56.5821	0.876001	0.319418	2.74249	0.00609756	0.0257059
KLF12	106.96	1.27235	0.303799	4.18813	2.81266e-05	0.000290469
RNF219-AS1	400.772	-1.48826	0.402672	-3.69597	0.000219048	0.00176128
GPC6	128.54	1.66291	0.556474	2.98829	0.00280539	0.0137341
CLDN10	21.0044	2.18127	0.661216	3.29887	0.000970739	0.00585152
HS6ST3	160.968	1.33615	0.261341	5.11265	3.17679e-07	5.31166e-06
FARP1	111.549	-0.6874	0.261906	-2.62461	0.00867478	0.034224
UBAC2	36.9356	-1.27653	0.475257	-2.68598	0.00723178	0.0294538
CLYBL	46.736	2.11088	0.479086	4.40605	1.05271e-05	0.00011688
PCCA	104.844	0.724247	0.283456	2.55505	0.0106171	0.0406314
FGF14	439.677	4.87878	0.41365	11.7945	4.16829e-32	5.85436e-29
FAM155A	289.737	-1.35824	0.402457	-3.37487	0.000738514	0.00468281
NDRG2	148.253	0.881173	0.322315	2.73389	0.00625912	0.0262416
PABPN1	27.9959	-2.18084	0.493087	-4.42284	9.7411e-06	0.00011078
ARHGAP5	131.499	1.05542	0.360196	2.93013	0.0033882	0.0158889
AKAP6	155.35	0.897306	0.307947	2.91383	0.00357028	0.0165767
LINC00609	36.6151	-4.96924	1.02912	-4.82861	1.37492e-06	1.96048e-05
TOGARAM1	22.4735	1.4065	0.517999	2.71525	0.00662262	0.0274001
MDGA2	67.5675	-3.59237	0.694195	-5.17487	2.28069e-07	3.93034e-06
TRIM9	150.016	0.792081	0.31917	2.48169	0.013076	0.0480136
PELI2	59.9793	1.41176	0.384289	3.67369	0.000239073	0.00190243
DAAM1	118.323	-1.9799	0.384413	-5.15046	2.59844e-07	4.45062e-06
RHOJ	52.2328	6.31494	1.21634	5.19177	2.08308e-07	3.6344e-06
ZBTB1	23.4778	-1.47945	0.487995	-3.0317	0.0024318	0.012308
FUT8	79.2486	-1.29414	0.457747	-2.82721	0.00469561	0.0207716
GPHN	231.122	-0.78831	0.240678	-3.27537	0.00105523	0.00628449
ZFP36L1	102.174	-1.18904	0.464067	-2.56223	0.0104003	0.0399104
RGS6	147.542	-1.00796	0.348993	-2.8882	0.00387452	0.0179005
DPF3	68.3042	-1.30146	0.361436	-3.6008	0.000317242	0.00236273
FOS	31.971	-5.31053	1.52415	-3.48425	0.000493521	0.00335666
NRXN3	372.102	-2.68072	0.351184	-7.63336	2.28716e-14	2.29452e-12
FLRT2	94.7788	-4.66533	1.35019	-3.45531	0.000549652	0.00370257
CALM1	43.3296	1.29245	0.378473	3.4149	0.000638057	0.00418762
SLC24A4	68.1709	-4.2177	0.61159	-6.89629	5.33792e-12	2.72622e-10
ITPK1	32.1831	1.38214	0.461413	2.99545	0.00274037	0.0135285
BTBD7	39.5423	1.64505	0.428387	3.84009	0.00012299	0.00107626
SLC25A29	47.255	-2.72079	0.450048	-6.04554	1.48907e-09	4.64754e-08
HSP90AA1	196.815	-1.89242	0.552154	-3.42733	0.000609545	0.00403823
GABRG3	53.0195	6.6933	0.803332	8.33192	7.95396e-17	1.11713e-14
TJP1	143.027	-0.841198	0.238694	-3.52417	0.000424809	0.00296838
MEIS2	164.501	-4.81981	0.469641	-10.2627	1.03712e-24	4.85545e-22
SPRED1	51.8833	2.81026	0.555774	5.05647	4.27091e-07	6.93467e-06
FRMD5	85.4174	-2.73809	0.3958	-6.91787	4.58481e-12	2.47668e-10
AC073941.1	112.655	-2.17311	0.791257	-2.7464	0.00602539	0.0254516
GABPB1-AS1	35.7555	-1.35483	0.450933	-3.00449	0.00266023	0.0132258
SCG3	33.6495	3.46149	0.672778	5.14507	2.67415e-07	4.55255e-06
TMOD2	34.3202	1.88269	0.501731	3.75239	0.00017516	0.00145569
UNC13C	26.383	5.84592	0.916288	6.38	1.77091e-10	6.63267e-09
TCF12	155.093	0.861026	0.217262	3.96308	7.39884e-05	0.000690476
MYO1E	20.979	-1.71088	0.671731	-2.54697	0.0108662	0.041294
AC104574.2	18.998	-3.16746	0.951362	-3.32939	0.000870357	0.00539066
ZNF609	85.9172	-1.23014	0.294515	-4.17684	2.95586e-05	0.000303029
ANKDD1A	79.987	1.3133	0.442892	2.96529	0.003024	0.0144709
LRRC49	19.2515	2.29371	0.638502	3.59233	0.000327739	0.00242268
PKM	53.9401	-1.21702	0.380466	-3.19876	0.00138022	0.00787848
NEO1	125.32	1.01109	0.291492	3.46867	0.000523034	0.00353174
LINGO1	528.45	-1.73748	0.588817	-2.9508	0.00316947	0.0150389
ACSBG1	95.3487	-1.65181	0.332288	-4.97101	6.66035e-07	1.04519e-05
CTXND1	23.9339	5.9111	1.26333	4.67897	2.88316e-06	3.72314e-05
ABHD2	33.6384	1.18137	0.457883	2.58006	0.0098782	0.0384319
SLCO3A1	48.9434	-4.91629	0.712065	-6.90428	5.04603e-12	2.6744e-10
RGMA	62.9912	-1.35076	0.534999	-2.52479	0.0115767	0.043591
PCSK6	46.5868	3.41337	0.574752	5.93885	2.87022e-09	8.06244e-08
RAB11FIP3	39.7181	-1.6916	0.469827	-3.60047	0.000317646	0.00236273
PKD1	36.8381	-1.48842	0.4459	-3.33801	0.000843801	0.00526719
CLEC16A	80.9652	-1.16255	0.360459	-3.22519	0.00125891	0.00729128
XYLT1	107.586	5.60471	0.591413	9.47682	2.62156e-21	6.13664e-19
SYT17	47.4185	-2.15261	0.579218	-3.71641	0.000202075	0.00165973
KNOP1	31.6648	-1.68301	0.489557	-3.43783	0.000586403	0.0039126
EEF2K	28.0142	-2.2549	0.714535	-3.15576	0.00160081	0.00884176
TNRC6A	370.102	-0.830645	0.233933	-3.55077	0.000384099	0.00274538
ZNF423	38.9497	-1.04328	0.414955	-2.51419	0.0119305	0.0446242
AC087564.1	86.2449	-1.10048	0.361983	-3.04015	0.00236457	0.0120765
CHD9	145.241	1.54999	0.364454	4.25291	2.11006e-05	0.000222826
MT2A	209.264	-1.6663	0.504254	-3.30448	0.000951518	0.00574799
MT1X	55.5999	-1.76808	0.604431	-2.9252	0.00344237	0.016116
ADGRG1	39.3871	-1.7383	0.462242	-3.76058	0.000169517	0.00142141
NDRG4	38.121	2.36889	0.466201	5.08126	3.74949e-07	6.23214e-06
CMTM4	25.5768	-1.47158	0.485673	-3.02998	0.0024457	0.0123561
MTSS1L	104.526	1.35054	0.355007	3.80426	0.000142227	0.00122176
AC004158.1	26.693	1.34076	0.444596	3.01569	0.00256397	0.0128096
ZFHX3	105.373	-1.33424	0.360643	-3.6996	0.000215938	0.00175309
GLG1	73.9993	-0.88356	0.332644	-2.65617	0.00790334	0.0316246
VAT1L	34.2264	4.1807	0.671364	6.22718	4.7491e-10	1.60725e-08
WWOX	736.269	-0.671961	0.199684	-3.36512	0.000765108	0.00482963
GSE1	72.7184	-2.23021	0.626906	-3.5575	0.000374407	0.0026898
TCF25	35.1882	-1.16885	0.429762	-2.71975	0.00653306	0.0272276
ABR	127.936	-1.87366	0.389383	-4.81187	1.49522e-06	2.11059e-05
ANKFY1	32.9489	-1.42013	0.425559	-3.3371	0.000846566	0.00527274
PER1	43.8531	-3.56427	0.484597	-7.35512	1.90759e-13	1.34788e-11
GAS7	30.3391	2.59341	0.460803	5.62803	1.82277e-08	4.19685e-07
ASIC2	43.5059	4.39269	1.00892	4.35384	1.33774e-05	0.000146215
STAT3	45.5039	-1.77043	0.520226	-3.4032	0.00066601	0.00429917
ATP6V0A1	30.9405	-1.31675	0.407794	-3.22896	0.0012424	0.00722547
DCAKD	27.0722	-1.42932	0.512876	-2.78688	0.00532185	0.023034
ARL17B	92.9996	-0.951965	0.313061	-3.04082	0.00235932	0.0120716
ABCC3	30.2964	-7.03036	1.02927	-6.8304	8.46799e-12	4.10113e-10
LUC7L3	155.228	0.809536	0.265098	3.05372	0.00226024	0.0117574
MBTD1	26.7418	1.37426	0.471019	2.91764	0.00352692	0.0164407
ANKFN1	62.595	-0.993361	0.344937	-2.87983	0.00397887	0.0182625
MSI2	569.9	-0.823339	0.230091	-3.57832	0.000345815	0.00251656
SEPT4	57.8854	4.35544	0.823061	5.29175	1.21149e-07	2.33087e-06
BCAS3	158.663	-0.659068	0.239498	-2.75188	0.00592551	0.0251871
MAP2K6	45.013	3.57987	0.485359	7.37572	1.63463e-13	1.24099e-11
KCNJ16	19.9856	3.42113	1.00561	3.40205	0.000668828	0.00429917
LINC00511	107.423	1.63487	0.354817	4.60764	4.07262e-06	5.15315e-05
SLC39A11	208.783	-1.66997	0.2602	-6.41803	1.38046e-10	5.38571e-09
ITGB4	96.9742	-2.05769	0.515663	-3.99038	6.59687e-05	0.000626034
SEC14L1	49.2548	1.17513	0.375244	3.13165	0.00173826	0.00957408
SEPT9	47.1283	-4.28588	0.712205	-6.01776	1.76845e-09	5.34147e-08
BAIAP2	28.3444	-2.98893	0.550327	-5.43119	5.59809e-08	1.18233e-06
DLGAP1	101.241	-2.75803	0.330975	-8.33303	7.87978e-17	1.11713e-14
LAMA1	31.4752	-1.61246	0.470169	-3.42954	0.000604601	0.00401495
PTPRM	102.979	1.85274	0.395012	4.69035	2.72734e-06	3.5633e-05
LDLRAD4	104.38	-1.75148	0.358432	-4.8865	1.02643e-06	1.52374e-05
GREB1L	57.5847	1.9411	0.529521	3.66577	0.000246594	0.00195083
CABLES1	151.787	5.11308	0.501344	10.1987	2.00871e-24	8.06067e-22
TMEM241	51.0282	4.21066	0.730176	5.76664	8.08655e-09	2.04641e-07
ZNF521	53.6042	-1.29684	0.447925	-2.89522	0.00378889	0.0175627
AQP4-AS1	106.915	-2.36272	0.398235	-5.93298	2.97477e-09	8.19229e-08
AQP4	147.023	-1.3089	0.411585	-3.18014	0.00147206	0.00831994
CHST9	17.5284	-2.31711	0.720454	-3.21618	0.00129908	0.00746243
NOL4	53.2063	1.09906	0.434068	2.53201	0.0113411	0.0427612
FHOD3	26.7151	-1.79673	0.6915	-2.59831	0.00936827	0.0367534
KIAA1328	52.8903	0.990805	0.360585	2.74777	0.00600028	0.0253837
SLC14A1	196.523	-3.51414	0.507263	-6.92765	4.27884e-12	2.35672e-10
SMAD2	42.1924	0.909886	0.365453	2.48975	0.0127834	0.0472482
ZBTB7C	52.8392	-3.28397	0.484355	-6.7801	1.20093e-11	5.71764e-10
NEDD4L	54.8546	1.56291	0.408116	3.82957	0.000128366	0.00111981
CDH20	678.873	1.18344	0.297538	3.97744	6.96601e-05	0.00065808
PHLPP1	181.463	0.920353	0.355456	2.58922	0.0096194	0.037529
MBP	23.9759	-4.32406	0.980754	-4.40892	1.03889e-05	0.000115804
PLCB1	208.039	-2.01051	0.330177	-6.08917	1.13499e-09	3.66457e-08
SNAP25	35.3808	3.02169	0.599615	5.03939	4.67012e-07	7.49622e-06
MACROD2	152.487	-1.97616	0.332975	-5.93486	2.94088e-09	8.17913e-08
SLC24A3	64.3324	2.50557	0.474154	5.28429	1.26193e-07	2.4114e-06
RALGAPA2	63.9026	-0.986991	0.39198	-2.51796	0.0118035	0.0442672
LINC01727	29.3194	7.09006	1.16759	6.07239	1.26024e-09	4.02275e-08
PYGB	37.2242	-1.15666	0.379389	-3.04874	0.00229805	0.0118881
SDC4	49.3242	-2.0975	0.578711	-3.62444	0.000289591	0.00219682
EYA2	77.1297	-1.61225	0.47077	-3.42472	0.000615442	0.00406771
ARFGEF2	27.0585	-1.24618	0.45896	-2.71522	0.00662323	0.0274001
ATP9A	74.1399	-1.68737	0.437198	-3.8595	0.000113617	0.00100678
TSHZ2	111.767	-3.38361	0.709509	-4.76895	1.85192e-06	2.51306e-05
DOK5	31.7253	-2.72299	0.701484	-3.88176	0.000103705	0.000936681
PHACTR3	109.77	-1.68324	0.462693	-3.63792	0.000274853	0.00212105
PALM	38.1724	-1.24169	0.410321	-3.02614	0.002477	0.012447
MIDN	28.1137	-2.48723	0.618003	-4.02462	5.70672e-05	0.000554677
GADD45B	35.5831	-6.4919	1.93823	-3.3494	0.000809868	0.00506664
ANGPTL4	62.1948	-4.96374	1.03181	-4.8107	1.50399e-06	2.11235e-05
NFIX	57.0343	-1.91189	0.362806	-5.26974	1.3662e-07	2.57562e-06
DNAJB1	24.7832	-3.14282	0.657843	-4.77746	1.77527e-06	2.43665e-05
NWD1	37.8759	-2.03117	0.582785	-3.48529	0.0004916	0.00335171
CPAMD8	138.029	-6.47199	1.98193	-3.2655	0.00109272	0.00643493
NCAN	29.0016	2.53965	0.863486	2.94116	0.00326989	0.0154113
ZNF98	110.886	2.0364	0.795003	2.56151	0.010422	0.039939
ZNF536	30.3223	3.71319	0.586675	6.32921	2.46417e-10	8.87417e-09
DPY19L3	36.9724	1.97932	0.535172	3.69847	0.000216902	0.00175584
GPI	26.2829	-1.94168	0.589587	-3.29329	0.000990215	0.00595613
LGI4	85.5113	1.53611	0.313386	4.90168	9.50218e-07	1.42736e-05
ZFP36	21.177	-3.00615	1.04893	-2.86593	0.00415792	0.0188685
SYMPK	23.587	-1.71889	0.56524	-3.041	0.00235797	0.0120716
BCAT2	57.1025	1.12538	0.424359	2.65197	0.00800246	0.0319757
SNRNP70	61.7185	-1.64693	0.423561	-3.8883	0.000100947	0.00091767
ZNF83	31.3493	-1.06401	0.424102	-2.50887	0.012112	0.045063
ZSCAN5A	31.5331	-1.23576	0.457449	-2.70141	0.00690459	0.0283139
NLGN4Y	43.7649	1.73238	0.637599	2.71704	0.00658689	0.0273707
SLC25A18	78.571	-1.38461	0.308206	-4.49249	7.03966e-06	8.34364e-05
BCR	50.9452	-1.16079	0.378251	-3.06884	0.00214889	0.0113038
ZNRF3	163.226	-2.3912	0.362538	-6.59572	4.23201e-11	1.80117e-09
SMTN	29.6061	4.60333	0.929416	4.95293	7.31057e-07	1.13455e-05
TIMP3	56.4708	-1.71179	0.443626	-3.85864	0.00011402	0.00100718
TOB2	40.6573	-1.10261	0.416357	-2.64823	0.00809141	0.0322778
ACO2	41.653	-1.85108	0.402884	-4.59458	4.33618e-06	5.46203e-05
WBP2NL	37.1781	-1.28068	0.502738	-2.54741	0.0108525	0.041294
ATXN10	66.0162	1.1147	0.33447	3.33272	0.000860006	0.00534459
MIRLET7BHG	38.7459	-0.930964	0.377699	-2.46483	0.0137078	0.0498127
TBC1D22A	54.6871	-1.33986	0.368691	-3.63411	0.000278941	0.00214083
NCAM2	627.513	1.79997	0.330754	5.44203	5.26782e-08	1.12101e-06
APP	34.2489	-1.32996	0.518758	-2.56375	0.0103549	0.0398451
SON	90.0287	0.931253	0.330233	2.81999	0.0048025	0.0211695
HLCS	34.0532	-1.18612	0.44162	-2.68583	0.00723499	0.0294538
DSCAM	32.6818	-1.51852	0.495358	-3.0655	0.00217306	0.0113883
C2CD2	52.2084	-2.83766	0.518483	-5.473	4.42474e-08	9.56084e-07
PDXK	18.6444	-1.96569	0.698436	-2.81441	0.00488665	0.0214144
MT-ND1	57.4613	-1.65817	0.465068	-3.56543	0.000363264	0.00262316
MT-ND2	68.7079	-1.79319	0.43038	-4.16653	3.09274e-05	0.000314765
MT-CO1	62.014	-1.85203	0.475855	-3.892	9.94214e-05	0.000906736
MT-CO2	97.6365	-2.54207	0.471827	-5.38771	7.13612e-08	1.47392e-06
MT-ATP6	77.3397	-1.39026	0.484588	-2.86896	0.00411829	0.0187189
MT-ND4	130.874	-1.44489	0.462904	-3.12136	0.0018002	0.00982368
