# Supplementary material for: Cross-regional homeostatic and reactive glial signatures in multiple sclerosis
Source: Acta Neuropathol. 2022 Sep 16;144(5):987–1003. doi: 10.1007/s00401-022-02497-2 (PMC9547805; doi:10.1007/s00401-022-02497-2)
Supplement: Supplementary file 6 — Suppl. Table 5 Enrichment of region-specific GO terms in control astrocytes (XLSX 596 KB) [file 401_2022_2497_MOESM6_ESM.xlsx]

## Sheet: Frequency_Ctrl_genes
all_genes	cell_type	Frequency
ARL17B	GRAN_EN, KIT_IN, L2_EN, L2_L3_EN, L3_EN, L4_GABRG1_EN, L4_LRRK1_EN, L4_MME_EN, L4_NPFFR2_EN, L5_L6_FRMD6_EN, L5_L6_HTR2C_EN, L5_L6_NTNG2_EN, L5_L6_SEMA3E_EN, MYO5B_IN, OPC, SST_IN, VIP_IN,	17
KANSL1	KIT_IN, L2_EN, L2_L3_EN, L3_EN, L4_GABRG1_EN, L4_LRRK1_EN, L4_MME_EN, L5_L6_FRMD6_EN, L5_L6_NTNG2_EN, L5_L6_SEMA3E_EN, MYO5B_IN, OL_C, OPC, SST_IN, VIP_IN, WM_AS,	16
LRRC37A3	GM_AS, L2_EN, L2_L3_EN, L3_EN, L4_GABRG1_EN, L4_LRRK1_EN, L4_MME_EN, L5_L6_FRMD6_EN, L5_L6_SEMA3E_EN, MYO5B_IN, OL_A, OL_C, OPC, SST_IN, VIP_IN,	15
CCSER1	L2_EN, L2_L3_EN, L3_EN, L4_GABRG1_EN, L4_LRRK1_EN, L4_MME_EN, L4_NPFFR2_EN, L5_L6_FRMD6_EN, L5_L6_SEMA3E_EN, MYO5B_IN, VIP_IN,	11
FGF14	L2_L3_EN, L3_EN, L4_GABRG1_EN, L4_LRRK1_EN, L4_MME_EN, L5_L6_FRMD6_EN, L5_L6_SEMA3E_EN, MYO5B_IN, SST_IN, VIP_IN,	10
MAGI2	GM_AS, L2_EN, L2_L3_EN, L3_EN, L4_GABRG1_EN, L4_LRRK1_EN, L4_MME_EN, L5_L6_FRMD6_EN, MYO5B_IN, VIP_IN,	10
LDB2	L2_EN, L2_L3_EN, L3_EN, L4_LRRK1_EN, L4_MME_EN, L5_L6_FRMD6_EN, L5_L6_NTNG2_EN, L5_L6_SEMA3E_EN, MYO5B_IN,	9
LINC00685	L2_EN, L2_L3_EN, L3_EN, L4_GABRG1_EN, L4_LRRK1_EN, L4_MME_EN, L5_L6_FRMD6_EN, MYO5B_IN, OL_C,	9
CNTNAP2	CXCL14_IN, L3_EN, L4_GABRG1_EN, L4_LRRK1_EN, L4_MME_EN, OL_A, OL_C, OL_Stress,	8
DTNA	L2_EN, L2_L3_EN, L3_EN, L4_LRRK1_EN, L4_MME_EN, L5_L6_FRMD6_EN, L5_L6_SEMA3E_EN, MYO5B_IN,	8
HCN1	L2_EN, L2_L3_EN, L3_EN, L4_LRRK1_EN, L5_L6_FRMD6_EN, L5_L6_SEMA3E_EN, MYO5B_IN, VIP_IN,	8
KCNQ5	L2_EN, L2_L3_EN, L3_EN, L4_GABRG1_EN, L4_LRRK1_EN, L4_MME_EN, L5_L6_FRMD6_EN, L5_L6_SEMA3E_EN,	8
R3HDM2	L2_EN, L2_L3_EN, L3_EN, L4_LRRK1_EN, L5_L6_FRMD6_EN, L5_L6_NTNG2_EN, L5_L6_SEMA3E_EN, MYO5B_IN,	8
ZNF385B	L2_EN, L2_L3_EN, L3_EN, L4_GABRG1_EN, L4_LRRK1_EN, L4_MME_EN, L5_L6_FRMD6_EN, L5_L6_SEMA3E_EN,	8
AC006148.1	GRAN_EN, L2_EN, L3_EN, L4_GABRG1_EN, L4_LRRK1_EN, MYO5B_IN, SST_IN,	7
ADGRB3	L2_L3_EN, L3_EN, L4_LRRK1_EN, L4_MME_EN, L5_L6_FRMD6_EN, MYO5B_IN, SST_IN,	7
CDH12	CXCL14_IN, L2_EN, L2_L3_EN, L3_EN, L4_GABRG1_EN, L5_L6_FRMD6_EN, MYO5B_IN,	7
EFNA5	GM_AS, L3_EN, L4_MME_EN, L5_L6_FRMD6_EN, L5_L6_SEMA3E_EN, MYO5B_IN, SST_IN,	7
FHIT	L2_EN, L4_GABRG1_EN, L4_LRRK1_EN, OL_C, OL_Stress, OPC, VIP_IN,	7
LRFN5	CXCL14_IN, L2_L3_EN, L3_EN, L4_LRRK1_EN, L5_L6_FRMD6_EN, L5_L6_SEMA3E_EN, MYO5B_IN,	7
LRRTM3	L2_L3_EN, L3_EN, L4_LRRK1_EN, L5_L6_FRMD6_EN, L5_L6_SEMA3E_EN, MYO5B_IN, SST_IN,	7
MDGA2	L2_L3_EN, L3_EN, L4_GABRG1_EN, L4_LRRK1_EN, L4_MME_EN, MYO5B_IN, OPC,	7
PDE4D	L2_L3_EN, L3_EN, L4_LRRK1_EN, L4_MME_EN, L5_L6_FRMD6_EN, L5_L6_SEMA3E_EN, VIP_IN,	7
TIMM23B	L2_L3_EN, L3_EN, MG, MYO5B_IN, OL_A, OL_C, VIP_IN,	7
AC016831.7	L2_EN, L2_L3_EN, L3_EN, L4_LRRK1_EN, L5_L6_SEMA3E_EN, MYO5B_IN,	6
AC244021.1	L2_L3_EN, L3_EN, L5_L6_FRMD6_EN, MG, MYO5B_IN, VIP_IN,	6
AC245060.5	L2_L3_EN, L4_MME_EN, MYO5B_IN, OL_C, OPC, VIP_IN,	6
AGBL4	L2_EN, L2_L3_EN, L3_EN, L4_GABRG1_EN, L4_MME_EN, L5_L6_FRMD6_EN,	6
ATRNL1	L2_EN, L2_L3_EN, L3_EN, L5_L6_FRMD6_EN, L5_L6_SEMA3E_EN, MYO5B_IN,	6
BDP1	L2_L3_EN, L3_EN, L4_LRRK1_EN, L5_L6_FRMD6_EN, MYO5B_IN, OL_C,	6
CSMD1	L3_EN, L4_GABRG1_EN, L4_MME_EN, MYO5B_IN, OPC, VIP_IN,	6
DCC	L3_EN, L4_GABRG1_EN, L4_LRRK1_EN, L4_MME_EN, L5_L6_SEMA3E_EN, VIP_IN,	6
DGKB	KIT_IN, L2_L3_EN, L3_EN, L5_L6_SEMA3E_EN, MYO5B_IN, SST_IN,	6
FRMPD4	L2_L3_EN, L3_EN, L4_GABRG1_EN, L4_LRRK1_EN, L4_MME_EN, L5_L6_FRMD6_EN,	6
IL1RAPL1	L2_EN, L2_L3_EN, L3_EN, L5_L6_FRMD6_EN, MYO5B_IN, VIP_IN,	6
KCNB2	CXCL14_IN, L2_L3_EN, L4_LRRK1_EN, L4_MME_EN, L4_NPFFR2_EN, L5_L6_FRMD6_EN,	6
KCND2	L2_L3_EN, L3_EN, L4_LRRK1_EN, L4_MME_EN, L5_L6_SEMA3E_EN, MYO5B_IN,	6
KCNIP4	L2_EN, L2_L3_EN, L3_EN, L4_LRRK1_EN, L5_L6_SEMA3E_EN, OPC,	6
LINC02389	L2_L3_EN, L3_EN, L4_GABRG1_EN, L4_LRRK1_EN, MYO5B_IN, VIP_IN,	6
OLFM3	L2_L3_EN, L3_EN, L4_LRRK1_EN, L5_L6_FRMD6_EN, L5_L6_SEMA3E_EN, VIP_IN,	6
RORA	L2_L3_EN, L4_LRRK1_EN, L5_L6_NTNG2_EN, MYO5B_IN, SST_IN, VIP_IN,	6
SAMD12	L2_L3_EN, L3_EN, L4_LRRK1_EN, L5_L6_FRMD6_EN, MYO5B_IN, VIP_IN,	6
SNRPN	L2_L3_EN, L3_EN, L4_LRRK1_EN, L5_L6_FRMD6_EN, MYO5B_IN, VIP_IN,	6
THRB	L2_EN, L2_L3_EN, L3_EN, L4_LRRK1_EN, L4_MME_EN, L5_L6_FRMD6_EN,	6
AC092902.3	L2_EN, L2_L3_EN, L3_EN, L5_L6_FRMD6_EN, L5_L6_SEMA3E_EN,	5
ANKS1B	L2_EN, L2_L3_EN, L3_EN, L5_L6_FRMD6_EN, L5_L6_SEMA3E_EN,	5
CHRM3	L2_EN, L3_EN, L4_LRRK1_EN, L5_L6_FRMD6_EN, VIP_IN,	5
CTNNA2	KIT_IN, L2_EN, L4_GABRG1_EN, L4_MME_EN, L5_L6_FRMD6_EN,	5
DPP10	CXCL14_IN, L2_L3_EN, L4_LRRK1_EN, L4_MME_EN, MYO5B_IN,	5
DSCAM	L3_EN, L4_LRRK1_EN, L5_L6_FRMD6_EN, OPC, VIP_IN,	5
ESRRG	L2_L3_EN, L4_LRRK1_EN, L5_L6_FRMD6_EN, MYO5B_IN, VIP_IN,	5
FMN1	L4_GABRG1_EN, L4_LRRK1_EN, L5_L6_SEMA3E_EN, MYO5B_IN, VIP_IN,	5
KHDRBS2	L2_EN, L2_L3_EN, L3_EN, L4_LRRK1_EN, L5_L6_FRMD6_EN,	5
LINC01725	L2_EN, L4_GABRG1_EN, L4_LRRK1_EN, L4_NPFFR2_EN, L5_L6_NTNG2_EN,	5
MAGI1	L4_LRRK1_EN, L5_L6_FRMD6_EN, L5_L6_NTNG2_EN, L5_L6_SEMA3E_EN, MYO5B_IN,	5
NRG3	L2_L3_EN, L3_EN, L4_MME_EN, L5_L6_FRMD6_EN, MYO5B_IN,	5
PDE7B	L2_EN, L2_L3_EN, L3_EN, L4_GABRG1_EN, VIP_IN,	5
PEX5L	L2_L3_EN, L5_L6_FRMD6_EN, L5_L6_SEMA3E_EN, OPC, SST_IN,	5
STARD13	L2_EN, L2_L3_EN, L3_EN, L4_LRRK1_EN, L5_L6_FRMD6_EN,	5
UBA6-AS1	L4_LRRK1_EN, L5_L6_FRMD6_EN, MYO5B_IN, OL_C, VIP_IN,	5
ZSWIM6	GM_AS, L3_EN, MG, OL_C, OPC,	5
AC005537.1	L2_L3_EN, L3_EN, L4_LRRK1_EN, L5_L6_SEMA3E_EN,	4
AC073050.1	L2_L3_EN, L3_EN, L4_GABRG1_EN, L4_LRRK1_EN,	4
AL589740.1	GM_AS, L4_LRRK1_EN, L5_L6_SEMA3E_EN, WM_AS,	4
ANKRD36	L2_L3_EN, L3_EN, L4_LRRK1_EN, L5_L6_FRMD6_EN,	4
ANKRD36C	L2_L3_EN, L3_EN, L4_LRRK1_EN, L5_L6_SEMA3E_EN,	4
ASIC2	L2_EN, L2_L3_EN, L4_NPFFR2_EN, L5_L6_SEMA3E_EN,	4
ATXN1	L2_L3_EN, L3_EN, L4_LRRK1_EN, L5_L6_FRMD6_EN,	4
BICC1	L2_EN, L2_L3_EN, L3_EN, L5_L6_FRMD6_EN,	4
BMPER	L2_EN, L2_L3_EN, L5_L6_FRMD6_EN, L5_L6_SEMA3E_EN,	4
CACNA2D3	L2_EN, L2_L3_EN, L4_LRRK1_EN, L5_L6_FRMD6_EN,	4
CADM2	GM_AS, L3_EN, L4_LRRK1_EN, VIP_IN,	4
CDK8	L2_L3_EN, L4_LRRK1_EN, MYO5B_IN, OL_C,	4
CTNND2	L2_L3_EN, L3_EN, L5_L6_FRMD6_EN, MYO5B_IN,	4
FAM155A	L4_LRRK1_EN, MYO5B_IN, SST_IN, VIP_IN,	4
FSTL4	L4_GABRG1_EN, L4_LRRK1_EN, L4_MME_EN, L5_L6_FRMD6_EN,	4
GABRG3	L2_L3_EN, L3_EN, L4_LRRK1_EN, L5_L6_FRMD6_EN,	4
HS6ST3	L3_EN, L5_L6_FRMD6_EN, MYO5B_IN, VIP_IN,	4
JMJD1C	L2_L3_EN, L3_EN, L5_L6_FRMD6_EN, MYO5B_IN,	4
LINC00882	L2_EN, L4_LRRK1_EN, MYO5B_IN, OPC,	4
LRRTM4	L2_EN, L2_L3_EN, L3_EN, MYO5B_IN,	4
OPCML	L2_L3_EN, L4_GABRG1_EN, L5_L6_NTNG2_EN, MYO5B_IN,	4
PCDH9	L4_LRRK1_EN, L4_MME_EN, MYO5B_IN, NPNT_IN,	4
PLCL1	L3_EN, L5_L6_SEMA3E_EN, MYO5B_IN, OL_C,	4
POU6F2	GM_AS, L4_GABRG1_EN, L4_MME_EN, L5_L6_FRMD6_EN,	4
PRB2	L2_EN, L2_L3_EN, L3_EN, L5_L6_SEMA3E_EN,	4
PTPN9	L2_L3_EN, L3_EN, L4_LRRK1_EN, L5_L6_SEMA3E_EN,	4
RARB	L2_EN, L2_L3_EN, L4_NPFFR2_EN, L5_L6_FRMD6_EN,	4
RGS7	L4_LRRK1_EN, L5_L6_FRMD6_EN, MYO5B_IN, OPC,	4
RIMS2	L2_L3_EN, L3_EN, L4_GABRG1_EN, L5_L6_FRMD6_EN,	4
ROBO2	KIT_IN, MYO5B_IN, SST_IN, VIP_IN,	4
SOX5	L2_L3_EN, L4_MME_EN, L5_L6_SEMA3E_EN, SST_IN,	4
STXBP5-AS1	L2_EN, L2_L3_EN, L3_EN, L5_L6_FRMD6_EN,	4
TCF12	L3_EN, L4_LRRK1_EN, L5_L6_FRMD6_EN, OL_C,	4
TJP1	L2_L3_EN, L3_EN, L4_LRRK1_EN, OL_C,	4
TMEM131L	L2_EN, L2_L3_EN, L3_EN, L5_L6_FRMD6_EN,	4
VWC2	L4_LRRK1_EN, L4_MME_EN, MYO5B_IN, SST_IN,	4
ZEB1	L3_EN, L4_LRRK1_EN, L5_L6_FRMD6_EN, VIP_IN,	4
ZNF804B	L2_EN, L2_L3_EN, L4_MME_EN, L5_L6_FRMD6_EN,	4
ABCA10	L3_EN, L4_LRRK1_EN, L5_L6_SEMA3E_EN,	3
AC019211.1	L2_L3_EN, L4_LRRK1_EN, L5_L6_SEMA3E_EN,	3
AC109466.1	L4_LRRK1_EN, L4_MME_EN, VIP_IN,	3
ADCY9	L2_L3_EN, L3_EN, L5_L6_FRMD6_EN,	3
ADGRL2	KIT_IN, L2_EN, L2_L3_EN,	3
AIG1	L2_EN, L2_L3_EN, L3_EN,	3
AL669831.5	L2_L3_EN, L3_EN, VIP_IN,	3
ANKRD18A	L5_L6_SEMA3E_EN, MYO5B_IN, OL_A,	3
BASP1-AS1	L2_L3_EN, L3_EN, L5_L6_FRMD6_EN,	3
CACNB4	L2_L3_EN, L3_EN, L5_L6_FRMD6_EN,	3
CACNG2	L3_EN, L5_L6_FRMD6_EN, MYO5B_IN,	3
CBLN2	L2_EN, L2_L3_EN, L5_L6_FRMD6_EN,	3
CCND3	L2_L3_EN, L3_EN, L4_LRRK1_EN,	3
COL11A1	L2_L3_EN, L3_EN, L5_L6_SEMA3E_EN,	3
COL19A1	L3_EN, MYO5B_IN, OL_C,	3
COL26A1	L4_LRRK1_EN, L5_L6_FRMD6_EN, L5_L6_SEMA3E_EN,	3
CPNE8	L2_EN, L3_EN, L5_L6_SEMA3E_EN,	3
DCHS2	L2_L3_EN, L5_L6_FRMD6_EN, L5_L6_NTNG2_EN,	3
DPP6	L2_L3_EN, L3_EN, L4_GABRG1_EN,	3
EVI5	L2_L3_EN, L3_EN, L4_LRRK1_EN,	3
FGF12	L2_L3_EN, L4_GABRG1_EN, MYO5B_IN,	3
GOLGA4	L2_L3_EN, L3_EN, L5_L6_SEMA3E_EN,	3
HDAC9	L2_L3_EN, L3_EN, L5_L6_FRMD6_EN,	3
HECW1	L3_EN, L4_LRRK1_EN, L5_L6_FRMD6_EN,	3
HS3ST4	L2_EN, L2_L3_EN, L5_L6_NTNG2_EN,	3
IGF1R	GRAN_EN, L3_EN, L5_L6_FRMD6_EN,	3
KHDRBS3	L4_LRRK1_EN, L5_L6_FRMD6_EN, L5_L6_SEMA3E_EN,	3
LINC00299	L3_EN, L4_LRRK1_EN, L5_L6_FRMD6_EN,	3
LINC01632	L4_LRRK1_EN, MYO5B_IN, SST_IN,	3
LRCH1	L2_L3_EN, L3_EN, MYO5B_IN,	3
LRRC6	L2_EN, L2_L3_EN, L3_EN,	3
LSAMP	L4_MME_EN, L5_L6_SEMA3E_EN, MYO5B_IN,	3
MAPK4	L2_EN, L2_L3_EN, L3_EN,	3
MTUS2	L2_EN, L2_L3_EN, L5_L6_SEMA3E_EN,	3
NEGR1	L4_GABRG1_EN, L4_MME_EN, VIP_IN,	3
NELL1	L2_EN, L4_GABRG1_EN, L5_L6_FRMD6_EN,	3
NFKB1	L2_L3_EN, L4_LRRK1_EN, MYO5B_IN,	3
NIPAL2	L3_EN, L4_LRRK1_EN, L5_L6_SEMA3E_EN,	3
NR3C2	L2_EN, L2_L3_EN, L3_EN,	3
NRG1	GRAN_EN, L4_GABRG1_EN, L4_LRRK1_EN,	3
NRXN1	GM_AS, L2_EN, L3_EN,	3
NRXN3	L5_L6_FRMD6_EN, MYO5B_IN, VIP_IN,	3
OXR1	L3_EN, L5_L6_FRMD6_EN, MG,	3
PDE10A	L2_EN, L2_L3_EN, L4_LRRK1_EN,	3
PDE4B	L4_LRRK1_EN, L5_L6_FRMD6_EN, VIP_IN,	3
PLCB1	L4_GABRG1_EN, L4_MME_EN, L5_L6_SEMA3E_EN,	3
PLCL2	L2_EN, L2_L3_EN, L3_EN,	3
PRKCA	L3_EN, L5_L6_FRMD6_EN, MYO5B_IN,	3
PTCHD4	L2_EN, L4_GABRG1_EN, L4_MME_EN,	3
PTPN14	L2_L3_EN, L3_EN, L5_L6_FRMD6_EN,	3
RALYL	L3_EN, L4_GABRG1_EN, L4_LRRK1_EN,	3
RBMS1	L2_EN, L2_L3_EN, L3_EN,	3
RIMS1	L4_GABRG1_EN, L4_LRRK1_EN, L4_MME_EN,	3
RNF24	L2_L3_EN, L3_EN, L5_L6_FRMD6_EN,	3
SDK1	L2_EN, L2_L3_EN, MYO5B_IN,	3
SH3BGRL	L2_L3_EN, L3_EN, L4_LRRK1_EN,	3
SLC16A7	L2_EN, L2_L3_EN, L3_EN,	3
SLC35F1	L4_GABRG1_EN, L5_L6_FRMD6_EN, MYO5B_IN,	3
SLC44A5	L4_GABRG1_EN, MYO5B_IN, VIP_IN,	3
SLC8A1	L2_EN, L2_L3_EN, L3_EN,	3
STXBP5L	L2_EN, L2_L3_EN, L3_EN,	3
SYNPO2	L2_EN, L2_L3_EN, L5_L6_FRMD6_EN,	3
TBCK	L2_L3_EN, L3_EN, L5_L6_SEMA3E_EN,	3
TNRC6A	L3_EN, L4_LRRK1_EN, L4_MME_EN,	3
UBE2E2	L2_L3_EN, L3_EN, MG,	3
UNC5D	L3_EN, L4_GABRG1_EN, L4_MME_EN,	3
VTI1A	L2_L3_EN, L3_EN, L4_LRRK1_EN,	3
ZNF385D	KIT_IN, SST_IN, VIP_IN,	3
ABCA6	L5_L6_FRMD6_EN, MYO5B_IN,	2
ABCA9	L3_EN, L4_LRRK1_EN,	2
AC005670.2	L3_EN, L4_LRRK1_EN,	2
AC026316.5	OL_C, OL_Stress,	2
AC069133.1	L2_EN, L2_L3_EN,	2
AC092422.1	MYO5B_IN, VIP_IN,	2
AC110023.1	L4_LRRK1_EN, L5_L6_NTNG2_EN,	2
ADGRL3	OPC, VIP_IN,	2
AKAP6	L3_EN, L5_L6_FRMD6_EN,	2
AL078639.1	L5_L6_SEMA3E_EN, VIP_IN,	2
AL139260.1	L4_LRRK1_EN, MYO5B_IN,	2
AL359915.1	L2_L3_EN, L3_EN,	2
AL589843.1	L2_L3_EN, L5_L6_FRMD6_EN,	2
ANK2	L3_EN, L4_LRRK1_EN,	2
ASAP2	L4_LRRK1_EN, L5_L6_FRMD6_EN,	2
ASTN2	L4_LRRK1_EN, MYO5B_IN,	2
BACH2	L4_GABRG1_EN, L5_L6_NTNG2_EN,	2
BCL2	L4_GABRG1_EN, L4_LRRK1_EN,	2
BHLHE40-AS1	L2_L3_EN, L3_EN,	2
C18orf25	L2_L3_EN, L3_EN,	2
CA10	L3_EN, L5_L6_NTNG2_EN,	2
CAPS2	L3_EN, L4_LRRK1_EN,	2
CCDC30	L2_EN, L3_EN,	2
CCNH	CXCL14_IN, VIP_IN,	2
CDC14B	L5_L6_FRMD6_EN, VIP_IN,	2
CMYA5	L2_EN, OPC,	2
CNKSR3	L5_L6_SEMA3E_EN, OL_C,	2
CNNM2	L3_EN, MYO5B_IN,	2
CNTN4	L4_LRRK1_EN, MYO5B_IN,	2
CNTNAP5	MYO5B_IN, SST_IN,	2
COBL	L3_EN, L5_L6_SEMA3E_EN,	2
CSMD3	L4_GABRG1_EN, L5_L6_SEMA3E_EN,	2
DLC1	L4_LRRK1_EN, MYO5B_IN,	2
DMTF1	L3_EN, L5_L6_FRMD6_EN,	2
DNM3	L2_L3_EN, L3_EN,	2
DPH6-DT	GM_AS, L3_EN,	2
ELOVL6	L2_L3_EN, L3_EN,	2
EPB41L2	L3_EN, L5_L6_FRMD6_EN,	2
EPB41L3	L3_EN, L4_LRRK1_EN,	2
EPC2	L2_EN, L3_EN,	2
ETV6	L2_L3_EN, L3_EN,	2
FAAH2	L3_EN, L4_LRRK1_EN,	2
FAM19A1	CXCL14_IN, L5_L6_SEMA3E_EN,	2
FAM49B	L4_LRRK1_EN, OL_C,	2
FAM95C	OL_A, OL_C,	2
FARS2	L2_L3_EN, L5_L6_SEMA3E_EN,	2
FMNL2	L4_GABRG1_EN, MYO5B_IN,	2
GAB2	L3_EN, L5_L6_FRMD6_EN,	2
GABRB1	L2_L3_EN, L5_L6_FRMD6_EN,	2
GPHN	L3_EN, MYO5B_IN,	2
GPR158	L2_L3_EN, L4_LRRK1_EN,	2
GRIA4	L2_EN, MYO5B_IN,	2
GRK5	L2_L3_EN, L3_EN,	2
GRM7	L2_L3_EN, L4_LRRK1_EN,	2
GRM8	KIT_IN, L4_LRRK1_EN,	2
HIVEP2	L4_LRRK1_EN, L5_L6_FRMD6_EN,	2
HNRNPL	L3_EN, OL_C,	2
HTR4	L2_L3_EN, MYO5B_IN,	2
IL1RAPL2	CXCL14_IN, VIP_IN,	2
INPP4B	L4_GABRG1_EN, SST_IN,	2
ITPR2	L2_EN, MG,	2
KCNMB2-AS1	GM_AS, WM_AS,	2
KIAA1217	MYO5B_IN, VIP_IN,	2
KIF9-AS1	L3_EN, L5_L6_SEMA3E_EN,	2
LINC00599	L3_EN, MYO5B_IN,	2
LINC00854	OL_C, OPC,	2
LINC00894	L3_EN, MYO5B_IN,	2
LINC01202	L4_LRRK1_EN, L5_L6_FRMD6_EN,	2
LINC02223	L2_EN, L2_L3_EN,	2
LINC02306	L4_GABRG1_EN, L5_L6_FRMD6_EN,	2
LINC02552	L2_EN, L2_L3_EN,	2
LRP1B	L4_LRRK1_EN, MYO5B_IN,	2
LRRC37A2	GRAN_EN, L4_GABRG1_EN,	2
LRRC4C	MYO5B_IN, VIP_IN,	2
MARCH1	L2_L3_EN, L3_EN,	2
MIR181A1HG	L5_L6_SEMA3E_EN, MYO5B_IN,	2
MIR3976HG	L2_L3_EN, L3_EN,	2
MITF	MYO5B_IN, OPC,	2
MLIP	L2_EN, L4_MME_EN,	2
MOB3B	GRAN_EN, L3_EN,	2
MRPS30-DT	L2_EN, L4_GABRG1_EN,	2
MYRIP	L2_EN, MYO5B_IN,	2
NAV3	L3_EN, L4_LRRK1_EN,	2
NBEA	L2_L3_EN, L3_EN,	2
NDST3	L3_EN, L5_L6_FRMD6_EN,	2
NEBL	L3_EN, L4_LRRK1_EN,	2
NETO2	L2_L3_EN, L3_EN,	2
NHS	L4_LRRK1_EN, MYO5B_IN,	2
NLGN1	MYO5B_IN, VIP_IN,	2
NOL4	L2_EN, L2_L3_EN,	2
NPAS3	L3_EN, L5_L6_SEMA3E_EN,	2
NQO2	L3_EN, MYO5B_IN,	2
NRP1	L3_EN, L5_L6_SEMA3E_EN,	2
NSD1	L4_LRRK1_EN, OL_C,	2
NTM	L2_L3_EN, L3_EN,	2
PBX3	L2_L3_EN, OL_C,	2
PDE1C	L4_LRRK1_EN, OL_C,	2
PHACTR1	KIT_IN, MYO5B_IN,	2
PHACTR2	L4_LRRK1_EN, MYO5B_IN,	2
PPM1L	L3_EN, L5_L6_FRMD6_EN,	2
PRELID2	L2_EN, L2_L3_EN,	2
PRKD1	L4_LRRK1_EN, L5_L6_FRMD6_EN,	2
PTPN20	L2_L3_EN, L4_LRRK1_EN,	2
RGS6	L4_LRRK1_EN, L5_L6_FRMD6_EN,	2
RMDN2	L2_L3_EN, L3_EN,	2
RNLS	L2_L3_EN, L3_EN,	2
ROBO1	L3_EN, VIP_IN,	2
RPS6KA2	MYO5B_IN, SST_IN,	2
SATB2	L2_L3_EN, L3_EN,	2
SEC14L5	L3_EN, L5_L6_FRMD6_EN,	2
SH3TC2	OL_A, OL_C,	2
SLC16A10	L3_EN, L5_L6_FRMD6_EN,	2
SLC35F4	GRAN_EN, MYO5B_IN,	2
SLC39A11	L2_L3_EN, L5_L6_FRMD6_EN,	2
SOX6	GM_AS, MYO5B_IN,	2
SPAG16	L5_L6_SEMA3E_EN, MYO5B_IN,	2
SPECC1	L5_L6_SEMA3E_EN, MYO5B_IN,	2
ST7	L2_L3_EN, L3_EN,	2
SV2B	L2_L3_EN, L5_L6_FRMD6_EN,	2
TBC1D5	L3_EN, L4_LRRK1_EN,	2
TENM2	L4_GABRG1_EN, MYO5B_IN,	2
THSD7A	MYO5B_IN, VIP_IN,	2
TRPM3	L4_LRRK1_EN, L5_L6_SEMA3E_EN,	2
TTLL11	L3_EN, L5_L6_SEMA3E_EN,	2
XKR6	L3_EN, L4_LRRK1_EN,	2
ZFPM2	L2_L3_EN, L3_EN,	2
ABCD2	GM_AS,	1
AC002070.1	L3_EN,	1
AC004852.2	VIP_IN,	1
AC006058.1	L3_EN,	1
AC006115.3	L4_LRRK1_EN,	1
AC006581.2	L2_L3_EN,	1
AC008415.1	VIP_IN,	1
AC010230.1	L2_L3_EN,	1
AC010422.6	L3_EN,	1
AC012593.1	OL_C,	1
AC034195.1	L4_LRRK1_EN,	1
AC067956.1	L5_L6_SEMA3E_EN,	1
AC068533.4	L3_EN,	1
AC079594.2	OL_C,	1
AC090115.1	L3_EN,	1
AC091078.1	L5_L6_NTNG2_EN,	1
AC091948.1	OL_C,	1
AC092691.1	MYO5B_IN,	1
AC100818.1	L4_GABRG1_EN,	1
AC104151.1	VIP_IN,	1
AC104806.2	GRAN_EN,	1
AC108062.1	OL_C,	1
AC124854.1	L2_EN,	1
AC138904.3	L5_L6_FRMD6_EN,	1
AC139887.2	L3_EN,	1
ACER3	L3_EN,	1
ADAMTS17	OPC,	1
ADARB2	OPC,	1
ADCY2	L4_MME_EN,	1
ADCY8	KIT_IN,	1
ADRA1B	L3_EN,	1
AF117829.1	L5_L6_FRMD6_EN,	1
AF279873.3	VIP_IN,	1
AFF3	L3_EN,	1
AGAP1	OL_C,	1
AL117329.1	L4_GABRG1_EN,	1
AL133346.1	L5_L6_FRMD6_EN,	1
AL136317.2	L5_L6_SEMA3E_EN,	1
AL138694.1	L3_EN,	1
ANGPT1	MYO5B_IN,	1
ANKRD26	OL_C,	1
ANKRD30BL	VIP_IN,	1
ANO4	VIP_IN,	1
ANOS1	MYO5B_IN,	1
ANTXR1	L5_L6_SEMA3E_EN,	1
AP005328.1	L5_L6_FRMD6_EN,	1
APBB2	MYO5B_IN,	1
ARAP2	GM_AS,	1
ARGLU1	OL_C,	1
ARHGAP24	GM_AS,	1
ARPP21	VIP_IN,	1
ART3	GRAN_EN,	1
ASAP1	L2_L3_EN,	1
ASXL3	MYO5B_IN,	1
ATG4C	OL_C,	1
ATP6AP1L	MYO5B_IN,	1
ATP8B1	L4_LRRK1_EN,	1
BBS9	L3_EN,	1
BCL11A	L4_GABRG1_EN,	1
BPTF	OL_C,	1
BRINP3	L2_L3_EN,	1
BTBD9	MYO5B_IN,	1
C10orf90	OL_C,	1
C2CD5	L4_LRRK1_EN,	1
CACNA1A	L5_L6_FRMD6_EN,	1
CACNA1C	MYO5B_IN,	1
CALN1	MYO5B_IN,	1
CAMK1D	L5_L6_SEMA3E_EN,	1
CAMK4	L2_L3_EN,	1
CASC4	OL_C,	1
CBWD3	L5_L6_SEMA3E_EN,	1
CDC40	L5_L6_FRMD6_EN,	1
CDH10	L4_GABRG1_EN,	1
CDH18	MYO5B_IN,	1
CDH2	GM_AS,	1
CDH9	L5_L6_FRMD6_EN,	1
CDK14	L4_LRRK1_EN,	1
CDK5RAP2	OL_C,	1
CDK6	OL_C,	1
CEP290	MYO5B_IN,	1
CFAP299	L5_L6_SEMA3E_EN,	1
CHD1	L4_LRRK1_EN,	1
CHIC2	L2_L3_EN,	1
CHRM5	OL_C,	1
CHST11	GM_AS,	1
CHSY3	MYO5B_IN,	1
CLEC2L	L5_L6_SEMA3E_EN,	1
CNTLN	MYO5B_IN,	1
CNTN5	MYO5B_IN,	1
CNTN6	MYO5B_IN,	1
CNTNAP4	L5_L6_FRMD6_EN,	1
COL10A1	L2_L3_EN,	1
COL16A1	OL_C,	1
COMMD10	L3_EN,	1
CORO2B	L5_L6_FRMD6_EN,	1
CORO6	L3_EN,	1
COX10	MYO5B_IN,	1
CPB2-AS1	OL_C,	1
CPNE4	L4_MME_EN,	1
CRADD	MYO5B_IN,	1
CROCC	L4_LRRK1_EN,	1
CTNNA3	OL_C,	1
CUX1	L5_L6_SEMA3E_EN,	1
CWC27	L2_L3_EN,	1
DCX	L2_L3_EN,	1
DDAH1	L2_L3_EN,	1
DENND1A	GM_AS,	1
DENND6A	L4_LRRK1_EN,	1
DHRSX	L4_LRRK1_EN,	1
DIAPH2	OPC,	1
DIP2B	L4_LRRK1_EN,	1
DLGAP1	MYO5B_IN,	1
DMD	OPC,	1
DNAJC1	L3_EN,	1
DOCK3	L4_LRRK1_EN,	1
DOCK5	OPC,	1
DOCK9	OL_C,	1
DST	L3_EN,	1
EFCAB2	MYO5B_IN,	1
EGFR	GM_AS,	1
EHBP1	L3_EN,	1
EHMT1	OL_C,	1
ELMO1	OL_C,	1
EML6	L2_EN,	1
ENOX1	KIT_IN,	1
ENOX2	OPC,	1
EPB41	MYO5B_IN,	1
EPHA3	L4_LRRK1_EN,	1
EPHA5	L5_L6_SEMA3E_EN,	1
EPHA6	MYO5B_IN,	1
ERBB4	MYO5B_IN,	1
ERCC6L2	L2_EN,	1
ERMP1	L2_L3_EN,	1
ERP44	L3_EN,	1
ETV5	L2_EN,	1
FAM222B	L3_EN,	1
FAM69A	L2_L3_EN,	1
FBN1	L4_GABRG1_EN,	1
FBN2	VIP_IN,	1
FCHO2	L4_LRRK1_EN,	1
FER	L4_LRRK1_EN,	1
FGD4	MYO5B_IN,	1
FHOD3	MYO5B_IN,	1
FLRT2	WM_AS,	1
FMNL3	L2_L3_EN,	1
FNDC3B	L4_LRRK1_EN,	1
FOXP2	L4_LRRK1_EN,	1
FRMD4B	MYO5B_IN,	1
FUT8	L4_LRRK1_EN,	1
GALNTL6	VIP_IN,	1
GDAP1	OL_C,	1
GHR	MYO5B_IN,	1
GLCCI1	L5_L6_SEMA3E_EN,	1
GMDS	L4_GABRG1_EN,	1
GOLGB1	L2_EN,	1
GRB14	L3_EN,	1
GRID2	NPNT_IN,	1
GRM1	CXCL14_IN,	1
GRM3	L5_L6_FRMD6_EN,	1
GTF2IRD1	MYO5B_IN,	1
GULP1	L5_L6_FRMD6_EN,	1
HECW2	OL_C,	1
HERC2	OL_C,	1
HIP1	OPC,	1
HIVEP1	L5_L6_FRMD6_EN,	1
HPSE2	GM_AS,	1
HS3ST5	L4_GABRG1_EN,	1
HTR1E	L3_EN,	1
IGSF11	GM_AS,	1
ISPD	L3_EN,	1
ITGA4	L2_L3_EN,	1
ITGA8	L5_L6_SEMA3E_EN,	1
KAT6B	MYO5B_IN,	1
KAZN	MYO5B_IN,	1
KCNAB1	MYO5B_IN,	1
KCNH5	KIT_IN,	1
KCNH7	MYO5B_IN,	1
KCNK2	L4_LRRK1_EN,	1
KCNN2	L2_L3_EN,	1
KCNT1	L2_EN,	1
KCTD1	L3_EN,	1
KCTD16	VIP_IN,	1
KIAA0825	VIP_IN,	1
KIAA1841	L3_EN,	1
KIF13B	OL_C,	1
KLHL1	OPC,	1
LARP1B	L3_EN,	1
LDLRAD4	MYO5B_IN,	1
LHFPL2	MG,	1
LHFPL6	L4_LRRK1_EN,	1
LINC01266	OL_C,	1
LINC01378	L5_L6_SEMA3E_EN,	1
LINC01500	L2_EN,	1
LINC01630	OL_C,	1
LINC02062	OL_C,	1
LINC02232	L4_GABRG1_EN,	1
LMBR1	L4_LRRK1_EN,	1
LMCD1-AS1	OPC,	1
LUC7L3	OL_C,	1
LYPD6B	L4_GABRG1_EN,	1
MALAT1	PC,	1
MALRD1	L3_EN,	1
MAN1A2	L3_EN,	1
MAPK10	L2_L3_EN,	1
MAPK8	MYO5B_IN,	1
MAST4	MYO5B_IN,	1
MCC	MYO5B_IN,	1
MCTP1	KIT_IN,	1
MCTP2	L5_L6_NTNG2_EN,	1
MED12L	L2_EN,	1
MED13L	L4_LRRK1_EN,	1
MEGF10	GM_AS,	1
METTL25	L2_L3_EN,	1
METTL7A	GM_AS,	1
MGAT4C	KIT_IN,	1
MICAL3	MYO5B_IN,	1
MIPOL1	L3_EN,	1
MIR3681HG	OPC,	1
MIR99AHG	L3_EN,	1
MKNK1	L3_EN,	1
MKX	L3_EN,	1
MLLT10	L3_EN,	1
MLLT3	OL_C,	1
MLXIPL	L3_EN,	1
MSANTD2	L3_EN,	1
MSC-AS1	L4_MME_EN,	1
MYBPC1	L3_EN,	1
MYO16	MYO5B_IN,	1
MYO1B	L2_L3_EN,	1
MYO5A	OPC,	1
MYT1L	L3_EN,	1
NASP	OL_C,	1
NAV1	OL_C,	1
NBPF14	GM_AS,	1
NBPF19	GM_AS,	1
NCALD	VIP_IN,	1
NCK2	L5_L6_SEMA3E_EN,	1
NCKAP5	VIP_IN,	1
NCOA2	L3_EN,	1
NCOA5	L2_L3_EN,	1
NISCH	GRAN_EN,	1
NKAIN2	L4_MME_EN,	1
NR3C1	L5_L6_FRMD6_EN,	1
NTRK2	L5_L6_FRMD6_EN,	1
OSBP2	L4_LRRK1_EN,	1
OSBPL10	MYO5B_IN,	1
OSBPL6	L4_LRRK1_EN,	1
OSTF1	OL_C,	1
OTOGL	L4_MME_EN,	1
OTUD7B	OL_C,	1
PAN3	L3_EN,	1
PATJ	MYO5B_IN,	1
PCDH11X	L4_MME_EN,	1
PCDH11Y	VIP_IN,	1
PCDH7	L4_LRRK1_EN,	1
PDE3B	GM_AS,	1
PDE4DIP	GM_AS,	1
PDZD2	L2_L3_EN,	1
PDZRN4	OPC,	1
PELI2	OPC,	1
PIK3R1	OPC,	1
PLA2R1	MYO5B_IN,	1
PLD5	L5_L6_NTNG2_EN,	1
POGZ	L3_EN,	1
POU2F1	L3_EN,	1
PPA2	L2_L3_EN,	1
PPARG	MYO5B_IN,	1
PPP1R16B	L5_L6_SEMA3E_EN,	1
PPP1R21	OL_C,	1
PREP	L2_L3_EN,	1
PRH1	L4_LRRK1_EN,	1
PRICKLE1	L2_EN,	1
PRKCE	MYO5B_IN,	1
PRKG1	L2_EN,	1
PRPF38B	OL_C,	1
PRPSAP1	MYO5B_IN,	1
PSPC1	L3_EN,	1
PTPDC1	OL_C,	1
PTPN12	L4_LRRK1_EN,	1
PTPRM	CXCL14_IN,	1
PTPRO	L2_EN,	1
PTPRT	L4_LRRK1_EN,	1
PVT1	L4_LRRK1_EN,	1
PWRN1	OL_C,	1
QSER1	L2_L3_EN,	1
R3HDM1	L5_L6_FRMD6_EN,	1
RAB11FIP3	L5_L6_FRMD6_EN,	1
RAPGEF4	L3_EN,	1
RASAL2	L5_L6_FRMD6_EN,	1
RASSF8	MG,	1
RBFOX1	MYO5B_IN,	1
RFTN1	L5_L6_FRMD6_EN,	1
RFX7	L3_EN,	1
RGL1	L5_L6_FRMD6_EN,	1
RPH3A	L2_L3_EN,	1
RPS6KB1	L2_L3_EN,	1
RPS6KC1	MYO5B_IN,	1
RSPO2	L5_L6_SEMA3E_EN,	1
RUFY2	L3_EN,	1
RYR2	L5_L6_SEMA3E_EN,	1
SCAI	L4_LRRK1_EN,	1
SCAPER	L2_L3_EN,	1
SCHLAP1	L3_EN,	1
SDCCAG8	MYO5B_IN,	1
SEC16B	L4_LRRK1_EN,	1
SEMA3E	L4_LRRK1_EN,	1
SEMA5A	L5_L6_FRMD6_EN,	1
SEMA6D	OL_C,	1
SETBP1	MYO5B_IN,	1
SGCZ	MYO5B_IN,	1
SGK1	MYO5B_IN,	1
SGMS1	OL_C,	1
SHC3	L5_L6_NTNG2_EN,	1
SIPA1L1	L5_L6_SEMA3E_EN,	1
SLC16A1-AS1	MYO5B_IN,	1
SLC25A27	OL_C,	1
SLC38A11	L4_MME_EN,	1
SLC41A2	L5_L6_SEMA3E_EN,	1
SLC4A4	L3_EN,	1
SLC5A11	OL_C,	1
SLC6A11	L2_L3_EN,	1
SLC9A9	MG,	1
SLIT2	L2_L3_EN,	1
SLX4IP	L3_EN,	1
SMYD3	L3_EN,	1
SND1	MYO5B_IN,	1
SNTB1	L5_L6_NTNG2_EN,	1
SNTG1	L5_L6_NTNG2_EN,	1
SORBS2	L5_L6_SEMA3E_EN,	1
SPATA6	OL_C,	1
SPIN3	L2_L3_EN,	1
SPOCK3	OL_C,	1
SPON1	GRAN_EN,	1
SPTBN4	L3_EN,	1
ST18	OL_C,	1
ST6GALNAC3	L4_LRRK1_EN,	1
ST6GALNAC5	L3_EN,	1
ST8SIA1	L5_L6_SEMA3E_EN,	1
STOX2	L5_L6_SEMA3E_EN,	1
STPG2	OL_C,	1
SUCLG2-AS1	OPC,	1
SYN3	MYO5B_IN,	1
SYNE1	L3_EN,	1
TANC1	MG,	1
TAPT1-AS1	OPC,	1
TBC1D4	L3_EN,	1
TCERG1L	L4_MME_EN,	1
TCF4	L5_L6_SEMA3E_EN,	1
TDO2	L4_LRRK1_EN,	1
TMEFF2	L5_L6_SEMA3E_EN,	1
TMEM108	MYO5B_IN,	1
TMEM117	L4_LRRK1_EN,	1
TMEM165	OL_C,	1
TMEM178B	L3_EN,	1
TMTC2	OL_C,	1
TNIK	L4_LRRK1_EN,	1
TNRC18	L3_EN,	1
TPD52L1	L2_EN,	1
TRAF3	L5_L6_FRMD6_EN,	1
TRAPPC10	OL_C,	1
TRERF1	L5_L6_FRMD6_EN,	1
TRIM9	L4_MME_EN,	1
TRPS1	GM_AS,	1
TSGA10	OL_C,	1
UBE3D	L3_EN,	1
UNC5C	L2_EN,	1
USP31	OL_C,	1
UVRAG	L3_EN,	1
VLDLR-AS1	L2_EN,	1
VWC2L	L4_GABRG1_EN,	1
WDFY2	OL_C,	1
WDR60	L3_EN,	1
WWOX	MYO5B_IN,	1
ZFHX4	OL_C,	1
ZNF292	L3_EN,	1
ZNF536	OL_C,	1
ZNF652	L3_EN,	1
ZNF804A	MYO5B_IN,	1
ZNF98	GM_AS,	1
ZSWIM5	OL_C,	1

## Sheet: Frequence_MS_genes
all_genes	cell_type	Frequency
GAPDH	CXCL14_IN, GM_AS, KIT_IN, L2_EN, L2_L3_EN, L3_EN, L4_GABRG1_EN, L4_LRRK1_EN, L4_MME_EN, L4_NPFFR2_EN, L5_L6_FRMD6_EN, L5_L6_HTR2C_EN, L5_L6_NTNG2_EN, L5_L6_SEMA3E_EN, MG, MYO5B_IN, NPNT_IN, OL_A, OL_C, OL_Stress, OPC, SST_IN, VIP_IN, WM_AS,	24
TMSB4X	CXCL14_IN, GM_AS, KIT_IN, L2_EN, L2_L3_EN, L3_EN, L4_GABRG1_EN, L4_LRRK1_EN, L4_MME_EN, L4_NPFFR2_EN, L5_L6_FRMD6_EN, L5_L6_HTR2C_EN, L5_L6_NTNG2_EN, L5_L6_SEMA3E_EN, MG, MYO5B_IN, NPNT_IN, OL_A, OL_C, OL_Stress, OPC, SST_IN, VIP_IN, WM_AS,	24
CLU	CXCL14_IN, KIT_IN, L2_EN, L2_L3_EN, L3_EN, L4_GABRG1_EN, L4_LRRK1_EN, L4_MME_EN, L4_NPFFR2_EN, L5_L6_FRMD6_EN, L5_L6_HTR2C_EN, L5_L6_NTNG2_EN, L5_L6_SEMA3E_EN, MG, MYO5B_IN, NPNT_IN, OL_A, OL_C, OL_Stress, OPC, SST_IN, VIP_IN, WM_AS,	23
PKM	CXCL14_IN, GM_AS, KIT_IN, L2_EN, L2_L3_EN, L3_EN, L4_GABRG1_EN, L4_LRRK1_EN, L4_MME_EN, L4_NPFFR2_EN, L5_L6_FRMD6_EN, L5_L6_HTR2C_EN, L5_L6_NTNG2_EN, L5_L6_SEMA3E_EN, MYO5B_IN, NPNT_IN, OL_C, OL_Stress, OPC, SST_IN, VIP_IN, WM_AS,	22
ACTG1	CXCL14_IN, GM_AS, KIT_IN, L2_EN, L2_L3_EN, L3_EN, L4_GABRG1_EN, L4_LRRK1_EN, L4_MME_EN, L4_NPFFR2_EN, L5_L6_FRMD6_EN, L5_L6_NTNG2_EN, L5_L6_SEMA3E_EN, MG, MYO5B_IN, OL_A, OL_C, OPC, SST_IN, VIP_IN, WM_AS,	21
NDRG4	CXCL14_IN, GM_AS, KIT_IN, L2_EN, L2_L3_EN, L3_EN, L4_GABRG1_EN, L4_LRRK1_EN, L4_MME_EN, L4_NPFFR2_EN, L5_L6_FRMD6_EN, L5_L6_HTR2C_EN, L5_L6_NTNG2_EN, L5_L6_SEMA3E_EN, MG, MYO5B_IN, NPNT_IN, OL_C, OPC, SST_IN, VIP_IN,	21
RPS15	CXCL14_IN, GM_AS, KIT_IN, L2_EN, L2_L3_EN, L3_EN, L4_GABRG1_EN, L4_LRRK1_EN, L4_MME_EN, L4_NPFFR2_EN, L5_L6_FRMD6_EN, L5_L6_NTNG2_EN, L5_L6_SEMA3E_EN, MYO5B_IN, OL_A, OL_C, OL_Stress, OPC, SST_IN, VIP_IN, WM_AS,	21
TMSB10	GM_AS, KIT_IN, L2_EN, L2_L3_EN, L3_EN, L4_GABRG1_EN, L4_LRRK1_EN, L4_MME_EN, L4_NPFFR2_EN, L5_L6_FRMD6_EN, L5_L6_NTNG2_EN, L5_L6_SEMA3E_EN, MG, MYO5B_IN, OL_A, OL_C, OL_Stress, OPC, SST_IN, VIP_IN, WM_AS,	21
ACTB	CXCL14_IN, GM_AS, KIT_IN, L3_EN, L4_GABRG1_EN, L4_LRRK1_EN, L4_MME_EN, L4_NPFFR2_EN, L5_L6_FRMD6_EN, L5_L6_NTNG2_EN, L5_L6_SEMA3E_EN, MYO5B_IN, NPNT_IN, OL_A, OL_C, OL_Stress, OPC, SST_IN, VIP_IN, WM_AS,	20
CALM3	CXCL14_IN, GM_AS, KIT_IN, L2_EN, L2_L3_EN, L3_EN, L4_GABRG1_EN, L4_LRRK1_EN, L4_MME_EN, L4_NPFFR2_EN, L5_L6_FRMD6_EN, L5_L6_HTR2C_EN, L5_L6_NTNG2_EN, L5_L6_SEMA3E_EN, MYO5B_IN, NPNT_IN, OL_C, OPC, SST_IN, VIP_IN,	20
DYNLL1	CXCL14_IN, GM_AS, KIT_IN, L2_L3_EN, L3_EN, L4_GABRG1_EN, L4_LRRK1_EN, L4_MME_EN, L4_NPFFR2_EN, L5_L6_FRMD6_EN, L5_L6_NTNG2_EN, L5_L6_SEMA3E_EN, MG, MYO5B_IN, OL_A, OL_C, OL_Stress, OPC, SST_IN, VIP_IN,	20
HSP90AB1	CXCL14_IN, GM_AS, KIT_IN, L2_EN, L2_L3_EN, L3_EN, L4_GABRG1_EN, L4_LRRK1_EN, L4_MME_EN, L5_L6_FRMD6_EN, L5_L6_HTR2C_EN, L5_L6_NTNG2_EN, L5_L6_SEMA3E_EN, MYO5B_IN, NPNT_IN, OL_A, OL_C, OPC, SST_IN, VIP_IN,	20
PEBP1	CXCL14_IN, GM_AS, KIT_IN, L3_EN, L4_GABRG1_EN, L4_LRRK1_EN, L4_MME_EN, L5_L6_FRMD6_EN, L5_L6_HTR2C_EN, L5_L6_NTNG2_EN, L5_L6_SEMA3E_EN, MG, MYO5B_IN, NPNT_IN, OL_A, OL_C, OPC, SST_IN, VIP_IN, WM_AS,	20
RPL32	CXCL14_IN, GM_AS, KIT_IN, L2_EN, L2_L3_EN, L3_EN, L4_GABRG1_EN, L4_LRRK1_EN, L4_MME_EN, L4_NPFFR2_EN, L5_L6_FRMD6_EN, L5_L6_NTNG2_EN, L5_L6_SEMA3E_EN, MG, MYO5B_IN, OL_A, OL_C, OPC, SST_IN, VIP_IN,	20
SEC62	CXCL14_IN, GM_AS, KIT_IN, L2_EN, L2_L3_EN, L3_EN, L4_GABRG1_EN, L4_LRRK1_EN, L4_MME_EN, L4_NPFFR2_EN, L5_L6_FRMD6_EN, L5_L6_HTR2C_EN, L5_L6_NTNG2_EN, MYO5B_IN, NPNT_IN, OL_A, OL_C, OPC, SST_IN, VIP_IN,	20
ENO2	CXCL14_IN, GM_AS, KIT_IN, L2_EN, L2_L3_EN, L3_EN, L4_GABRG1_EN, L4_LRRK1_EN, L4_MME_EN, L4_NPFFR2_EN, L5_L6_FRMD6_EN, L5_L6_HTR2C_EN, L5_L6_NTNG2_EN, L5_L6_SEMA3E_EN, MYO5B_IN, NPNT_IN, OL_C, SST_IN, VIP_IN,	19
FAIM2	CXCL14_IN, KIT_IN, L2_EN, L2_L3_EN, L3_EN, L4_GABRG1_EN, L4_LRRK1_EN, L4_MME_EN, L4_NPFFR2_EN, L5_L6_FRMD6_EN, L5_L6_HTR2C_EN, L5_L6_SEMA3E_EN, MYO5B_IN, NPNT_IN, OL_A, OL_C, OPC, SST_IN, VIP_IN,	19
PTMA	CXCL14_IN, GM_AS, KIT_IN, L2_EN, L2_L3_EN, L3_EN, L4_GABRG1_EN, L4_LRRK1_EN, L4_MME_EN, L5_L6_FRMD6_EN, L5_L6_SEMA3E_EN, MYO5B_IN, NPNT_IN, OL_A, OL_C, OL_Stress, OPC, SST_IN, VIP_IN,	19
RPL10	CXCL14_IN, GM_AS, KIT_IN, L2_EN, L2_L3_EN, L3_EN, L4_GABRG1_EN, L4_LRRK1_EN, L4_MME_EN, L5_L6_FRMD6_EN, L5_L6_SEMA3E_EN, MG, MYO5B_IN, OL_A, OL_C, OL_Stress, OPC, SST_IN, VIP_IN,	19
STMN1	CXCL14_IN, KIT_IN, L2_EN, L2_L3_EN, L3_EN, L4_GABRG1_EN, L4_LRRK1_EN, L4_MME_EN, L4_NPFFR2_EN, L5_L6_FRMD6_EN, L5_L6_HTR2C_EN, L5_L6_NTNG2_EN, L5_L6_SEMA3E_EN, MYO5B_IN, OL_A, OL_C, OL_Stress, SST_IN, VIP_IN,	19
TUBA1A	GM_AS, KIT_IN, L2_EN, L2_L3_EN, L3_EN, L4_GABRG1_EN, L4_LRRK1_EN, L4_MME_EN, L5_L6_FRMD6_EN, L5_L6_NTNG2_EN, L5_L6_SEMA3E_EN, MG, MYO5B_IN, OL_A, OL_C, OPC, SST_IN, VIP_IN, WM_AS,	19
UCHL1	GM_AS, KIT_IN, L2_L3_EN, L3_EN, L4_GABRG1_EN, L4_LRRK1_EN, L4_MME_EN, L5_L6_FRMD6_EN, L5_L6_HTR2C_EN, L5_L6_NTNG2_EN, L5_L6_SEMA3E_EN, MG, MYO5B_IN, NPNT_IN, OL_C, OL_Stress, OPC, SST_IN, VIP_IN,	19
CALM1	GM_AS, L3_EN, L4_GABRG1_EN, L4_LRRK1_EN, L4_MME_EN, L4_NPFFR2_EN, L5_L6_FRMD6_EN, L5_L6_HTR2C_EN, L5_L6_NTNG2_EN, L5_L6_SEMA3E_EN, MYO5B_IN, NPNT_IN, OL_A, OL_C, OPC, SST_IN, VIP_IN, WM_AS,	18
EIF1	GM_AS, KIT_IN, L2_EN, L2_L3_EN, L3_EN, L4_GABRG1_EN, L4_LRRK1_EN, L4_MME_EN, L4_NPFFR2_EN, L5_L6_FRMD6_EN, L5_L6_SEMA3E_EN, MG, MYO5B_IN, OL_A, OL_C, OL_Stress, OPC, VIP_IN,	18
IDS	GM_AS, KIT_IN, L2_EN, L3_EN, L4_GABRG1_EN, L4_LRRK1_EN, L4_MME_EN, L4_NPFFR2_EN, L5_L6_FRMD6_EN, L5_L6_HTR2C_EN, L5_L6_NTNG2_EN, L5_L6_SEMA3E_EN, MG, MYO5B_IN, NPNT_IN, OL_C, OPC, SST_IN,	18
NSF	CXCL14_IN, GM_AS, KIT_IN, L2_EN, L2_L3_EN, L3_EN, L4_LRRK1_EN, L4_MME_EN, L4_NPFFR2_EN, L5_L6_FRMD6_EN, L5_L6_NTNG2_EN, L5_L6_SEMA3E_EN, MYO5B_IN, NPNT_IN, OL_C, OPC, SST_IN, VIP_IN,	18
PPIA	GM_AS, KIT_IN, L2_EN, L2_L3_EN, L3_EN, L4_GABRG1_EN, L4_LRRK1_EN, L4_MME_EN, L5_L6_FRMD6_EN, L5_L6_NTNG2_EN, MG, MYO5B_IN, OL_A, OL_C, OL_Stress, OPC, SST_IN, VIP_IN,	18
RPL41	CXCL14_IN, KIT_IN, L2_EN, L2_L3_EN, L3_EN, L4_GABRG1_EN, L4_LRRK1_EN, L4_MME_EN, L5_L6_FRMD6_EN, L5_L6_SEMA3E_EN, MG, MYO5B_IN, OL_A, OL_C, OL_Stress, OPC, SST_IN, VIP_IN,	18
RPLP1	GM_AS, KIT_IN, L2_EN, L2_L3_EN, L3_EN, L4_GABRG1_EN, L4_LRRK1_EN, L4_MME_EN, L4_NPFFR2_EN, L5_L6_FRMD6_EN, L5_L6_NTNG2_EN, L5_L6_SEMA3E_EN, MYO5B_IN, OL_A, OL_C, OPC, SST_IN, VIP_IN,	18
SERINC1	GM_AS, KIT_IN, L2_EN, L2_L3_EN, L3_EN, L4_GABRG1_EN, L4_LRRK1_EN, L4_MME_EN, L4_NPFFR2_EN, L5_L6_FRMD6_EN, L5_L6_HTR2C_EN, L5_L6_NTNG2_EN, L5_L6_SEMA3E_EN, MYO5B_IN, NPNT_IN, OL_C, OPC, VIP_IN,	18
ATP1B1	GM_AS, GRAN_EN, KIT_IN, L2_EN, L2_L3_EN, L3_EN, L4_LRRK1_EN, L4_MME_EN, L5_L6_FRMD6_EN, L5_L6_HTR2C_EN, L5_L6_NTNG2_EN, L5_L6_SEMA3E_EN, MYO5B_IN, NPNT_IN, OPC, SST_IN, VIP_IN,	17
BEX1	CXCL14_IN, KIT_IN, L2_EN, L2_L3_EN, L3_EN, L4_GABRG1_EN, L4_LRRK1_EN, L4_MME_EN, L4_NPFFR2_EN, L5_L6_FRMD6_EN, L5_L6_NTNG2_EN, L5_L6_SEMA3E_EN, MYO5B_IN, OL_C, OPC, SST_IN, VIP_IN,	17
BEX3	CXCL14_IN, KIT_IN, L2_EN, L2_L3_EN, L3_EN, L4_GABRG1_EN, L4_LRRK1_EN, L4_MME_EN, L4_NPFFR2_EN, L5_L6_FRMD6_EN, L5_L6_NTNG2_EN, L5_L6_SEMA3E_EN, MYO5B_IN, OL_C, OPC, SST_IN, VIP_IN,	17
DDX24	CXCL14_IN, GM_AS, KIT_IN, L2_EN, L2_L3_EN, L3_EN, L4_GABRG1_EN, L4_LRRK1_EN, L4_MME_EN, L4_NPFFR2_EN, L5_L6_FRMD6_EN, L5_L6_NTNG2_EN, L5_L6_SEMA3E_EN, MYO5B_IN, OL_C, SST_IN, VIP_IN,	17
FTL	CXCL14_IN, KIT_IN, L2_EN, L2_L3_EN, L3_EN, L4_GABRG1_EN, L4_LRRK1_EN, L4_MME_EN, L5_L6_FRMD6_EN, L5_L6_NTNG2_EN, L5_L6_SEMA3E_EN, MYO5B_IN, OL_A, OL_C, OPC, SST_IN, VIP_IN,	17
HSP90AA1	KIT_IN, L2_EN, L2_L3_EN, L3_EN, L4_GABRG1_EN, L4_LRRK1_EN, L4_MME_EN, L4_NPFFR2_EN, L5_L6_FRMD6_EN, L5_L6_HTR2C_EN, L5_L6_NTNG2_EN, L5_L6_SEMA3E_EN, MYO5B_IN, NPNT_IN, OPC, SST_IN, VIP_IN,	17
PSAP	CXCL14_IN, KIT_IN, L2_EN, L2_L3_EN, L3_EN, L4_GABRG1_EN, L4_LRRK1_EN, L4_MME_EN, L5_L6_FRMD6_EN, L5_L6_NTNG2_EN, L5_L6_SEMA3E_EN, MYO5B_IN, OL_A, OL_C, OPC, SST_IN, VIP_IN,	17
RPL15	KIT_IN, L2_EN, L2_L3_EN, L3_EN, L4_GABRG1_EN, L4_LRRK1_EN, L4_MME_EN, L5_L6_FRMD6_EN, L5_L6_NTNG2_EN, L5_L6_SEMA3E_EN, MG, MYO5B_IN, OL_A, OL_C, OPC, SST_IN, VIP_IN,	17
TUBA1B	CXCL14_IN, GM_AS, KIT_IN, L3_EN, L4_LRRK1_EN, L4_MME_EN, L5_L6_HTR2C_EN, L5_L6_NTNG2_EN, L5_L6_SEMA3E_EN, MYO5B_IN, OL_A, OL_C, OL_Stress, OPC, SST_IN, VIP_IN, WM_AS,	17
MT-CO3	GM_AS, L2_L3_EN, L3_EN, L4_LRRK1_EN, L4_MME_EN, L5_L6_FRMD6_EN, L5_L6_HTR2C_EN, L5_L6_NTNG2_EN, L5_L6_SEMA3E_EN, MYO5B_IN, NPNT_IN, OL_A, OL_C, OL_Stress, OPC, WM_AS,	16
RPL13A	CXCL14_IN, KIT_IN, L2_EN, L2_L3_EN, L3_EN, L4_GABRG1_EN, L4_LRRK1_EN, L4_MME_EN, L5_L6_FRMD6_EN, L5_L6_SEMA3E_EN, MYO5B_IN, OL_C, OL_Stress, OPC, SST_IN, VIP_IN,	16
RPL28	KIT_IN, L2_EN, L2_L3_EN, L3_EN, L4_GABRG1_EN, L4_LRRK1_EN, L4_MME_EN, L5_L6_FRMD6_EN, L5_L6_NTNG2_EN, L5_L6_SEMA3E_EN, MG, MYO5B_IN, OL_A, OL_C, OPC, VIP_IN,	16
SLC22A17	CXCL14_IN, KIT_IN, L2_EN, L2_L3_EN, L3_EN, L4_GABRG1_EN, L4_LRRK1_EN, L4_MME_EN, L5_L6_FRMD6_EN, L5_L6_NTNG2_EN, L5_L6_SEMA3E_EN, MYO5B_IN, OL_C, OPC, SST_IN, VIP_IN,	16
UBC	GM_AS, KIT_IN, L2_EN, L2_L3_EN, L3_EN, L4_LRRK1_EN, L4_MME_EN, L5_L6_FRMD6_EN, L5_L6_SEMA3E_EN, MYO5B_IN, OL_A, OL_C, OL_Stress, OPC, SST_IN, VIP_IN,	16
YWHAB	GM_AS, KIT_IN, L2_L3_EN, L3_EN, L4_GABRG1_EN, L4_LRRK1_EN, L4_MME_EN, L4_NPFFR2_EN, L5_L6_FRMD6_EN, L5_L6_HTR2C_EN, L5_L6_NTNG2_EN, L5_L6_SEMA3E_EN, MYO5B_IN, OL_C, OPC, VIP_IN,	16
APLP1	CXCL14_IN, GM_AS, KIT_IN, L2_EN, L2_L3_EN, L3_EN, L4_GABRG1_EN, L4_LRRK1_EN, L4_MME_EN, L5_L6_FRMD6_EN, L5_L6_NTNG2_EN, MYO5B_IN, OPC, SST_IN, VIP_IN,	15
APOO	GM_AS, KIT_IN, L2_EN, L2_L3_EN, L3_EN, L4_GABRG1_EN, L4_LRRK1_EN, L4_MME_EN, L5_L6_FRMD6_EN, L5_L6_NTNG2_EN, MYO5B_IN, OL_C, OPC, SST_IN, VIP_IN,	15
COX4I1	KIT_IN, L2_EN, L2_L3_EN, L3_EN, L4_GABRG1_EN, L4_LRRK1_EN, L4_MME_EN, L5_L6_FRMD6_EN, L5_L6_NTNG2_EN, L5_L6_SEMA3E_EN, MYO5B_IN, OL_C, OPC, SST_IN, VIP_IN,	15
NDUFA4	KIT_IN, L2_EN, L2_L3_EN, L3_EN, L4_GABRG1_EN, L4_LRRK1_EN, L4_MME_EN, L5_L6_FRMD6_EN, L5_L6_NTNG2_EN, L5_L6_SEMA3E_EN, MYO5B_IN, OL_C, OPC, SST_IN, VIP_IN,	15
NORAD	GM_AS, L2_EN, L2_L3_EN, L3_EN, L4_LRRK1_EN, L4_MME_EN, L5_L6_FRMD6_EN, L5_L6_HTR2C_EN, L5_L6_NTNG2_EN, L5_L6_SEMA3E_EN, MYO5B_IN, OL_A, OL_C, OPC, SST_IN,	15
RPL34	CXCL14_IN, KIT_IN, L2_EN, L2_L3_EN, L3_EN, L4_GABRG1_EN, L4_LRRK1_EN, L4_MME_EN, L4_NPFFR2_EN, L5_L6_NTNG2_EN, MYO5B_IN, OL_C, OPC, SST_IN, VIP_IN,	15
RPL38	KIT_IN, L2_EN, L2_L3_EN, L3_EN, L4_GABRG1_EN, L4_LRRK1_EN, L4_MME_EN, L5_L6_FRMD6_EN, L5_L6_NTNG2_EN, MG, MYO5B_IN, OL_A, OL_C, SST_IN, VIP_IN,	15
RPLP2	KIT_IN, L2_L3_EN, L3_EN, L4_GABRG1_EN, L4_LRRK1_EN, L4_MME_EN, L5_L6_FRMD6_EN, L5_L6_SEMA3E_EN, MYO5B_IN, OL_A, OL_C, OL_Stress, OPC, SST_IN, VIP_IN,	15
RPS27A	CXCL14_IN, GM_AS, KIT_IN, L2_EN, L2_L3_EN, L3_EN, L4_GABRG1_EN, L4_LRRK1_EN, L4_MME_EN, L5_L6_FRMD6_EN, MG, MYO5B_IN, OL_C, OPC, VIP_IN,	15
SELENOW	KIT_IN, L2_EN, L2_L3_EN, L3_EN, L4_GABRG1_EN, L4_LRRK1_EN, L4_MME_EN, L5_L6_FRMD6_EN, L5_L6_NTNG2_EN, L5_L6_SEMA3E_EN, MYO5B_IN, OL_A, OL_C, OPC, VIP_IN,	15
SEZ6L2	CXCL14_IN, KIT_IN, L2_EN, L2_L3_EN, L3_EN, L4_GABRG1_EN, L4_LRRK1_EN, L4_MME_EN, L4_NPFFR2_EN, L5_L6_FRMD6_EN, L5_L6_SEMA3E_EN, MYO5B_IN, OL_C, SST_IN, VIP_IN,	15
THY1	CXCL14_IN, GRAN_EN, KIT_IN, L2_L3_EN, L3_EN, L4_LRRK1_EN, L4_MME_EN, L4_NPFFR2_EN, L5_L6_NTNG2_EN, L5_L6_SEMA3E_EN, MYO5B_IN, OL_C, OPC, SST_IN, VIP_IN,	15
TPT1	L2_EN, L2_L3_EN, L3_EN, L4_GABRG1_EN, L4_LRRK1_EN, L5_L6_FRMD6_EN, L5_L6_NTNG2_EN, L5_L6_SEMA3E_EN, MG, MYO5B_IN, OL_A, OL_C, OPC, SST_IN, VIP_IN,	15
TXNRD1	L2_EN, L2_L3_EN, L3_EN, L4_GABRG1_EN, L4_LRRK1_EN, L4_MME_EN, L4_NPFFR2_EN, L5_L6_FRMD6_EN, L5_L6_SEMA3E_EN, MG, MYO5B_IN, OL_A, OL_C, OPC, VIP_IN,	15
CFL1	KIT_IN, L2_EN, L2_L3_EN, L3_EN, L4_GABRG1_EN, L4_LRRK1_EN, L4_MME_EN, L5_L6_FRMD6_EN, L5_L6_SEMA3E_EN, MYO5B_IN, OL_A, OL_C, OPC, VIP_IN,	14
COX7C	KIT_IN, L2_EN, L2_L3_EN, L3_EN, L4_GABRG1_EN, L4_LRRK1_EN, L4_MME_EN, L5_L6_FRMD6_EN, L5_L6_SEMA3E_EN, MG, MYO5B_IN, OL_C, SST_IN, VIP_IN,	14
FTH1	CXCL14_IN, KIT_IN, L2_EN, L2_L3_EN, L3_EN, L4_LRRK1_EN, L4_NPFFR2_EN, L5_L6_NTNG2_EN, L5_L6_SEMA3E_EN, MYO5B_IN, OL_A, OL_C, OPC, SST_IN,	14
HINT1	KIT_IN, L2_EN, L2_L3_EN, L3_EN, L4_GABRG1_EN, L4_LRRK1_EN, L4_MME_EN, L5_L6_FRMD6_EN, L5_L6_NTNG2_EN, L5_L6_SEMA3E_EN, MYO5B_IN, OL_C, SST_IN, VIP_IN,	14
RPL19	L2_EN, L2_L3_EN, L3_EN, L4_GABRG1_EN, L4_LRRK1_EN, L4_MME_EN, L5_L6_FRMD6_EN, L5_L6_NTNG2_EN, MYO5B_IN, OL_A, OL_C, OL_Stress, OPC, VIP_IN,	14
RPL35A	KIT_IN, L2_EN, L2_L3_EN, L3_EN, L4_GABRG1_EN, L4_LRRK1_EN, L4_MME_EN, L5_L6_NTNG2_EN, MG, MYO5B_IN, OL_C, OPC, SST_IN, VIP_IN,	14
RPS14	L2_EN, L2_L3_EN, L3_EN, L4_GABRG1_EN, L4_LRRK1_EN, L4_MME_EN, L5_L6_FRMD6_EN, L5_L6_NTNG2_EN, L5_L6_SEMA3E_EN, MG, MYO5B_IN, OL_C, OPC, VIP_IN,	14
RPS19	KIT_IN, L2_EN, L2_L3_EN, L3_EN, L4_GABRG1_EN, L4_LRRK1_EN, L5_L6_NTNG2_EN, L5_L6_SEMA3E_EN, MYO5B_IN, OL_A, OL_C, OPC, SST_IN, VIP_IN,	14
RPS20	GM_AS, L2_EN, L2_L3_EN, L3_EN, L4_GABRG1_EN, L4_LRRK1_EN, L4_MME_EN, L5_L6_FRMD6_EN, L5_L6_SEMA3E_EN, MYO5B_IN, OL_A, OL_C, OPC, VIP_IN,	14
RPS25	KIT_IN, L2_EN, L2_L3_EN, L3_EN, L4_GABRG1_EN, L4_LRRK1_EN, L4_MME_EN, L5_L6_FRMD6_EN, MYO5B_IN, OL_A, OL_C, OPC, SST_IN, VIP_IN,	14
TUBB2A	KIT_IN, L2_EN, L2_L3_EN, L3_EN, L4_GABRG1_EN, L4_LRRK1_EN, L4_MME_EN, L5_L6_FRMD6_EN, L5_L6_SEMA3E_EN, MYO5B_IN, OL_C, OPC, SST_IN, VIP_IN,	14
YWHAG	CXCL14_IN, KIT_IN, L2_EN, L2_L3_EN, L3_EN, L4_LRRK1_EN, L4_MME_EN, L5_L6_FRMD6_EN, L5_L6_SEMA3E_EN, MYO5B_IN, OL_C, OPC, SST_IN, VIP_IN,	14
YWHAH	GRAN_EN, L2_L3_EN, L3_EN, L4_GABRG1_EN, L4_LRRK1_EN, L4_MME_EN, L4_NPFFR2_EN, L5_L6_FRMD6_EN, L5_L6_NTNG2_EN, L5_L6_SEMA3E_EN, MYO5B_IN, OL_C, SST_IN, VIP_IN,	14
APLP2	L2_EN, L2_L3_EN, L3_EN, L4_GABRG1_EN, L4_MME_EN, L4_NPFFR2_EN, L5_L6_FRMD6_EN, L5_L6_NTNG2_EN, L5_L6_SEMA3E_EN, MYO5B_IN, OL_C, OPC, SST_IN,	13
ARPP19	L2_EN, L2_L3_EN, L3_EN, L4_GABRG1_EN, L4_LRRK1_EN, L4_MME_EN, L4_NPFFR2_EN, L5_L6_FRMD6_EN, L5_L6_NTNG2_EN, L5_L6_SEMA3E_EN, OL_A, OL_C, OPC,	13
BEX2	KIT_IN, L2_EN, L2_L3_EN, L3_EN, L4_GABRG1_EN, L4_LRRK1_EN, L4_MME_EN, L5_L6_FRMD6_EN, L5_L6_SEMA3E_EN, MYO5B_IN, OL_C, SST_IN, VIP_IN,	13
CKB	CXCL14_IN, KIT_IN, L3_EN, L4_GABRG1_EN, L4_LRRK1_EN, L4_MME_EN, L4_NPFFR2_EN, L5_L6_SEMA3E_EN, MG, MYO5B_IN, OL_C, SST_IN, VIP_IN,	13
FAU	L2_EN, L2_L3_EN, L3_EN, L4_GABRG1_EN, L4_LRRK1_EN, L4_MME_EN, L5_L6_FRMD6_EN, L5_L6_SEMA3E_EN, MG, MYO5B_IN, OL_C, OPC, VIP_IN,	13
GNAS	GM_AS, KIT_IN, L4_MME_EN, L5_L6_FRMD6_EN, L5_L6_HTR2C_EN, L5_L6_SEMA3E_EN, MYO5B_IN, NPNT_IN, OL_A, OL_C, OL_Stress, OPC, SST_IN,	13
H3F3B	L2_EN, L2_L3_EN, L3_EN, L4_GABRG1_EN, L4_LRRK1_EN, L5_L6_FRMD6_EN, L5_L6_SEMA3E_EN, MYO5B_IN, OL_A, OL_C, OPC, SST_IN, VIP_IN,	13
MAP1B	CXCL14_IN, GM_AS, KIT_IN, L3_EN, L4_GABRG1_EN, L4_LRRK1_EN, L5_L6_HTR2C_EN, L5_L6_SEMA3E_EN, MYO5B_IN, OL_C, OPC, VIP_IN, WM_AS,	13
MT-CO2	GM_AS, L4_LRRK1_EN, L4_MME_EN, L5_L6_FRMD6_EN, L5_L6_HTR2C_EN, L5_L6_NTNG2_EN, L5_L6_SEMA3E_EN, MG, OL_A, OL_C, OL_Stress, OPC, WM_AS,	13
MT-CYB	GM_AS, L4_LRRK1_EN, L4_MME_EN, L5_L6_FRMD6_EN, L5_L6_HTR2C_EN, L5_L6_NTNG2_EN, L5_L6_SEMA3E_EN, MG, OL_A, OL_C, OL_Stress, OPC, WM_AS,	13
MTCH1	CXCL14_IN, GM_AS, KIT_IN, L2_L3_EN, L3_EN, L4_LRRK1_EN, L4_MME_EN, L5_L6_FRMD6_EN, L5_L6_NTNG2_EN, L5_L6_SEMA3E_EN, MYO5B_IN, OL_C, VIP_IN,	13
PLD3	CXCL14_IN, GM_AS, L2_EN, L2_L3_EN, L3_EN, L4_LRRK1_EN, L4_MME_EN, L5_L6_FRMD6_EN, L5_L6_SEMA3E_EN, MG, MYO5B_IN, OPC, VIP_IN,	13
RPL18	L2_EN, L2_L3_EN, L3_EN, L4_GABRG1_EN, L4_LRRK1_EN, L4_MME_EN, L5_L6_FRMD6_EN, L5_L6_SEMA3E_EN, MG, MYO5B_IN, OL_C, OPC, VIP_IN,	13
RPL36	KIT_IN, L2_EN, L2_L3_EN, L3_EN, L4_GABRG1_EN, L4_LRRK1_EN, L4_MME_EN, L5_L6_FRMD6_EN, MYO5B_IN, OL_A, OL_C, OPC, VIP_IN,	13
RPL37A	CXCL14_IN, KIT_IN, L2_EN, L2_L3_EN, L3_EN, L4_GABRG1_EN, L4_LRRK1_EN, L4_MME_EN, L5_L6_FRMD6_EN, MYO5B_IN, OL_C, OPC, VIP_IN,	13
RPS23	GRAN_EN, L2_EN, L2_L3_EN, L3_EN, L4_GABRG1_EN, L4_LRRK1_EN, L5_L6_FRMD6_EN, MYO5B_IN, OL_A, OL_C, OPC, SST_IN, VIP_IN,	13
SARAF	L2_EN, L2_L3_EN, L3_EN, L4_LRRK1_EN, L5_L6_FRMD6_EN, L5_L6_HTR2C_EN, L5_L6_SEMA3E_EN, MYO5B_IN, OL_A, OL_C, OPC, SST_IN, VIP_IN,	13
TMA7	KIT_IN, L2_EN, L2_L3_EN, L3_EN, L4_GABRG1_EN, L4_LRRK1_EN, L4_MME_EN, L5_L6_FRMD6_EN, L5_L6_SEMA3E_EN, MYO5B_IN, OL_C, SST_IN, VIP_IN,	13
UBB	KIT_IN, L3_EN, L4_GABRG1_EN, L4_LRRK1_EN, L4_MME_EN, L5_L6_FRMD6_EN, MG, MYO5B_IN, OL_A, OL_C, OPC, SST_IN, VIP_IN,	13
USP11	CXCL14_IN, L2_EN, L2_L3_EN, L3_EN, L4_GABRG1_EN, L4_LRRK1_EN, L4_MME_EN, L5_L6_FRMD6_EN, L5_L6_SEMA3E_EN, MYO5B_IN, OL_C, SST_IN, VIP_IN,	13
B2M	GM_AS, KIT_IN, L2_EN, L3_EN, L5_L6_FRMD6_EN, L5_L6_SEMA3E_EN, MYO5B_IN, OL_A, OL_C, OL_Stress, OPC, VIP_IN,	12
BEX4	L2_EN, L2_L3_EN, L3_EN, L4_GABRG1_EN, L4_LRRK1_EN, L4_MME_EN, L5_L6_FRMD6_EN, L5_L6_SEMA3E_EN, MYO5B_IN, OL_C, SST_IN, VIP_IN,	12
EEF1A1	CXCL14_IN, KIT_IN, L2_L3_EN, L3_EN, L4_GABRG1_EN, L4_LRRK1_EN, L4_MME_EN, MYO5B_IN, OL_C, OPC, SST_IN, VIP_IN,	12
ENO1	GM_AS, L2_EN, L2_L3_EN, L3_EN, L4_GABRG1_EN, L4_LRRK1_EN, L4_MME_EN, L5_L6_FRMD6_EN, L5_L6_SEMA3E_EN, MYO5B_IN, OL_C, VIP_IN,	12
MAP1A	KIT_IN, L2_EN, L2_L3_EN, L3_EN, L4_GABRG1_EN, L4_LRRK1_EN, L5_L6_FRMD6_EN, L5_L6_SEMA3E_EN, MYO5B_IN, OL_C, SST_IN, VIP_IN,	12
MT-ND1	GM_AS, L4_LRRK1_EN, L4_MME_EN, L5_L6_FRMD6_EN, L5_L6_NTNG2_EN, L5_L6_SEMA3E_EN, MG, OL_A, OL_C, OL_Stress, OPC, WM_AS,	12
MT-ND5	GM_AS, L3_EN, L4_GABRG1_EN, L4_LRRK1_EN, L4_MME_EN, L5_L6_FRMD6_EN, L5_L6_NTNG2_EN, L5_L6_SEMA3E_EN, OL_A, OL_C, OPC, WM_AS,	12
PGAM1	KIT_IN, L2_EN, L2_L3_EN, L3_EN, L4_LRRK1_EN, L4_MME_EN, L5_L6_FRMD6_EN, L5_L6_SEMA3E_EN, MYO5B_IN, OL_C, SST_IN, VIP_IN,	12
PGM2L1	KIT_IN, L2_EN, L2_L3_EN, L3_EN, L4_GABRG1_EN, L4_LRRK1_EN, L4_MME_EN, L4_NPFFR2_EN, L5_L6_HTR2C_EN, L5_L6_SEMA3E_EN, MYO5B_IN, VIP_IN,	12
RAB3A	KIT_IN, L2_EN, L2_L3_EN, L3_EN, L4_GABRG1_EN, L4_LRRK1_EN, L4_MME_EN, L5_L6_FRMD6_EN, L5_L6_SEMA3E_EN, MYO5B_IN, SST_IN, VIP_IN,	12
RAB6B	L2_EN, L2_L3_EN, L3_EN, L4_LRRK1_EN, L4_MME_EN, L4_NPFFR2_EN, L5_L6_FRMD6_EN, L5_L6_SEMA3E_EN, MYO5B_IN, OL_C, SST_IN, VIP_IN,	12
RPL11	L2_EN, L2_L3_EN, L3_EN, L4_GABRG1_EN, L4_LRRK1_EN, L5_L6_FRMD6_EN, L5_L6_NTNG2_EN, MG, MYO5B_IN, OL_C, OPC, VIP_IN,	12
RPL27A	L2_EN, L2_L3_EN, L3_EN, L4_GABRG1_EN, L4_LRRK1_EN, L4_MME_EN, L5_L6_FRMD6_EN, L5_L6_SEMA3E_EN, MYO5B_IN, OL_C, OPC, VIP_IN,	12
RPL31	GM_AS, KIT_IN, L2_L3_EN, L3_EN, L4_GABRG1_EN, L4_LRRK1_EN, L4_MME_EN, L5_L6_FRMD6_EN, MYO5B_IN, OL_C, OPC, VIP_IN,	12
RPL6	GRAN_EN, KIT_IN, L2_EN, L2_L3_EN, L3_EN, L4_GABRG1_EN, L4_LRRK1_EN, L4_MME_EN, L5_L6_NTNG2_EN, MYO5B_IN, OL_C, VIP_IN,	12
RPL7	GRAN_EN, L2_EN, L2_L3_EN, L3_EN, L4_GABRG1_EN, L4_LRRK1_EN, L5_L6_FRMD6_EN, L5_L6_NTNG2_EN, MG, OL_C, OPC, VIP_IN,	12
RPS24	KIT_IN, L2_EN, L2_L3_EN, L3_EN, L4_GABRG1_EN, L4_LRRK1_EN, L4_MME_EN, L5_L6_FRMD6_EN, MYO5B_IN, OL_C, OPC, VIP_IN,	12
RPS4X	GRAN_EN, L2_EN, L2_L3_EN, L3_EN, L4_GABRG1_EN, L4_LRRK1_EN, L4_MME_EN, L5_L6_NTNG2_EN, MG, MYO5B_IN, OL_C, VIP_IN,	12
RPS8	L2_EN, L2_L3_EN, L3_EN, L4_GABRG1_EN, L4_LRRK1_EN, L4_MME_EN, L5_L6_FRMD6_EN, MYO5B_IN, OL_C, OPC, SST_IN, VIP_IN,	12
SOD1	KIT_IN, L2_L3_EN, L3_EN, L4_GABRG1_EN, L4_LRRK1_EN, L4_MME_EN, L5_L6_NTNG2_EN, MYO5B_IN, OL_A, OL_C, SST_IN, VIP_IN,	12
SRP14	KIT_IN, L2_EN, L2_L3_EN, L3_EN, L4_GABRG1_EN, L4_LRRK1_EN, L4_MME_EN, L5_L6_FRMD6_EN, MYO5B_IN, OL_C, SST_IN, VIP_IN,	12
STMN2	CXCL14_IN, GRAN_EN, KIT_IN, L3_EN, L4_GABRG1_EN, L4_LRRK1_EN, L5_L6_HTR2C_EN, L5_L6_NTNG2_EN, MYO5B_IN, OL_C, SST_IN, VIP_IN,	12
TSPAN7	L2_EN, L2_L3_EN, L3_EN, L4_LRRK1_EN, L5_L6_FRMD6_EN, L5_L6_NTNG2_EN, L5_L6_SEMA3E_EN, MYO5B_IN, OL_C, OPC, SST_IN, VIP_IN,	12
AP2M1	L2_EN, L2_L3_EN, L3_EN, L4_GABRG1_EN, L4_LRRK1_EN, L4_MME_EN, L5_L6_FRMD6_EN, L5_L6_SEMA3E_EN, MYO5B_IN, OL_C, VIP_IN,	11
ATP5F1E	KIT_IN, L2_EN, L2_L3_EN, L3_EN, L4_GABRG1_EN, L4_LRRK1_EN, L5_L6_FRMD6_EN, MYO5B_IN, OL_A, OL_C, VIP_IN,	11
ATP5IF1	L2_EN, L2_L3_EN, L3_EN, L4_GABRG1_EN, L4_LRRK1_EN, L4_MME_EN, L5_L6_FRMD6_EN, L5_L6_SEMA3E_EN, MYO5B_IN, OL_C, VIP_IN,	11
COX5B	L2_EN, L2_L3_EN, L3_EN, L4_GABRG1_EN, L4_LRRK1_EN, L5_L6_FRMD6_EN, L5_L6_SEMA3E_EN, MYO5B_IN, OL_C, OL_Stress, VIP_IN,	11
COX6C	L2_EN, L2_L3_EN, L3_EN, L4_GABRG1_EN, L4_LRRK1_EN, L4_MME_EN, L5_L6_FRMD6_EN, MYO5B_IN, OL_C, SST_IN, VIP_IN,	11
EIF4A2	CXCL14_IN, GRAN_EN, KIT_IN, L3_EN, L4_GABRG1_EN, L4_LRRK1_EN, L5_L6_NTNG2_EN, MYO5B_IN, OL_C, SST_IN, VIP_IN,	11
GDI1	GM_AS, L3_EN, L4_LRRK1_EN, L5_L6_FRMD6_EN, L5_L6_HTR2C_EN, L5_L6_SEMA3E_EN, MYO5B_IN, OL_A, OL_C, OPC, SST_IN,	11
GPX4	L2_L3_EN, L3_EN, L4_GABRG1_EN, L4_LRRK1_EN, L4_MME_EN, L5_L6_FRMD6_EN, L5_L6_SEMA3E_EN, MYO5B_IN, OL_C, SST_IN, VIP_IN,	11
KIF1A	GM_AS, L2_EN, L2_L3_EN, L3_EN, L4_LRRK1_EN, L5_L6_FRMD6_EN, L5_L6_NTNG2_EN, L5_L6_SEMA3E_EN, MYO5B_IN, SST_IN, VIP_IN,	11
MT-ND2	GM_AS, L4_LRRK1_EN, L5_L6_FRMD6_EN, L5_L6_HTR2C_EN, L5_L6_NTNG2_EN, MG, OL_A, OL_C, OL_Stress, OPC, WM_AS,	11
MT-ND4	GM_AS, L4_LRRK1_EN, L5_L6_FRMD6_EN, L5_L6_HTR2C_EN, L5_L6_NTNG2_EN, MG, OL_A, OL_C, OL_Stress, OPC, WM_AS,	11
NDUFS5	L2_EN, L2_L3_EN, L3_EN, L4_GABRG1_EN, L4_LRRK1_EN, L4_MME_EN, L5_L6_FRMD6_EN, L5_L6_SEMA3E_EN, MYO5B_IN, OL_C, VIP_IN,	11
PEA15	L2_EN, L2_L3_EN, L3_EN, L4_GABRG1_EN, L4_LRRK1_EN, L4_MME_EN, L5_L6_FRMD6_EN, L5_L6_SEMA3E_EN, MYO5B_IN, OL_C, VIP_IN,	11
RPL14	KIT_IN, L2_EN, L2_L3_EN, L3_EN, L4_GABRG1_EN, L4_LRRK1_EN, L4_MME_EN, MG, MYO5B_IN, OL_C, VIP_IN,	11
RPS9	L2_EN, L2_L3_EN, L3_EN, L4_GABRG1_EN, L4_LRRK1_EN, L5_L6_FRMD6_EN, MG, OL_A, OL_C, OPC, VIP_IN,	11
RTN4	CXCL14_IN, L2_L3_EN, L3_EN, L4_LRRK1_EN, L4_MME_EN, L5_L6_HTR2C_EN, L5_L6_SEMA3E_EN, MYO5B_IN, NPNT_IN, SST_IN, VIP_IN,	11
TMEM59L	L2_EN, L2_L3_EN, L3_EN, L4_LRRK1_EN, L4_MME_EN, L5_L6_FRMD6_EN, L5_L6_NTNG2_EN, L5_L6_SEMA3E_EN, MYO5B_IN, OL_C, VIP_IN,	11
TPI1	L2_EN, L2_L3_EN, L3_EN, L4_GABRG1_EN, L4_LRRK1_EN, L4_MME_EN, L5_L6_FRMD6_EN, L5_L6_SEMA3E_EN, MYO5B_IN, OL_C, VIP_IN,	11
TSPYL1	L2_L3_EN, L3_EN, L4_GABRG1_EN, L4_LRRK1_EN, L4_NPFFR2_EN, L5_L6_FRMD6_EN, L5_L6_NTNG2_EN, L5_L6_SEMA3E_EN, MYO5B_IN, OL_C, SST_IN,	11
TUBB4A	L2_EN, L2_L3_EN, L3_EN, L4_GABRG1_EN, L4_LRRK1_EN, L5_L6_FRMD6_EN, L5_L6_SEMA3E_EN, MYO5B_IN, OL_C, OPC, SST_IN,	11
ARF1	L2_EN, L2_L3_EN, L3_EN, L4_GABRG1_EN, L4_LRRK1_EN, L4_MME_EN, L5_L6_FRMD6_EN, L5_L6_SEMA3E_EN, MYO5B_IN, OL_C,	10
ATP5F1B	L2_EN, L2_L3_EN, L3_EN, L4_GABRG1_EN, L4_LRRK1_EN, L4_MME_EN, L5_L6_FRMD6_EN, L5_L6_SEMA3E_EN, MYO5B_IN, VIP_IN,	10
ATP5MPL	L2_EN, L2_L3_EN, L3_EN, L4_GABRG1_EN, L4_LRRK1_EN, L5_L6_FRMD6_EN, L5_L6_SEMA3E_EN, MYO5B_IN, OL_C, VIP_IN,	10
ATP6V0B	L2_EN, L2_L3_EN, L3_EN, L4_GABRG1_EN, L4_LRRK1_EN, L5_L6_FRMD6_EN, L5_L6_SEMA3E_EN, MYO5B_IN, OL_C, VIP_IN,	10
ATP6V1E1	L2_L3_EN, L3_EN, L4_GABRG1_EN, L4_LRRK1_EN, L4_MME_EN, L5_L6_FRMD6_EN, L5_L6_SEMA3E_EN, MYO5B_IN, OL_C, VIP_IN,	10
B4GAT1	KIT_IN, L2_EN, L2_L3_EN, L3_EN, L4_GABRG1_EN, L4_LRRK1_EN, L5_L6_FRMD6_EN, L5_L6_SEMA3E_EN, MYO5B_IN, VIP_IN,	10
BAIAP2L1	L2_EN, L2_L3_EN, L3_EN, L4_GABRG1_EN, L4_LRRK1_EN, L5_L6_FRMD6_EN, MG, MYO5B_IN, OL_C, VIP_IN,	10
BSG	L2_EN, L2_L3_EN, L3_EN, L4_LRRK1_EN, L4_MME_EN, L5_L6_FRMD6_EN, L5_L6_SEMA3E_EN, MYO5B_IN, OL_C, VIP_IN,	10
CHCHD2	L2_EN, L2_L3_EN, L3_EN, L4_GABRG1_EN, L4_LRRK1_EN, L5_L6_FRMD6_EN, L5_L6_SEMA3E_EN, MYO5B_IN, OL_C, VIP_IN,	10
COX6B1	L2_EN, L2_L3_EN, L3_EN, L4_GABRG1_EN, L4_LRRK1_EN, L5_L6_FRMD6_EN, L5_L6_SEMA3E_EN, MYO5B_IN, OL_C, VIP_IN,	10
DDX5	L2_EN, L2_L3_EN, L3_EN, L4_GABRG1_EN, L4_LRRK1_EN, L4_NPFFR2_EN, L5_L6_NTNG2_EN, L5_L6_SEMA3E_EN, MYO5B_IN, VIP_IN,	10
DYNLRB1	L2_L3_EN, L3_EN, L4_GABRG1_EN, L4_LRRK1_EN, L4_MME_EN, L5_L6_FRMD6_EN, L5_L6_SEMA3E_EN, MYO5B_IN, OL_C, VIP_IN,	10
EID1	KIT_IN, L3_EN, L4_GABRG1_EN, L4_LRRK1_EN, L4_MME_EN, L5_L6_FRMD6_EN, L5_L6_SEMA3E_EN, MYO5B_IN, OL_C, VIP_IN,	10
FKBP8	L2_EN, L3_EN, L4_GABRG1_EN, L4_LRRK1_EN, L4_MME_EN, L5_L6_FRMD6_EN, L5_L6_SEMA3E_EN, MYO5B_IN, OL_C, VIP_IN,	10
HSPA8	GRAN_EN, L2_L3_EN, L3_EN, L4_GABRG1_EN, L4_MME_EN, L5_L6_FRMD6_EN, L5_L6_SEMA3E_EN, MYO5B_IN, OL_C, VIP_IN,	10
ITM2C	KIT_IN, L2_EN, L2_L3_EN, L3_EN, L4_GABRG1_EN, L4_LRRK1_EN, L5_L6_SEMA3E_EN, MYO5B_IN, OPC, VIP_IN,	10
LDHA	L2_EN, L2_L3_EN, L3_EN, L4_GABRG1_EN, L4_LRRK1_EN, L4_MME_EN, L5_L6_FRMD6_EN, L5_L6_SEMA3E_EN, MYO5B_IN, VIP_IN,	10
MORF4L1	L2_L3_EN, L3_EN, L4_GABRG1_EN, L4_LRRK1_EN, L4_MME_EN, L5_L6_NTNG2_EN, MYO5B_IN, OL_C, OPC, VIP_IN,	10
MT-ATP6	GM_AS, L5_L6_FRMD6_EN, L5_L6_HTR2C_EN, L5_L6_NTNG2_EN, L5_L6_SEMA3E_EN, OL_A, OL_C, OL_Stress, OPC, WM_AS,	10
NAPB	L2_EN, L2_L3_EN, L3_EN, L4_LRRK1_EN, L4_MME_EN, L5_L6_FRMD6_EN, L5_L6_SEMA3E_EN, MYO5B_IN, SST_IN, VIP_IN,	10
PEG10	KIT_IN, L2_EN, L2_L3_EN, L3_EN, L4_GABRG1_EN, L4_LRRK1_EN, L5_L6_FRMD6_EN, L5_L6_SEMA3E_EN, OL_C, VIP_IN,	10
PGRMC1	L2_EN, L2_L3_EN, L3_EN, L4_LRRK1_EN, L5_L6_FRMD6_EN, L5_L6_SEMA3E_EN, MYO5B_IN, OL_C, OPC, SST_IN,	10
PLEKHA7	L2_EN, L2_L3_EN, L3_EN, L4_GABRG1_EN, L4_LRRK1_EN, L5_L6_FRMD6_EN, MYO5B_IN, OL_C, OPC, VIP_IN,	10
PREPL	GM_AS, L2_EN, L5_L6_HTR2C_EN, L5_L6_SEMA3E_EN, MYO5B_IN, OL_A, OL_C, OPC, SST_IN, VIP_IN,	10
RAN	GRAN_EN, L2_EN, L2_L3_EN, L3_EN, L4_GABRG1_EN, L4_LRRK1_EN, L4_MME_EN, L5_L6_FRMD6_EN, MYO5B_IN, VIP_IN,	10
REEP5	KIT_IN, L2_L3_EN, L3_EN, L4_GABRG1_EN, L4_LRRK1_EN, L4_MME_EN, L5_L6_SEMA3E_EN, MYO5B_IN, SST_IN, VIP_IN,	10
RHBDD2	L2_EN, L2_L3_EN, L3_EN, L4_LRRK1_EN, L4_MME_EN, L5_L6_FRMD6_EN, L5_L6_SEMA3E_EN, MYO5B_IN, SST_IN, VIP_IN,	10
RPL23A	L2_EN, L2_L3_EN, L3_EN, L4_GABRG1_EN, L4_LRRK1_EN, L5_L6_FRMD6_EN, MYO5B_IN, OL_C, OPC, VIP_IN,	10
RPL3	L2_EN, L2_L3_EN, L3_EN, L4_GABRG1_EN, L4_LRRK1_EN, L4_MME_EN, L5_L6_FRMD6_EN, MYO5B_IN, OL_C, VIP_IN,	10
RPL35	KIT_IN, L2_L3_EN, L3_EN, L4_GABRG1_EN, L4_LRRK1_EN, L4_MME_EN, MYO5B_IN, OL_C, OPC, VIP_IN,	10
RPS11	GM_AS, L2_EN, L2_L3_EN, L3_EN, L4_GABRG1_EN, L4_LRRK1_EN, L5_L6_FRMD6_EN, OL_C, OPC, VIP_IN,	10
RPS16	L2_EN, L2_L3_EN, L3_EN, L4_GABRG1_EN, L4_LRRK1_EN, L5_L6_FRMD6_EN, L5_L6_SEMA3E_EN, MYO5B_IN, OL_C, VIP_IN,	10
RPS27	GM_AS, L2_EN, L2_L3_EN, L3_EN, L4_GABRG1_EN, L4_LRRK1_EN, L5_L6_NTNG2_EN, OL_C, OPC, VIP_IN,	10
RPS3	L2_EN, L2_L3_EN, L3_EN, L4_GABRG1_EN, L4_LRRK1_EN, L4_MME_EN, L5_L6_FRMD6_EN, MYO5B_IN, OL_C, VIP_IN,	10
RPS6	L2_EN, L2_L3_EN, L3_EN, L4_GABRG1_EN, L4_LRRK1_EN, L5_L6_SEMA3E_EN, MYO5B_IN, OL_C, OPC, VIP_IN,	10
SNAP25	GM_AS, KIT_IN, L2_EN, MG, MYO5B_IN, OL_A, OL_C, OL_Stress, OPC, SST_IN,	10
SPOCK2	GM_AS, KIT_IN, L2_EN, L2_L3_EN, L3_EN, L4_LRRK1_EN, L4_MME_EN, MYO5B_IN, SST_IN, VIP_IN,	10
SUB1	L2_EN, L2_L3_EN, L3_EN, L4_GABRG1_EN, L4_LRRK1_EN, L4_MME_EN, L5_L6_FRMD6_EN, L5_L6_SEMA3E_EN, MYO5B_IN, OL_C,	10
SV2A	L2_EN, L3_EN, L4_LRRK1_EN, L5_L6_FRMD6_EN, L5_L6_HTR2C_EN, L5_L6_SEMA3E_EN, MYO5B_IN, OL_C, OPC, VIP_IN,	10
SYN1	KIT_IN, L3_EN, L4_LRRK1_EN, L4_MME_EN, L5_L6_FRMD6_EN, L5_L6_SEMA3E_EN, MYO5B_IN, OL_C, SST_IN, VIP_IN,	10
TERF2IP	L2_EN, L2_L3_EN, L3_EN, L4_LRRK1_EN, L4_MME_EN, L5_L6_FRMD6_EN, L5_L6_SEMA3E_EN, MYO5B_IN, SST_IN, VIP_IN,	10
TUBB	L2_L3_EN, L3_EN, L4_GABRG1_EN, L4_LRRK1_EN, L4_MME_EN, L5_L6_SEMA3E_EN, MYO5B_IN, OL_C, SST_IN, VIP_IN,	10
UQCR10	L2_EN, L2_L3_EN, L3_EN, L4_GABRG1_EN, L4_LRRK1_EN, L5_L6_FRMD6_EN, L5_L6_SEMA3E_EN, MYO5B_IN, OL_C, VIP_IN,	10
WBP2	L2_EN, L2_L3_EN, L3_EN, L4_GABRG1_EN, L4_LRRK1_EN, L4_MME_EN, L5_L6_FRMD6_EN, L5_L6_SEMA3E_EN, MYO5B_IN, OL_C,	10
ATP6V1D	L2_EN, L2_L3_EN, L3_EN, L4_GABRG1_EN, L4_LRRK1_EN, L5_L6_FRMD6_EN, MYO5B_IN, OL_C, VIP_IN,	9
CADM3	L2_EN, L2_L3_EN, L3_EN, L4_LRRK1_EN, L4_MME_EN, L5_L6_FRMD6_EN, L5_L6_NTNG2_EN, L5_L6_SEMA3E_EN, MYO5B_IN,	9
DHFR	L2_L3_EN, L3_EN, L4_LRRK1_EN, L4_MME_EN, L5_L6_FRMD6_EN, L5_L6_SEMA3E_EN, MG, MYO5B_IN, OL_C,	9
ELOB	L2_L3_EN, L3_EN, L4_GABRG1_EN, L4_LRRK1_EN, L5_L6_FRMD6_EN, L5_L6_SEMA3E_EN, MYO5B_IN, OL_C, VIP_IN,	9
LDHB	KIT_IN, L2_L3_EN, L3_EN, L4_GABRG1_EN, L4_LRRK1_EN, MYO5B_IN, OL_C, OPC, VIP_IN,	9
NACA	KIT_IN, L2_L3_EN, L3_EN, L4_GABRG1_EN, L4_LRRK1_EN, L5_L6_FRMD6_EN, MYO5B_IN, OL_C, VIP_IN,	9
NSG2	L3_EN, L4_LRRK1_EN, L4_MME_EN, L5_L6_FRMD6_EN, L5_L6_SEMA3E_EN, MYO5B_IN, OL_C, SST_IN, VIP_IN,	9
PFDN5	L2_EN, L2_L3_EN, L3_EN, L4_GABRG1_EN, L4_LRRK1_EN, L5_L6_FRMD6_EN, MG, OL_C, VIP_IN,	9
PNMA8A	L2_EN, L2_L3_EN, L3_EN, L4_GABRG1_EN, L4_LRRK1_EN, L5_L6_FRMD6_EN, L5_L6_SEMA3E_EN, MYO5B_IN, VIP_IN,	9
RAB11A	L2_EN, L2_L3_EN, L4_GABRG1_EN, L4_LRRK1_EN, L4_NPFFR2_EN, L5_L6_FRMD6_EN, OL_C, OPC, VIP_IN,	9
RPL21	L2_EN, L2_L3_EN, L3_EN, L4_GABRG1_EN, L4_LRRK1_EN, L4_MME_EN, MYO5B_IN, OL_C, VIP_IN,	9
RPL27	L2_EN, L2_L3_EN, L3_EN, L4_GABRG1_EN, L4_LRRK1_EN, L5_L6_FRMD6_EN, MG, OL_C, VIP_IN,	9
RPL29	L2_EN, L2_L3_EN, L3_EN, L4_GABRG1_EN, L4_LRRK1_EN, L5_L6_FRMD6_EN, L5_L6_SEMA3E_EN, OL_C, VIP_IN,	9
RPL30	L2_EN, L2_L3_EN, L3_EN, L4_GABRG1_EN, L4_LRRK1_EN, MG, OL_C, OPC, VIP_IN,	9
RPL37	L2_EN, L2_L3_EN, L3_EN, L4_GABRG1_EN, L4_LRRK1_EN, L5_L6_FRMD6_EN, MG, OL_C, VIP_IN,	9
RPS12	GRAN_EN, L2_EN, L2_L3_EN, L3_EN, L4_GABRG1_EN, L4_LRRK1_EN, L5_L6_FRMD6_EN, OL_C, VIP_IN,	9
RPS28	L2_EN, L2_L3_EN, L3_EN, L4_GABRG1_EN, L4_LRRK1_EN, L5_L6_FRMD6_EN, L5_L6_SEMA3E_EN, OL_C, VIP_IN,	9
SCG5	KIT_IN, L2_L3_EN, L3_EN, L4_GABRG1_EN, L4_LRRK1_EN, L5_L6_FRMD6_EN, L5_L6_SEMA3E_EN, MYO5B_IN, VIP_IN,	9
SKP1	KIT_IN, L2_L3_EN, L3_EN, L4_LRRK1_EN, L4_MME_EN, L5_L6_FRMD6_EN, MYO5B_IN, OL_C, VIP_IN,	9
SLC17A7	GM_AS, L3_EN, L4_LRRK1_EN, L5_L6_FRMD6_EN, L5_L6_NTNG2_EN, L5_L6_SEMA3E_EN, MG, OL_C, OPC,	9
SYT11	L2_L3_EN, L3_EN, L4_LRRK1_EN, L4_MME_EN, L5_L6_FRMD6_EN, L5_L6_NTNG2_EN, L5_L6_SEMA3E_EN, MYO5B_IN, VIP_IN,	9
TAGLN3	KIT_IN, L3_EN, L4_GABRG1_EN, L4_LRRK1_EN, L4_MME_EN, L5_L6_FRMD6_EN, L5_L6_SEMA3E_EN, MYO5B_IN, VIP_IN,	9
UQCRB	L3_EN, L4_GABRG1_EN, L4_LRRK1_EN, L4_MME_EN, L5_L6_FRMD6_EN, MYO5B_IN, OL_C, OPC, VIP_IN,	9
YWHAE	L3_EN, L4_GABRG1_EN, L4_LRRK1_EN, MYO5B_IN, OL_A, OL_C, OPC, SST_IN, VIP_IN,	9
ATP5MD	L2_EN, L3_EN, L4_GABRG1_EN, L4_LRRK1_EN, L5_L6_FRMD6_EN, MYO5B_IN, OL_C, VIP_IN,	8
ATP5PF	L2_EN, L2_L3_EN, L3_EN, L4_GABRG1_EN, L4_LRRK1_EN, MYO5B_IN, OL_C, VIP_IN,	8
ATP6AP1	L2_EN, L2_L3_EN, L3_EN, L4_LRRK1_EN, L5_L6_FRMD6_EN, L5_L6_SEMA3E_EN, MYO5B_IN, VIP_IN,	8
ATP6V0D1	L2_L3_EN, L3_EN, L4_GABRG1_EN, L4_LRRK1_EN, L5_L6_FRMD6_EN, L5_L6_SEMA3E_EN, MYO5B_IN, VIP_IN,	8
ATP6V1B2	L2_EN, L3_EN, L4_LRRK1_EN, L5_L6_FRMD6_EN, L5_L6_SEMA3E_EN, MYO5B_IN, OL_C, VIP_IN,	8
ATP6V1F	L2_EN, L3_EN, L4_GABRG1_EN, L4_LRRK1_EN, L5_L6_FRMD6_EN, L5_L6_SEMA3E_EN, MYO5B_IN, VIP_IN,	8
CCK	GM_AS, L3_EN, L4_LRRK1_EN, L4_MME_EN, L4_NPFFR2_EN, L5_L6_SEMA3E_EN, OL_C, OPC,	8
CIRBP	L3_EN, L4_GABRG1_EN, L4_LRRK1_EN, L4_MME_EN, L5_L6_FRMD6_EN, L5_L6_SEMA3E_EN, MYO5B_IN, VIP_IN,	8
DSTN	KIT_IN, L3_EN, L4_GABRG1_EN, L4_LRRK1_EN, L4_MME_EN, MYO5B_IN, OL_C, VIP_IN,	8
EDF1	L2_L3_EN, L3_EN, L4_GABRG1_EN, L4_LRRK1_EN, L5_L6_FRMD6_EN, L5_L6_SEMA3E_EN, OL_C, VIP_IN,	8
GABARAPL2	L2_EN, L3_EN, L4_GABRG1_EN, L4_LRRK1_EN, L5_L6_FRMD6_EN, MYO5B_IN, OL_C, VIP_IN,	8
GHITM	L2_L3_EN, L3_EN, L4_LRRK1_EN, L5_L6_FRMD6_EN, L5_L6_SEMA3E_EN, MYO5B_IN, OL_C, VIP_IN,	8
GNG3	L2_EN, L2_L3_EN, L3_EN, L4_GABRG1_EN, L4_LRRK1_EN, L5_L6_FRMD6_EN, L5_L6_SEMA3E_EN, MYO5B_IN,	8
GOT1	GRAN_EN, L2_EN, L2_L3_EN, L3_EN, L4_LRRK1_EN, L5_L6_SEMA3E_EN, MYO5B_IN, VIP_IN,	8
KLC1	L2_EN, L3_EN, L4_GABRG1_EN, L4_LRRK1_EN, L4_MME_EN, L5_L6_FRMD6_EN, L5_L6_SEMA3E_EN, MYO5B_IN,	8
MORF4L2	L3_EN, L4_GABRG1_EN, L4_LRRK1_EN, L5_L6_NTNG2_EN, L5_L6_SEMA3E_EN, MYO5B_IN, OL_C, OPC,	8
MT-ND3	L5_L6_FRMD6_EN, L5_L6_HTR2C_EN, L5_L6_NTNG2_EN, MG, OL_A, OL_C, OPC, WM_AS,	8
NLRP1	L2_EN, L2_L3_EN, L3_EN, L4_GABRG1_EN, L4_LRRK1_EN, L5_L6_FRMD6_EN, L5_L6_SEMA3E_EN, MYO5B_IN,	8
OOEP	L2_EN, L2_L3_EN, L3_EN, L4_GABRG1_EN, L4_LRRK1_EN, L5_L6_SEMA3E_EN, OL_C, VIP_IN,	8
PNMA2	L2_L3_EN, L3_EN, L4_LRRK1_EN, L4_MME_EN, L5_L6_HTR2C_EN, L5_L6_NTNG2_EN, L5_L6_SEMA3E_EN, MYO5B_IN,	8
PRDX1	L2_L3_EN, L3_EN, L4_GABRG1_EN, L4_LRRK1_EN, L5_L6_SEMA3E_EN, MYO5B_IN, OL_C, VIP_IN,	8
PRNP	GM_AS, L3_EN, L4_LRRK1_EN, L4_MME_EN, L5_L6_NTNG2_EN, L5_L6_SEMA3E_EN, MYO5B_IN, OPC,	8
PTPRN	KIT_IN, L2_EN, L2_L3_EN, L3_EN, L4_LRRK1_EN, L5_L6_SEMA3E_EN, MYO5B_IN, SST_IN,	8
RPL23	L2_L3_EN, L3_EN, L4_GABRG1_EN, L4_LRRK1_EN, L5_L6_FRMD6_EN, MYO5B_IN, OL_C, VIP_IN,	8
RPL8	L2_EN, L2_L3_EN, L3_EN, L4_GABRG1_EN, L4_LRRK1_EN, L5_L6_FRMD6_EN, OL_C, VIP_IN,	8
RPS7	L2_EN, L2_L3_EN, L3_EN, L4_GABRG1_EN, L4_LRRK1_EN, L5_L6_FRMD6_EN, OL_C, VIP_IN,	8
RPSA	L2_L3_EN, L3_EN, L4_GABRG1_EN, L4_LRRK1_EN, L4_MME_EN, MYO5B_IN, OL_C, VIP_IN,	8
SCG2	KIT_IN, L2_L3_EN, L3_EN, L4_MME_EN, L5_L6_FRMD6_EN, MYO5B_IN, NPNT_IN, VIP_IN,	8
SCG3	KIT_IN, L3_EN, L4_GABRG1_EN, L4_LRRK1_EN, L4_MME_EN, L5_L6_SEMA3E_EN, MYO5B_IN, VIP_IN,	8
SCN3B	L2_EN, L2_L3_EN, L3_EN, L4_LRRK1_EN, L5_L6_HTR2C_EN, L5_L6_SEMA3E_EN, MYO5B_IN, OL_C,	8
SEPT3	L2_EN, L2_L3_EN, L3_EN, L4_GABRG1_EN, L4_LRRK1_EN, L4_MME_EN, MYO5B_IN, VIP_IN,	8
SET	L2_L3_EN, L3_EN, L4_GABRG1_EN, L4_LRRK1_EN, L5_L6_FRMD6_EN, L5_L6_SEMA3E_EN, MYO5B_IN, VIP_IN,	8
SLC25A6	GRAN_EN, L2_L3_EN, L3_EN, L4_LRRK1_EN, L5_L6_FRMD6_EN, L5_L6_SEMA3E_EN, MYO5B_IN, VIP_IN,	8
STMN3	KIT_IN, L2_L3_EN, L3_EN, L4_LRRK1_EN, L5_L6_FRMD6_EN, L5_L6_SEMA3E_EN, MYO5B_IN, VIP_IN,	8
STMN4	L2_EN, L2_L3_EN, L3_EN, L4_GABRG1_EN, L4_LRRK1_EN, L4_MME_EN, L5_L6_FRMD6_EN, MYO5B_IN,	8
TOMM7	L2_EN, L2_L3_EN, L3_EN, L4_GABRG1_EN, L4_LRRK1_EN, L5_L6_FRMD6_EN, OL_C, VIP_IN,	8
UBA52	L2_EN, L2_L3_EN, L3_EN, L4_GABRG1_EN, L4_LRRK1_EN, L5_L6_FRMD6_EN, MG, OL_C,	8
UQCRH	L2_L3_EN, L3_EN, L4_GABRG1_EN, L4_LRRK1_EN, L4_MME_EN, MYO5B_IN, OL_C, VIP_IN,	8
VDAC3	L2_EN, L2_L3_EN, L3_EN, L4_LRRK1_EN, L5_L6_FRMD6_EN, L5_L6_SEMA3E_EN, MYO5B_IN, VIP_IN,	8
YWHAZ	GM_AS, L4_LRRK1_EN, L5_L6_FRMD6_EN, L5_L6_SEMA3E_EN, MYO5B_IN, OL_A, OL_C, OPC,	8
ATP5MC3	L2_L3_EN, L3_EN, L4_GABRG1_EN, L4_LRRK1_EN, L5_L6_FRMD6_EN, L5_L6_SEMA3E_EN, MYO5B_IN,	7
ATP6AP2	L2_L3_EN, L3_EN, L4_LRRK1_EN, L5_L6_FRMD6_EN, L5_L6_SEMA3E_EN, MYO5B_IN, OL_C,	7
BRK1	L2_EN, L2_L3_EN, L3_EN, L4_GABRG1_EN, L4_LRRK1_EN, L5_L6_FRMD6_EN, L5_L6_SEMA3E_EN,	7
CD63	L2_EN, L2_L3_EN, L3_EN, L5_L6_FRMD6_EN, OL_C, OPC, VIP_IN,	7
COX7A2	L3_EN, L4_GABRG1_EN, L4_LRRK1_EN, L5_L6_FRMD6_EN, MYO5B_IN, OL_C, VIP_IN,	7
CYCS	L2_EN, L2_L3_EN, L3_EN, L4_GABRG1_EN, L4_LRRK1_EN, MYO5B_IN, VIP_IN,	7
EIF1B	L2_EN, L2_L3_EN, L3_EN, L4_GABRG1_EN, L4_LRRK1_EN, L5_L6_FRMD6_EN, MYO5B_IN,	7
HPCA	L2_EN, L2_L3_EN, L3_EN, L4_GABRG1_EN, L4_LRRK1_EN, L5_L6_FRMD6_EN, L5_L6_SEMA3E_EN,	7
HSP90B1	L2_EN, L3_EN, L4_GABRG1_EN, L4_LRRK1_EN, L4_MME_EN, MYO5B_IN, VIP_IN,	7
MGST3	CXCL14_IN, L2_EN, L3_EN, L4_LRRK1_EN, MYO5B_IN, OL_C, VIP_IN,	7
MRFAP1	L2_L3_EN, L3_EN, L4_GABRG1_EN, L4_LRRK1_EN, L5_L6_SEMA3E_EN, MYO5B_IN, OL_C,	7
NDFIP1	L3_EN, L4_LRRK1_EN, L5_L6_SEMA3E_EN, MYO5B_IN, OL_C, OPC, VIP_IN,	7
PINK1	L2_L3_EN, L3_EN, L4_GABRG1_EN, L4_LRRK1_EN, L5_L6_FRMD6_EN, L5_L6_SEMA3E_EN, VIP_IN,	7
RAC1	L2_L3_EN, L3_EN, L4_LRRK1_EN, L4_MME_EN, L5_L6_SEMA3E_EN, MYO5B_IN, OL_C,	7
RPL10A	L2_L3_EN, L3_EN, L4_GABRG1_EN, L4_LRRK1_EN, L5_L6_SEMA3E_EN, OL_C, VIP_IN,	7
RPL7A	L2_L3_EN, L3_EN, L4_GABRG1_EN, L4_LRRK1_EN, MYO5B_IN, OL_C, VIP_IN,	7
RPS13	L2_EN, L2_L3_EN, L3_EN, L4_GABRG1_EN, L4_LRRK1_EN, OL_C, VIP_IN,	7
RPS18	L2_EN, L2_L3_EN, L3_EN, L4_GABRG1_EN, L4_LRRK1_EN, OL_C, VIP_IN,	7
RTL8C	L2_L3_EN, L3_EN, L4_LRRK1_EN, L5_L6_FRMD6_EN, L5_L6_SEMA3E_EN, MYO5B_IN, OL_C,	7
SLC30A3	L2_EN, L2_L3_EN, L3_EN, L4_GABRG1_EN, L4_LRRK1_EN, L4_MME_EN, L5_L6_FRMD6_EN,	7
SPARCL1	KIT_IN, MG, MYO5B_IN, NPNT_IN, OL_A, OL_C, OPC,	7
TIMP2	CXCL14_IN, L4_LRRK1_EN, L4_MME_EN, MYO5B_IN, OL_C, SST_IN, VIP_IN,	7
VDAC1	L3_EN, L4_GABRG1_EN, L4_LRRK1_EN, L4_MME_EN, L5_L6_FRMD6_EN, MYO5B_IN, VIP_IN,	7
AC091885.2	L2_L3_EN, L3_EN, L4_LRRK1_EN, L5_L6_FRMD6_EN, L5_L6_SEMA3E_EN, VIP_IN,	6
ARL6IP5	KIT_IN, L2_L3_EN, L3_EN, MYO5B_IN, OL_C, VIP_IN,	6
ASAH1	L2_EN, L2_L3_EN, L3_EN, L4_LRRK1_EN, L5_L6_FRMD6_EN, MG,	6
ATP5MC2	L2_EN, L3_EN, L4_GABRG1_EN, L4_LRRK1_EN, OL_C, VIP_IN,	6
ATP6V0E2	L2_L3_EN, L3_EN, L4_LRRK1_EN, L5_L6_FRMD6_EN, L5_L6_SEMA3E_EN, MYO5B_IN,	6
BDNF-AS	L2_EN, L2_L3_EN, L3_EN, L4_GABRG1_EN, L4_LRRK1_EN, VIP_IN,	6
CAMKV	L2_L3_EN, L3_EN, L4_GABRG1_EN, L4_LRRK1_EN, L5_L6_SEMA3E_EN, VIP_IN,	6
CD81	L2_L3_EN, L3_EN, L4_LRRK1_EN, L5_L6_SEMA3E_EN, OL_C, OPC,	6
CHGB	L2_EN, L2_L3_EN, L3_EN, L4_LRRK1_EN, MYO5B_IN, VIP_IN,	6
CLIP3	L2_L3_EN, L3_EN, L4_LRRK1_EN, L5_L6_SEMA3E_EN, MYO5B_IN, VIP_IN,	6
CYFIP2	L2_EN, L2_L3_EN, L3_EN, L5_L6_FRMD6_EN, L5_L6_SEMA3E_EN, MYO5B_IN,	6
GAD1	CXCL14_IN, KIT_IN, MYO5B_IN, NPNT_IN, SST_IN, VIP_IN,	6
HLA-A	KIT_IN, L5_L6_SEMA3E_EN, MG, OL_C, OPC, VIP_IN,	6
MDH1	L3_EN, L4_GABRG1_EN, L4_LRRK1_EN, L4_MME_EN, MYO5B_IN, VIP_IN,	6
MECOM	L2_EN, L2_L3_EN, L3_EN, L4_LRRK1_EN, L5_L6_FRMD6_EN, OL_C,	6
MT-CO1	GM_AS, L5_L6_FRMD6_EN, L5_L6_SEMA3E_EN, OL_C, OL_Stress, WM_AS,	6
MT-ND4L	L4_LRRK1_EN, L5_L6_FRMD6_EN, L5_L6_SEMA3E_EN, MYO5B_IN, OL_C, OL_Stress,	6
NCDN	L2_L3_EN, L3_EN, L4_LRRK1_EN, L5_L6_FRMD6_EN, L5_L6_SEMA3E_EN, MYO5B_IN,	6
NDUFS2	L2_EN, L2_L3_EN, L3_EN, L4_LRRK1_EN, L5_L6_SEMA3E_EN, MYO5B_IN,	6
NNAT	L2_EN, L2_L3_EN, L3_EN, L4_LRRK1_EN, L5_L6_FRMD6_EN, L5_L6_SEMA3E_EN,	6
NPTXR	L2_EN, L2_L3_EN, L3_EN, L4_LRRK1_EN, L5_L6_FRMD6_EN, OL_C,	6
NRGN	L4_LRRK1_EN, L5_L6_SEMA3E_EN, MG, OL_C, OL_Stress, OPC,	6
NUDC	L2_EN, L2_L3_EN, L3_EN, L4_GABRG1_EN, L4_LRRK1_EN, L5_L6_FRMD6_EN,	6
OLFM1	L4_LRRK1_EN, L5_L6_NTNG2_EN, MYO5B_IN, OL_C, OPC, VIP_IN,	6
PFDN2	L2_L3_EN, L3_EN, L4_GABRG1_EN, L4_LRRK1_EN, L5_L6_FRMD6_EN, MYO5B_IN,	6
PHYHIP	L3_EN, L4_LRRK1_EN, L5_L6_FRMD6_EN, L5_L6_NTNG2_EN, L5_L6_SEMA3E_EN, OL_C,	6
PJA2	L2_EN, L3_EN, L4_LRRK1_EN, L4_MME_EN, MYO5B_IN, OL_C,	6
PSMA7	L2_L3_EN, L3_EN, L4_GABRG1_EN, L4_LRRK1_EN, OL_C, VIP_IN,	6
PTGR1	L2_EN, L2_L3_EN, L3_EN, L4_LRRK1_EN, MYO5B_IN, VIP_IN,	6
SLC25A4	L2_L3_EN, L3_EN, L4_LRRK1_EN, L5_L6_SEMA3E_EN, MYO5B_IN, VIP_IN,	6
SULT4A1	KIT_IN, L2_L3_EN, L4_MME_EN, L5_L6_SEMA3E_EN, MYO5B_IN, VIP_IN,	6
TGOLN2	L2_EN, L2_L3_EN, L3_EN, L5_L6_FRMD6_EN, MYO5B_IN, VIP_IN,	6
TUBA4A	L2_EN, L2_L3_EN, L3_EN, L4_GABRG1_EN, L4_LRRK1_EN, L5_L6_SEMA3E_EN,	6
TUBB4B	L2_L3_EN, L3_EN, L4_GABRG1_EN, L4_LRRK1_EN, L5_L6_FRMD6_EN, L5_L6_SEMA3E_EN,	6
UBA1	L2_EN, L3_EN, L4_LRRK1_EN, L5_L6_FRMD6_EN, L5_L6_SEMA3E_EN, MYO5B_IN,	6
AC069228.1	L2_EN, L2_L3_EN, L3_EN, L4_LRRK1_EN, L5_L6_FRMD6_EN,	5
AL356479.1	L2_L3_EN, L3_EN, L4_LRRK1_EN, L5_L6_FRMD6_EN, L5_L6_SEMA3E_EN,	5
AP002370.2	L3_EN, L4_LRRK1_EN, L5_L6_FRMD6_EN, OL_C, VIP_IN,	5
ATP1A1	GRAN_EN, L4_LRRK1_EN, MYO5B_IN, SST_IN, VIP_IN,	5
ATP5MG	L3_EN, L4_LRRK1_EN, MYO5B_IN, OL_C, VIP_IN,	5
ATP6V1G1	L3_EN, L4_GABRG1_EN, L4_LRRK1_EN, MYO5B_IN, VIP_IN,	5
ATXN7L3B	L2_L3_EN, L3_EN, L4_GABRG1_EN, L4_LRRK1_EN, MYO5B_IN,	5
BASP1	GM_AS, MYO5B_IN, OL_C, OPC, SST_IN,	5
CA11	L2_EN, L2_L3_EN, L3_EN, L4_GABRG1_EN, L4_LRRK1_EN,	5
CHN1	L4_MME_EN, OL_C, OL_Stress, OPC, VIP_IN,	5
CTSB	L2_L3_EN, L3_EN, L4_LRRK1_EN, L5_L6_FRMD6_EN, MYO5B_IN,	5
DKK3	L5_L6_HTR2C_EN, L5_L6_SEMA3E_EN, MYO5B_IN, OL_C, OPC,	5
DNAJA1	L2_EN, L3_EN, L4_LRRK1_EN, MYO5B_IN, OL_C,	5
DYNLL2	L3_EN, L4_LRRK1_EN, L5_L6_SEMA3E_EN, MYO5B_IN, SST_IN,	5
ENC1	L4_GABRG1_EN, L4_LRRK1_EN, L4_NPFFR2_EN, OL_C, OPC,	5
FHL1	L2_EN, L2_L3_EN, L3_EN, L5_L6_FRMD6_EN, MYO5B_IN,	5
FLOT1	L2_EN, L3_EN, L5_L6_SEMA3E_EN, OL_C, VIP_IN,	5
GABARAPL1	L3_EN, L4_LRRK1_EN, L5_L6_SEMA3E_EN, MYO5B_IN, VIP_IN,	5
GRINA	L2_EN, L2_L3_EN, L3_EN, L4_GABRG1_EN, L4_LRRK1_EN,	5
HNRNPK	L3_EN, L4_LRRK1_EN, L4_MME_EN, MYO5B_IN, OL_C,	5
HSPA5	L2_L3_EN, L3_EN, L4_LRRK1_EN, L5_L6_FRMD6_EN, VIP_IN,	5
MAMDC2	L2_L3_EN, L3_EN, L4_GABRG1_EN, OL_C, VIP_IN,	5
MLF2	L3_EN, L4_LRRK1_EN, L5_L6_FRMD6_EN, MYO5B_IN, OL_C,	5
NAA38	L2_EN, L3_EN, L5_L6_FRMD6_EN, L5_L6_SEMA3E_EN, VIP_IN,	5
NAPA	L2_EN, L3_EN, L4_LRRK1_EN, L5_L6_FRMD6_EN, L5_L6_SEMA3E_EN,	5
NDUFA1	L2_L3_EN, L3_EN, L4_GABRG1_EN, L4_LRRK1_EN, L5_L6_SEMA3E_EN,	5
NDUFB1	L2_EN, L3_EN, L4_LRRK1_EN, L5_L6_FRMD6_EN, MYO5B_IN,	5
OTUB1	L2_L3_EN, L3_EN, L4_LRRK1_EN, L5_L6_FRMD6_EN, L5_L6_SEMA3E_EN,	5
PPP2R1A	L3_EN, L4_LRRK1_EN, L5_L6_FRMD6_EN, L5_L6_SEMA3E_EN, MYO5B_IN,	5
PRKAR1A	L3_EN, L4_GABRG1_EN, L5_L6_SEMA3E_EN, MYO5B_IN, VIP_IN,	5
RABAC1	L2_L3_EN, L3_EN, L4_LRRK1_EN, L5_L6_FRMD6_EN, L5_L6_SEMA3E_EN,	5
RGS4	L3_EN, L4_GABRG1_EN, L4_LRRK1_EN, L4_MME_EN, MYO5B_IN,	5
RPL36AL	L2_L3_EN, L3_EN, L4_LRRK1_EN, L5_L6_FRMD6_EN, OL_C,	5
RPL4	L3_EN, L4_GABRG1_EN, L4_LRRK1_EN, OL_C, VIP_IN,	5
RPS15A	L2_L3_EN, L3_EN, L4_LRRK1_EN, OL_C, VIP_IN,	5
SAP18	L2_EN, L2_L3_EN, L3_EN, L4_GABRG1_EN, L4_LRRK1_EN,	5
SARS	L2_L3_EN, L3_EN, L4_LRRK1_EN, MYO5B_IN, VIP_IN,	5
SCOC	L3_EN, L4_LRRK1_EN, L5_L6_FRMD6_EN, L5_L6_SEMA3E_EN, OL_C,	5
SLC47A1	L2_EN, L2_L3_EN, L3_EN, L4_LRRK1_EN, L5_L6_FRMD6_EN,	5
SLIRP	L2_EN, L3_EN, L4_GABRG1_EN, L4_LRRK1_EN, VIP_IN,	5
SNU13	L2_EN, L3_EN, L4_LRRK1_EN, MYO5B_IN, VIP_IN,	5
SPRYD3	L2_L3_EN, L3_EN, L4_LRRK1_EN, L5_L6_FRMD6_EN, L5_L6_SEMA3E_EN,	5
STXBP1	CXCL14_IN, L2_EN, L4_MME_EN, MYO5B_IN, OL_C,	5
SYNC	L2_EN, L2_L3_EN, L3_EN, L4_GABRG1_EN, L4_LRRK1_EN,	5
SYP	GM_AS, L4_LRRK1_EN, L5_L6_HTR2C_EN, MYO5B_IN, OPC,	5
SYT4	L3_EN, L4_LRRK1_EN, L5_L6_NTNG2_EN, L5_L6_SEMA3E_EN, MYO5B_IN,	5
TCEAL2	L3_EN, L4_LRRK1_EN, L5_L6_SEMA3E_EN, MYO5B_IN, VIP_IN,	5
THSD4-AS1	L3_EN, L4_GABRG1_EN, L4_LRRK1_EN, L5_L6_SEMA3E_EN, OL_C,	5
YJU2	L2_L3_EN, L3_EN, L4_LRRK1_EN, L5_L6_FRMD6_EN, L5_L6_SEMA3E_EN,	5
AC104827.1	L2_EN, L2_L3_EN, L3_EN, L4_GABRG1_EN,	4
BLCAP	L2_L3_EN, L3_EN, L5_L6_SEMA3E_EN, MYO5B_IN,	4
BTF3	L3_EN, L4_GABRG1_EN, L4_LRRK1_EN, OL_C,	4
CALR	L2_L3_EN, L3_EN, L4_LRRK1_EN, VIP_IN,	4
CAMK2N1	L4_LRRK1_EN, L5_L6_NTNG2_EN, L5_L6_SEMA3E_EN, MYO5B_IN,	4
CEND1	L3_EN, L4_LRRK1_EN, L5_L6_SEMA3E_EN, MYO5B_IN,	4
CREG2	L3_EN, L4_LRRK1_EN, L5_L6_NTNG2_EN, MYO5B_IN,	4
EIF4G2	L4_GABRG1_EN, L5_L6_SEMA3E_EN, MYO5B_IN, OL_C,	4
EIF4H	L2_L3_EN, L3_EN, L4_GABRG1_EN, L4_LRRK1_EN,	4
EIF5	L2_EN, L3_EN, L5_L6_FRMD6_EN, L5_L6_SEMA3E_EN,	4
GABBR1	L2_L3_EN, L3_EN, L5_L6_SEMA3E_EN, MYO5B_IN,	4
GABPB1-AS1	L2_EN, L2_L3_EN, L5_L6_FRMD6_EN, L5_L6_SEMA3E_EN,	4
GPR22	L2_L3_EN, L3_EN, L4_LRRK1_EN, MYO5B_IN,	4
IGFBP5	L2_L3_EN, L3_EN, L5_L6_FRMD6_EN, L5_L6_SEMA3E_EN,	4
IGSF8	L2_EN, L2_L3_EN, L3_EN, L4_LRRK1_EN,	4
JAKMIP2-AS1	L2_L3_EN, L3_EN, L4_LRRK1_EN, L5_L6_FRMD6_EN,	4
LINC00513	L4_NPFFR2_EN, L5_L6_FRMD6_EN, OL_C, OPC,	4
LRPAP1	L2_L3_EN, L3_EN, L4_LRRK1_EN, VIP_IN,	4
MLLT11	L3_EN, L4_LRRK1_EN, L4_MME_EN, MYO5B_IN,	4
MMD	L2_EN, L2_L3_EN, L3_EN, L4_LRRK1_EN,	4
MYL6	L3_EN, L4_LRRK1_EN, L5_L6_FRMD6_EN, OL_C,	4
NPM1	L2_L3_EN, L3_EN, L5_L6_FRMD6_EN, VIP_IN,	4
PCSK1N	L3_EN, MYO5B_IN, OL_C, VIP_IN,	4
PIANP	L2_L3_EN, L3_EN, L5_L6_FRMD6_EN, L5_L6_SEMA3E_EN,	4
PLEKHB2	L2_L3_EN, L3_EN, L4_LRRK1_EN, MYO5B_IN,	4
PRDX5	L3_EN, L4_GABRG1_EN, L4_LRRK1_EN, OL_C,	4
PSMA4	L2_L3_EN, L3_EN, L4_LRRK1_EN, L5_L6_SEMA3E_EN,	4
RACK1	L3_EN, L4_GABRG1_EN, L4_LRRK1_EN, L5_L6_FRMD6_EN,	4
RAP1GAP	L2_EN, L2_L3_EN, L3_EN, L5_L6_SEMA3E_EN,	4
RETREG2	L3_EN, L4_LRRK1_EN, L5_L6_SEMA3E_EN, MYO5B_IN,	4
RPL5	L4_LRRK1_EN, MYO5B_IN, OL_C, VIP_IN,	4
RPLP0	L3_EN, L4_GABRG1_EN, L4_LRRK1_EN, VIP_IN,	4
RPS5	L3_EN, L4_LRRK1_EN, OL_C, VIP_IN,	4
SLC25A3	L3_EN, MYO5B_IN, OL_C, VIP_IN,	4
SNN	L2_L3_EN, L3_EN, L5_L6_FRMD6_EN, L5_L6_SEMA3E_EN,	4
SPTAN1	GM_AS, L4_MME_EN, OL_C, OPC,	4
SYNGR1	L3_EN, L4_MME_EN, MYO5B_IN, SST_IN,	4
SYT17	L2_EN, L3_EN, L4_LRRK1_EN, L5_L6_SEMA3E_EN,	4
TCEAL4	L3_EN, L4_GABRG1_EN, L4_LRRK1_EN, VIP_IN,	4
TCEAL7	L3_EN, L4_LRRK1_EN, L5_L6_SEMA3E_EN, MYO5B_IN,	4
THRA	L2_L3_EN, L3_EN, L4_LRRK1_EN, L5_L6_FRMD6_EN,	4
THUMPD3-AS1	L2_EN, L2_L3_EN, L3_EN, L5_L6_FRMD6_EN,	4
TMEM14A	L2_L3_EN, L3_EN, L4_GABRG1_EN, L4_LRRK1_EN,	4
TMEM30A	L2_L3_EN, L3_EN, L5_L6_FRMD6_EN, MYO5B_IN,	4
TOLLIP	L2_L3_EN, L3_EN, L4_LRRK1_EN, L5_L6_SEMA3E_EN,	4
TOMM20	L3_EN, L4_LRRK1_EN, L5_L6_SEMA3E_EN, MYO5B_IN,	4
TSPYL2	L2_EN, L3_EN, L4_MME_EN, MYO5B_IN,	4
USP22	L2_L3_EN, L3_EN, L5_L6_SEMA3E_EN, MYO5B_IN,	4
USP5	L2_L3_EN, L3_EN, L4_LRRK1_EN, L5_L6_SEMA3E_EN,	4
AC026316.5	L2_EN, L2_L3_EN, L5_L6_FRMD6_EN,	3
ACTR1A	L3_EN, L4_LRRK1_EN, L5_L6_SEMA3E_EN,	3
ANKUB1	L2_EN, L2_L3_EN, L3_EN,	3
AP1S1	L2_L3_EN, L3_EN, L4_LRRK1_EN,	3
AP2S1	L3_EN, L4_LRRK1_EN, L5_L6_SEMA3E_EN,	3
APBB1	L3_EN, L4_LRRK1_EN, MYO5B_IN,	3
APOD	L4_LRRK1_EN, OL_A, OL_C,	3
ARHGDIA	L3_EN, L4_LRRK1_EN, L5_L6_SEMA3E_EN,	3
ARHGDIG	L3_EN, L4_LRRK1_EN, L5_L6_SEMA3E_EN,	3
ATP5F1A	MYO5B_IN, SST_IN, VIP_IN,	3
ATP5MC1	L3_EN, L4_LRRK1_EN, MYO5B_IN,	3
ATP5ME	L2_L3_EN, L3_EN, L4_LRRK1_EN,	3
B3GAT2	L3_EN, L5_L6_SEMA3E_EN, SST_IN,	3
BCAP31	L3_EN, L4_LRRK1_EN, L5_L6_FRMD6_EN,	3
BSN	L2_EN, L3_EN, L4_LRRK1_EN,	3
C9orf16	L2_L3_EN, L3_EN, L4_LRRK1_EN,	3
CAMLG	L4_GABRG1_EN, L4_LRRK1_EN, MYO5B_IN,	3
CANX	MYO5B_IN, OL_C, OPC,	3
CAPNS1	L3_EN, L4_LRRK1_EN, L5_L6_FRMD6_EN,	3
CCDC65	L4_LRRK1_EN, L5_L6_FRMD6_EN, L5_L6_NTNG2_EN,	3
CDC37	L3_EN, L4_GABRG1_EN, L4_LRRK1_EN,	3
CDC42	L4_LRRK1_EN, MYO5B_IN, OL_C,	3
CHGA	L3_EN, L5_L6_SEMA3E_EN, MYO5B_IN,	3
CLTC	L5_L6_NTNG2_EN, OL_C, VIP_IN,	3
COPS6	L2_L3_EN, L3_EN, L4_LRRK1_EN,	3
COPS9	L3_EN, L4_LRRK1_EN, L5_L6_FRMD6_EN,	3
CUTA	L3_EN, L4_LRRK1_EN, VIP_IN,	3
EEF2	L3_EN, MYO5B_IN, OL_C,	3
EFHD2	L3_EN, L4_LRRK1_EN, L5_L6_FRMD6_EN,	3
EIF1AX	L3_EN, MYO5B_IN, OL_C,	3
GAS7	L3_EN, L4_GABRG1_EN, MYO5B_IN,	3
GPR162	L3_EN, L4_LRRK1_EN, L5_L6_FRMD6_EN,	3
GUK1	L3_EN, L4_LRRK1_EN, OL_C,	3
H2AFZ	L3_EN, L4_GABRG1_EN, L4_LRRK1_EN,	3
HLA-B	MG, OL_C, OPC,	3
ID2	KIT_IN, L3_EN, L4_LRRK1_EN,	3
ISCU	L4_LRRK1_EN, L5_L6_FRMD6_EN, MYO5B_IN,	3
LINC01609	L2_L3_EN, L3_EN, L4_LRRK1_EN,	3
LUZP2	GRAN_EN, L5_L6_FRMD6_EN, OL_C,	3
LY6E	L3_EN, L4_LRRK1_EN, L5_L6_FRMD6_EN,	3
MAPK8IP2	L3_EN, L4_LRRK1_EN, L5_L6_SEMA3E_EN,	3
MARCKS	L3_EN, L4_LRRK1_EN, L5_L6_SEMA3E_EN,	3
MBOAT7	L2_EN, L2_L3_EN, L3_EN,	3
MED10	L2_L3_EN, L3_EN, L4_LRRK1_EN,	3
MEF2D	L2_L3_EN, L3_EN, L4_GABRG1_EN,	3
MOAP1	L2_L3_EN, L3_EN, MYO5B_IN,	3
MT2A	OL_C, OPC, WM_AS,	3
MT3	L3_EN, L4_LRRK1_EN, L5_L6_SEMA3E_EN,	3
MTURN	L5_L6_SEMA3E_EN, MYO5B_IN, OL_C,	3
NBL1	L3_EN, L4_LRRK1_EN, L5_L6_SEMA3E_EN,	3
NDUFA8	L3_EN, L5_L6_FRMD6_EN, MYO5B_IN,	3
NDUFB2	L3_EN, L4_GABRG1_EN, L4_LRRK1_EN,	3
NDUFB6	L2_EN, L3_EN, L4_LRRK1_EN,	3
NDUFB7	L3_EN, L4_LRRK1_EN, OL_C,	3
NDUFB9	L4_GABRG1_EN, L4_LRRK1_EN, VIP_IN,	3
NECAP1	L2_L3_EN, L3_EN, L4_LRRK1_EN,	3
NEFL	L4_MME_EN, MYO5B_IN, OL_C,	3
NFE2L1	L4_LRRK1_EN, L5_L6_FRMD6_EN, MYO5B_IN,	3
NSG1	L3_EN, MYO5B_IN, VIP_IN,	3
NUCKS1	L3_EN, NPNT_IN, OL_C,	3
OAT	L3_EN, L4_GABRG1_EN, MYO5B_IN,	3
P2RY14	GRAN_EN, L2_EN, L3_EN,	3
PARK7	L3_EN, L4_GABRG1_EN, L4_LRRK1_EN,	3
PCBP1	L3_EN, L5_L6_FRMD6_EN, OL_C,	3
PCP4	L3_EN, L4_LRRK1_EN, L5_L6_HTR2C_EN,	3
PCYOX1	L3_EN, MYO5B_IN, VIP_IN,	3
PHF11	GM_AS, L2_EN, L2_L3_EN,	3
PRSS23	L3_EN, L4_LRRK1_EN, L5_L6_FRMD6_EN,	3
PSD3	L2_EN, L2_L3_EN, L4_LRRK1_EN,	3
PSMB1	L3_EN, L4_LRRK1_EN, OL_C,	3
PSMB5	L2_L3_EN, L3_EN, L4_LRRK1_EN,	3
RAD21	L5_L6_FRMD6_EN, MYO5B_IN, OL_C,	3
RPL24	L2_EN, L3_EN, L4_LRRK1_EN,	3
RUNDC3A	L3_EN, L4_LRRK1_EN, MYO5B_IN,	3
SCAMP5	L2_EN, L2_L3_EN, L3_EN,	3
SCN9A	L2_L3_EN, L3_EN, MYO5B_IN,	3
SERF2	L3_EN, L5_L6_FRMD6_EN, OL_C,	3
SLC2A3	L2_L3_EN, L3_EN, L4_LRRK1_EN,	3
SLC9A6	L3_EN, L4_LRRK1_EN, MYO5B_IN,	3
SNAP25-AS1	L2_EN, L4_NPFFR2_EN, L5_L6_NTNG2_EN,	3
SNCB	KIT_IN, L3_EN, L4_LRRK1_EN,	3
SNCG	L3_EN, L4_LRRK1_EN, MYO5B_IN,	3
SUMO3	L2_L3_EN, L3_EN, L4_LRRK1_EN,	3
SYT13	L3_EN, L4_LRRK1_EN, L5_L6_SEMA3E_EN,	3
TM2D3	L3_EN, L4_LRRK1_EN, MYO5B_IN,	3
TMEM132A	L2_L3_EN, L3_EN, L4_LRRK1_EN,	3
TMEM246	L2_L3_EN, L3_EN, L4_LRRK1_EN,	3
TPRG1L	L3_EN, L4_LRRK1_EN, L5_L6_SEMA3E_EN,	3
UBQLN2	L3_EN, L4_LRRK1_EN, L5_L6_SEMA3E_EN,	3
ZFAND5	L3_EN, MYO5B_IN, OL_C,	3
ZNF483	L3_EN, L4_MME_EN, MYO5B_IN,	3
ZNF83	L2_EN, L2_L3_EN, L4_LRRK1_EN,	3
ZNF883	L2_EN, L3_EN, L5_L6_FRMD6_EN,	3
AARS	MYO5B_IN, VIP_IN,	2
AASDHPPT	L3_EN, MYO5B_IN,	2
AC008056.1	L2_L3_EN, L3_EN,	2
AC027288.3	L4_LRRK1_EN, L5_L6_FRMD6_EN,	2
AC097478.1	L4_LRRK1_EN, L4_MME_EN,	2
ADAR	L3_EN, MYO5B_IN,	2
AGPAT1	L3_EN, L5_L6_SEMA3E_EN,	2
AKAP5	L2_L3_EN, L3_EN,	2
AL035413.1	L2_L3_EN, L3_EN,	2
AL450384.2	L2_L3_EN, VIP_IN,	2
AL592043.1	L2_L3_EN, L3_EN,	2
AL596451.1	L3_EN, L4_LRRK1_EN,	2
AMD1	L3_EN, MYO5B_IN,	2
ANKAR	L3_EN, OL_C,	2
AP3M2	L3_EN, L4_LRRK1_EN,	2
APP	GM_AS, OPC,	2
ARPC5	L3_EN, L4_LRRK1_EN,	2
ATF4	L3_EN, L5_L6_SEMA3E_EN,	2
ATN1	GM_AS, MYO5B_IN,	2
ATP5PB	L3_EN, MYO5B_IN,	2
ATP5PD	L3_EN, L4_LRRK1_EN,	2
ATP6V0A1	MYO5B_IN, VIP_IN,	2
B3GALT2	L4_LRRK1_EN, L5_L6_SEMA3E_EN,	2
BEX5	L3_EN, L4_LRRK1_EN,	2
BTNL9	L2_L3_EN, L5_L6_FRMD6_EN,	2
C14orf132	L3_EN, L4_LRRK1_EN,	2
C16orf45	L2_EN, L4_MME_EN,	2
C4orf3	L3_EN, L4_LRRK1_EN,	2
CACYBP	L3_EN, L4_GABRG1_EN,	2
CADPS	OPC, WM_AS,	2
CAMK2B	MYO5B_IN, OL_C,	2
CAMK2D	OL_C, OPC,	2
CBX6	L4_LRRK1_EN, MYO5B_IN,	2
CCT6A	L3_EN, L4_LRRK1_EN,	2
CCT7	L3_EN, L4_LRRK1_EN,	2
CD9	OL_A, OL_C,	2
CDIP1	L3_EN, MYO5B_IN,	2
CDKN2D	L3_EN, L5_L6_SEMA3E_EN,	2
CHRDL1	KIT_IN, L3_EN,	2
CHST11	GRAN_EN, L2_L3_EN,	2
CLSTN1	L2_EN, MYO5B_IN,	2
CLTA	L2_L3_EN, L3_EN,	2
CMAS	L3_EN, L4_LRRK1_EN,	2
CNTN1	OL_C, OL_Stress,	2
COMMD6	L3_EN, L4_LRRK1_EN,	2
COX7B	L3_EN, L4_LRRK1_EN,	2
CPE	L5_L6_HTR2C_EN, OL_C,	2
CRBN	L4_MME_EN, MYO5B_IN,	2
CRIP2	L3_EN, L5_L6_FRMD6_EN,	2
CRYAB	OL_A, OL_C,	2
CX3CL1	L4_LRRK1_EN, MYO5B_IN,	2
DAZAP2	L3_EN, OL_C,	2
DBI	OL_C, OPC,	2
DHCR24	L3_EN, L4_LRRK1_EN,	2
DIRAS1	L3_EN, MYO5B_IN,	2
DMTN	L3_EN, L4_LRRK1_EN,	2
DOC2A	L3_EN, L4_LRRK1_EN,	2
DONSON	L2_L3_EN, L3_EN,	2
DUSP3	L3_EN, L5_L6_FRMD6_EN,	2
EMC3	L2_L3_EN, L3_EN,	2
EPB41L4A	L5_L6_SEMA3E_EN, OL_C,	2
EPHB6	L4_LRRK1_EN, MYO5B_IN,	2
ERH	L3_EN, L4_GABRG1_EN,	2
ERLEC1	L3_EN, MYO5B_IN,	2
FAM200B	L3_EN, L4_LRRK1_EN,	2
FBXL16	L2_L3_EN, L3_EN,	2
FGF9	MYO5B_IN, VIP_IN,	2
FILIP1L	L3_EN, L4_LRRK1_EN,	2
FIS1	L3_EN, OL_C,	2
FKBP2	L3_EN, L4_LRRK1_EN,	2
FRY	OL_C, OL_Stress,	2
G3BP2	L3_EN, MYO5B_IN,	2
GAP43	MYO5B_IN, OL_C,	2
GMFB	L4_LRRK1_EN, L5_L6_SEMA3E_EN,	2
GPC5	L5_L6_SEMA3E_EN, MYO5B_IN,	2
HCFC1R1	L3_EN, L4_LRRK1_EN,	2
HLA-C	L5_L6_SEMA3E_EN, OL_C,	2
HMGCS1	OL_A, OL_C,	2
HNRNPA1	GRAN_EN, L2_L3_EN,	2
HNRNPDL	GM_AS, L2_L3_EN,	2
HNRNPH2	L3_EN, L4_LRRK1_EN,	2
HSPA13	L3_EN, L4_LRRK1_EN,	2
HSPB1	L3_EN, OL_C,	2
HSPD1	L3_EN, L4_LRRK1_EN,	2
HSPH1	MYO5B_IN, OPC,	2
HYOU1	L3_EN, L4_LRRK1_EN,	2
JPT1	L2_L3_EN, L3_EN,	2
KBTBD6	L3_EN, L4_LRRK1_EN,	2
KCNAB2	L2_L3_EN, L3_EN,	2
KCNV2	L2_L3_EN, L3_EN,	2
L1CAM	L2_L3_EN, L3_EN,	2
LAMTOR5	L3_EN, L4_LRRK1_EN,	2
LINC01515	GM_AS, OL_C,	2
LMO3	L5_L6_SEMA3E_EN, VIP_IN,	2
LMO4	GM_AS, OL_C,	2
LNX2	L2_L3_EN, L3_EN,	2
LRMDA	L2_L3_EN, L5_L6_FRMD6_EN,	2
LRRTM2	L5_L6_SEMA3E_EN, MYO5B_IN,	2
MAP2K1	L3_EN, L4_GABRG1_EN,	2
MAPK3	L3_EN, L5_L6_FRMD6_EN,	2
MAPRE3	L3_EN, L5_L6_FRMD6_EN,	2
MEG3	L2_L3_EN, L3_EN,	2
MGST1	L5_L6_FRMD6_EN, L5_L6_SEMA3E_EN,	2
MPC2	L2_L3_EN, L3_EN,	2
MRPS21	L3_EN, MYO5B_IN,	2
MTPN	L5_L6_SEMA3E_EN, MYO5B_IN,	2
MYL12B	L3_EN, L4_LRRK1_EN,	2
NAP1L2	L3_EN, L4_LRRK1_EN,	2
NAP1L5	L3_EN, MYO5B_IN,	2
NARS	L2_EN, L3_EN,	2
NCL	L3_EN, L4_GABRG1_EN,	2
NDUFA12	L3_EN, L4_LRRK1_EN,	2
NDUFA3	L3_EN, L4_LRRK1_EN,	2
NDUFB11	L3_EN, L4_LRRK1_EN,	2
NDUFB4	L3_EN, L4_LRRK1_EN,	2
NDUFC1	L3_EN, L4_LRRK1_EN,	2
NDUFV1	L3_EN, L4_LRRK1_EN,	2
NEFM	L3_EN, L4_LRRK1_EN,	2
NMT1	L4_MME_EN, OL_C,	2
NRSN2	L3_EN, L5_L6_SEMA3E_EN,	2
NUDT3	L5_L6_SEMA3E_EN, MYO5B_IN,	2
OAZ2	L3_EN, L4_LRRK1_EN,	2
OCIAD1	L4_MME_EN, VIP_IN,	2
OTUD6B-AS1	L4_LRRK1_EN, MYO5B_IN,	2
OXCT1	L2_L3_EN, L3_EN,	2
PARD3	L2_EN, L3_EN,	2
PDCD5	L3_EN, L4_LRRK1_EN,	2
PFDN1	L3_EN, L4_LRRK1_EN,	2
PGK1	L4_MME_EN, OL_C,	2
PHACTR1	OL_C, OL_Stress,	2
PHF24	L3_EN, L4_LRRK1_EN,	2
PID1	L2_EN, L2_L3_EN,	2
PIN1	L3_EN, L4_LRRK1_EN,	2
PIP4K2B	L3_EN, L5_L6_SEMA3E_EN,	2
PITHD1	L3_EN, MYO5B_IN,	2
PLK2	L3_EN, L5_L6_SEMA3E_EN,	2
PMP2	OPC, WM_AS,	2
PNCK	L2_L3_EN, L4_LRRK1_EN,	2
PNMA1	L3_EN, L4_LRRK1_EN,	2
POMP	L3_EN, L4_LRRK1_EN,	2
PPA1	L3_EN, MYO5B_IN,	2
PPDPF	L3_EN, L4_LRRK1_EN,	2
PPP5C	L2_L3_EN, L3_EN,	2
PRPF19	L3_EN, MYO5B_IN,	2
PSMC1	L2_L3_EN, L3_EN,	2
PSMD2	L2_L3_EN, L3_EN,	2
PSMD8	L3_EN, L4_LRRK1_EN,	2
PTMS	L2_L3_EN, L3_EN,	2
PTPRG	MG, OL_C,	2
PURB	L3_EN, MYO5B_IN,	2
RAPH1	GM_AS, OL_C,	2
RBX1	L3_EN, L4_LRRK1_EN,	2
RFK	L3_EN, L4_LRRK1_EN,	2
RGS6	GM_AS, OPC,	2
RLIM	L2_L3_EN, L3_EN,	2
RNF187	L3_EN, MYO5B_IN,	2
RPL7L1	L3_EN, L4_LRRK1_EN,	2
RPS17	L3_EN, L4_LRRK1_EN,	2
RPS2	L3_EN, OL_C,	2
RPS29	L3_EN, MYO5B_IN,	2
RRAGA	L3_EN, L4_LRRK1_EN,	2
RSL24D1	L3_EN, L4_LRRK1_EN,	2
S100A6	L4_LRRK1_EN, OL_C,	2
SBDS	L3_EN, OL_C,	2
SCRN1	L3_EN, MYO5B_IN,	2
SEPT7	L4_GABRG1_EN, MYO5B_IN,	2
SERINC3	L5_L6_FRMD6_EN, MYO5B_IN,	2
SGCZ	OL_C, OL_Stress,	2
SH3BGRL3	L4_LRRK1_EN, L5_L6_FRMD6_EN,	2
SH3GLB2	L2_L3_EN, L5_L6_FRMD6_EN,	2
SIRT2	L3_EN, OL_C,	2
SLC25A22	L3_EN, L5_L6_SEMA3E_EN,	2
SLC26A4	L2_EN, L2_L3_EN,	2
SLC26A4-AS1	L3_EN, L4_LRRK1_EN,	2
SLC39A10	L3_EN, MYO5B_IN,	2
SLC6A1	CXCL14_IN, NPNT_IN,	2
SLC7A14	L2_L3_EN, L5_L6_FRMD6_EN,	2
SLC8A1-AS1	L4_LRRK1_EN, L5_L6_FRMD6_EN,	2
SNRPD2	L3_EN, L4_LRRK1_EN,	2
SPCS1	L3_EN, L4_LRRK1_EN,	2
SPCS2	L3_EN, VIP_IN,	2
SPHKAP	L5_L6_SEMA3E_EN, MYO5B_IN,	2
SSU72	L3_EN, L4_LRRK1_EN,	2
ST13	MYO5B_IN, OL_C,	2
SUPT5H	L2_EN, L3_EN,	2
SVIL	L2_L3_EN, L3_EN,	2
SYNGR3	L3_EN, MYO5B_IN,	2
SYT5	L3_EN, L5_L6_SEMA3E_EN,	2
SYT7	L2_EN, L2_L3_EN,	2
TAF7	L2_L3_EN, L3_EN,	2
TBRG1	L4_LRRK1_EN, L4_NPFFR2_EN,	2
TCEAL5	L3_EN, L4_LRRK1_EN,	2
TCF25	GM_AS, OL_C,	2
THSD4	GM_AS, L2_L3_EN,	2
THSD7B	L5_L6_FRMD6_EN, L5_L6_SEMA3E_EN,	2
TMEM233	L5_L6_FRMD6_EN, L5_L6_SEMA3E_EN,	2
TMEM47	L2_L3_EN, MYO5B_IN,	2
TMEM9	L3_EN, L4_LRRK1_EN,	2
TNC	GM_AS, WM_AS,	2
TOM1L1	L4_GABRG1_EN, L4_LRRK1_EN,	2
TPM1	L2_EN, L3_EN,	2
TRIM23	L4_LRRK1_EN, MYO5B_IN,	2
TRMT112	L3_EN, L4_LRRK1_EN,	2
TXN	L3_EN, L4_LRRK1_EN,	2
UBE2QL1	L3_EN, MYO5B_IN,	2
UBE2V2	L4_LRRK1_EN, MYO5B_IN,	2
UBL5	L3_EN, L4_LRRK1_EN,	2
UQCRC1	L3_EN, MYO5B_IN,	2
UQCRQ	L3_EN, L4_LRRK1_EN,	2
USP53	L2_EN, L2_L3_EN,	2
VPS35	MYO5B_IN, OL_C,	2
VSNL1	L4_LRRK1_EN, OL_C,	2
WARS	L4_LRRK1_EN, L5_L6_SEMA3E_EN,	2
WDR82	L3_EN, L5_L6_SEMA3E_EN,	2
WIPI2	L2_L3_EN, L3_EN,	2
YPEL3	MYO5B_IN, OL_C,	2
ZCCHC17	L2_EN, L2_L3_EN,	2
ABCB1	L2_L3_EN,	1
ABHD15-AS1	L3_EN,	1
AC010894.3	OL_C,	1
AC011092.2	L3_EN,	1
AC011468.3	L2_L3_EN,	1
AC012404.1	OPC,	1
AC016205.1	L3_EN,	1
AC016766.1	WM_AS,	1
AC018816.1	L2_EN,	1
AC026202.2	L3_EN,	1
AC058791.1	L4_LRRK1_EN,	1
AC068051.1	VIP_IN,	1
AC069287.3	L3_EN,	1
AC079385.1	GM_AS,	1
AC090579.1	L2_EN,	1
AC093879.1	L3_EN,	1
AC104123.1	GM_AS,	1
AC114689.3	L2_L3_EN,	1
AC124254.1	OPC,	1
AC130650.1	L5_L6_FRMD6_EN,	1
AC138123.1	L3_EN,	1
ACSL3	L5_L6_NTNG2_EN,	1
ACTR10	MYO5B_IN,	1
ACTR2	OL_C,	1
ACVR2B	L4_LRRK1_EN,	1
ADCYAP1R1	L5_L6_SEMA3E_EN,	1
AES	MYO5B_IN,	1
AF121898.1	OPC,	1
AGBL1	L5_L6_FRMD6_EN,	1
AGBL4	GRAN_EN,	1
AHCYL1	MYO5B_IN,	1
AKAP11	MYO5B_IN,	1
AL359706.1	L3_EN,	1
AL512422.1	GM_AS,	1
AL589740.1	MYO5B_IN,	1
ALK	L2_L3_EN,	1
ALKBH5	L3_EN,	1
ANGPT1	GM_AS,	1
ANGPTL1	L2_L3_EN,	1
ANKFN1	L2_L3_EN,	1
ANKRD40	L3_EN,	1
AP000311.1	GM_AS,	1
AP001021.2	VIP_IN,	1
AP001993.1	L4_LRRK1_EN,	1
AP002336.2	GM_AS,	1
AP002954.1	L3_EN,	1
APOC1	MG,	1
APOE	OL_C,	1
ARHGAP18	L2_L3_EN,	1
ARHGAP24	OL_C,	1
ARHGEF2	L3_EN,	1
ARHGEF4	MYO5B_IN,	1
ARID5B	WM_AS,	1
ARL4A	L2_L3_EN,	1
ARL4C	MYO5B_IN,	1
ARL8A	MYO5B_IN,	1
ARMC10	L3_EN,	1
ARMC9	OL_C,	1
ARMCX3	L5_L6_SEMA3E_EN,	1
ARPC2	L3_EN,	1
ARPC3	VIP_IN,	1
ATG7	MG,	1
ATOX1	OL_C,	1
ATP1B2	MYO5B_IN,	1
ATP2A2	MYO5B_IN,	1
ATP6V1A	L2_L3_EN,	1
ATP6V1C1	L4_LRRK1_EN,	1
ATP6V1H	L5_L6_NTNG2_EN,	1
ATP9A	GM_AS,	1
AZIN1	L4_LRRK1_EN,	1
AZIN1-AS1	L2_EN,	1
BAALC	OL_C,	1
BAALC-AS1	L3_EN,	1
BAG4	L3_EN,	1
BAIAP3	L5_L6_SEMA3E_EN,	1
BANF1	L3_EN,	1
BDNF	L2_L3_EN,	1
BRD3	L3_EN,	1
C11orf58	OL_C,	1
C12orf40	L3_EN,	1
C12orf76	L3_EN,	1
C19orf53	L3_EN,	1
C19orf70	L3_EN,	1
C1orf115	L4_LRRK1_EN,	1
C1orf216	L3_EN,	1
C20orf194	GM_AS,	1
C2CD2L	L3_EN,	1
C2orf80	L3_EN,	1
C3orf67-AS1	L5_L6_FRMD6_EN,	1
C5orf24	L4_LRRK1_EN,	1
CACNB3	L3_EN,	1
CALB2	VIP_IN,	1
CAMK1	L2_L3_EN,	1
CAPZA2	L3_EN,	1
CBX3	MYO5B_IN,	1
CBX5	MYO5B_IN,	1
CCDC12	L3_EN,	1
CCNG2	L4_GABRG1_EN,	1
CCNI	MYO5B_IN,	1
CCT2	MYO5B_IN,	1
CCT4	L3_EN,	1
CCT5	L3_EN,	1
CCT8	L3_EN,	1
CD24	L4_LRRK1_EN,	1
CD47	OL_C,	1
CDIPT	L3_EN,	1
CDK5R1	MYO5B_IN,	1
CDS2	L2_L3_EN,	1
CELF4	MYO5B_IN,	1
CERS6	GM_AS,	1
CES4A	VIP_IN,	1
CGGBP1	L3_EN,	1
CHD3	L3_EN,	1
CHMP3	L3_EN,	1
CHRM2	L5_L6_SEMA3E_EN,	1
CISD1	L4_LRRK1_EN,	1
CISD2	L3_EN,	1
CITED2	MYO5B_IN,	1
CLCN4	L3_EN,	1
CLPTM1	L4_LRRK1_EN,	1
CNOT7	MYO5B_IN,	1
COPS7A	L3_EN,	1
COPS8	L3_EN,	1
COX7A1	L4_LRRK1_EN,	1
COX7A2L	L4_LRRK1_EN,	1
CPLX2	CXCL14_IN,	1
CPLX3	L5_L6_SEMA3E_EN,	1
CPM	MG,	1
CPNE6	L2_L3_EN,	1
CPOX	L3_EN,	1
CREB5	L3_EN,	1
CRHBP	MYO5B_IN,	1
CRLF1	L4_LRRK1_EN,	1
CRYM	L3_EN,	1
CTBP1	L3_EN,	1
CTGF	L5_L6_SEMA3E_EN,	1
CTNNB1	L4_MME_EN,	1
CTTN	GM_AS,	1
CXXC5	L3_EN,	1
CYP46A1	L4_LRRK1_EN,	1
CYSTM1	L2_L3_EN,	1
DCLK1	GM_AS,	1
DCTN5	L3_EN,	1
DDB1	L5_L6_SEMA3E_EN,	1
DDN	L3_EN,	1
DDX18	MYO5B_IN,	1
DEC1	OL_C,	1
DEGS1	L3_EN,	1
DENND2A	MYO5B_IN,	1
DISP2	L3_EN,	1
DKK2	L4_LRRK1_EN,	1
DMXL2	MG,	1
DNAJA4	L3_EN,	1
DNAJB1	L4_LRRK1_EN,	1
DNAJB2	L4_LRRK1_EN,	1
DNAJB6	L4_GABRG1_EN,	1
DNAJC8	L3_EN,	1
DNM1	OL_C,	1
DPF2	L3_EN,	1
DPY30	L3_EN,	1
DPYSL2	L5_L6_SEMA3E_EN,	1
DPYSL3	GM_AS,	1
DRAP1	L4_LRRK1_EN,	1
DSEL	L2_L3_EN,	1
DUSP26	L3_EN,	1
DYNLT3	L3_EN,	1
EBLN3P	L3_EN,	1
EI24	L3_EN,	1
EIF4A1	L3_EN,	1
ELOC	L4_GABRG1_EN,	1
ENPP4	L3_EN,	1
ENSA	L3_EN,	1
ENY2	L3_EN,	1
ESD	L3_EN,	1
EXOC3	L3_EN,	1
EXOC7	L3_EN,	1
EXTL3	L3_EN,	1
FABP5	VIP_IN,	1
FAM131B	L3_EN,	1
FAM217B	MYO5B_IN,	1
FAM227B	L3_EN,	1
FAM3C	L3_EN,	1
FAR2	OL_C,	1
FBXO45	L3_EN,	1
FEM1B	MYO5B_IN,	1
FGD5-AS1	L3_EN,	1
FKBP4	L3_EN,	1
FOXG1	L3_EN,	1
FOXO1	L2_L3_EN,	1
GAB2	GM_AS,	1
GABRA1	MYO5B_IN,	1
GABRA5	L5_L6_SEMA3E_EN,	1
GABRG1	MYO5B_IN,	1
GALNT10	GM_AS,	1
GALR1	OPC,	1
GAREM1	L4_LRRK1_EN,	1
GDA	SST_IN,	1
GDE1	L3_EN,	1
GFAP	OL_C,	1
GLRA2	L2_L3_EN,	1
GLUL	OL_A,	1
GNA14-AS1	GM_AS,	1
GNAI2	L5_L6_SEMA3E_EN,	1
GNAZ	L3_EN,	1
GNB1	MYO5B_IN,	1
GNG12-AS1	GM_AS,	1
GOT2	L3_EN,	1
GPATCH2	L2_EN,	1
GPC1	GM_AS,	1
GPNMB	MG,	1
GPRASP2	L5_L6_SEMA3E_EN,	1
GPRIN3	L5_L6_FRMD6_EN,	1
GRB2	L2_EN,	1
GREB1L	L2_L3_EN,	1
GRM8	OL_C,	1
GSK3A	L3_EN,	1
GSTO1	L3_EN,	1
GSTP1	OL_C,	1
GTF2H5	L3_EN,	1
GUCY1B1	L4_LRRK1_EN,	1
GULP1	MYO5B_IN,	1
HACD3	VIP_IN,	1
HDDC2	L3_EN,	1
HEPN1	OL_C,	1
HINT3	MYO5B_IN,	1
HLA-DPA1	MG,	1
HLA-DPB1	MG,	1
HLA-DQB1	MG,	1
HLA-DRA	MG,	1
HLA-DRB1	MG,	1
HLA-DRB5	MG,	1
HLF	L4_MME_EN,	1
HMGCLL1	GM_AS,	1
HNRNPR	L5_L6_FRMD6_EN,	1
HPCAL1	L5_L6_SEMA3E_EN,	1
HPCAL4	KIT_IN,	1
HSBP1	L3_EN,	1
HSPA4	OL_A,	1
HSPA4L	SST_IN,	1
HSPB11	L3_EN,	1
HTR2C	L5_L6_FRMD6_EN,	1
HTR4	L5_L6_SEMA3E_EN,	1
IDI1	OL_C,	1
IFIT1	L4_LRRK1_EN,	1
IGKC	L3_EN,	1
IGSF10	L3_EN,	1
IL34	L2_L3_EN,	1
IL6ST	MYO5B_IN,	1
INA	MYO5B_IN,	1
INPP5F	MYO5B_IN,	1
IPO5	MYO5B_IN,	1
IPO9-AS1	GM_AS,	1
IQGAP2	MG,	1
ITM2B	MYO5B_IN,	1
KAZN	GM_AS,	1
KCNAB1	L5_L6_SEMA3E_EN,	1
KCNJ4	L3_EN,	1
KCNJ9	L4_LRRK1_EN,	1
KCTD17	L3_EN,	1
KCTD2	L3_EN,	1
KIFAP3	OL_C,	1
KLHDC3	L4_LRRK1_EN,	1
KLK6	OL_A,	1
KPNB1	L3_EN,	1
KRAS	MYO5B_IN,	1
LAMP5	KIT_IN,	1
LAMTOR4	L3_EN,	1
LGALS1	L4_LRRK1_EN,	1
LHX6	MYO5B_IN,	1
LIMK1	MYO5B_IN,	1
LINC00511	OL_C,	1
LINC00672	L3_EN,	1
LINC01322	KIT_IN,	1
LINC02197	OL_C,	1
LINC02248	L2_L3_EN,	1
LRMP	L3_EN,	1
LSAMP-AS1	GRAN_EN,	1
LYRM2	L3_EN,	1
MAG	OL_C,	1
MAGEE1	L3_EN,	1
MAK	OPC,	1
MAP1LC3A	L3_EN,	1
MAP1S	L3_EN,	1
MAP2	GM_AS,	1
MAP3K12	L2_L3_EN,	1
MAP4	MYO5B_IN,	1
MAPK1	L5_L6_SEMA3E_EN,	1
MARCH6	MYO5B_IN,	1
MAX	VIP_IN,	1
MCFD2	L3_EN,	1
MDH2	L3_EN,	1
MEAF6	L3_EN,	1
MFN2	L3_EN,	1
MGAT4C	L5_L6_SEMA3E_EN,	1
MIR4435-2HG	GRAN_EN,	1
MPPE1	L2_L3_EN,	1
MRPL20	L3_EN,	1
MSMO1	OL_C,	1
MSR1	MG,	1
MYO1E	MG,	1
NAIP	L2_EN,	1
NAP1L3	MYO5B_IN,	1
NCKAP1	OL_C,	1
NDN	L5_L6_SEMA3E_EN,	1
NDUFA5	MYO5B_IN,	1
NDUFB10	L3_EN,	1
NDUFB5	L3_EN,	1
NELL2	KIT_IN,	1
NKAIN3	L5_L6_SEMA3E_EN,	1
NKIRAS1	L3_EN,	1
NR2F1	L4_LRRK1_EN,	1
NRN1	L3_EN,	1
NSMF	GM_AS,	1
NTNG1	GM_AS,	1
NUCB1	L3_EN,	1
NUDCD3	L2_EN,	1
NUDT4	L3_EN,	1
NUPR1	MG,	1
OMG	L3_EN,	1
OS9	MYO5B_IN,	1
P4HTM	MYO5B_IN,	1
PABPC1	OPC,	1
PACSIN1	L3_EN,	1
PAFAH1B1	L2_EN,	1
PAFAH1B2	MYO5B_IN,	1
PAK1	L3_EN,	1
PCDH10	OL_C,	1
PCDH9-AS1	L3_EN,	1
PCLO	GM_AS,	1
PCMT1	L4_GABRG1_EN,	1
PDE8B	L5_L6_FRMD6_EN,	1
PDIA6	L4_GABRG1_EN,	1
PDXDC1	GM_AS,	1
PFDN4	L4_LRRK1_EN,	1
PFKM	L3_EN,	1
PIP4K2C	L2_EN,	1
PKD2	GM_AS,	1
PKN2-AS1	L5_L6_NTNG2_EN,	1
PLCXD2	L5_L6_SEMA3E_EN,	1
PLEC	GM_AS,	1
PLPPR2	L3_EN,	1
PLPPR4	L5_L6_NTNG2_EN,	1
PMEPA1	L4_LRRK1_EN,	1
PNMA3	MYO5B_IN,	1
POLR2K	L3_EN,	1
POLR3A	L2_L3_EN,	1
PPARG	MG,	1
PPFIA2-AS1	L2_L3_EN,	1
PPM1K	MYO5B_IN,	1
PPP2CB	OL_C,	1
PPT1	L3_EN,	1
PRDX3	L3_EN,	1
PRKCA-AS1	OPC,	1
PRKCB	GM_AS,	1
PRPF8	L3_EN,	1
PRRC2B	L2_L3_EN,	1
PRRT1	L3_EN,	1
PSMB2	L3_EN,	1
PSMC3	L4_LRRK1_EN,	1
PSMC5	L3_EN,	1
PSMD3	L3_EN,	1
PSMD7	L3_EN,	1
PTGER3	L2_L3_EN,	1
PTPA	L3_EN,	1
PTPN13	OL_A,	1
PTPRK	MYO5B_IN,	1
PTRH2	L3_EN,	1
PTS	L4_LRRK1_EN,	1
PURA	MYO5B_IN,	1
PYGB	MYO5B_IN,	1
QDPR	MYO5B_IN,	1
RAB14	MYO5B_IN,	1
RAB3B	L5_L6_SEMA3E_EN,	1
RAD23A	L3_EN,	1
RALYL	MYO5B_IN,	1
RANBP17	OL_C,	1
RASGRP1	L3_EN,	1
RBM8A	L3_EN,	1
RBMS3-AS3	GM_AS,	1
RFX4	L2_L3_EN,	1
RGMB	L3_EN,	1
RGS16	VIP_IN,	1
RHEB	MYO5B_IN,	1
RHOB	L3_EN,	1
RHOBTB2	L3_EN,	1
RNF11	L5_L6_SEMA3E_EN,	1
RNPS1	MYO5B_IN,	1
RORA-AS1	GM_AS,	1
RPAIN	L3_EN,	1
RPL13	L3_EN,	1
RPS27L	L3_EN,	1
RRAS2	OL_C,	1
RSL1D1	L3_EN,	1
RTN1	GM_AS,	1
RUSC1	L3_EN,	1
S100B	OPC,	1
SAT1	MG,	1
SBF2-AS1	L2_L3_EN,	1
SDC3	OPC,	1
SERPINE2	L5_L6_SEMA3E_EN,	1
SGCB	L3_EN,	1
SH3BP5	OL_C,	1
SHISA5	L3_EN,	1
SLC29A4	L2_L3_EN,	1
SLC35F3	L5_L6_NTNG2_EN,	1
SLC38A1	WM_AS,	1
SLC38A2	MYO5B_IN,	1
SLC39A6	L3_EN,	1
SLC3A2	GM_AS,	1
SLC4A3	L3_EN,	1
SLC6A17	MYO5B_IN,	1
SLITRK1	L5_L6_SEMA3E_EN,	1
SLITRK4	MYO5B_IN,	1
SLU7	L3_EN,	1
SNCA	MYO5B_IN,	1
SNHG8	L4_LRRK1_EN,	1
SNRNP200	L2_EN,	1
SNRPB2	L3_EN,	1
SNX3	OL_C,	1
SON	L4_GABRG1_EN,	1
SPARC	OL_C,	1
SPDYE3	L2_EN,	1
SPDYE5	L2_L3_EN,	1
SQSTM1	OL_C,	1
SRP19	L3_EN,	1
SRSF7	L4_LRRK1_EN,	1
SSB	L2_EN,	1
STAT1	OPC,	1
STIP1	L3_EN,	1
STRAP	L3_EN,	1
STRIP2	L2_L3_EN,	1
STX1A	L3_EN,	1
STX1B	MYO5B_IN,	1
SVIP	L3_EN,	1
SYN2	OL_C,	1
TAC1	MYO5B_IN,	1
TAC3	VIP_IN,	1
TALDO1	L3_EN,	1
TAX1BP1	MYO5B_IN,	1
TCEAL1	L3_EN,	1
TCEAL3	L3_EN,	1
TCP1	L5_L6_SEMA3E_EN,	1
TECR	L3_EN,	1
TF	L3_EN,	1
TG	L2_L3_EN,	1
TIPRL	MYO5B_IN,	1
TMBIM6	MYO5B_IN,	1
TMEM126B	L3_EN,	1
TMEM130	L5_L6_FRMD6_EN,	1
TMEM151A	L5_L6_SEMA3E_EN,	1
TMEM158	L5_L6_SEMA3E_EN,	1
TMEM258	OL_C,	1
TMEM33	L3_EN,	1
TMEM35A	L3_EN,	1
TMEM65	L5_L6_SEMA3E_EN,	1
TMPRSS5	OL_C,	1
TMTC2	MYO5B_IN,	1
TNR	OL_C,	1
TOMM70	MYO5B_IN,	1
TOX3	L2_L3_EN,	1
TOX4	L4_LRRK1_EN,	1
TRHDE	MYO5B_IN,	1
TSC22D1	OL_C,	1
TSPAN13	L2_L3_EN,	1
TSPYL4	MYO5B_IN,	1
TTC9B	L4_LRRK1_EN,	1
TUFM	L4_LRRK1_EN,	1
UBE2N	L3_EN,	1
UHMK1	L4_LRRK1_EN,	1
UNC13C	MYO5B_IN,	1
USP2	L3_EN,	1
UST	GRAN_EN,	1
VDAC2	L3_EN,	1
VIP	VIP_IN,	1
VPS4A	L3_EN,	1
VXN	L3_EN,	1
WBP11	L4_LRRK1_EN,	1
WDR61	L2_EN,	1
WLS	OPC,	1
WSB2	L4_LRRK1_EN,	1
XRCC6	L3_EN,	1
YARS	VIP_IN,	1
YPEL5	MYO5B_IN,	1
ZBTB18	L4_LRRK1_EN,	1
ZFAS1	L3_EN,	1
ZMAT2	L4_LRRK1_EN,	1
ZMYM3	L3_EN,	1
ZNF345	GM_AS,	1
ZNF451-AS1	L3_EN,	1
ZNF667-AS1	L3_EN,	1
ZNF98	L5_L6_SEMA3E_EN,	1

## Sheet: CXCL14_IN
	baseMean	log2FoldChange	lfcSE	pvalue	padj
STMN1	29.2938	2.05954	0.444533	1.25606e-07	6.35568e-05
MGST3	19.7043	0.998852	0.471549	0.00111482	0.0413008
RTN4	80.9027	0.596802	0.234263	0.000659717	0.0291789
RPS27A	15.8353	1.65769	0.522699	4.88472e-05	0.0054926
DPP10	187.133	-0.756759	0.316117	0.000750496	0.0303598
GAD1	51.903	0.882402	0.285346	9.11183e-05	0.00731544
RPL37A	21.7412	1.75365	0.508363	1.6328e-05	0.00206549
PTMA	25.9572	0.985862	0.501585	0.00133969	0.0451922
SLC6A1	70.2239	0.731472	0.286519	0.000512813	0.0253155
RPL32	22.3465	1.84689	0.479537	3.35399e-06	0.000639799
FAM19A1	29.9853	-1.0775	0.458666	0.000713734	0.0303598
SEC62	36.3968	0.79773	0.375611	0.00121495	0.0416789
EIF4A2	32.6376	0.955556	0.412182	0.000779995	0.0303598
RPL34	25.1307	1.1102	0.564304	0.0011223	0.0413008
CDH12	115.298	-1.41507	0.273284	1.23352e-08	1.24832e-05
MAP1B	97.5795	0.911652	0.29434	8.83635e-05	0.00731544
CCNH	174.944	-0.579731	0.220123	0.000570869	0.0268707
CPLX2	23.0747	1.17569	0.440144	0.000281586	0.0153777
MTCH1	14.6287	0.994736	0.506385	0.0013892	0.0460941
HSP90AB1	72.1525	0.945449	0.357977	0.000313524	0.0162711
EEF1A1	24.9334	0.849964	0.380959	0.000944328	0.0360626
GRM1	18.0972	-1.1807	0.504369	0.000757455	0.0303598
ACTB	27.9409	1.00295	0.324068	8.56708e-05	0.00731544
YWHAG	32.3075	1.03413	0.328292	7.89359e-05	0.00731544
CNTNAP2	1440.85	-0.538348	0.169757	0.000119545	0.00843655
TMSB4X	41.6161	1.44932	0.317789	2.02501e-07	8.19723e-05
USP11	29.4853	1.0092	0.329444	9.3973e-05	0.00731544
BEX1	21.6478	1.47099	0.376227	3.47717e-06	0.000639799
BEX3	21.5879	1.79335	0.399315	2.47174e-07	8.33801e-05
IL1RAPL2	125.882	-0.672699	0.255918	0.000491015	0.0248454
RPL10	16.8504	1.65669	0.614915	0.000258467	0.0153777
CLU	44.8976	1.39575	0.363824	4.14807e-06	0.000699641
KCNB2	51.0429	-0.748896	0.26882	0.000286015	0.0153777
STMN2	19.6479	1.18299	0.396146	0.000120879	0.00843655
STXBP1	36.3824	0.738389	0.305424	0.000741906	0.0303598
FTH1	25.1929	1.28311	0.562351	0.000663156	0.0291789
THY1	17.3165	1.00567	0.418622	0.000626132	0.0288021
PSAP	41.0429	1.20326	0.316834	5.94932e-06	0.000926264
GAPDH	40.6439	2.16536	0.369269	1.38852e-10	2.81037e-07
ENO2	24.7457	1.811	0.422958	6.83733e-07	0.000172985
TUBA1B	33.3891	1.67899	0.39188	6.49326e-07	0.000172985
FAIM2	31.5525	0.795798	0.365169	0.00119916	0.0416789
RPL41	19.1446	1.59347	0.475075	2.30968e-05	0.00274988
PEBP1	39.9271	1.03503	0.351966	0.000112686	0.00843655
DYNLL1	19.2989	1.24387	0.435718	0.000140197	0.00945866
SLC22A17	24.4438	1.25702	0.347531	1.20585e-05	0.00162709
LRFN5	104.893	-0.658676	0.234504	0.000288711	0.0153777
DDX24	21.0771	1.64497	0.447748	8.91043e-06	0.00128819
CKB	28.6615	1.00361	0.408894	0.000532357	0.0256545
PKM	36.4789	1.64682	0.339623	4.4949e-08	3.03256e-05
SEZ6L2	25.8584	1.3012	0.428131	8.1147e-05	0.00731544
NDRG4	45.0825	2.04296	0.50195	1.68565e-06	0.000379085
NSF	75.6594	0.670568	0.237771	0.000281379	0.0153777
TIMP2	24.4775	1.01713	0.358545	0.00022188	0.0140339
ACTG1	25.4019	0.905892	0.397091	0.000770616	0.0303598
PTPRM	137.885	-0.567123	0.18934	0.00020262	0.0132291
RPS15	20.3867	1.15176	0.587607	0.00114515	0.0413891
APLP1	19.633	1.08616	0.399288	0.000272011	0.0153777
PLD3	32.5012	0.783943	0.379765	0.0015067	0.0491866
CALM3	24.7642	0.817081	0.375461	0.00117515	0.0416789
FTL	20.8008	1.61556	0.538193	7.28658e-05	0.00731544
RPL13A	17.7916	1.25585	0.403088	6.64141e-05	0.00707485

## Sheet: GM_AS
	baseMean	log2FoldChange	lfcSE	pvalue	padj
ENO1	57.7253	0.842191	0.237318	2.36377e-05	0.00202353
KAZN	66.1193	1.25543	0.465027	0.000262785	0.0107589
GNG12-AS1	40.9129	1.00382	0.453891	0.00101744	0.0279784
LMO4	51.6484	0.891788	0.44763	0.00169812	0.0396463
NTNG1	30.3619	1.71413	0.682969	0.000399075	0.0154437
NBPF14	44.8942	-1.05903	0.350026	0.000120425	0.00656771
PDE4DIP	418.327	-0.547814	0.210852	0.000793385	0.0251833
NBPF19	95.7527	-0.854049	0.427885	0.0017929	0.0411784
RPS27	47.0436	1.92935	0.543834	1.34694e-05	0.00145092
ATP1B1	39.7596	2.403	0.756927	4.95501e-05	0.00333284
IPO9-AS1	24.2053	1.78867	0.617471	0.000134697	0.00717959
PREPL	78.2884	0.962796	0.421895	0.00088964	0.0264551
NRXN1	3207.66	-0.686321	0.314088	0.00154121	0.0375337
RPS27A	38.3038	1.17683	0.677789	0.00217956	0.0466459
TMSB10	77.4237	4.12948	0.634955	2.62964e-12	7.42874e-09
RPL31	51.0581	0.991428	0.478292	0.00129805	0.0343559
CERS6	48.9562	1.43526	0.513948	0.000183771	0.00857503
RAPH1	52.1692	0.927438	0.330273	0.000250535	0.0104083
MAP2	79.7709	1.15185	0.482581	0.000629368	0.0214213
PTMA	53.1572	1.31219	0.468716	0.00018516	0.00857503
GPC1	45.4737	0.835299	0.432984	0.00216669	0.0466459
KIF1A	48.0594	0.872138	0.304846	0.000208861	0.0093656
RPL32	46.8391	1.47148	0.654892	0.000704995	0.0231583
RBMS3-AS3	39.8403	1.43383	0.363596	3.98353e-06	0.000625193
CCK	34.6536	3.11092	0.938059	3.19512e-05	0.00243952
CADM2	2110.39	-0.684425	0.222514	0.000141897	0.00728836
IGSF11	124.418	-0.576456	0.228108	0.000873941	0.0262647
SEC62	68.6011	0.74428	0.239911	0.000120892	0.00656771
KCNMB2-AS1	131.484	-1.05214	0.517246	0.00139532	0.0355116
ARAP2	272.357	-0.716039	0.203658	3.10248e-05	0.00243458
UCHL1	35.2986	3.62259	0.886794	1.89151e-06	0.00041104
HNRNPDL	56.5899	0.726245	0.273499	0.000479951	0.0173828
ARHGAP24	451.749	-0.664049	0.25472	0.000588353	0.0205197
PKD2	67.4197	0.555663	0.248391	0.00188399	0.0421779
BASP1	35.6288	2.64855	0.843631	6.06965e-05	0.00378352
ZSWIM6	462.407	-0.595916	0.254966	0.00134192	0.0344629
MAP1B	125.232	2.66057	0.585347	2.18049e-07	7.69985e-05
AC104123.1	39.297	0.813627	0.312834	0.00046307	0.0172128
EFNA5	215.179	-0.572002	0.251509	0.00164414	0.0390312
MEGF10	141.252	-0.557099	0.236569	0.00145462	0.0364486
DPYSL3	38.2934	2.0196	0.48178	1.07004e-06	0.000274806
GALNT10	36.7764	1.33418	0.611983	0.000858209	0.0262647
MTCH1	36.1062	1.27222	0.44904	0.0001839	0.00857503
HSP90AB1	57.2614	1.59035	0.6393	0.000404919	0.015458
HMGCLL1	33.6041	1.32837	0.616232	0.000903881	0.0265986
AL512422.1	50.1646	2.34578	0.699851	2.78596e-05	0.00231481
AL589740.1	915.609	-1.10351	0.39882	0.000230775	0.00987787
SERINC1	44.0325	1.10107	0.465977	0.000690814	0.0231583
ACTB	86.7867	1.55694	0.330351	1.11769e-07	5.26245e-05
POU6F2	76.169	-1.34585	0.253126	6.29987e-09	4.44929e-06
PPIA	46.351	2.18417	0.49135	3.42945e-07	9.68819e-05
EGFR	129.537	-0.475473	0.201747	0.00188698	0.0421779
MAGI2	1632.98	-0.37473	0.153121	0.00231925	0.0478239
PCLO	49.1018	1.28434	0.419918	9.07628e-05	0.00534177
TMSB4X	89.1133	2.80859	0.44665	1.29469e-11	1.82875e-08
APOO	43.3726	0.825659	0.35771	0.000939539	0.0272063
SYP	41.8388	1.36103	0.679591	0.00131269	0.0343559
IDS	60.9882	1.45709	0.530558	0.000216554	0.00955882
RPL10	42.3992	1.76158	0.541847	4.39183e-05	0.00302608
GDI1	46.0516	1.50776	0.453796	3.61517e-05	0.00261868
RPS20	54.4937	1.2446	0.476437	0.000315724	0.0125623
YWHAZ	50.8865	0.982625	0.517421	0.00189614	0.0421779
ANGPT1	37.4825	2.26762	1.05648	0.000697065	0.0231583
TRPS1	640.204	-0.616866	0.234326	0.000604307	0.0208191
PLEC	46.6689	0.86532	0.430768	0.00168421	0.0396463
GNA14-AS1	57.0294	1.88388	0.529278	1.38672e-05	0.00145092
TNC	37.8921	2.97673	0.823113	1.07708e-05	0.00140514
DENND1A	217.31	-0.428825	0.169963	0.00148925	0.0369046
SPTAN1	99.0643	0.686667	0.217781	0.000110465	0.00636865
NSMF	48.2579	1.00916	0.452267	0.000971741	0.0272808
PDE3B	129.303	-0.806638	0.310626	0.000493773	0.0176571
SOX6	343.833	-0.403049	0.168046	0.00228419	0.0477988
SLC3A2	57.2768	0.856026	0.365726	0.000857296	0.0262647
AP002336.2	68.8633	1.03107	0.472065	0.0010201	0.0279784
CTTN	42.2614	0.690859	0.345053	0.00221975	0.0471487
GAB2	88.2569	0.971592	0.465651	0.00131343	0.0343559
LINC01515	23.5036	2.10031	1.02614	0.000964353	0.0272808
SPOCK2	45.3021	1.11467	0.502249	0.000943795	0.0272063
HPSE2	573.17	-1.30669	0.358815	1.22273e-05	0.00143925
GAPDH	135.901	1.93358	0.31561	4.27456e-11	4.02521e-08
ENO2	49.5946	1.69556	0.40707	1.25136e-06	0.000294591
ATN1	72.2711	0.608301	0.294394	0.00237449	0.0486081
ABCD2	53.7446	-0.702762	0.314287	0.00145795	0.0364486
TUBA1B	52.8816	2.20975	0.70134	5.51707e-05	0.00362458
TUBA1A	42.3688	1.71806	0.484587	1.46459e-05	0.00147032
METTL7A	77.155	-0.748535	0.259534	0.000248282	0.0104083
CHST11	133.61	-0.975555	0.241933	3.29517e-06	0.000578143
AC079385.1	62.0314	1.92477	0.506004	5.76821e-06	0.000857642
PEBP1	57.7598	1.43564	0.402576	1.50936e-05	0.00147032
DYNLL1	57.3531	0.786363	0.357764	0.0012622	0.0339592
UBC	45.6711	1.80706	0.457532	2.811e-06	0.000567219
DCLK1	37.5522	2.05192	0.601993	2.32115e-05	0.00202353
PHF11	41.1102	0.936699	0.511303	0.002143	0.0465691
RTN1	52.7851	1.59136	0.663465	0.000504586	0.0178182
RGS6	74.5812	1.30799	0.715207	0.00178476	0.0411784
CALM1	122.135	1.00217	0.48252	0.00134006	0.0344629
DDX24	40.1474	1.35013	0.365437	1.09427e-05	0.00140514
DPH6-DT	86.7886	-0.840218	0.280742	0.000149567	0.00754515
B2M	41.0857	2.17598	0.623584	1.65608e-05	0.00155948
RORA-AS1	32.7024	1.04962	0.552188	0.00188194	0.0421779
RPLP1	47.3637	1.27787	0.724319	0.00192485	0.0424159
THSD4	47.568	2.38463	0.715837	2.89999e-05	0.00234071
PKM	97.9821	1.20262	0.25673	1.46103e-07	5.8963e-05
PDXDC1	114.112	0.996877	0.272277	1.3384e-05	0.00145092
PRKCB	31.3675	1.46686	0.598827	0.00047128	0.0172904
NDRG4	70.8339	2.19353	0.608035	1.20802e-05	0.00143925
TCF25	60.0496	0.867474	0.264978	6.16077e-05	0.00378352
EIF1	47.1191	1.40195	0.630293	0.00078872	0.0251833
NSF	79.9033	0.8457	0.292046	0.000200719	0.00914567
LRRC37A3	89.3089	-1.22465	0.269041	2.63769e-07	8.27941e-05
ACTG1	61.703	1.0741	0.283486	7.34477e-06	0.00103745
CDH2	191.111	-0.532347	0.243684	0.00227489	0.0477988
C20orf194	226.61	0.35986	0.144961	0.00230112	0.047799
PRNP	99.2333	0.5962	0.262746	0.00157508	0.0380308
SNAP25	93.0736	1.65689	0.527447	6.5295e-05	0.00392465
NORAD	42.9759	1.87516	0.476121	3.47909e-06	0.000578143
YWHAB	41.3568	1.71731	0.630306	0.000221529	0.009628
ATP9A	45.5202	0.81814	0.346478	0.000873566	0.0262647
GNAS	128.661	1.02459	0.380602	0.000304544	0.0122905
RPS15	46.2153	2.00447	0.406968	3.54718e-08	2.00416e-05
ZNF98	374.552	-1.05148	0.297283	2.05002e-05	0.00186816
APLP1	35.8777	1.82678	0.848803	0.000806791	0.0253243
ZNF345	49.7044	0.638295	0.286972	0.00153389	0.0375337
PLD3	46.2541	0.9426	0.395389	0.000734573	0.0238525
CALM3	36.8814	2.52988	0.642687	3.20799e-06	0.000578143
SLC17A7	31.0335	2.99377	0.914373	3.7783e-05	0.00266843
RPS11	56.1153	0.962086	0.487938	0.00163139	0.0390312
APP	59.9492	1.13199	0.54494	0.00121552	0.0330177
AP000311.1	35.3468	0.936931	0.488055	0.00193687	0.0424159
MT-ND1	306.803	1.97084	0.596294	3.49319e-05	0.00259691
MT-ND2	332.252	1.84622	0.629527	0.000115142	0.0065055
MT-CO1	280.196	1.49867	0.471595	5.95386e-05	0.00378352
MT-CO2	321.105	1.61251	0.566967	0.000159213	0.0078908
MT-ATP6	303.955	1.57889	0.620958	0.000355593	0.0139521
MT-CO3	424.118	1.45528	0.500613	0.000137669	0.00720215
MT-ND4	435.322	1.34417	0.628533	0.000975348	0.0272808
MT-ND5	82.5107	1.82571	0.659344	0.000180662	0.00857503
MT-CYB	223.506	1.50304	0.609441	0.000438418	0.0165137

## Sheet: GRAN_EN
	baseMean	log2FoldChange	lfcSE	pvalue	padj
AGBL4	248.809	0.951678	0.358534	0.000277896	0.0457265
ATP1A1	1047.5	0.660576	0.210487	5.32525e-05	0.0170095
ATP1B1	811.221	0.646577	0.252177	0.000255295	0.0433204
MIR4435-2HG	159.766	1.49869	0.643269	7.31206e-05	0.0208971
NISCH	677.22	-0.901516	0.271862	1.24721e-05	0.00677236
LSAMP-AS1	506.441	0.873708	0.22769	4.04409e-06	0.00439188
P2RY14	196.206	1.57436	0.394832	7.88732e-06	0.00534004
EIF4A2	1397.03	0.576547	0.207835	0.000218308	0.0423361
AC104806.2	392.362	-1.04091	0.31658	2.612e-05	0.0101308
ART3	248.875	-1.54028	0.352964	1.77939e-06	0.00241552
RPS23	886.336	0.708247	0.263561	0.000299025	0.0477561
RPS12	432.323	0.958894	0.309678	7.17192e-05	0.0208971
UST	480.932	0.843362	0.279675	0.000114182	0.0272847
AC006148.1	484.651	-0.997322	0.259207	5.91071e-06	0.00534004
SLC25A6	438.425	0.929933	0.250828	8.8509e-06	0.00534004
RPS4X	827.939	0.850531	0.273395	8.66467e-05	0.0235246
NRG1	7310.72	-0.655357	0.208958	3.70131e-05	0.0133988
RPL7	1308.69	1.07984	0.292445	8.58597e-06	0.00534004
STMN2	2515.41	0.483078	0.176541	0.00023964	0.0433204
MOB3B	349.946	-0.790231	0.266097	0.00016271	0.0339813
SPON1	315.113	-2.52167	0.534476	3.74597e-08	6.78021e-05
LUZP2	369.265	3.52771	1.07692	9.1991e-05	0.0237862
THY1	229.064	1.02324	0.421055	0.000204605	0.0411484
HSPA8	446.247	1.2003	0.377081	2.07931e-05	0.00868513
GOT1	236.052	0.963123	0.325264	0.000115571	0.0272847
HNRNPA1	862.819	0.929758	0.286715	4.87574e-05	0.016547
CHST11	216.037	1.1766	0.73684	0.000254286	0.0433204
RPL6	1231.83	0.711198	0.258936	0.000242394	0.0433204
RAN	246.489	0.774992	0.277152	0.000151515	0.0339745
SLC35F4	2434.2	-0.84273	0.165392	1.5076e-08	4.09313e-05
IGF1R	1338.94	-0.627957	0.225785	0.000156421	0.0339745
ARL17B	817.617	-2.1724	0.299469	2.70937e-13	1.47119e-09
LRRC37A2	381.443	-0.963947	0.274814	1.68359e-05	0.00831081
YWHAH	347.524	0.909538	0.26941	2.0624e-05	0.00868513

## Sheet: KIT_IN
	baseMean	log2FoldChange	lfcSE	pvalue	padj
STMN1	29.3834	1.96768	0.355849	1.7304e-09	1.15072e-06
HPCAL4	16.3924	1.27533	0.468476	0.000277146	0.00847538
ADGRL2	197.506	-0.471083	0.189827	0.00187819	0.0393384
ATP1B1	168.738	0.747275	0.239801	0.000138011	0.00492042
ID2	31.0549	1.22156	0.341477	1.75392e-05	0.000933087
RPS27A	15.7969	1.20013	0.528123	0.000996736	0.0220943
CTNNA2	405.217	-0.451574	0.152298	0.000512754	0.0135049
TMSB10	28.1787	2.61884	0.447096	1.87828e-10	2.49812e-07
RPL31	19.4856	0.934914	0.49403	0.00235236	0.0478427
GAD1	95.5187	0.890177	0.259227	4.13742e-05	0.00174691
RPL37A	23.9415	1.69526	0.470816	1.52834e-05	0.000846956
PTPRN	19.1611	0.905652	0.460779	0.00208524	0.0433339
SCG2	30.0781	1.29711	0.5268	0.000479328	0.0130419
ITM2C	33.0828	1.79103	0.450939	4.34001e-06	0.000288611
PTMA	40.1989	1.60972	0.33256	6.55126e-08	1.74263e-05
RPL32	23.2469	2.00353	0.449729	4.20001e-07	7.44802e-05
ZNF385D	300.827	-0.924428	0.262578	2.63483e-05	0.00125154
RPL15	18.8637	1.84863	0.436568	1.15407e-06	0.000113698
RPL14	16.1756	1.17522	0.44115	0.000378246	0.0109362
TMA7	19.8807	1.33114	0.54256	0.000521266	0.0135938
ARL6IP5	25.8338	0.794795	0.348073	0.00131998	0.0287799
ROBO2	255.124	-0.786412	0.327461	0.000975438	0.0219887
TAGLN3	19.8842	1.49418	0.426137	1.95199e-05	0.000998517
LINC01322	16.7154	1.50966	0.549175	0.000238001	0.00762749
SEC62	35.9487	0.947054	0.290053	6.74029e-05	0.00263664
EIF4A2	34.8462	0.81893	0.325859	0.00073965	0.0177249
RPL35A	17.5947	1.70991	0.440403	4.7457e-06	0.000307892
UCHL1	36.303	1.25184	0.501969	0.000389801	0.0111491
SPARCL1	30.2064	0.97871	0.483718	0.00149963	0.0324311
RPL34	25.1367	1.50295	0.366751	2.07828e-06	0.000166867
MAP1B	75.9094	0.921829	0.357105	0.000512781	0.0135049
COX7C	24.621	1.76705	0.416972	1.05169e-06	0.000113698
MCTP1	169.827	-0.57869	0.208529	0.000606537	0.0155134
REEP5	23.8242	0.899907	0.378849	0.000966034	0.0219887
HINT1	13.4123	1.38908	0.480506	0.000190112	0.00616705
SKP1	26.3322	1.30056	0.40373	5.79878e-05	0.00233709
SNCB	18.8438	1.38967	0.534591	0.000359336	0.0105037
TUBB2A	21.4935	1.48576	0.502416	0.000138734	0.00492042
PHACTR1	209.454	-0.585137	0.185373	0.000175199	0.00582536
HLA-A	17.8604	2.06498	0.474272	8.14147e-07	0.000103125
MTCH1	20.1979	1.22426	0.497166	0.000604994	0.0155134
HSP90AB1	74.4785	1.31311	0.362127	1.28606e-05	0.000743681
EEF1A1	32.137	1.46584	0.452324	4.71314e-05	0.0019589
SERINC1	69.7337	0.918328	0.269019	3.98602e-05	0.00171013
ACTB	43.4781	1.05492	0.364411	0.000169512	0.00570763
NDUFA4	31.0685	2.37944	0.480287	3.71378e-08	1.09763e-05
DGKB	223.229	-0.584489	0.212435	0.000621022	0.0157326
PPIA	32.4601	1.41874	0.39924	1.38634e-05	0.000784609
YWHAG	50.5797	1.19945	0.367859	5.37211e-05	0.00219843
PEG10	16.2604	1.29036	0.468142	0.000267944	0.00847538
GRM8	13.7651	-1.44994	0.556347	0.00048049	0.0130419
TMSB4X	99.6894	1.19799	0.413461	0.000148849	0.00520972
APOO	27.7238	0.970926	0.378694	0.000505764	0.0135049
SYN1	26.8027	1.50971	0.473782	5.93926e-05	0.00235798
BEX1	28.352	1.28784	0.387592	3.73925e-05	0.00165773
BEX2	17.411	1.75577	0.415391	1.20557e-06	0.000114529
BEX3	34.7254	1.56358	0.331296	1.37721e-07	3.05283e-05
CHRDL1	20.4666	0.981495	0.407299	0.000794774	0.0187088
IDS	84.6076	0.722456	0.329133	0.00167763	0.0354166
RPL10	22.5975	1.9413	0.457593	9.85498e-07	0.000113698
CLU	83.264	1.55005	0.273443	6.83244e-10	6.0581e-07
STMN2	34.3487	0.810279	0.365833	0.00161456	0.0343578
ADCY8	19.0511	-1.00039	0.406867	0.000642764	0.015979
RPL35	16.7093	1.86589	0.474607	3.39068e-06	0.000250533
RPLP2	16.9319	2.10987	0.548413	4.23212e-06	0.000288611
FTH1	29.0562	1.44419	0.491741	0.000124056	0.00464772
CFL1	22.4257	1.45292	0.413011	2.04738e-05	0.00102755
B4GAT1	14.0633	1.46066	0.54387	0.00033256	0.009829
PGM2L1	28.7016	0.789775	0.39802	0.00245932	0.0495589
RPS25	13.399	2.42596	0.555827	1.08626e-06	0.000113698
THY1	31.1879	1.60281	0.387397	1.5085e-06	0.000133754
PSAP	58.4356	1.32277	0.302487	6.50088e-07	8.64618e-05
SPOCK2	59.7865	0.70393	0.280699	0.00092092	0.0213013
RPS24	17.7827	1.65102	0.532446	7.27346e-05	0.00276392
PGAM1	26.7298	1.40698	0.357696	3.734e-06	0.00026138
GAPDH	78.7287	2.50325	0.329956	1.04233e-15	2.77259e-12
ENO2	32.1756	1.83448	0.347155	6.78053e-09	3.00603e-06
LDHB	16.0381	1.67591	0.489104	2.3836e-05	0.00115279
NELL2	17.4854	1.03245	0.448847	0.000993752	0.0220943
TUBA1B	54.1615	1.11458	0.462445	0.000633481	0.0158968
TUBA1A	21.494	1.89523	0.453679	1.11382e-06	0.000113698
FAIM2	54.8501	0.868624	0.289765	0.000160183	0.00550715
RPL41	19.2101	2.21775	0.480931	1.83507e-07	3.48664e-05
NACA	13.1679	1.36483	0.498822	0.000273738	0.00847538
MGAT4C	446.504	-0.690386	0.217914	0.000128886	0.0047616
RPL6	15.9802	1.04183	0.504082	0.00158899	0.0340865
PEBP1	59.7474	1.36085	0.328448	1.7116e-06	0.000142277
DYNLL1	26.618	1.50348	0.408118	9.56183e-06	0.000565211
UBC	19.8315	2.4025	0.557992	6.4761e-07	8.64618e-05
ENOX1	113.469	-0.787224	0.310877	0.000717129	0.0175006
SLC22A17	32.8995	1.18475	0.345537	3.48418e-05	0.00157083
KCNH5	76.5889	-0.635437	0.238222	0.000652729	0.0160765
DDX24	29.3358	0.892901	0.394333	0.00120135	0.0264099
HSP90AA1	116.606	1.74849	0.398935	5.28687e-07	8.64618e-05
CKB	49.0377	1.34785	0.381142	1.86645e-05	0.000973482
SCG5	27.1342	0.891972	0.358186	0.000725614	0.0175467
SRP14	24.9829	1.70193	0.360142	1.17152e-07	2.83294e-05
MAP1A	23.7732	1.4396	0.366056	5.29116e-06	0.000335107
B2M	32.4333	2.21897	0.896459	0.000415522	0.0117208
EID1	19.5987	1.18581	0.467565	0.000418601	0.0117208
SCG3	20.541	1.15749	0.420373	0.00028258	0.00854161
RPLP1	20.6621	2.23887	0.539668	2.13288e-06	0.000166867
PKM	52.8699	1.23602	0.390479	7.21906e-05	0.00276392
SEZ6L2	37.7985	1.35861	0.324801	1.56441e-06	0.000134236
NDRG4	51.6172	2.19291	0.50676	6.29609e-07	8.64618e-05
COX4I1	18.4682	2.14776	0.462551	1.74713e-07	3.48664e-05
UBB	23.4258	1.97292	0.474379	1.41266e-06	0.000129575
EIF1	24.8254	1.27051	0.45387	0.000184246	0.00605055
KANSL1	74.028	-0.915667	0.238993	8.57901e-06	0.000530702
ARL17B	36.5249	-1.45509	0.435075	3.45406e-05	0.00157083
NSF	102.327	0.650016	0.258911	0.000973837	0.0219887
RPL38	16.9042	1.87472	0.501202	9.057e-06	0.000547537
ACTG1	31.3953	1.36939	0.342809	3.6786e-06	0.00026138
LAMP5	39.9493	0.716622	0.34483	0.00234658	0.0478427
SNAP25	193.881	0.597974	0.227226	0.00078759	0.0187053
DSTN	24.6709	1.1459	0.446185	0.000458241	0.0126971
YWHAB	33.7925	1.4832	0.449798	3.8788e-05	0.00169141
GNAS	113.424	0.771796	0.270156	0.000277202	0.00847538
ATP5F1E	14.9955	1.51426	0.516289	0.000161488	0.00550715
STMN3	24.1349	1.31899	0.364842	1.62549e-05	0.000882407
RPS15	26.019	2.16696	0.499214	5.99728e-07	8.64618e-05
RPL36	17.572	1.5381	0.539119	0.000131887	0.00480573
RAB3A	18.3599	2.25413	0.430924	1.00861e-08	3.83272e-06
APLP1	30.1862	1.01217	0.434731	0.000812594	0.0189605
RPS19	17.2737	1.51389	0.439299	2.85821e-05	0.00133383
CALM3	41.0647	1.05301	0.381719	0.000314984	0.00941413
SELENOW	17.2481	2.33929	0.457062	2.11443e-08	7.03048e-06
FTL	28.9566	1.86382	0.440479	9.29351e-07	0.000112367
RPL13A	21.0931	1.75741	0.441248	3.24382e-06	0.00024653
RPL28	24.6641	1.43952	0.410365	2.12583e-05	0.00104717
SULT4A1	21.1609	0.876786	0.440183	0.00235616	0.0478427
SOD1	20.1362	2.61391	0.488178	5.04752e-09	2.68528e-06

## Sheet: L2_EN
	baseMean	log2FoldChange	lfcSE	pvalue	padj
ENO1	49.157	1.62604	0.318188	1.27296e-08	6.71107e-06
CLSTN1	202.426	0.525943	0.235219	0.00298416	0.0480501
RAP1GAP	55.6373	0.991987	0.306616	6.74308e-05	0.00322952
RPL11	55.5393	1.32718	0.473549	0.000219641	0.00732877
STMN1	111.988	1.5314	0.396621	4.41682e-06	0.000408517
NUDC	39.1885	1.12093	0.37691	0.000151254	0.0058205
ATP5IF1	45.1645	1.52334	0.323282	9.81618e-08	2.68742e-05
ZCCHC17	53.3448	0.921878	0.285826	7.64348e-05	0.00356606
SYNC	30.111	1.15487	0.485386	0.000758982	0.0181057
HPCA	34.8371	1.40196	0.469498	0.000105705	0.00447603
NDUFS5	62.1904	1.24038	0.442293	0.000219113	0.00732877
CCDC30	127.71	-0.673416	0.225587	0.000283798	0.00885314
ATP6V0B	43.8483	1.00024	0.354843	0.000244063	0.00779819
RPS8	75.9841	1.25206	0.40343	8.66252e-05	0.0039712
AGBL4	917.523	-0.457981	0.18735	0.00216386	0.0393374
ADGRL2	863.775	-0.680521	0.288823	0.00140905	0.028581
LINC01725	65.3194	-0.560625	0.25181	0.00255822	0.0436444
SV2A	99.285	0.759795	0.350482	0.00167532	0.0325914
RPS27	54.9885	1.38175	0.371902	9.88845e-06	0.000755535
CADM3	83.253	1.30365	0.329939	3.28651e-06	0.000320861
IGSF8	43.9262	0.703057	0.291726	0.00108285	0.0238862
PEA15	80.0419	1.34753	0.514794	0.000316445	0.00937247
NDUFS2	32.8154	0.982978	0.515587	0.00224484	0.0402545
MGST3	63.8118	0.907762	0.301077	0.00013806	0.00549566
ATP1B1	304.417	0.714937	0.31753	0.00163379	0.0319012
GPATCH2	88.2093	0.649343	0.231861	0.000429922	0.0116832
ARF1	73.8743	0.79772	0.270759	0.00021138	0.00718965
CHRM3	1171.01	-0.380563	0.148541	0.00244747	0.0425401
RPS7	37.4554	1.33548	0.415616	6.07942e-05	0.00306334
SLC30A3	46.3436	1.91262	0.5597	2.22279e-05	0.00152189
SLC8A1	996.234	-0.61839	0.188802	0.000114381	0.00471105
PREPL	288.304	0.483355	0.212261	0.00308451	0.0490669
NRXN1	2591.52	-0.425396	0.159531	0.00140953	0.028581
EML6	314.371	-0.612198	0.193431	0.000171601	0.00623917
RPS27A	95.9577	1.02482	0.423724	0.000735147	0.0176972
LRRTM4	4901.78	-0.523594	0.175448	0.000403004	0.0110085
CTNNA2	1172.78	-0.456234	0.136064	0.000144543	0.00560317
TMSB10	156.854	2.26139	0.555915	1.86263e-06	0.000246264
TGOLN2	34.6059	0.714729	0.368932	0.00310233	0.0491156
SNRNP200	30.3208	0.877793	0.320115	0.000363339	0.0103182
COX5B	35.0142	2.66803	0.654443	1.39927e-06	0.000203352
EPC2	60.2488	-0.641888	0.271229	0.00169829	0.0329169
RBMS1	56.3994	-1.11492	0.382175	0.000170462	0.00623917
SSB	33.6653	0.691248	0.335378	0.00241163	0.0422396
ZNF385B	313.914	-1.23223	0.319071	6.47221e-06	0.000559369
RPL37A	173.267	1.14213	0.429016	0.000366353	0.0103182
TUBA4A	31.6697	1.36532	0.32907	1.42717e-06	0.000203352
PTPRN	64.6679	0.890944	0.397012	0.00117176	0.0253177
PID1	50.4058	1.36783	0.809116	0.0022278	0.0401358
ITM2C	36.2583	1.61357	0.328921	4.23454e-08	1.54843e-05
PTMA	84.8268	0.982987	0.392027	0.00062017	0.0157189
KIF1A	90.2966	1.08501	0.24474	5.17083e-07	0.000100774
AC018816.1	39.3035	0.887109	0.449651	0.00250373	0.0429776
THUMPD3-AS1	50.9719	0.789151	0.263168	0.000199143	0.00686198
BRK1	35.5751	1.26237	0.450701	0.000192242	0.00675666
RPL32	118.803	1.27952	0.443405	0.000172939	0.00624475
PLCL2	127.643	-0.66215	0.188912	4.40917e-05	0.00252665
RPL15	59.2545	1.50882	0.390617	4.99517e-06	0.000454043
THRB	432.676	-0.365909	0.1361	0.00187574	0.0355954
RARB	19.4667	-1.01817	0.489246	0.00195506	0.0365265
MYRIP	107.847	-0.779187	0.233536	6.66483e-05	0.00322952
EIF1B	38.6184	1.01223	0.481459	0.00154197	0.0304467
RPL14	59.924	1.04338	0.424536	0.000639474	0.0159778
TMA7	66.1826	1.64995	0.356042	1.50581e-07	3.60846e-05
BSN	130.333	0.736936	0.221443	6.68143e-05	0.00322952
RPL29	33.4443	1.90871	0.489147	3.08281e-06	0.000306652
CACNA2D3	700.999	-0.694862	0.211462	9.40519e-05	0.00416674
FHIT	156.954	-0.613972	0.25479	0.0014645	0.0293502
RPL24	32.9991	1.21917	0.462257	0.000370081	0.0103182
LINC00882	177.903	-0.613365	0.189506	0.000141775	0.00553658
STXBP5L	1580.33	-0.436242	0.137807	0.000299013	0.0089568
GOLGB1	86.8718	-0.627077	0.300636	0.00321542	0.0498246
AC092902.3	60.6448	-1.09305	0.481949	0.0011087	0.0243544
RAB6B	86.3819	0.943621	0.303834	0.000104557	0.00447603
ANKUB1	24.4704	1.01291	0.457033	0.00132549	0.02773
MED12L	256.042	-0.404183	0.146483	0.00121955	0.0259253
P2RY14	33.8409	1.29472	0.553385	0.000732944	0.0176972
MECOM	38.8637	1.40759	0.481355	0.000154861	0.00589778
SEC62	135.474	0.844516	0.236753	2.58852e-05	0.00166674
AC026316.5	29.0994	1.3043	0.520061	0.000473427	0.0126056
AP2M1	59.1689	1.58886	0.362105	5.11324e-07	0.000100774
ETV5	32.8967	-0.860638	0.45452	0.00300145	0.0480962
RPL35A	67.3434	1.2798	0.489496	0.000370223	0.0103182
LDB2	901.899	-0.744801	0.207896	2.8903e-05	0.00177182
KCNIP4	11653.5	-0.5121	0.121514	2.80629e-06	0.000294341
AC104827.1	41.196	1.29213	0.596736	0.00118475	0.0253904
CCSER1	1228	-0.644664	0.181725	3.74061e-05	0.00216709
UNC5C	243.184	-0.491166	0.190199	0.00136392	0.0278859
RPL34	136.08	1.02081	0.562874	0.00246248	0.04256
SYNPO2	50.5852	-0.668833	0.304067	0.00207696	0.0382857
USP53	43.986	0.882869	0.319944	0.0003273	0.00958625
NR3C2	279.061	-0.667575	0.24998	0.000670922	0.0166844
TMEM131L	31.2666	-0.947325	0.406541	0.00087774	0.0201193
LINC02223	58.0198	-0.969901	0.442231	0.00111938	0.0244869
CDH12	1000.43	-0.868736	0.400759	0.00150181	0.0298776
SUB1	91.8111	0.802757	0.320185	0.00069951	0.0171584
RPL37	83.0617	0.670442	0.30923	0.00210815	0.0385908
MRPS30-DT	63.1024	-0.805236	0.290365	0.000379592	0.0104775
HCN1	309.214	-0.567351	0.180772	0.000191809	0.00675666
NAIP	46.4947	0.757517	0.334546	0.00161821	0.0317145
CMYA5	36.7374	-1.10102	0.420026	0.000506497	0.0134184
RPS23	84.8737	1.1074	0.6348	0.00256635	0.0436444
COX7C	83.2315	1.65766	0.385933	7.91743e-07	0.000129662
AC124854.1	40.6968	-0.989785	0.45672	0.00136467	0.0278859
PJA2	158.11	0.644994	0.189982	6.79963e-05	0.00322952
HINT1	54.0902	1.39295	0.467005	0.000106127	0.00447603
PRELID2	80.9875	-0.861045	0.274524	0.000111094	0.00464831
RPS14	70.6851	1.75327	0.288602	6.42422e-11	1.12895e-07
CYFIP2	143.882	0.671964	0.224611	0.000229819	0.00752551
TUBB2A	52.7396	2.27698	0.685661	2.65565e-05	0.00166674
FLOT1	46.9761	1.04925	0.338138	9.97703e-05	0.00431139
RPS18	41.4476	1.60139	0.421167	6.88894e-06	0.000585782
HSP90AB1	236.803	1.20781	0.414231	0.000160187	0.00603219
PTCHD4	17.4147	-1.03082	0.510686	0.00220731	0.0399896
MLIP	278.241	-0.773635	0.347456	0.00152096	0.0301448
KHDRBS2	762.95	-0.456744	0.183049	0.00196074	0.0365265
KCNQ5	2299.33	-0.549624	0.234721	0.00212902	0.0388381
OOEP	32.026	1.62611	0.476958	3.09129e-05	0.00187325
SERINC1	171.858	0.949262	0.243761	5.83658e-06	0.000512841
TPD52L1	27.5127	-0.988653	0.466013	0.00177533	0.0341588
RPS12	50.9758	1.47559	0.55622	0.000295056	0.0089568
PDE7B	174.337	-1.30183	0.39228	4.51642e-05	0.00256028
AIG1	124.567	-0.584809	0.239176	0.00135961	0.0278859
STXBP5-AS1	116.511	-1.13722	0.259164	5.86604e-07	0.000106641
PDE10A	172.594	-1.89857	0.389324	4.40564e-08	1.54843e-05
SDK1	248.833	-1.24697	0.554534	0.000892992	0.0203803
NDUFA4	61.8496	1.37048	0.60684	0.000767811	0.0182338
TOMM7	56.8059	0.970355	0.546937	0.00296673	0.0479772
CYCS	27.9547	1.29669	0.500494	0.000382016	0.0104895
BMPER	103.438	-0.98552	0.281383	2.49327e-05	0.00164307
NUDCD3	75.0073	0.476742	0.208522	0.00311804	0.0492092
PPIA	119.895	1.1633	0.545136	0.00116758	0.0253177
CHCHD2	27.3261	1.1704	0.353902	4.78318e-05	0.00263327
RHBDD2	80.378	1.21892	0.302538	2.5347e-06	0.000290499
YWHAG	195.221	0.788513	0.419562	0.00303624	0.0485062
MAGI2	1785.33	-0.585995	0.168939	6.00951e-05	0.00306334
ZNF804B	171.472	-1.40366	0.697892	0.00116528	0.0253177
PEG10	47.7338	1.5681	0.478458	3.66252e-05	0.00214542
BAIAP2L1	29.7766	1.74947	0.50011	2.26e-05	0.00152753
SPDYE3	42.7065	1.29577	0.838716	0.00313378	0.0492092
SLC26A4	40.1349	0.724887	0.356976	0.00228684	0.0406082
AC006148.1	157.805	-0.73405	0.188673	8.36939e-06	0.000678822
ATP6V1F	30.722	2.37347	0.479584	2.05803e-08	9.0416e-06
AC016831.7	738.893	-0.393542	0.14954	0.00185305	0.035396
LINC00685	70.3887	-1.3248	0.889315	0.00318458	0.0496719
TMSB4X	230.231	1.32753	0.495767	0.000291958	0.0089568
APOO	112.022	1.20459	0.306822	4.37857e-06	0.000408517
IL1RAPL1	1617.39	-0.469973	0.168677	0.000846994	0.0197582
TSPAN7	122.365	0.675481	0.302244	0.00189598	0.0357782
UBA1	37.1251	0.98545	0.468207	0.00146973	0.0293502
USP11	86.9759	1.11843	0.257233	8.11617e-07	0.000129662
TSPYL2	66.691	0.683204	0.23179	0.000287564	0.00891787
RPS4X	45.4944	1.24207	0.378371	4.92351e-05	0.00263327
BEX1	121.143	1.64094	0.406501	2.3806e-06	0.000290499
BEX4	52.1224	1.7244	0.25132	3.22784e-13	8.50858e-10
BEX2	57.268	1.59508	0.387608	1.52856e-06	0.000212067
BEX3	107.855	1.66771	0.288317	3.06408e-10	4.03846e-07
PGRMC1	56.968	1.51206	0.354311	7.5185e-07	0.000127863
FHL1	56.9621	0.724379	0.31252	0.0013061	0.0274333
IDS	297.605	0.754467	0.38726	0.0029251	0.0475961
RPL10	54.6787	1.71138	0.427881	2.856e-06	0.000294341
ATP6AP1	33.9242	0.926309	0.319006	0.000195932	0.00679574
ASAH1	33.7868	0.889013	0.362008	0.000676012	0.0167321
PSD3	453.777	0.485007	0.20412	0.0024211	0.0422649
ATP6V1B2	90.9768	0.980103	0.391385	0.00056881	0.0145571
STMN4	51.1726	0.816044	0.288057	0.000295781	0.0089568
CLU	237.985	1.74904	0.309518	7.03084e-10	7.41332e-07
SARAF	139.118	0.756	0.308014	0.000918302	0.0208676
VDAC3	50.5187	1.11044	0.320109	2.767e-05	0.00171619
RPS20	94.3541	1.36313	0.373724	1.28794e-05	0.000930139
AC069133.1	49.6716	-1.18034	0.421769	0.00027944	0.00879734
RPL7	69.8512	1.97027	0.491703	2.73877e-06	0.000294341
RPL30	55.9975	1.56509	0.415996	7.35908e-06	0.000606205
COX6C	60.6773	1.45098	0.476058	9.09322e-05	0.00413271
AZIN1-AS1	34.6989	0.771538	0.386946	0.0027333	0.0458916
AC090579.1	28.9824	1.11262	0.49254	0.000938416	0.0212332
LRRC6	65.3779	-0.562076	0.256181	0.00271509	0.0457314
GRINA	31.5595	1.41363	0.360731	3.97407e-06	0.000380933
RPL8	38.6064	1.36848	0.608285	0.000809504	0.0191377
VLDLR-AS1	56.7366	-0.849376	0.305888	0.000348838	0.0101048
RPS6	42.6953	1.4385	0.325446	4.97118e-07	0.000100774
NDUFB6	31.7349	0.955376	0.300513	9.31015e-05	0.00416674
DNAJA1	47.5726	1.17653	0.522792	0.000954774	0.021511
ERCC6L2	98.8431	-0.776491	0.247347	0.000139894	0.0055039
PTGR1	45.8301	0.879603	0.289563	0.000165628	0.00614922
ZNF883	27.7253	0.812924	0.415598	0.00286	0.0470502
STXBP1	284.909	0.524899	0.206005	0.00136095	0.0278859
KCNT1	51.2122	-0.880737	0.452267	0.00292298	0.0475961
RPL27A	85.4504	1.02972	0.528152	0.00192556	0.0361264
PLEKHA7	106.554	1.01159	0.427718	0.000840765	0.0197001
RPS13	24.9537	1.40524	0.611629	0.000821955	0.0193453
LDHA	34.2063	1.97068	0.42212	1.01951e-07	2.68742e-05
NELL1	391.919	-1.00972	0.242261	1.86847e-06	0.000246264
BDNF-AS	38.5186	0.835909	0.313928	0.000529396	0.0138167
SYT7	75.1385	0.674254	0.321625	0.00231745	0.0408616
FTH1	143.274	1.81834	0.579432	6.10112e-05	0.00306334
GNG3	33.5046	1.17973	0.753305	0.00280307	0.0466033
FAU	55.8289	2.2906	0.488748	1.40336e-07	3.5231e-05
CFL1	77.1059	1.52159	0.520523	0.000124096	0.00504798
B4GAT1	43.6564	1.07789	0.410269	0.000336028	0.00978753
PGM2L1	125.243	0.921484	0.312575	0.000176689	0.00633678
RPS3	45.5078	1.18561	0.3405	2.43797e-05	0.00162696
LINC02552	49.7423	-1.52851	0.513334	0.000155499	0.00589778
GRIA4	1356.37	-0.568009	0.179655	0.000191024	0.00675666
RPS25	88.0865	1.20575	0.541165	0.00100847	0.0223388
SCN3B	140.77	1.24166	0.490355	0.000447429	0.0119738
APLP2	104.489	0.921836	0.309367	0.000161422	0.00603559
PARD3	45.5361	1.49687	1.08664	0.00322221	0.0498246
PRKG1	419.152	-0.620875	0.242728	0.000963222	0.021609
BICC1	116.487	-0.849273	0.304927	0.000366229	0.0103182
PSAP	206.773	1.15802	0.28539	2.70956e-06	0.000294341
SPOCK2	48.5439	1.26155	0.442855	0.000167833	0.00618752
RPS24	114.492	0.902983	0.509166	0.00314231	0.0492092
PGAM1	62.5483	1.29694	0.344372	7.08949e-06	0.000593267
GOT1	29.5209	1.00026	0.371167	0.000371492	0.0103182
ATP5MD	53.4158	1.07507	0.511127	0.00134503	0.0278859
ATRNL1	1796.37	-0.534429	0.197752	0.000858524	0.0198515
GAPDH	179.806	1.76529	0.558876	5.87871e-05	0.00303849
TPI1	59.9441	0.973709	0.575008	0.00314558	0.0492092
ENO2	124.522	0.920795	0.274858	4.87598e-05	0.00263327
PRB2	77.3591	-0.769171	0.358952	0.00210758	0.0385908
PTPRO	305.411	-0.385303	0.154698	0.00286478	0.0470502
ITPR2	122.007	-1.16974	0.439787	0.000324545	0.00955868
CPNE8	115.392	-0.823746	0.313693	0.000603272	0.0153645
PRICKLE1	238.452	-0.479788	0.1535	0.00028034	0.00879734
TUBA1A	58.99	1.82011	0.501492	9.20199e-06	0.000724073
FAIM2	137.804	0.99362	0.319284	9.75475e-05	0.00425017
PFDN5	50.3603	0.950514	0.469722	0.00182373	0.0349625
ATP5MC2	33.8362	1.36715	0.336224	2.4417e-06	0.000290499
CD63	31.3795	1.50641	0.357744	1.01851e-06	0.000157929
RPL41	107.442	2.25106	0.516948	6.39883e-07	0.000112449
ATP5F1B	50.511	0.997039	0.467486	0.00144217	0.0291307
R3HDM2	157.874	-0.667608	0.24596	0.000566247	0.0145571
PIP4K2C	40.3837	0.930687	0.30068	0.000124476	0.00504798
SLC16A7	117.785	-0.456531	0.197196	0.00324992	0.0499521
AC069228.1	43.9892	1.44231	0.510801	0.00022862	0.00752551
ANKS1B	2029.55	-0.512961	0.144443	5.84903e-05	0.00303849
HSP90B1	85.6658	0.677197	0.264615	0.000863315	0.0198751
TXNRD1	69.9746	1.33251	0.276362	7.12023e-08	2.20811e-05
RPL6	51.6971	1.77651	0.374757	7.96707e-08	2.33347e-05
UBC	59.0704	2.13889	0.491748	5.35217e-07	0.000100774
RAN	44.4135	1.34151	0.403834	3.4833e-05	0.00208681
SAP18	31.9526	1.04217	0.418092	0.000533821	0.0138636
RPL21	58.4549	1.23011	0.659169	0.00201953	0.0374892
MTUS2	574.572	-0.614592	0.227779	0.000699744	0.0171584
STARD13	40.743	-0.861858	0.479453	0.00251083	0.0429776
TPT1	88.4257	1.06222	0.622324	0.00280288	0.0466033
PHF11	31.3322	0.862219	0.467047	0.00308995	0.0490669
SLC22A17	96.2478	1.46138	0.276782	6.52457e-09	3.82195e-06
LINC01500	21.1889	-1.80004	0.889542	0.00146671	0.0293502
ATP6V1D	40.8025	0.978274	0.269655	1.70099e-05	0.00119568
SLIRP	40.9633	0.871292	0.380793	0.00120628	0.025747
NDUFB1	24.4622	0.887104	0.330786	0.000442378	0.0118991
DDX24	101.417	1.2237	0.236556	1.43757e-08	6.88986e-06
HSP90AA1	246.411	1.36003	0.416922	4.94486e-05	0.00263327
EIF5	45.8768	0.961137	0.549152	0.00296415	0.0479772
KLC1	118.303	1.06197	0.435476	0.000635404	0.0159517
ATP5MPL	45.3715	1.44551	0.347765	1.31638e-06	0.000198284
SRP14	34.0133	1.28655	0.477475	0.000297632	0.0089568
MAP1A	75.1928	1.76385	0.219575	6.09156e-17	3.21147e-13
B2M	28.1937	4.38382	0.879857	2.97903e-08	1.20811e-05
GABPB1-AS1	83.3876	0.875111	0.356985	0.000729429	0.0176972
ARPP19	197.17	0.910186	0.334941	0.000371864	0.0103182
TPM1	44.3908	0.786133	0.333638	0.000990774	0.0221329
RAB11A	131.151	0.859824	0.251816	4.90799e-05	0.00263327
RPLP1	105.852	2.10349	0.431558	5.35173e-08	1.7634e-05
PKM	146.899	0.949944	0.286222	5.4821e-05	0.00289016
SCAMP5	107.732	0.525586	0.23357	0.00266622	0.0450524
WDR61	41.4933	0.808452	0.335288	0.000853819	0.0198297
C16orf45	100.848	0.448632	0.1841	0.00245299	0.0425401
SYT17	38.4549	1.07152	0.488812	0.000997678	0.0221931
HS3ST4	194.584	-1.02036	0.360242	0.000231918	0.00754736
SEZ6L2	52.2311	0.777233	0.390982	0.00223061	0.0401358
NDRG4	166.231	1.72225	0.56518	8.39664e-05	0.00388308
GABARAPL2	38.9814	1.40885	0.41539	2.63699e-05	0.00166674
TERF2IP	115.752	0.702877	0.235554	0.000224153	0.00743229
COX4I1	63.5943	1.45543	0.461506	6.68753e-05	0.00322952
PAFAH1B1	180.803	0.432825	0.184636	0.00322272	0.0498246
NLRP1	66.4166	0.962844	0.444894	0.00127406	0.0268674
NAA38	27.0299	1.34215	0.330224	2.48659e-06	0.000290499
SLC47A1	24.0288	1.20846	0.506351	0.000635198	0.0159517
RPL23A	47.8866	1.60631	0.577343	0.000214571	0.00725142
ASIC2	717.308	-0.720685	0.261323	0.000434233	0.0117399
RPL19	62.012	1.31599	0.53058	0.000509081	0.0134194
EIF1	90.381	0.92023	0.442247	0.00161353	0.0317145
RPL27	53.7889	0.948933	0.523768	0.00257945	0.0437262
KANSL1	262.189	-0.839978	0.200713	2.15175e-06	0.000270095
ARL17B	122.885	-1.36825	0.421336	6.43698e-05	0.00320148
NSF	403.244	0.667156	0.174443	1.26183e-05	0.000923939
MMD	39.9776	1.62563	0.63175	0.000309745	0.00922586
DDX5	131.737	0.973744	0.30779	9.35362e-05	0.00416674
LRRC37A3	119.676	-0.849832	0.222899	1.18185e-05	0.000890104
RPL38	127.347	1.05102	0.564823	0.00228768	0.0406082
GRB2	65.5456	0.714907	0.281169	0.000747585	0.0179148
H3F3B	51.291	1.13488	0.356544	7.18276e-05	0.00338103
WBP2	37.7519	1.09475	0.37745	0.000193906	0.00677002
ACTG1	80.2476	1.46981	0.383795	5.10345e-06	0.000456023
NOL4	160.599	-0.471657	0.188466	0.00190021	0.0357782
DTNA	397.018	-0.502743	0.193519	0.00123131	0.02607
MAPK4	86.4335	-0.698653	0.253129	0.000523973	0.0137432
NARS	40.1099	0.823747	0.317991	0.000538311	0.0139117
CBLN2	979.539	-1.04874	0.479673	0.00117946	0.02538
CHGB	32.627	1.0067	0.511805	0.00187699	0.0355954
SNAP25-AS1	130.115	1.16602	0.423607	0.000294487	0.0089568
SNAP25	848.917	0.503159	0.218493	0.00274413	0.0459271
NAPB	90.5082	0.824152	0.389187	0.00171124	0.0330464
NORAD	193.216	0.945022	0.530414	0.00282699	0.0467207
NNAT	34.0646	1.00026	0.569733	0.00247029	0.04256
ATP5F1E	54.7994	1.28973	0.469518	0.000241503	0.00776344
BSG	73.2064	0.972667	0.326072	0.000138642	0.00549566
RPS15	86.2272	2.22616	0.413867	2.70644e-09	1.78354e-06
RPL36	81.8873	1.38973	0.47278	0.000134081	0.00539601
TUBB4A	68.3047	1.12262	0.709096	0.00298946	0.0480501
RPS28	29.9962	1.32886	0.506557	0.000366397	0.0103182
RAB3A	47.7158	1.99705	0.366177	2.13228e-09	1.60591e-06
FKBP8	31.9224	1.65581	0.410648	1.98455e-06	0.000255184
UBA52	37.9769	1.20528	0.662223	0.00203914	0.0377205
TMEM59L	113.102	0.745702	0.293725	0.000717222	0.0175055
COX6B1	33.2575	1.86195	0.468411	2.90321e-06	0.000294341
APLP1	150.542	1.16133	0.377051	9.50248e-05	0.00417476
RPS16	35.7109	1.56913	0.45655	2.63257e-05	0.00166674
SUPT5H	30.5292	0.729481	0.377132	0.00324318	0.0499521
PLD3	152.44	1.05101	0.233906	3.99352e-07	8.77244e-05
RPS19	59.1435	1.35219	0.486835	0.000236128	0.00763721
PNMA8A	34.3907	1.17121	0.419739	0.000205825	0.00704616
CALM3	165.979	1.28224	0.349759	1.20598e-05	0.000895484
NAPA	33.178	0.739232	0.357384	0.00237792	0.041788
SELENOW	74.4637	1.48868	0.401551	8.68348e-06	0.000693626
RPL18	38.3519	2.83604	0.510935	1.01329e-09	8.90345e-07
CA11	83.711	0.762843	0.221424	4.85272e-05	0.00263327
FTL	87.7715	2.44528	0.619964	2.62827e-06	0.000294341
RPL13A	89.7474	1.34951	0.377171	1.74957e-05	0.00121365
RPS11	38.1092	1.18257	0.386983	0.000113339	0.00470489
ZNF83	34.8271	0.780297	0.400696	0.00288882	0.0472977
MBOAT7	44.5394	0.859706	0.38828	0.00133492	0.027817
RPS9	33.1105	1.30292	0.347362	9.59136e-06	0.000743613
RPL28	73.869	1.60118	0.350651	1.89035e-07	4.33302e-05
UQCR10	36.8057	1.10666	0.677767	0.00281105	0.0466033
NPTXR	159.743	1.1679	0.653108	0.00229597	0.0406186
RPL3	49.3692	1.39414	0.415594	3.6191e-05	0.00214381
SNU13	37.6968	1.39213	0.388704	1.37012e-05	0.000976117
SEPT3	57.1512	0.735598	0.357058	0.0022873	0.0406082
ATP5PF	37.601	1.07832	0.383238	0.000246131	0.00781689

## Sheet: L2_L3_EN
	baseMean	log2FoldChange	lfcSE	pvalue	padj
AL669831.5	93.7186	-0.90923	0.221666	3.03162e-06	0.000229313
KCNAB2	116.384	0.484073	0.201987	0.00263446	0.036795
ENO1	52.8518	1.38524	0.298279	1.8794e-07	2.53042e-05
AL035413.1	24.8788	0.750179	0.406997	0.00401819	0.0493622
PINK1	34.8183	1.121	0.410465	0.000291034	0.0071767
RAP1GAP	86.2181	0.792141	0.237818	7.77278e-05	0.00252784
RPL11	53.9698	1.92566	0.482979	3.62569e-06	0.000265306
STMN1	104.112	1.39222	0.301174	1.76338e-07	2.4525e-05
NUDC	48.8816	0.937483	0.502516	0.00249115	0.0355053
ATP5IF1	53.6863	1.85588	0.352232	8.19401e-09	2.50737e-06
ZCCHC17	74.1037	0.749695	0.257357	0.000280136	0.00693336
SYNC	42.2592	1.07476	0.378036	0.000236567	0.00619677
HPCA	32.7449	1.17539	0.460053	0.000455216	0.0100476
NCDN	106.834	0.981532	0.582877	0.00332236	0.0435987
NDUFS5	59.7732	1.41564	0.445027	6.64238e-05	0.00228145
ATP6V0B	65.3879	1.0763	0.314107	3.19417e-05	0.00131921
RPS8	76.4849	1.37445	0.289593	1.25483e-07	1.83641e-05
PRDX1	26.3915	1.3067	0.545054	0.000557641	0.0116585
UQCRH	73.5514	0.889065	0.393089	0.00124063	0.0209333
AGBL4	1476.14	-0.465474	0.155461	0.000519868	0.0111715
PTGER3	29.2769	1.53941	1.05488	0.00354909	0.045771
ADGRL2	1172.75	-0.525027	0.210076	0.00172843	0.02706
DDAH1	177.269	-0.615445	0.259373	0.00172573	0.02706
EVI5	266.708	-0.573505	0.192864	0.000388843	0.00905774
FAM69A	201.471	-0.456634	0.199788	0.00393587	0.0484392
AL356479.1	29.4647	1.22556	0.50207	0.000793744	0.0151804
OLFM3	684.192	-0.752355	0.151092	6.63108e-08	1.11601e-05
COL11A1	34.7823	-1.15345	0.434213	0.000371123	0.00879718
SARS	41.6886	0.681169	0.327227	0.00282512	0.0385775
AL359915.1	19.1166	-2.15239	0.650776	5.61675e-05	0.00202203
AC244021.1	49.5073	-0.797229	0.338468	0.00124332	0.0209333
RPS27	49.3638	1.49498	0.392956	7.98127e-06	0.000475486
SYT11	149.837	0.884125	0.250343	2.91165e-05	0.00126947
MEF2D	63.3166	0.535486	0.237722	0.00327086	0.0431753
CADM3	104.909	1.21739	0.230371	8.99483e-09	2.63275e-06
IGSF8	63.7573	0.677393	0.343278	0.00372646	0.0468784
PEA15	100.203	1.2972	0.286167	3.50693e-07	3.74741e-05
PFDN2	43.2116	0.681931	0.297834	0.00177232	0.0274883
NDUFS2	42.1745	0.764684	0.371158	0.00228661	0.0331756
MPC2	29.8236	0.80122	0.339032	0.00113559	0.0194524
ATP1B1	344.395	0.838681	0.268975	0.00013189	0.00379438
DNM3	388.002	-0.458325	0.17229	0.00144298	0.0233513
ANGPTL1	21.9266	1.2392	0.445529	0.000301815	0.00741539
BRINP3	309.918	-1.10861	0.159552	2.85361e-13	1.92105e-09
PTPN14	48.486	-0.817783	0.322016	0.000700067	0.0136604
ESRRG	179.06	-0.862539	0.238993	2.2507e-05	0.00102377
ARF1	87.1903	1.31227	0.235399	1.19741e-09	6.71748e-07
RPS7	37.8522	1.25356	0.450265	0.000226933	0.00602197
SLC30A3	61.3196	1.96253	0.483803	2.68434e-06	0.000210128
ALK	23.2628	1.13145	0.657119	0.00326754	0.0431753
RMDN2	62.593	-0.633722	0.277631	0.00219731	0.0323683
SLC8A1	1338.94	-0.54709	0.149669	3.91399e-05	0.00152306
RTN4	665.326	0.603238	0.130395	5.1802e-07	5.05119e-05
RPS27A	87.7929	1.69006	0.441532	6.0041e-06	0.000381317
LRRTM4	8002.3	-0.541998	0.140416	1.71959e-05	0.000821012
TMSB10	145.75	2.39089	0.438072	2.61083e-09	1.25544e-06
TGOLN2	48.5166	0.614411	0.29816	0.00351058	0.0454596
ANKRD36C	269.495	-0.498847	0.191208	0.00143549	0.0232861
ANKRD36	332.485	-0.582487	0.173811	0.000105592	0.00321651
COX5B	34.08	2.18584	0.607504	1.05445e-05	0.000581848
RPL31	182.168	1.14364	0.467079	0.000673756	0.0133012
DPP10	1611.32	-0.773621	0.145599	1.04602e-08	2.9341e-06
PLEKHB2	56.2617	0.681451	0.272925	0.00109908	0.0190206
CACNB4	99.2193	-0.922431	0.247603	1.32946e-05	0.000683202
RBMS1	76.4539	-1.69178	0.425934	2.78076e-06	0.000215174
SCN9A	25.025	1.37812	0.431989	6.94481e-05	0.00236124
AC073050.1	363.924	-0.60665	0.256412	0.00180476	0.0278098
ATP5MC3	31.9023	2.07678	0.542811	5.5573e-06	0.000356302
ZNF385B	533.649	-1.33902	0.2891	1.97383e-07	2.55535e-05
ITGA4	24.8245	-1.28731	0.400821	7.13264e-05	0.0023889
MYO1B	51.1165	-0.902024	0.435981	0.00180524	0.0278098
SATB2	494.648	-0.497756	0.222504	0.0036415	0.0464291
RPL37A	215.524	1.57223	0.410847	6.50419e-06	0.000405428
IGFBP5	52.5137	1.47239	0.374996	4.8226e-06	0.000324658
TUBA4A	33.0685	1.43765	0.415673	2.92287e-05	0.00126947
PTPRN	71.4177	0.731162	0.393486	0.00383284	0.0476945
AC019211.1	260.992	-1.12955	0.375623	0.000136052	0.00386099
SCG2	42.8923	1.9244	0.569015	2.31973e-05	0.0010342
PID1	128.832	1.07492	0.33102	7.23117e-05	0.00240492
ITM2C	46.7214	1.60193	0.356236	2.97355e-07	3.4382e-05
PTMA	92.3696	1.35543	0.44975	0.000110444	0.00333413
KIF1A	114.142	0.817622	0.230778	3.21401e-05	0.00131931
BHLHE40-AS1	30.5201	-1.08947	0.32888	5.40231e-05	0.00196586
GRM7	1101.25	-0.396476	0.137477	0.00100528	0.0179036
THUMPD3-AS1	82.3381	0.88027	0.310338	0.00030702	0.00746667
CAMK1	38.8668	0.770269	0.428482	0.00388327	0.0482185
EMC3	39.4537	0.782524	0.395396	0.00281731	0.038549
BRK1	42.3148	1.27768	0.353098	1.51321e-05	0.00074904
SLC6A11	33.3396	-1.03936	0.322985	7.57569e-05	0.00248778
RPL32	103.473	1.81726	0.400123	3.04992e-07	3.4382e-05
PLCL2	200.783	-0.533853	0.152608	7.5656e-05	0.00248778
UBE2E2	935.353	-0.424788	0.148486	0.000933251	0.0170556
RPL15	67.8579	1.71103	0.296537	4.71587e-10	3.17472e-07
THRB	865.291	-0.550143	0.144181	2.01083e-05	0.00093358
RARB	41.0199	-0.879959	0.457504	0.00251401	0.0355553
GOLGA4	224.602	-0.439312	0.143533	0.000473566	0.0103845
RPSA	38.5563	0.932855	0.516246	0.00277168	0.0380795
EIF1B	50.0164	0.988653	0.446895	0.0012074	0.0205258
RPL14	67.1307	1.41916	0.368852	6.43183e-06	0.000404664
TMA7	66.6745	1.37477	0.42069	5.30828e-05	0.00195275
CAMKV	79.9649	0.585671	0.275798	0.00372333	0.0468784
RPL29	30.5327	1.55591	0.468082	3.61449e-05	0.00143981
CACNA2D3	1114.19	-0.672263	0.16341	4.24722e-06	0.000297836
ARL6IP5	84.3661	0.869715	0.247995	3.16583e-05	0.00131921
ATP6V1A	163.094	0.424044	0.158575	0.00166468	0.0263067
STXBP5L	2789.33	-0.375949	0.133467	0.00132388	0.0220041
AC092902.3	106.476	-1.261	0.413696	0.000112951	0.00339459
RAB6B	115.731	0.656437	0.192824	7.25191e-05	0.00240492
ANKUB1	44.9778	1.05327	0.488513	0.00135483	0.022307
MECOM	37.2654	1.69242	0.557369	0.000122374	0.00362916
SEC62	157.965	0.765398	0.259222	0.00024602	0.0063441
AC026316.5	33.7009	1.18891	0.436808	0.000313825	0.00757229
SLC7A14	107.04	0.71337	0.266936	0.000655903	0.0131025
PEX5L	984.288	-0.834151	0.161765	2.2821e-08	5.29762e-06
AP2M1	69.8532	1.79886	0.305935	1.69463e-10	1.62975e-07
PSMD2	28.9034	1.00817	0.462148	0.00127433	0.0213402
FGF12	1609.16	-0.436215	0.18689	0.00375811	0.0470932
RPL35A	72.1256	1.88841	0.525615	1.56608e-05	0.000769551
ATP5ME	30.4264	0.944207	0.507722	0.00274106	0.0377358
LRPAP1	40.6414	0.80974	0.421916	0.00273728	0.0377358
MRFAP1	34.766	1.03857	0.454435	0.000909978	0.0167835
LDB2	1391.8	-0.584739	0.217168	0.000840751	0.0157658
SLIT2	448.554	-0.571829	0.277884	0.00405002	0.0496625
KCNIP4	18445.5	-0.490808	0.115339	3.98569e-06	0.000282438
UCHL1	231.387	0.77897	0.405929	0.0032025	0.0426072
GABRB1	850.883	-0.285045	0.108102	0.00344156	0.044727
CHIC2	53.8865	-0.529502	0.242347	0.00360039	0.0462554
HNRNPDL	146.473	0.475268	0.211049	0.00379007	0.0473372
MAPK10	1517.84	-0.291106	0.103216	0.00194204	0.0291942
AC104827.1	75.051	1.22329	0.546149	0.00103569	0.018252
CCSER1	1989.79	-0.810244	0.184873	1.02243e-06	8.83534e-05
NFKB1	77.1377	-0.638755	0.313506	0.00331571	0.0435987
PPA2	130.979	-0.545004	0.194677	0.000695221	0.0136144
TBCK	275.338	-0.486827	0.158968	0.000387396	0.00905539
RPL34	156.222	1.39696	0.399346	2.496e-05	0.00110547
ELOVL6	84.0019	-0.62221	0.251458	0.00128514	0.0214148
SYNPO2	131.695	-1.03173	0.340679	0.000134552	0.00383815
USP53	56.6527	0.643171	0.276947	0.00191415	0.0289574
NR3C2	420.032	-0.71644	0.230618	0.000170616	0.00465015
TMEM131L	68.6549	-1.01269	0.303088	4.44316e-05	0.00169137
DCHS2	20.5113	-2.34901	0.52948	3.80436e-07	4.00171e-05
MARCH1	848.618	-0.421067	0.139787	0.00059319	0.0121749
SLC25A4	41.5461	1.11313	0.491658	0.000976332	0.017574
MED10	26.3939	0.895088	0.338126	0.00052476	0.0111794
CTNND2	1923.13	-0.47635	0.142733	0.00015905	0.00440629
BASP1-AS1	196.263	-0.561507	0.192749	0.000451756	0.0100343
LINC02223	64.7449	-1.49814	0.297937	2.84727e-08	5.82164e-06
CDH12	1583.7	-1.02825	0.313509	6.15396e-05	0.00213549
AC091885.2	26.1663	1.6298	0.652001	0.000522729	0.0111715
PDZD2	1752.51	-0.533667	0.24255	0.00337378	0.0440557
SUB1	103.302	0.756822	0.217885	4.34878e-05	0.00167291
RPL37	93.376	0.940099	0.3845	0.000813307	0.0153797
OXCT1	95.812	0.563952	0.228551	0.00159978	0.0253404
HCN1	673.986	-0.45279	0.144902	0.000358299	0.00855344
PDE4D	4041.39	-0.665485	0.125791	1.47579e-08	3.82116e-06
CWC27	160.395	-0.560242	0.164331	9.21367e-05	0.00287159
BDP1	199.326	-0.55711	0.229496	0.0018769	0.0286514
DHFR	71.9337	1.0478	0.356403	0.000167206	0.00457573
RPS23	91.014	1.6818	0.44845	8.79836e-06	0.000506244
COX7C	85.4732	1.81771	0.370017	4.69962e-08	9.03938e-06
CAMK4	385.664	-0.533452	0.177516	0.000396634	0.00914432
REEP5	93.9517	0.699101	0.218825	0.000126386	0.00368325
KCNN2	178.223	-0.537036	0.198257	0.000963256	0.0174318
AC010230.1	30.0052	-1.27515	0.51824	0.000603074	0.0123027
HINT1	73.141	1.84521	0.406507	2.77888e-07	3.34061e-05
SKP1	75.6794	0.782735	0.256635	0.000172436	0.00468079
CYSTM1	24.2397	1.05884	0.404672	0.000496933	0.0107568
TAF7	28.6013	0.721159	0.376421	0.00351143	0.0454596
PRELID2	125.842	-0.595901	0.230291	0.00106772	0.0185733
JAKMIP2-AS1	30.009	1.0329	0.627793	0.00379801	0.0473485
HTR4	94.2427	-0.613691	0.246364	0.00138667	0.0226228
RPS14	67.8922	1.92509	0.363624	7.40421e-09	2.37358e-06
CYFIP2	177.336	0.607044	0.184601	0.000124345	0.00364357
NPM1	26.0096	1.01729	0.433042	0.00099463	0.0178081
BTNL9	13.8937	1.97497	1.33801	0.00332019	0.0435987
TUBB2A	50.2346	1.91597	0.517438	8.9346e-06	0.000509726
FARS2	309.983	-0.395663	0.160629	0.00337682	0.0440557
ATXN1	426.629	-0.561315	0.205212	0.000811724	0.0153797
GABBR1	112.316	0.54422	0.207005	0.0012037	0.0205147
TUBB	36.2752	1.8267	0.345178	4.80028e-09	1.90091e-06
RPS18	42.6482	1.86306	0.508694	1.2472e-05	0.000645856
RPL10A	33.5557	1.72769	0.389493	4.78231e-07	4.80515e-05
MTCH1	89.2113	0.888759	0.345131	0.000588065	0.0121437
CCND3	68.979	-0.984689	0.409727	0.000802657	0.0153073
HSP90AB1	250.214	1.27671	0.286067	4.24625e-07	4.33117e-05
TMEM14A	42.9838	1.04786	0.366002	0.00022721	0.00602197
KHDRBS2	1532.47	-0.662665	0.170525	1.10199e-05	0.000593489
ADGRB3	5476.54	-0.460252	0.129582	7.8302e-05	0.00253428
KCNQ5	2875.75	-0.639449	0.156765	5.45267e-06	0.000352956
OOEP	30.528	1.76071	0.432087	2.44875e-06	0.000193941
EEF1A1	100.171	1.17791	0.519299	0.000934867	0.0170556
TMEM30A	104.986	0.696492	0.30848	0.00182088	0.0279867
PREP	86.9987	-0.668262	0.271532	0.001215	0.020603
COL10A1	20.5726	-1.40199	0.455369	0.000103541	0.00316835
TSPYL1	166.905	0.750958	0.363808	0.00254948	0.0359813
SERINC1	200.218	0.89128	0.164763	5.2856e-09	1.95873e-06
ARHGAP18	31.2397	1.19763	0.431748	0.000311784	0.00755011
RPS12	51.0721	1.904	0.443698	1.0237e-06	8.83534e-05
PDE7B	232.718	-1.48015	0.450596	4.47213e-05	0.00169137
AIG1	180.637	-0.445531	0.162855	0.00124381	0.0209333
STXBP5-AS1	163.596	-0.98674	0.31278	8.99574e-05	0.00281671
PDE10A	208.012	-1.35078	0.431672	7.90382e-05	0.00254586
SDK1	258.257	-1.06875	0.55939	0.00208099	0.0307336
WIPI2	41.8191	0.829169	0.37547	0.00152678	0.0243087
SLC29A4	17.8834	1.65711	0.620041	0.000396159	0.00914432
RAC1	75.4153	0.797354	0.374725	0.00193019	0.0291345
NDUFA4	71.6282	1.69317	0.489823	2.29656e-05	0.0010342
ARL4A	47.3831	1.36305	0.402395	3.54789e-05	0.00142169
DGKB	2215.83	-0.584335	0.153414	1.88449e-05	0.000887161
TSPAN13	80.2231	0.540233	0.242187	0.00326252	0.0431753
HDAC9	523.13	-0.550455	0.207349	0.00103971	0.018275
TOMM7	61.4424	1.57709	0.40101	4.66209e-06	0.000317022
CYCS	30.6971	1.18506	0.569164	0.00138788	0.0226228
BMPER	151.496	-1.01725	0.407434	0.000602527	0.0123027
AC005537.1	39.1522	-0.871705	0.304025	0.000264917	0.00665207
PPIA	125.767	1.24703	0.536721	0.000764166	0.0146982
CHCHD2	37.047	1.20306	0.53318	0.000863188	0.0160969
EIF4H	34.1496	0.855997	0.38107	0.00141949	0.0230821
SPDYE5	68.4853	1.03428	0.51528	0.00198546	0.0295906
RHBDD2	84.5579	1.28097	0.239934	5.52822e-09	1.95873e-06
YWHAG	221.004	0.831553	0.298137	0.000361005	0.00858758
MAGI2	3029.18	-0.715277	0.179203	6.58089e-06	0.000406446
ABCB1	22.6808	1.39743	0.542896	0.00048823	0.0106633
ZNF804B	296.261	-1.2527	0.60993	0.00135525	0.022307
PEG10	45.5939	1.52845	0.535275	0.000164583	0.00452235
BAIAP2L1	40.2456	1.70026	0.5571	0.000107821	0.00326961
COPS6	24.9513	1.00083	0.505508	0.00222387	0.0325048
AP1S1	43.8464	1.82703	0.376345	6.12463e-08	1.05721e-05
GPR22	81.7414	0.949129	0.428408	0.00132704	0.0220041
SLC26A4	48.6445	1.05086	0.396148	0.000428049	0.00967233
ST7	263.943	-0.373334	0.144321	0.00264676	0.0368902
KCND2	1414.65	-0.598868	0.27696	0.00301432	0.0405848
STRIP2	31.4474	1.25812	0.515424	0.000662731	0.0131221
AC016831.7	1263.97	-0.581213	0.137139	3.18237e-06	0.000238042
ATP6V0E2	34.1349	1.53714	0.401686	7.38863e-06	0.00044811
DPP6	1357.44	-0.361378	0.139898	0.00285671	0.0389299
LINC00685	115.673	-1.40517	0.638428	0.000920747	0.0169197
SLC25A6	24.3399	1.68877	0.450671	8.37425e-06	0.000490221
FRMPD4	1189.09	-0.455442	0.152343	0.000552499	0.011587
TMSB4X	227.361	1.38213	0.407621	3.18992e-05	0.00131921
GLRA2	18.7494	1.12037	0.686935	0.00389644	0.0482185
APOO	112.08	1.02475	0.284318	1.9463e-05	0.000909894
IL1RAPL1	2753.26	-0.441469	0.142837	0.000426107	0.00967233
AL592043.1	30.8982	0.914895	0.435093	0.00194301	0.0291942
TMEM47	29.9433	0.898409	0.381739	0.00104483	0.0183172
TSPAN7	150.203	1.17263	0.211603	1.96254e-09	1.01629e-06
ATP6AP2	62.5373	0.754347	0.287931	0.000626618	0.0126679
USP11	109.231	1.03563	0.202311	2.23624e-08	5.29762e-06
SPIN3	56.1795	-0.537351	0.244843	0.00343344	0.0447077
RPS4X	41.5087	1.64556	0.416771	3.55377e-06	0.000262901
RLIM	23.1766	0.718412	0.35964	0.00317852	0.0423719
SH3BGRL	131.358	-0.588341	0.249206	0.0019084	0.0289355
BEX1	158.121	1.60858	0.26356	5.49743e-11	9.25218e-08
BEX4	62.62	1.63197	0.327174	2.67298e-08	5.80469e-06
BEX2	73.7591	1.89229	0.35565	6.27345e-09	2.11164e-06
BEX3	124.645	1.965	0.311988	1.49058e-11	5.01729e-08
DCX	41.5025	-1.15729	0.336469	3.73094e-05	0.00146027
PGRMC1	59.6326	1.47181	0.321481	2.59003e-07	3.1702e-05
NDUFA1	27.8143	1.398	0.518612	0.000246903	0.0063441
RTL8C	37.937	0.979289	0.627655	0.00390784	0.0482708
FHL1	67.4853	0.741342	0.233045	0.000140121	0.00394685
PNCK	45.0117	0.976677	0.472326	0.00173923	0.027103
L1CAM	33.8559	0.843264	0.328831	0.000660926	0.0131221
RPL10	56.9913	1.94963	0.406911	1.00619e-07	1.50526e-05
ATP6AP1	41.7289	1.58336	0.314856	2.60868e-08	5.80469e-06
CTSB	56.8181	0.683449	0.248738	0.000534258	0.0112843
ASAH1	42.7526	0.745792	0.282932	0.000650209	0.0130566
PSD3	601.041	0.548031	0.152482	5.05644e-05	0.00189111
PNMA2	92.7265	0.738593	0.233197	0.000129029	0.00372801
STMN4	63.135	1.22745	0.274686	5.25228e-07	5.05119e-05
CLU	335.89	1.82193	0.317133	4.48003e-10	3.17472e-07
SARAF	187.422	0.680481	0.272301	0.00107564	0.0186628
VDAC3	57.3847	0.890084	0.295515	0.000161231	0.00444838
RPS20	95.0341	1.3867	0.343398	2.83112e-06	0.000216581
AC069133.1	71.2096	-1.06746	0.377932	0.000278402	0.00691587
KCNB2	348.29	-0.891513	0.339708	0.000536575	0.0112882
RPL7	73.0178	2.24843	0.431258	1.11994e-08	3.01577e-06
RPL30	54.1562	1.43184	0.362809	4.50183e-06	0.000312436
COX6C	57.5035	0.922404	0.512173	0.00300204	0.0405005
RIMS2	1774.93	-0.462449	0.168339	0.00110317	0.0190423
ZFPM2	820.57	-0.736051	0.199938	2.22462e-05	0.00101977
LINC01609	35.6426	1.0391	0.632083	0.00367794	0.0466288
SAMD12	724.121	-0.333173	0.131343	0.00373245	0.0468784
ASAP1	332.356	-0.367904	0.133747	0.00170843	0.0269214
LRRC6	96.1308	-0.706914	0.189156	1.84001e-05	0.000872319
TG	22.1661	2.69337	0.722348	1.12902e-05	0.000603217
GRINA	39.8496	1.27793	0.273941	1.94235e-07	2.55535e-05
RPL8	33.4227	1.40359	0.516814	0.000255468	0.00651444
KCNV2	31.0382	1.92506	0.678333	0.000215005	0.00574372
ERMP1	25.1712	-0.744811	0.365004	0.00269543	0.0372601
RPS6	42.3024	1.67397	0.55596	0.000123486	0.00364357
CLTA	64.1456	0.709269	0.263298	0.000622315	0.0126187
MAMDC2	103.021	0.700505	0.33273	0.00262305	0.0367699
AL589843.1	43.5923	-0.878989	0.358199	0.000946334	0.0172182
TMEM246	43.0353	0.953299	0.296867	8.39946e-05	0.00266723
PTGR1	63.1998	0.817558	0.286569	0.000303521	0.0074302
RPL35	66.4388	1.38186	0.440628	8.58341e-05	0.00271284
HSPA5	40.5476	0.964488	0.415694	0.00105211	0.018397
PBX3	35.8791	-0.7355	0.395136	0.00369285	0.0467298
C9orf16	29.2632	1.53577	0.770395	0.0011459	0.0195791
SET	43.3332	1.24844	0.332807	8.26331e-06	0.00048797
SH3GLB2	32.7065	0.774601	0.335962	0.00152077	0.0243087
PRRC2B	131.256	0.551607	0.24366	0.00280491	0.0384576
RPL7A	48.9223	0.951156	0.457308	0.00171158	0.0269214
EDF1	35.1728	1.4477	0.467422	7.75463e-05	0.00252784
TUBB4B	33.457	1.71841	0.481685	1.20497e-05	0.000628825
RPLP2	97.4108	1.62747	0.417055	4.99265e-06	0.000332777
TOLLIP	58.6094	0.709522	0.374105	0.00376354	0.0470932
CD81	23.0239	1.49108	0.470509	8.03872e-05	0.00257698
RPL27A	74.5003	1.5186	0.408076	1.03435e-05	0.000575475
SBF2-AS1	22.9875	0.975021	0.457943	0.00147906	0.0238777
PLEKHA7	109.069	1.06832	0.521888	0.0017762	0.0274883
RPS13	24.8445	2.20392	0.559605	5.44525e-06	0.000352956
LDHA	43.2869	1.59398	0.43017	8.69338e-06	0.000504516
BDNF-AS	46.338	1.11012	0.298165	1.424e-05	0.000715403
BDNF	30.1695	1.11064	0.596786	0.00222589	0.0325048
QSER1	68.1577	-0.560735	0.235743	0.00204198	0.0302789
TMEM132A	32.2129	0.960766	0.379635	0.000718228	0.0139334
SYT7	108.698	0.546041	0.244775	0.00303153	0.040735
FTH1	163.455	1.11891	0.580207	0.00194714	0.0291942
GNG3	35.0495	1.46601	0.50976	0.0001365	0.00386099
OTUB1	24.8037	0.982088	0.373621	0.000522482	0.0111715
FAU	46.9793	2.2398	0.501017	5.14286e-07	5.05119e-05
CFL1	74.0345	1.30393	0.364855	1.58078e-05	0.000771144
B4GAT1	45.7921	1.53215	0.331712	1.78509e-07	2.4525e-05
PGM2L1	169.119	0.685237	0.210467	0.000116544	0.00347157
RPS3	38.9736	0.708983	0.317895	0.00201035	0.0298757
LINC02552	97.5428	-1.69576	0.443116	5.07395e-06	0.000334881
RPS25	83.493	1.94225	0.433561	4.2226e-07	4.33117e-05
THY1	170.804	1.11395	0.33438	4.64646e-05	0.00174748
HSPA8	30.9987	1.84611	0.476146	4.63103e-06	0.000317022
SCN3B	185.507	0.840637	0.389656	0.00177594	0.0274883
APLP2	135.93	0.603285	0.195726	0.000235156	0.00618386
NTM	995.658	-0.696873	0.205965	7.05202e-05	0.00237371
OPCML	3510.08	-0.5328	0.198944	0.00103453	0.018252
AL450384.2	46.337	1.15314	0.551935	0.00154472	0.0245261
GPR158	237.506	-0.477967	0.210882	0.00367233	0.0466288
SVIL	23.7686	1.62647	0.479345	2.9964e-05	0.00128483
PTPN20	42.3733	-1.19197	0.438383	0.000259772	0.00657438
TIMM23B	141.896	-0.580932	0.252932	0.00235059	0.0338123
BICC1	173.027	-0.95871	0.195596	6.85248e-08	1.12514e-05
JMJD1C	1060.69	-0.407761	0.153625	0.00186765	0.028575
LRRTM3	686.668	-0.590451	0.201673	0.00040119	0.00915528
PSAP	234.837	1.21982	0.242683	2.85374e-08	5.82164e-06
SPOCK2	53.9058	1.09545	0.367804	0.000143031	0.00401203
LRMDA	23.388	1.20681	0.681052	0.0026115	0.0367027
POLR3A	37.7449	0.834266	0.281883	0.000234983	0.00618386
RPS24	116.404	1.29425	0.519219	0.000534712	0.0112843
NRG3	4746.24	-0.346858	0.122531	0.00152466	0.0243087
GHITM	48.4707	0.877661	0.349592	0.000680931	0.0134036
RNLS	82.0979	-0.471683	0.200926	0.00313494	0.0418739
PGAM1	70.2796	1.42106	0.350587	2.44256e-06	0.000193941
GOT1	50.6175	0.800338	0.334218	0.00103029	0.018252
VTI1A	301.126	-0.360672	0.1287	0.00149258	0.0240384
ATRNL1	3021.09	-0.689312	0.193163	3.66585e-05	0.00145168
GRK5	35.3771	-0.892798	0.320651	0.000376721	0.00886742
GAPDH	184.449	2.03682	0.473814	6.89215e-07	6.44416e-05
PIANP	37.3041	1.24651	0.335848	1.0865e-05	0.000592014
PTMS	32.9953	1.23419	0.444707	0.000237627	0.00620041
USP5	24.2011	0.981828	0.367675	0.000428157	0.00967233
TPI1	64.3753	1.77256	0.477004	7.47927e-06	0.000449558
ENO2	148.365	0.860679	0.336857	0.000651669	0.0130566
SLC2A3	23.4816	0.935732	0.358754	0.000590031	0.0121471
NECAP1	33.4596	0.826942	0.320582	0.000660175	0.0131221
AC006581.2	31.9055	-0.856273	0.354754	0.0010238	0.0181853
PRB2	125.14	-0.982899	0.366259	0.000383974	0.00900667
ETV6	86.0587	-0.748572	0.404062	0.00363979	0.0464291
LDHB	65.1666	1.15633	0.529014	0.00110963	0.0191049
SOX5	570.576	-0.450232	0.196087	0.00391927	0.0483233
TUBA1A	63.2247	1.7915	0.392489	2.4539e-07	3.05919e-05
FMNL3	26.9438	-0.789139	0.428799	0.00359611	0.0462554
FAIM2	165.906	1.06386	0.195005	3.01347e-09	1.35245e-06
SPRYD3	30.0948	1.05381	0.419032	0.00057144	0.0118733
PFDN5	50.5921	1.18433	0.450861	0.000438417	0.00983809
MAP3K12	24.134	0.95934	0.391889	0.000830188	0.0156401
HNRNPA1	34.3356	0.901329	0.469902	0.0024953	0.0355053
CD63	33.9146	1.62363	0.382962	9.24291e-07	8.29643e-05
RPL41	109.824	2.42269	0.44603	3.37364e-09	1.41946e-06
ATP5F1B	60.1281	1.06437	0.404095	0.000394595	0.00914432
NACA	49.6196	1.27121	0.392759	5.38225e-05	0.00196586
R3HDM2	251.042	-0.660052	0.20395	0.000132669	0.00380054
SLC16A7	174.631	-0.472945	0.191373	0.0022995	0.0332908
LINC02389	95.7674	-0.660118	0.336456	0.00365994	0.0465761
ATXN7L3B	32.8193	0.715501	0.351234	0.00295044	0.0399646
PPFIA2-AS1	20.415	1.82131	0.824971	0.0010579	0.0184503
AC069228.1	73.1259	1.75035	0.501787	2.22676e-05	0.00101977
METTL25	84.2435	-0.545508	0.230836	0.0022128	0.0324544
ANKS1B	3416.39	-0.504284	0.100508	9.88345e-08	1.50526e-05
TXNRD1	75.5231	1.08735	0.295282	1.36168e-05	0.000689236
CHST11	67.8492	0.620347	0.264505	0.00198678	0.0295906
RFX4	26.9707	1.46904	0.847879	0.00251363	0.0355553
RPL6	55.4462	1.74446	0.379804	2.04964e-07	2.60343e-05
RPH3A	78.8645	-0.692836	0.342191	0.00287674	0.0391236
DYNLL1	145.154	0.788167	0.302217	0.000640447	0.0129087
UBC	59.6131	1.77517	0.547972	4.19365e-05	0.00162251
RAN	39.1491	0.840591	0.405387	0.00198409	0.0295906
SAP18	29.8969	0.934295	0.394003	0.000903781	0.016715
CDK8	95.0698	-0.577192	0.208218	0.000709285	0.0138003
RPL21	56.7659	1.57181	0.541789	0.00017744	0.0047973
LNX2	23.0536	1.42613	0.600226	0.000779717	0.0149546
MTUS2	828.054	-0.466658	0.191028	0.00247286	0.0354198
STARD13	75.4179	-1.5539	0.397041	3.84502e-06	0.000275369
NBEA	1134.25	-0.360479	0.113703	0.000466552	0.0102642
FOXO1	14.7828	1.54317	0.683683	0.00096252	0.0174318
TPT1	109.963	1.25899	0.61457	0.00137929	0.0226228
LRCH1	108.402	-0.675782	0.300562	0.00189017	0.0287887
PHF11	56.3373	0.792871	0.311862	0.000808226	0.01537
FGF14	3403.28	-0.496844	0.165553	0.000453125	0.0100343
PSMB5	36.6884	0.907814	0.36178	0.000695687	0.0136144
SLC22A17	131.203	1.30231	0.270096	7.79145e-08	1.23454e-05
CPNE6	17.4998	1.26719	0.535205	0.000922388	0.0169197
LRFN5	1389.41	-0.444156	0.16988	0.00173593	0.027103
MDGA2	1057	-0.582914	0.146436	9.5467e-06	0.000535917
RPL36AL	32.5707	1.54033	0.650904	0.000744726	0.0143653
AKAP5	41.3948	0.998983	0.322423	0.000127641	0.00370379
ATP6V1D	46.0205	1.15879	0.275389	1.57158e-06	0.000130616
AC008056.1	25.7163	1.30878	0.488024	0.00032151	0.00773002
PSMC1	27.7019	0.710243	0.354709	0.00307465	0.0412322
MOAP1	34.8856	1.28883	0.460832	0.0002083	0.00558675
DDX24	125.048	0.99727	0.352527	0.000265806	0.00665207
MEG3	59.8671	0.689958	0.329655	0.002683	0.0371645
HSP90AA1	287.219	1.27315	0.393631	5.83797e-05	0.00205766
ATP5MPL	55.1711	1.61804	0.338791	7.8855e-08	1.23454e-05
SNRPN	101.267	-1.09342	0.441218	0.000570567	0.0118733
LINC02248	28.0918	2.89439	1.90514	0.00208177	0.0307336
GABRG3	183.819	-1.16074	0.311268	1.14485e-05	0.000606861
TJP1	536.424	-0.558769	0.182596	0.000307229	0.00746667
SCG5	118.758	0.742695	0.227018	9.45259e-05	0.00293248
SRP14	42.1505	1.58485	0.529517	9.62177e-05	0.00297127
MAP1A	85.359	1.30874	0.33074	3.73169e-06	0.000270126
GABPB1-AS1	114.379	0.796432	0.271104	0.000248968	0.00637281
ARPP19	230.88	1.20108	0.210563	8.20784e-10	5.0232e-07
RORA	598.123	-0.53538	0.149958	5.68914e-05	0.0020372
RAB11A	195.222	0.618599	0.287881	0.00299307	0.0404605
RPLP1	104.275	2.80428	0.484831	4.62239e-10	3.17472e-07
THSD4	39.8273	0.638716	0.283564	0.00225859	0.0328398
PKM	182.871	1.27317	0.279605	3.08255e-07	3.4382e-05
SCAMP5	132.023	0.695063	0.174217	7.35465e-06	0.00044811
PTPN9	125.491	-0.622417	0.240381	0.00100371	0.0179036
SCAPER	319.39	-0.500768	0.170148	0.000530569	0.0112675
PSMA4	27.4671	0.917953	0.409644	0.00128482	0.0214148
MORF4L1	111.771	0.726569	0.314405	0.00149893	0.024083
SV2B	464.461	-0.486836	0.176418	0.00098768	0.0177308
FBXL16	49.9443	0.833116	0.321036	0.000613455	0.0124767
ELOB	29.6136	1.63758	0.499883	4.47103e-05	0.00169137
ADCY9	224.384	-0.524409	0.165812	0.00024649	0.0063441
SNN	33.6674	1.13651	0.368758	0.000116488	0.00347157
RPS15A	28.3146	1.87522	0.500394	9.55289e-06	0.000535917
HS3ST4	215.069	-1.07282	0.506325	0.00138582	0.0226228
SEZ6L2	68.6851	0.925857	0.264513	2.98412e-05	0.00128483
NETO2	91.3205	-0.809362	0.241378	7.0153e-05	0.00237322
TOX3	43.6954	4.00587	1.62134	0.000265427	0.00665207
NDRG4	217.499	1.60755	0.450546	1.62199e-05	0.000779947
ATP6V0D1	40.0709	1.87061	0.441805	1.20844e-06	0.00010169
IL34	22.6387	0.83121	0.412135	0.00249993	0.0355053
TERF2IP	139.542	0.658082	0.191331	6.00115e-05	0.00209325
COX4I1	66.6923	1.87584	0.439631	1.04347e-06	8.89191e-05
NLRP1	78.4271	0.89418	0.27687	8.20251e-05	0.00261703
SLC47A1	28.7781	2.10881	0.460107	3.11542e-07	3.4382e-05
USP22	103.672	0.554881	0.237705	0.00233208	0.0336179
RPL23A	49.5968	2.11865	0.655555	5.78332e-05	0.00205766
ASIC2	1185.24	-0.771777	0.148606	2.03664e-08	5.07802e-06
RPL23	58.5921	0.980311	0.402685	0.000831724	0.0156401
RPL19	57.0173	1.65189	0.456355	1.59899e-05	0.000774418
THRA	50.2998	0.638984	0.28064	0.00220567	0.0324205
EIF1	91.1106	0.948747	0.41979	0.00113355	0.0194524
RPL27	44.6474	1.02054	0.431952	0.000862421	0.0160969
KANSL1	371.013	-1.03177	0.172525	1.52441e-10	1.62975e-07
ARL17B	196.487	-1.30385	0.378691	2.54276e-05	0.00111881
NSF	597.185	0.536397	0.179159	0.000400967	0.00915528
MMD	45.0837	1.22514	0.582921	0.00133344	0.0220558
ANKFN1	30.0297	0.788078	0.403705	0.00294206	0.0399313
RPS6KB1	45.6139	-0.583699	0.276392	0.00362006	0.0463312
DDX5	179.64	0.867482	0.245184	3.07672e-05	0.00130267
LRRC37A3	194.252	-0.819155	0.232285	3.1337e-05	0.0013185
SLC39A11	104.419	-0.874884	0.378475	0.00126234	0.0211921
RPL38	125.295	1.80387	0.556734	5.13017e-05	0.00190808
JPT1	24.0038	1.10392	0.435236	0.000581261	0.0120402
H3F3B	43.0694	1.43705	0.290279	3.65889e-08	7.2446e-06
WBP2	52.0512	1.08132	0.330171	5.52937e-05	0.00200127
ACTG1	84.4506	1.44778	0.242251	1.19732e-10	1.61207e-07
MIR3976HG	20.6195	-1.9847	0.563415	1.44487e-05	0.000720511
MPPE1	28.741	0.700291	0.350366	0.00337436	0.0440557
GREB1L	88.9753	1.71885	0.52736	5.25612e-05	0.00194419
NOL4	304.48	-0.395905	0.152875	0.00236351	0.0339257
DTNA	523.907	-0.581493	0.199669	0.000448966	0.0100343
C18orf25	50.042	-0.542771	0.252703	0.0038924	0.0482185
MAPK4	167.376	-0.617304	0.301179	0.00361156	0.0463105
DSEL	19.7836	1.79303	0.525418	3.29438e-05	0.00133601
AC114689.3	22.8848	1.17321	0.41635	0.000275449	0.00686787
CBLN2	1273.28	-0.916972	0.446194	0.00190245	0.0289104
RNF24	169.433	-0.442239	0.179273	0.00258943	0.0364688
CDS2	62.1281	0.756667	0.232948	0.000103537	0.00316835
CHGB	40.5125	1.7071	0.381851	3.45332e-07	3.74741e-05
NAPB	109.468	0.901889	0.274379	6.79796e-05	0.00232304
DYNLRB1	57.4838	0.918408	0.354043	0.000522112	0.0111715
NORAD	217.502	1.02653	0.434864	0.000872333	0.0162225
BLCAP	63.1253	0.592207	0.281259	0.00353333	0.0456552
NNAT	35.1183	0.996173	0.517664	0.00224418	0.032701
YWHAB	178.988	0.848444	0.430644	0.00249712	0.0355053
NCOA5	36.8192	-0.628273	0.285913	0.00266922	0.0371143
ATP5F1E	50.4091	1.75393	0.516439	3.04107e-05	0.00129573
PSMA7	31.5565	1.07098	0.39904	0.000340786	0.00816431
STMN3	66.5159	0.731749	0.26332	0.000450643	0.0100343
BSG	86.5534	0.977961	0.32069	0.000124483	0.00364357
GPX4	30.5282	2.7794	0.638103	2.99124e-07	3.4382e-05
RPS15	82.1143	2.0228	0.419414	5.47862e-08	9.7058e-06
YJU2	30.1947	2.67032	0.621144	7.46868e-07	6.88756e-05
RPL36	88.2696	1.40576	0.452082	8.80359e-05	0.00276943
TUBB4A	75.9182	1.02814	0.549752	0.00232291	0.0335576
RPS28	40.0452	1.62409	0.483847	3.7091e-05	0.00146021
CALR	31.7193	1.10528	0.519997	0.00152742	0.0243087
RAB3A	49.8043	1.99002	0.322622	3.13266e-11	7.02969e-08
UBA52	37.7562	1.91884	0.478367	2.24741e-06	0.000182284
TMEM59L	141.317	1.03687	0.209154	4.83767e-08	9.04644e-06
COX6B1	38.7362	1.71332	0.477396	1.34327e-05	0.000685066
APLP1	177.384	0.920695	0.336132	0.000373532	0.00882321
CLIP3	56.757	0.733729	0.37736	0.00313487	0.0418739
RPS16	28.9076	1.29207	0.497991	0.000434318	0.0097787
PLD3	207.632	0.809328	0.211506	1.09046e-05	0.000592014
RPS19	57.559	1.55691	0.455157	3.24277e-05	0.00132305
RABAC1	25.8476	2.15065	0.84727	0.000256932	0.00652704
PPP5C	26.1223	0.860361	0.358729	0.000969733	0.017502
PNMA8A	31.1212	1.14455	0.45137	0.000494957	0.0107485
CALM3	177.885	0.960212	0.316618	0.000146606	0.00409523
SELENOW	85.583	1.37031	0.320947	9.09155e-07	8.27085e-05
RPL18	34.1772	1.79791	0.441989	1.74252e-06	0.000143057
CA11	117.166	0.630597	0.241433	0.000885993	0.0164311
FTL	82.1032	1.9161	0.455601	9.86152e-07	8.73523e-05
RPL13A	82.0517	1.84771	0.376508	5.11772e-08	9.31149e-06
RPS11	34.2167	1.58414	0.433275	1.17233e-05	0.000616573
AC011468.3	30.8988	1.40825	0.594777	0.000720266	0.0139334
ZNF83	36.7748	0.941847	0.284649	6.18858e-05	0.00213649
MBOAT7	57.2064	0.920219	0.275602	5.90594e-05	0.00207077
RPS9	40.4396	2.01471	0.426915	1.55103e-07	2.22161e-05
RPL28	65.4247	1.62081	0.373055	6.63914e-07	6.29503e-05
ATP6V1E1	73.1668	0.925419	0.280103	5.81552e-05	0.00205766
AC245060.5	127.767	-0.900033	0.30512	0.000203673	0.00548449
UQCR10	40.9802	0.943686	0.561496	0.00323139	0.0429068
YWHAH	160.569	1.04544	0.39469	0.000401043	0.00915528
NPTXR	214.485	1.5454	0.531238	0.000153467	0.00426917
RPL3	48.1892	1.52333	0.454504	3.43176e-05	0.00138339
SEPT3	70.7147	0.689984	0.248788	0.00048945	0.0106633
SULT4A1	67.372	0.664586	0.341843	0.00373166	0.0468784
ATP5PF	44.0122	1.12635	0.399792	0.000240984	0.00626373
SOD1	54.2068	1.03196	0.521768	0.00183999	0.0282161
DONSON	24.4846	1.95288	0.560173	2.30736e-05	0.0010342
SUMO3	28.5438	0.868421	0.446642	0.0026272	0.0367699
MT-CO3	955.562	0.619897	0.282888	0.00267386	0.0371143

## Sheet: L3_EN
	baseMean	log2FoldChange	lfcSE	pvalue	padj
AL669831.5	106.215	-0.486348	0.208436	0.00468565	0.0409808
MRPL20	28.2612	1.49939	0.379115	4.36183e-06	0.000176947
SSU72	31.7796	1.1629	0.416134	0.000314651	0.00509919
TPRG1L	33.6359	1.07623	0.360311	0.000193622	0.00357321
KCNAB2	153.88	0.586867	0.198855	0.000608846	0.00846242
PARK7	42.5647	0.944528	0.408367	0.00141789	0.0163005
ENO1	86.1799	1.88413	0.290174	4.75789e-12	2.6216e-09
MFN2	46.5792	0.610934	0.294976	0.00546374	0.0455646
EFHD2	31.3943	1.04451	0.337802	0.000138172	0.00271902
AL035413.1	35.7831	0.686828	0.336298	0.00447786	0.0397847
NBL1	27.8861	0.999967	0.488165	0.00240764	0.0246975
PINK1	65.8886	1.49551	0.288078	1.2483e-08	1.81686e-06
RAP1GAP	101.49	0.593619	0.280909	0.00544152	0.0454284
RPL11	65.9074	1.87698	0.425367	5.23743e-07	3.41102e-05
PITHD1	48.3703	0.872579	0.349827	0.00105274	0.0127665
STMN1	223.859	2.16236	0.30608	7.93309e-14	1.01652e-10
NUDC	61.7537	0.981991	0.383782	0.000732241	0.0097725
DNAJC8	48.1111	0.626898	0.288324	0.00407872	0.0373229
ATP5IF1	98.8467	1.95187	0.351942	1.46265e-09	3.41905e-07
SYNC	51.888	1.18158	0.317673	1.35819e-05	0.000425896
HPCA	53.474	2.51092	0.558153	2.50877e-07	1.86083e-05
NCDN	139.919	1.44646	0.555744	0.000414038	0.00636232
PSMB2	49.319	0.648415	0.253833	0.00152596	0.0171608
C1orf216	28.1737	1.02588	0.571114	0.00373897	0.0349181
MEAF6	57.2384	0.835307	0.321592	0.000866378	0.0110449
NDUFS5	88.1079	1.71675	0.476188	1.63431e-05	0.000490546
PPT1	46.5494	0.947526	0.264727	3.15392e-05	0.000853661
CCDC30	235.101	-0.354612	0.131795	0.00316024	0.0306643
ATP6V0B	81.2245	1.58021	0.246624	9.62032e-12	4.94741e-09
RPS8	96.6424	1.50608	0.319819	1.52749e-07	1.25352e-05
PRDX1	48.1444	2.12849	0.498727	8.95755e-07	5.23474e-05
UQCRH	141.739	1.26128	0.408841	0.000115791	0.00234438
MKNK1	132.887	-0.429291	0.166945	0.00320242	0.0309567
AGBL4	2649.9	-0.487328	0.178858	0.0016449	0.0181819
HSPB11	48.9036	0.620019	0.248242	0.00204233	0.0216293
DHCR24	41.0474	1.03116	0.41613	0.000891478	0.0111747
ST6GALNAC5	1630.95	-0.552596	0.190655	0.000782116	0.0102781
EVI5	427.423	-0.50012	0.191138	0.00213413	0.0223677
AL356479.1	32.7215	2.24898	0.603793	8.31822e-06	0.000294343
OLFM3	1160.87	-0.65221	0.16708	1.5915e-05	0.000481259
COL11A1	136.064	-0.547431	0.235092	0.00370982	0.0347722
SARS	72.8869	0.959016	0.338605	0.000363283	0.0057308
LAMTOR5	29.0266	1.05046	0.545041	0.00269393	0.0270234
ATP5PB	46.3802	0.649948	0.324833	0.00547653	0.045622
MAN1A2	376.376	-0.364269	0.146057	0.00523417	0.0442239
AL359915.1	21.5531	-1.22192	0.503083	0.000894937	0.0111889
AC244021.1	83.4844	-0.672021	0.281504	0.00219974	0.0228999
RBM8A	26.8732	0.833312	0.475624	0.0056235	0.046695
SV2A	165.626	0.860634	0.244571	4.37557e-05	0.00110666
MRPS21	71.3276	1.23066	0.386696	9.31646e-05	0.00203432
ENSA	162.125	0.438279	0.180268	0.00456082	0.0401623
MLLT11	94.1858	1.25697	0.372647	4.41226e-05	0.00111229
POGZ	283.539	-0.42738	0.147787	0.00140242	0.0162228
RPS27	63.8076	1.59688	0.559245	0.000202791	0.00368946
ADAR	99.8107	0.631221	0.209018	0.000413785	0.00636232
RUSC1	42.3354	0.892052	0.350701	0.0008751	0.0111028
SYT11	208.935	1.06594	0.3131	4.94739e-05	0.0012193
ARHGEF2	62.1868	0.644158	0.280985	0.00322178	0.0310273
MEF2D	70.8679	0.816827	0.296682	0.000611666	0.00846297
CADM3	138.163	1.34855	0.250056	4.66651e-09	7.99943e-07
IGSF8	64.5693	0.903026	0.300701	0.000239272	0.00418536
PEA15	109.674	1.44684	0.404859	1.92344e-05	0.000562024
PFDN2	74.1488	1.45687	0.383399	8.28651e-06	0.000294343
NDUFS2	60.7668	1.16459	0.338058	3.73585e-05	0.000970316
RGS4	176.978	1.41504	0.510255	0.000273035	0.00460874
MGST3	149.7	0.762924	0.27829	0.000669814	0.00908074
POU2F1	304.921	-0.377787	0.147998	0.00489737	0.0421163
MPC2	43.4581	1.16411	0.345501	4.78498e-05	0.00118686
ATP1B1	534.68	1.05698	0.294322	2.55462e-05	0.000723228
DNM3	751.603	-0.387434	0.155614	0.00476368	0.0412509
CACYBP	50.7602	1.1645	0.521729	0.00125823	0.014841
ARPC5	42.9842	0.982278	0.354748	0.00039895	0.00620464
TMEM9	38.2043	0.776228	0.282239	0.00065899	0.00899725
NUCKS1	226.262	0.573343	0.206713	0.00105422	0.0127665
PTPN14	56.1235	-0.727451	0.254157	0.000547041	0.00781458
DEGS1	25.1479	0.7677	0.384962	0.00414695	0.0378575
ARF1	118.435	1.42549	0.262062	3.40863e-09	6.57355e-07
GUK1	58.7822	0.946532	0.492995	0.00328414	0.031386
RNF187	47.6787	1.4294	0.45895	9.64308e-05	0.00208366
TOMM20	174.636	0.777263	0.26781	0.000400237	0.00621213
CHRM3	1782.6	-0.447272	0.144392	0.000610198	0.00846297
SMYD3	1605.81	-0.417315	0.170913	0.00476483	0.0412509
MYT1L	1099.73	-0.429742	0.166599	0.00314694	0.0305737
RPS7	65.4294	1.49976	0.49351	0.000125923	0.00251
LINC00299	33.8103	-0.995354	0.366805	0.000522257	0.00751622
ID2	51.7752	1.17129	0.489332	0.000913965	0.0113349
RHOB	28.3914	1.39844	0.43626	7.56369e-05	0.00176273
MAPRE3	99.5745	0.647605	0.235195	0.000892	0.0111747
SLC30A3	111.924	2.16169	0.445483	6.28048e-08	5.83707e-06
DPY30	51.7528	0.574771	0.259588	0.00442612	0.0396974
RMDN2	55.9735	-0.599204	0.277294	0.00477	0.0412509
SLC8A1	1546.82	-0.596573	0.184048	0.000222464	0.00397243
MCFD2	42.3157	0.928583	0.279344	8.39537e-05	0.00187173
NRXN1	6624.35	-0.399128	0.136881	0.00130886	0.0153444
ERLEC1	77.0169	1.05409	0.261497	4.13819e-06	0.000170706
RTN4	799.189	0.696835	0.219436	0.000211845	0.00380926
RPS27A	104.071	1.73893	0.497292	2.30972e-05	0.000659895
KIAA1841	153.16	-0.460065	0.195333	0.00512954	0.0434827
CCT4	62.2279	0.676762	0.330569	0.00462721	0.0405868
EHBP1	606.032	-0.45327	0.131752	0.00018159	0.00339173
MDH1	165.192	0.807293	0.332994	0.00142724	0.0163591
PCBP1	45.6413	1.01444	0.515093	0.00264561	0.0266076
PCYOX1	40.8684	0.924356	0.359771	0.000760926	0.010051
CCT7	32.4314	1.36882	0.471737	0.000187246	0.00348052
LRRTM4	8560.24	-0.540832	0.200715	0.00146666	0.0166361
TMSB10	294.434	2.62566	0.394331	1.47325e-12	1.03315e-09
TGOLN2	63.0659	1.3061	0.279031	1.91587e-07	1.53948e-05
CHMP3	33.0334	1.73872	0.44508	4.05155e-06	0.000168752
IGKC	36.2608	7.10957	2.50157	4.62064e-05	0.00115352
ANKRD36C	406.555	-0.620743	0.156382	1.34793e-05	0.000424406
ANKRD36	466.536	-0.561503	0.167919	0.000175903	0.00330956
COX5B	66.5662	2.48388	0.589698	1.12601e-06	6.18771e-05
AFF3	1002.94	-0.542352	0.198719	0.00133202	0.015545
RPL31	209.824	1.29817	0.502616	0.000505946	0.0073904
CREG2	269.95	0.95107	0.250995	1.382e-05	0.00043161
PLEKHB2	86.3716	1.04534	0.270238	9.25848e-06	0.000320389
EPC2	110.934	-0.463051	0.192091	0.00439051	0.0395197
CACNB4	262.005	-0.463148	0.177977	0.00262972	0.0264826
RBMS1	136.859	-0.734365	0.300621	0.00158332	0.017701
GRB14	87.0692	-0.681309	0.256574	0.00105271	0.0127665
SCN9A	67.3724	1.01459	0.483655	0.0021244	0.0223057
AC073050.1	467.311	-0.693073	0.176483	1.28806e-05	0.000413155
RAPGEF4	524.704	-0.403701	0.164106	0.00487282	0.0419519
ATP5MC3	47.8455	1.81872	0.457328	3.39252e-06	0.000148693
ZNF385B	993.265	-0.950411	0.18945	5.11421e-08	5.07092e-06
SCHLAP1	162.968	-0.883247	0.328994	0.000634442	0.00872639
ANKAR	92.8616	0.627879	0.239308	0.00132901	0.0155333
SLC39A10	372.476	0.507491	0.19302	0.00202802	0.0216293
HSPD1	57.8792	0.80722	0.409849	0.00397944	0.0366317
PLCL1	678.297	-0.46739	0.11174	9.02711e-06	0.000315091
SATB2	596.874	-0.522283	0.171704	0.000550399	0.00784802
C2orf80	51.0168	0.796661	0.280693	0.000468992	0.00696789
RPL37A	212.402	1.64959	0.437816	8.84918e-06	0.000311701
IGFBP5	27.9786	1.32923	0.552743	0.000794934	0.0103934
ARPC2	81.2056	0.611366	0.243755	0.00200299	0.0214598
RETREG2	55.0808	1.4092	0.392962	1.88621e-05	0.000555352
TUBA4A	68.9636	1.48788	0.440056	3.71662e-05	0.000968581
PTPRN	92.417	0.970246	0.346171	0.000394348	0.00615789
SLC4A3	28.5242	0.806109	0.410814	0.00421972	0.0383403
SCG2	57.5372	2.19757	0.616486	1.47352e-05	0.000452857
ITM2C	68.6826	1.94974	0.358062	2.41712e-09	5.17934e-07
NCL	36.8371	1.27696	0.382419	4.78331e-05	0.00118686
PTMA	130.48	1.8606	0.48167	5.35366e-06	0.000207528
COPS8	41.457	1.04134	0.325789	0.000101239	0.00216374
COPS9	64.3209	1.63854	0.541122	0.00011248	0.00230764
KIF1A	180.91	1.07438	0.285487	1.34066e-05	0.000423847
BHLHE40-AS1	31.152	-0.860983	0.375678	0.00201014	0.0215065
AC026202.2	28.0252	1.01938	0.569005	0.00379826	0.0353862
THUMPD3-AS1	89.1699	0.514142	0.20461	0.00264903	0.0266076
EMC3	54.7777	0.651495	0.312239	0.00493484	0.0423441
BRK1	61.1101	1.46626	0.307703	9.77349e-08	8.55245e-06
RPL32	142.155	1.69393	0.419025	2.89497e-06	0.000133723
FGD5-AS1	43.4841	0.750055	0.353982	0.00328751	0.031386
PLCL2	279.179	-0.49405	0.160309	0.000543399	0.00779142
TBC1D5	660.179	-0.436906	0.135998	0.000432705	0.00659662
UBE2E2	1336	-0.508197	0.148441	0.000156756	0.00300799
NKIRAS1	37.3981	0.673755	0.336569	0.00512511	0.0434827
RPL15	125.96	1.8284	0.34078	4.49432e-09	7.99943e-07
THRB	1423.47	-0.524631	0.149637	0.000109797	0.00229254
GOLGA4	314.256	-0.56338	0.134749	6.64668e-06	0.000245323
RPSA	77.6582	1.23842	0.528489	0.000910886	0.0113349
EIF1B	81.9698	1.3785	0.478587	0.000200456	0.00367154
RPL14	99.7008	1.57311	0.374189	1.54028e-06	7.9743e-05
CCK	289.104	1.3004	0.629122	0.00163646	0.0181375
AC006058.1	73.6138	-0.557472	0.24106	0.00394952	0.0364188
CCDC12	30.3798	0.650893	0.305244	0.00445438	0.0397546
KIF9-AS1	234.55	-0.58896	0.194653	0.000474327	0.00702296
TMA7	111.396	1.98326	0.399849	3.64244e-08	3.95195e-06
SHISA5	30.3871	0.792964	0.45012	0.0057314	0.0472856
UQCRC1	39.9296	1.16338	0.405761	0.000259307	0.00446552
BSN	194.985	0.600086	0.259523	0.00338397	0.0321675
CAMKV	82.7582	1.04188	0.28919	2.50075e-05	0.000711837
RPL29	55.543	2.04554	0.418306	5.12745e-08	5.07092e-06
WDR82	76.6349	1.06324	0.394291	0.000461686	0.00688868
SPCS1	43.5252	1.49736	0.383879	5.67756e-06	0.000215747
ARL6IP5	124.262	0.974652	0.329171	0.000236349	0.00415306
ROBO1	1077.09	-0.684235	0.273874	0.00159383	0.0177928
CADM2	7977.08	-0.399364	0.131216	0.000888248	0.0111747
CGGBP1	54.8329	0.783784	0.328504	0.00165572	0.0182461
CPOX	85.2228	0.71107	0.301929	0.0020817	0.0219375
FILIP1L	85.8018	0.662963	0.333273	0.00565684	0.046871
RPL24	38.3655	1.27348	0.453677	0.00027777	0.00464798
TAGLN3	128.512	1.21313	0.415039	0.000195526	0.0035986
NDUFB4	35.9889	1.05076	0.47078	0.0014149	0.0162904
STXBP5L	4159.74	-0.432383	0.134171	0.000425624	0.00651442
AC092902.3	94.6066	-0.803662	0.391666	0.00348148	0.0328717
TF	30.9285	0.799766	0.377566	0.00297685	0.029365
RAB6B	189.426	0.896643	0.254611	4.04147e-05	0.00103574
ANKUB1	38.1974	0.806716	0.429303	0.00483236	0.0416967
P2RY14	87.5388	1.27021	0.529637	0.000819727	0.0106097
IGSF10	68.4169	0.967688	0.304457	0.000115769	0.00234438
PPM1L	629.299	-0.411679	0.147592	0.00183369	0.0198667
MECOM	36.3552	1.41376	0.522547	0.000348919	0.00555977
SEC62	240.19	1.14054	0.303592	1.23268e-05	0.000401445
NDUFB5	38.5198	1.11975	0.467593	0.000967047	0.0118787
AP2M1	119.323	1.86405	0.365371	1.62765e-08	2.16477e-06
PSMD2	35.178	1.18539	0.328724	2.23066e-05	0.000639678
EIF4A2	240.511	0.885979	0.386172	0.00167387	0.0183412
FBXO45	31.327	0.983929	0.413352	0.0011159	0.0133046
RPL35A	107.024	2.00469	0.388414	1.34488e-08	1.84961e-06
ATP5ME	43.9304	1.20889	0.485554	0.000685603	0.0092785
AC139887.2	66.896	-0.819245	0.248278	0.000109961	0.00229254
CTBP1	53.8305	0.573485	0.267303	0.0053107	0.0445775
LRPAP1	50.6139	1.35326	0.303268	6.35301e-07	3.88946e-05
NSG1	34.9195	1.13615	0.519621	0.001491	0.0168398
MRFAP1	51.2909	1.85436	0.440311	1.1151e-06	6.18771e-05
FAM200B	47.2006	0.792518	0.401388	0.00386124	0.0358263
LDB2	1944.68	-0.612911	0.190839	0.000234209	0.00413407
KCNIP4	22641.3	-0.49428	0.160237	0.000563817	0.00799501
UCHL1	366.467	1.22186	0.345931	2.64307e-05	0.000744111
TMEM33	56.5839	0.519269	0.227719	0.00473708	0.0411508
SGCB	32.5791	0.893252	0.307166	0.000330101	0.005305
SLC4A4	120.248	-0.621121	0.239606	0.00157279	0.0176344
G3BP2	181.444	0.624884	0.289586	0.00433083	0.0390737
AC104827.1	123.79	1.35431	0.435207	0.000103076	0.00218442
NAP1L5	36.8068	1.02831	0.321982	0.000101259	0.00216374
CCSER1	2681.18	-0.73234	0.10651	9.46696e-13	8.11424e-10
H2AFZ	52.8127	1.14454	0.770671	0.00471038	0.0411039
CISD2	31.9474	0.762057	0.414437	0.00539757	0.0451592
TBCK	359.781	-0.522175	0.161634	0.000295734	0.00486644
RPL34	174.303	1.41248	0.366882	7.18844e-06	0.000261564
ELOVL6	138.881	-0.461064	0.18358	0.00337587	0.0321499
ANK2	2665.55	-0.366007	0.135202	0.00284078	0.0283224
AC093879.1	32.7209	1.18772	0.714921	0.00384097	0.0356979
NDST3	553.152	-0.617052	0.253335	0.00226971	0.023516
C4orf3	37.4875	1.34955	0.423205	7.85474e-05	0.00180074
LARP1B	280.1	-0.3967	0.162473	0.00528475	0.044408
NDUFC1	33.7884	1.36347	0.450822	0.000119864	0.00240163
SCOC	86.0789	0.88149	0.357906	0.00109938	0.0131687
NR3C2	629.824	-0.685494	0.254046	0.000912826	0.0113349
TMEM131L	119.397	-1.05997	0.258374	3.13401e-06	0.000139744
MARCH1	1240.37	-0.324804	0.122604	0.00400424	0.0368161
SLC25A4	59.8323	1.18295	0.547345	0.00147081	0.0166361
EXOC3	33.5059	0.619083	0.293038	0.00498373	0.0427161
MED10	38.2757	1.24014	0.372885	5.37327e-05	0.00132004
UBE2QL1	56.368	0.814336	0.290568	0.000509683	0.0073904
CCT5	39.2135	1.26221	0.362438	2.95687e-05	0.000805981
CTNND2	2634.16	-0.423745	0.179176	0.00565544	0.046871
BASP1-AS1	293.679	-0.540966	0.208144	0.00193586	0.0207984
CDH12	1631.07	-0.797417	0.283406	0.000507933	0.0073904
AC091885.2	48.8227	1.07984	0.505745	0.00184112	0.0199192
SUB1	126.276	1.17552	0.274381	1.39409e-06	7.36577e-05
RPL37	107.394	1.05129	0.265636	6.16907e-06	0.000230901
OXCT1	137.82	0.553746	0.226813	0.00286784	0.0285452
HCN1	1163.73	-0.427921	0.127924	0.000280415	0.00468208
PLK2	71.6518	0.734241	0.336319	0.00292424	0.0290691
PDE4D	4766.38	-0.69828	0.158863	1.70154e-06	8.57888e-05
ZSWIM6	430.79	-0.497681	0.202914	0.00339329	0.0321675
BDP1	251.186	-0.541044	0.192676	0.00107132	0.012933
MAP1B	1304.2	0.546117	0.179676	0.000517078	0.00746954
BTF3	36.1209	1.5861	0.674217	0.000702481	0.00947367
DHFR	112.523	0.955545	0.3822	0.000878711	0.0111303
RPS23	96.1169	1.97117	0.319753	3.71071e-11	1.59024e-08
COX7C	136.633	2.05488	0.432724	1.03938e-07	8.90861e-06
RGMB	41.5263	1.01443	0.343942	0.00022647	0.00401903
EFNA5	1157.56	-0.616151	0.304804	0.00591498	0.0483349
PJA2	299.232	0.636509	0.20627	0.000328541	0.00529094
SRP19	39.7472	0.68144	0.328588	0.00417715	0.0380431
REEP5	154.689	1.20694	0.267744	4.67943e-07	3.11384e-05
COMMD10	151.531	-0.575428	0.234671	0.00250339	0.0254765
HINT1	110.822	1.92764	0.368064	8.42809e-09	1.35446e-06
UQCRQ	50.6149	2.31238	0.537597	6.52323e-07	3.96222e-05
VDAC1	90.283	1.31175	0.270436	8.35046e-08	7.49016e-06
SKP1	138.007	0.992072	0.369031	0.000509339	0.0073904
CXXC5	56.4295	0.726852	0.388173	0.00555004	0.0461721
PFDN1	57.0268	0.731344	0.258268	0.000566157	0.00801345
TAF7	45.133	1.25134	0.253443	6.08285e-08	5.79298e-06
NDFIP1	331.229	0.605131	0.173995	9.362e-05	0.00203432
JAKMIP2-AS1	47.4698	1.27411	0.519358	0.000749589	0.00995237
RPS14	110.729	2.1924	0.431977	2.19118e-08	2.68298e-06
CYFIP2	240.622	0.532941	0.183794	0.000853932	0.0109422
ADRA1B	21.7942	-0.830058	0.39422	0.00302229	0.0296615
SLU7	44.0657	0.749843	0.390904	0.00485799	0.041871
NPM1	41.4796	1.02788	0.305332	5.77793e-05	0.0014016
NSG2	215.98	0.860691	0.312013	0.000540901	0.00777004
SNCB	115.292	1.36719	0.577729	0.000785189	0.0103009
RACK1	46.0469	1.31319	0.355993	1.29078e-05	0.000413155
NQO2	148.752	-0.637724	0.173583	4.19806e-05	0.00106547
TUBB2A	105.43	2.77816	0.468778	1.70161e-10	5.04856e-08
NRN1	76.2684	0.72497	0.288434	0.0014604	0.0166361
ATXN1	806.298	-0.681497	0.189134	4.83342e-05	0.00119503
GABBR1	128.672	0.651381	0.251361	0.00141194	0.0162806
TUBB	95.8256	1.80359	0.320244	9.83867e-10	2.37173e-07
FLOT1	97.5018	0.662831	0.331111	0.00526794	0.044408
PRRT1	37.9513	0.989895	0.519333	0.00308843	0.0301571
AGPAT1	29.9528	0.961806	0.386361	0.000922843	0.0114267
RPS18	58.7821	1.93288	0.436401	5.53928e-07	3.50246e-05
CUTA	29.7364	2.92118	0.507256	2.68489e-10	7.39686e-08
PACSIN1	140.541	0.480058	0.187171	0.00271315	0.0271456
RPL10A	43.3222	1.55362	0.338325	2.36103e-07	1.76825e-05
MTCH1	133.854	1.33841	0.369886	1.78606e-05	0.000531955
CCND3	102.615	-0.86011	0.294778	0.000317939	0.00514168
RPL7L1	54.8349	0.898376	0.25121	3.31077e-05	0.000883712
HSP90AB1	412.687	1.60204	0.37245	9.2283e-07	5.29994e-05
ENPP4	41.5136	0.758346	0.266876	0.000506096	0.0073904
TMEM14A	69.471	0.938679	0.297025	0.000137407	0.00271089
DST	931.643	-0.375168	0.146468	0.00416705	0.037996
ZNF451-AS1	23.2809	1.41105	0.649162	0.00124308	0.0146847
KHDRBS2	2630.66	-0.611122	0.179115	0.000116274	0.002348
ADGRB3	8343.75	-0.452153	0.114875	2.94872e-05	0.000805981
COL19A1	208.035	-0.703632	0.29247	0.0019308	0.0207729
B3GAT2	39.0344	0.764932	0.430121	0.00607861	0.0494625
KCNQ5	3643.87	-0.685995	0.221115	0.000268581	0.00455349
OOEP	47.4063	2.06364	0.47749	8.52274e-07	5.01866e-05
EEF1A1	139.147	1.36437	0.418807	6.27363e-05	0.00150294
COX7A2	53.5578	1.57095	0.580403	0.000290245	0.00480462
TMEM30A	106.182	0.770413	0.42967	0.00588285	0.0481744
UBE3D	184.578	-0.496059	0.192472	0.00240204	0.0246729
HTR1E	268.909	-0.469029	0.178671	0.00231783	0.0239034
ZNF292	372.858	-0.371608	0.11445	0.000498854	0.00732983
LYRM2	44.3978	0.76797	0.295537	0.000939756	0.0115803
AMD1	110.165	0.810284	0.412204	0.00389738	0.0360485
SLC16A10	94.5539	-0.641462	0.205837	0.000310778	0.00504704
MARCKS	63.8427	1.20024	0.521454	0.00106981	0.012933
TSPYL1	237.299	1.39858	0.377374	1.22105e-05	0.000401445
SERINC1	253.698	1.19428	0.194817	6.80127e-11	2.62325e-08
HDDC2	27.7476	1.28475	0.428643	0.000151646	0.00293181
EPB41L2	573.391	-0.387397	0.161843	0.00613361	0.0497003
RPS12	53.4793	1.83283	0.492691	1.04704e-05	0.000352701
PDE7B	317.636	-1.40822	0.543719	0.000437826	0.00664841
AIG1	311.627	-0.449197	0.151727	0.000912268	0.0113349
STXBP5-AS1	295.375	-0.799016	0.438797	0.00512532	0.0434827
SYNE1	1298.08	-0.395605	0.143337	0.00215611	0.0225675
GTF2H5	30.2589	0.984705	0.330725	0.000211291	0.00380817
PSMB1	49.3565	0.680983	0.344868	0.005218	0.0441356
WIPI2	47.851	0.870308	0.342241	0.000886203	0.0111747
TNRC18	98.7201	-0.683622	0.274639	0.00168459	0.0184264
ACTB	321.557	1.32488	0.37999	2.8846e-05	0.000797555
RAC1	127.233	1.27399	0.366429	3.1064e-05	0.000843759
NDUFA4	128.064	2.03698	0.4941	1.75185e-06	8.71856e-05
DGKB	2177.26	-0.71106	0.171894	5.16244e-06	0.000201127
ISPD	172.997	-0.449415	0.165861	0.00203925	0.0216293
HDAC9	1097.17	-0.572809	0.158219	6.18194e-05	0.00149023
TOMM7	71.4249	2.08101	0.348846	1.53941e-10	4.94547e-08
CYCS	68.4154	1.8167	0.497509	1.1759e-05	0.00038931
CREB5	72.0146	1.0301	0.504431	0.00231099	0.0238648
SCRN1	117.669	0.654509	0.298038	0.00373852	0.0349181
BBS9	227.14	-0.562174	0.233315	0.00294668	0.0292256
AC005537.1	87.9287	-1.15301	0.251891	3.89797e-07	2.66097e-05
HECW1	1169.53	-0.471604	0.139303	0.000200855	0.00367154
PPIA	212.956	1.62057	0.471758	2.95173e-05	0.000805981
PURB	52.6495	0.986128	0.468855	0.00210175	0.0221186
COBL	372.246	-0.475977	0.200452	0.00450087	0.0398253
CCT6A	49.0565	1.08767	0.372108	0.000223003	0.00397285
CHCHD2	63.3608	1.83457	0.43814	1.30697e-06	6.9531e-05
AC068533.4	23.8571	-0.72151	0.379372	0.00581368	0.0477093
SBDS	42.0229	0.982498	0.552939	0.00365308	0.0343238
MLXIPL	69.0755	-0.800937	0.273079	0.000354924	0.00561041
STX1A	76.991	0.693411	0.333991	0.00423351	0.0383907
EIF4H	48.4492	1.36414	0.382883	2.11501e-05	0.000608776
RHBDD2	91.7238	1.64373	0.324081	2.37009e-08	2.81275e-06
MDH2	31.7142	1.13055	0.465203	0.000823812	0.0106292
HSPB1	40.4997	1.92684	1.0138	0.00146953	0.0166361
YWHAG	354.919	1.12716	0.318117	2.83215e-05	0.000785869
MAGI2	5891.76	-0.716639	0.152451	3.83838e-07	2.66097e-05
DMTF1	118.753	-0.454045	0.19904	0.00611504	0.0496019
PEG10	52.3506	2.21866	0.427522	8.87058e-09	1.39648e-06
BAIAP2L1	52.8681	1.73054	0.55717	9.29975e-05	0.00203432
COPS6	40.3932	1.06438	0.449621	0.00111289	0.0132972
LAMTOR4	30.077	0.726316	0.392581	0.00596411	0.0486334
AP1S1	48.0936	1.56625	0.457129	3.26778e-05	0.000878316
FIS1	35.1717	1.66508	0.539302	0.000106346	0.00224754
ARMC10	46.0349	1.15348	0.306581	1.23858e-05	0.000401445
GPR22	84.0383	0.947603	0.377406	0.000887903	0.0111747
SLC26A4-AS1	27.8762	1.95772	0.548251	1.79652e-05	0.000533014
CAPZA2	145.937	0.538629	0.196504	0.00129589	0.0152154
ST7	379.215	-0.485559	0.147197	0.000267634	0.00455349
KCND2	1318.84	-0.639258	0.257879	0.00201424	0.0215205
FAM3C	76.9461	0.7019	0.313572	0.0029586	0.0292256
AC006148.1	383.627	-0.726586	0.213325	8.74693e-05	0.0019389
ATP6V1F	67.5577	2.6998	0.509939	4.94951e-09	8.12351e-07
AC016831.7	1950.36	-0.699023	0.192855	4.19491e-05	0.00106547
NDUFB2	49.7037	1.39949	0.45372	0.000113445	0.002309
TMEM178B	1318.46	-0.640485	0.188262	0.000111704	0.00230396
FAM131B	29.9946	1.40249	0.488536	0.000202523	0.00368946
CNTNAP2	8275.16	-0.566953	0.208686	0.00140272	0.0162228
ATP6V0E2	60.1606	1.66735	0.33876	4.52497e-08	4.59285e-06
DPP6	1484.51	-0.508816	0.149445	0.000168026	0.00319249
WDR60	215.387	-0.548931	0.226352	0.00299378	0.0294191
LINC00685	175.177	-1.43634	0.69947	0.00147011	0.0166361
SLC25A6	44.4739	2.16214	0.482416	4.27112e-07	2.89013e-05
CLCN4	90.1684	0.559975	0.252233	0.00462326	0.0405868
FRMPD4	1591.04	-0.49891	0.173494	0.00100673	0.0122878
TMSB4X	453.482	2.12479	0.321016	1.94082e-12	1.24763e-09
EIF1AX	126.941	0.90144	0.466947	0.00347896	0.0328717
APOO	147.906	0.992472	0.312144	0.000118126	0.00237594
IL1RAPL1	3108.37	-0.541633	0.171383	0.000350278	0.00555977
AL592043.1	35.6686	1.04359	0.336371	0.000146511	0.00285401
DYNLT3	48.7829	0.852947	0.460649	0.00430248	0.0389464
TSPAN7	165.819	1.63082	0.259166	1.835e-11	8.32659e-09
ATP6AP2	90.1434	1.2221	0.286857	1.41172e-06	7.40255e-05
NDUFB11	26.7466	2.13402	0.610811	1.89843e-05	0.000556824
UBA1	67.7235	0.854594	0.393223	0.00223111	0.0231951
USP11	132.395	1.393	0.319462	8.01048e-07	4.75329e-05
SYN1	148.259	1.1891	0.380443	0.000110474	0.00229702
PCSK1N	114.936	1.90635	1.71002	0.00359988	0.033948
TSPYL2	72.9135	0.720139	0.358654	0.00443084	0.0396974
UBQLN2	36.1601	1.85249	0.493059	8.09238e-06	0.000289003
FAAH2	90.6302	-0.776637	0.221527	5.66934e-05	0.0013796
ZMYM3	44.2716	0.706839	0.359651	0.00490473	0.0421326
RPS4X	56.356	1.93167	0.382922	2.83019e-08	3.2106e-06
NAP1L2	86.1674	1.04724	0.449257	0.00116393	0.0138132
RLIM	39.3093	1.06619	0.36564	0.000239863	0.00418621
MAGEE1	39.0979	0.958309	0.380732	0.000812068	0.0105492
COX7B	36.0124	2.0267	0.547502	9.64433e-06	0.000332127
SH3BGRL	182.34	-0.502138	0.216855	0.00459926	0.0404546
TMEM35A	41.8904	0.977011	0.398834	0.000966299	0.0118787
HNRNPH2	30.956	0.985208	0.415439	0.00111356	0.0132972
TCEAL2	64.9638	1.56988	0.417787	9.26196e-06	0.000320389
BEX5	51.63	1.7512	0.445311	4.2735e-06	0.000174422
BEX1	240.491	2.3619	0.305334	5.32909e-16	1.36223e-12
BEX4	99.7041	2.31897	0.302839	8.82957e-16	1.36223e-12
TCEAL5	37.9627	1.414	0.45128	8.02096e-05	0.00181981
BEX2	112.142	2.19839	0.311942	1.05421e-13	1.01652e-10
TCEAL7	34.4486	1.49453	0.410697	1.51008e-05	0.000462251
BEX3	227.831	2.37395	0.305002	3.76025e-16	1.36223e-12
TCEAL4	56.1397	1.00046	0.380062	0.0005901	0.0082915
TCEAL3	36.218	0.920812	0.5899	0.00578722	0.0475934
TCEAL1	37.218	1.32498	0.400148	5.58575e-05	0.00136789
MORF4L2	186.04	0.556311	0.171512	0.000250712	0.0043363
CHRDL1	31.5685	0.925324	0.47464	0.00305212	0.0298782
PGRMC1	77.9485	1.72294	0.420076	2.19295e-06	0.000106943
NDUFA1	49.2297	2.12142	0.484442	5.29538e-07	3.41102e-05
RTL8C	66.7893	1.21844	0.532672	0.00109118	0.0130908
SLC9A6	98.9456	0.682025	0.247324	0.000815543	0.0105733
FHL1	82.8555	0.587367	0.220786	0.00139548	0.0161876
IDS	452.458	0.989606	0.302412	8.6547e-05	0.00192399
LINC00894	163.588	-0.571632	0.257469	0.00466146	0.0408156
BCAP31	45.8687	1.24118	0.312798	5.07877e-06	0.000198871
L1CAM	40.3157	0.895648	0.367428	0.001087	0.0130609
RPL10	95.0585	1.92786	0.48173	3.37879e-06	0.000148693
ATP6AP1	47.99	1.71418	0.317625	4.43475e-09	7.99943e-07
GDI1	234.183	1.14331	0.37437	0.000145795	0.00284842
CSMD1	10487.4	-0.428529	0.126801	0.00023707	0.00415626
LINC00599	159.46	-0.66255	0.264399	0.00162867	0.018085
XKR6	655.158	-0.51773	0.178364	0.000865434	0.0110449
CTSB	74.9417	1.09697	0.292231	1.32121e-05	0.000419416
ASAH1	72.3835	0.951888	0.283069	6.65356e-05	0.00158412
ATP6V1B2	171.41	0.955071	0.316872	0.000204692	0.00370656
DMTN	87.868	0.555557	0.243489	0.00421906	0.0383403
PHYHIP	190.206	1.14897	0.398011	0.000241917	0.00421252
RHOBTB2	84.9535	0.689512	0.35779	0.00590338	0.0482913
NEFM	150.83	0.848191	0.418538	0.00318276	0.0308439
PNMA2	139.824	0.943411	0.238552	6.97629e-06	0.000255048
STMN4	85.4639	1.60765	0.264122	7.8824e-11	2.89547e-08
CLU	472.413	2.11157	0.356218	1.60276e-10	4.94547e-08
EXTL3	71.4171	0.790454	0.26777	0.000345502	0.00552947
SARAF	245.731	0.983322	0.336134	0.000267614	0.00455349
DUSP26	31.3142	0.956227	0.359744	0.000580662	0.00818781
UNC5D	1933.71	-0.457057	0.185113	0.00377623	0.0352235
BAG4	84.4251	0.616739	0.294473	0.00516756	0.0437569
AP3M2	55.8802	0.856766	0.330915	0.000823988	0.0106292
VDAC3	94.942	1.30174	0.280008	2.29392e-07	1.73483e-05
RPS20	120.562	1.59417	0.359495	5.34461e-07	3.41102e-05
VXN	75.6752	0.63814	0.297642	0.00437753	0.0394489
NCOA2	234.783	-0.516676	0.172706	0.000650773	0.00890082
RPL7	92.5559	1.84643	0.47176	4.89681e-06	0.000194711
STMN2	435.562	0.854795	0.281382	0.000229127	0.00405386
RALYL	3888.7	-0.401427	0.171322	0.0061145	0.0496019
UQCRB	132.973	1.14295	0.523736	0.00151119	0.0170428
RPL30	66.3423	1.52667	0.38074	3.66352e-06	0.000156552
NIPAL2	321.974	-0.652621	0.233255	0.000760408	0.010051
COX6C	111.661	1.43986	0.451164	7.39409e-05	0.00173368
POLR2K	27.2672	1.65571	0.424876	5.50778e-06	0.000212435
BAALC-AS1	34.9493	1.14701	0.587473	0.0023423	0.0240913
RIMS2	2949.62	-0.49845	0.1508	0.000246654	0.0042757
ZFPM2	786.414	-0.788405	0.188162	3.4685e-06	0.000150199
OXR1	2348.55	-0.429662	0.137793	0.000608285	0.00846242
ENY2	39.6378	0.747538	0.408217	0.00567273	0.0469522
LINC01609	60.7373	1.75787	0.564986	8.96446e-05	0.00198143
SAMD12	1113.34	-0.401972	0.116252	0.000204634	0.00370656
LRRC6	119.829	-0.591414	0.173791	0.000129259	0.00256986
LY6E	39.2586	1.6748	0.636907	0.000341211	0.00547215
GRINA	55.99	1.45361	0.351771	1.97346e-06	9.75852e-05
RPL8	56.1765	1.57281	0.389103	2.80203e-06	0.000131798
KCNV2	42.7948	1.92415	0.573674	3.48939e-05	0.000918673
AL596451.1	56.9753	1.09231	0.384502	0.000300966	0.0049171
RRAGA	33.6703	1.25099	0.525542	0.000829737	0.0106855
RPS6	62.102	1.58244	0.322098	5.90181e-08	5.69083e-06
MOB3B	140.023	-0.585951	0.2661	0.00444331	0.0397169
NDUFB6	47.9204	0.600617	0.24914	0.002613	0.0263649
DNAJA1	87.5344	1.25543	0.436598	0.000226637	0.00401903
PHF24	35.0792	0.929734	0.315679	0.000289335	0.00479984
CLTA	87.8913	0.826861	0.251607	0.000108637	0.00227724
EBLN3P	49.1445	1.10512	0.36678	0.000176483	0.00331239
MAMDC2	141.303	0.835166	0.409523	0.00323507	0.031039
ZFAND5	83.9897	0.938628	0.342152	0.000503148	0.00737887
RFK	38.1809	0.993356	0.457688	0.00189167	0.0204011
HNRNPK	91.9483	0.919472	0.292291	0.000135295	0.00267607
ERP44	125.826	-0.46454	0.187786	0.00368994	0.034628
TMEM246	58.6259	0.999874	0.344928	0.000270433	0.00457483
TXN	44.5505	1.44852	0.565722	0.000465903	0.00693818
ZNF483	226.516	0.691121	0.325738	0.0038702	0.03584
PTGR1	90.1165	0.889315	0.274079	0.000106976	0.00224853
ZNF883	24.0096	1.17045	0.511035	0.00135724	0.0158153
ATP6V1G1	72.0461	1.57715	0.384737	2.22066e-06	0.000107063
TTLL11	183.103	-0.482229	0.181001	0.00203929	0.0216293
NDUFA8	40.8718	1.32711	0.408463	6.4745e-05	0.00154626
RPL35	99.9654	1.73243	0.517661	4.0126e-05	0.00103522
HSPA5	38.6454	1.67597	0.417059	3.12802e-06	0.000139744
C9orf16	53.2862	2.09678	0.754837	0.000188198	0.00348981
SET	74.0365	1.80979	0.359621	2.66867e-08	3.07255e-06
PTPA	45.7675	1.4172	0.293724	9.86736e-08	8.55245e-06
RPL7A	79.4723	1.53106	0.361669	1.23532e-06	6.66379e-05
BRD3	27.2387	0.741266	0.364379	0.00406456	0.0372375
EDF1	55.9071	2.09694	0.415012	2.28275e-08	2.75142e-06
TUBB4B	64.8612	2.02417	0.456828	3.89104e-07	2.66097e-05
AC069287.3	28.0805	1.34364	0.76867	0.00284179	0.0283224
TALDO1	36.329	0.713711	0.321303	0.00298088	0.0293671
CEND1	66.5152	1.21331	0.499199	0.000768892	0.0101389
SLC25A22	30.7868	0.997379	0.372016	0.000545279	0.00780386
RPLP2	125.072	2.18684	0.431664	2.1386e-08	2.68298e-06
TOLLIP	91.0213	1.01963	0.330536	0.00015492	0.0029828
CD81	32.2971	2.57039	0.450321	6.24556e-10	1.60594e-07
APBB1	99.0554	0.660297	0.240141	0.000851646	0.0109311
RPL27A	96.1226	1.68146	0.422803	3.67331e-06	0.000156552
AC011092.2	28.2645	1.04743	0.463021	0.00147022	0.0166361
PLEKHA7	115.005	1.75511	0.4088	1.00558e-06	5.66206e-05
RPS13	40.7911	2.20256	0.539184	2.34048e-06	0.000111447
LDHA	76.2316	2.2158	0.371445	1.2239e-10	4.29144e-08
SVIP	42.1706	1.7418	0.51381	3.28451e-05	0.000879747
BDNF-AS	69.0294	0.817312	0.248911	0.000111264	0.00230396
SYT13	93.2932	0.743621	0.234277	0.00018706	0.00348052
PRPF19	57.4568	0.75068	0.380341	0.00444144	0.0397169
TMEM132A	37.0504	1.12455	0.346983	7.86687e-05	0.00180074
FTH1	311.665	1.09498	0.558746	0.00246133	0.0251813
GNG3	65.8284	2.45709	0.458603	3.22139e-09	6.37175e-07
OTUB1	48.9642	1.40806	0.318454	6.34681e-07	3.88946e-05
STIP1	32.5087	1.21159	0.491415	0.000716992	0.00961892
FKBP2	45.4756	1.74538	0.473174	1.06169e-05	0.000356082
TRMT112	33.9904	1.8328	0.568985	5.62026e-05	0.00137198
PRDX5	49.0795	2.60594	0.412533	1.3513e-11	6.51494e-09
FAU	65.3556	2.70933	0.50437	4.54057e-09	7.99943e-07
DPF2	37.4832	0.654619	0.292984	0.00337257	0.0321499
CFL1	150.592	2.19828	0.370045	1.30409e-10	4.3738e-08
BANF1	33.959	2.03795	0.528041	4.38124e-06	0.000176947
B4GAT1	65.0995	1.9264	0.38446	2.94259e-08	3.28973e-06
NDUFV1	42.0215	0.824836	0.301299	0.000601235	0.00840204
PGM2L1	228.488	1.07164	0.258773	2.84153e-06	0.000132846
SPCS2	82.9421	0.77999	0.268678	0.000406607	0.00628571
RPS3	65.5049	1.41356	0.352046	3.72829e-06	0.000158022
UVRAG	279.507	-0.458895	0.157216	0.00103028	0.0125357
ACER3	108.219	-0.572592	0.231504	0.00249041	0.0253778
PAK1	446.549	0.343542	0.125868	0.00295462	0.0292256
GAB2	109.178	-0.61488	0.220546	0.000874822	0.0111028
AP002370.2	95.9535	1.25347	0.733687	0.00323448	0.031039
TMEM126B	29.3898	1.11718	0.347757	9.36024e-05	0.00203432
PRSS23	45.5148	0.907997	0.420476	0.0022835	0.0236124
AASDHPPT	93.6871	0.821529	0.275847	0.000296503	0.00486644
ATP5MG	107.705	0.784402	0.285486	0.000639203	0.00877368
AP002954.1	32.2387	1.31055	0.439597	0.000166295	0.00317524
RPS25	93.4821	1.40709	0.571408	0.000634626	0.00872639
HYOU1	29.7178	0.73775	0.398411	0.00582067	0.0477159
C2CD2L	34.3928	0.695566	0.361884	0.0057198	0.0472669
USP2	28.3703	0.892049	0.373169	0.00128484	0.0151086
THY1	216.969	1.46845	0.373254	4.7863e-06	0.0001923
HSPA8	63.3439	2.34357	0.553865	1.09549e-06	6.12364e-05
SCN3B	239.919	1.19243	0.447676	0.000447998	0.00673657
MSANTD2	56.8733	-0.556509	0.246686	0.00446467	0.0397546
EI24	50.7066	0.719775	0.34562	0.00401309	0.0368535
APLP2	190.427	0.717164	0.284301	0.00137613	0.0159871
NTM	1273.09	-0.559573	0.234219	0.00313592	0.030505
MALRD1	24.1385	-0.933316	0.391441	0.00142362	0.016342
NEBL	746.139	-0.404356	0.149702	0.00247561	0.0252938
MLLT10	367.72	-0.344294	0.133519	0.00451999	0.0399395
DNAJC1	219.424	-0.567135	0.238912	0.00312876	0.0304738
MKX	41.7813	-0.952678	0.37501	0.000856572	0.0109579
SVIL	25.4447	1.39146	0.562182	0.000669098	0.00908074
ZEB1	551.408	-0.617054	0.208398	0.000514995	0.00745341
NRP1	119.344	-0.639103	0.252023	0.00165291	0.0182411
PARD3	39.1133	1.69663	0.492876	2.9248e-05	0.000805783
TIMM23B	195.654	-0.760325	0.28888	0.000926609	0.0114549
BICC1	162.295	-0.63163	0.210299	0.000447532	0.00673657
JMJD1C	1517.37	-0.489628	0.15122	0.000319461	0.00515549
LRRTM3	871.387	-0.562555	0.149428	3.66409e-05	0.000958128
RUFY2	205.8	-0.398003	0.145626	0.00234052	0.0240913
PPA1	78.7582	0.687773	0.352171	0.005386	0.045142
PSAP	293.74	1.41102	0.307879	2.86989e-07	2.10841e-05
SPOCK2	102.677	0.961991	0.331079	0.000285103	0.00473983
VDAC2	38.7952	1.04844	0.390573	0.000475985	0.00703399
RPS24	113.938	1.6582	0.424028	4.92842e-06	0.000194963
NRG3	7406.86	-0.496523	0.131213	4.19891e-05	0.00106547
GHITM	82.3609	1.35255	0.370503	1.45794e-05	0.000449861
SNCG	50.0189	2.13373	0.402092	4.86023e-09	8.12351e-07
RNLS	137.322	-0.616514	0.220689	0.000840355	0.0108042
PGAM1	114.748	1.96781	0.35592	1.69936e-09	3.85554e-07
GOT1	77.9816	0.959151	0.319733	0.00021554	0.00386669
ACTR1A	41.9397	0.826641	0.302891	0.000604294	0.00842952
CNNM2	248.078	-0.376951	0.154385	0.00576856	0.0474906
ATP5MD	111.664	1.42182	0.551928	0.000456134	0.00683227
GSTO1	33.9235	0.987808	0.525119	0.00321587	0.031009
VTI1A	418.208	-0.496019	0.139494	0.000101255	0.00216374
ATRNL1	3974.6	-0.666815	0.215976	0.000301502	0.0049171
PRDX3	30.4994	1.23748	0.354751	3.32991e-05	0.000885755
GRK5	34.5731	-1.38874	0.360728	8.90598e-06	0.000312276
OAT	70.5581	0.863744	0.372243	0.00157803	0.0176676
FKBP4	29.5363	1.25569	0.822821	0.00412604	0.0377112
GAPDH	393.831	2.8276	0.463874	5.14277e-11	2.08797e-08
PIANP	49.5125	1.48291	0.368474	3.43692e-06	0.000149788
COPS7A	32.6543	1.84591	0.432081	9.77064e-07	5.54196e-05
MLF2	91.6135	1.47307	0.443292	4.50098e-05	0.00113096
PTMS	41.0971	1.36525	0.704199	0.00187131	0.0202174
GPR162	44.3824	0.767582	0.363276	0.00306603	0.0299764
USP5	34.1627	1.46859	0.296781	4.42394e-08	4.59285e-06
TPI1	112.514	1.96675	0.409037	7.51444e-08	6.81958e-06
ENO2	230.816	1.35697	0.32306	1.68886e-06	8.57095e-05
SLC2A3	43.3983	0.909474	0.340784	0.000619524	0.00854921
NECAP1	51.1873	0.9264	0.300754	0.000172074	0.00324543
GABARAPL1	94.7602	0.992313	0.365322	0.000459492	0.00686922
PRB2	171.092	-0.581089	0.24443	0.00304237	0.0298207
ETV6	138.935	-0.573871	0.251129	0.00381589	0.0355075
STRAP	62.0396	0.638031	0.301411	0.0045019	0.0398253
LDHB	90.6043	1.01968	0.380767	0.000497657	0.00732619
CMAS	69.1055	0.727237	0.291368	0.00146454	0.0166361
LRMP	41.1941	0.905569	0.447927	0.00298635	0.0293836
CPNE8	282.405	-0.507936	0.219075	0.00454164	0.0400391
C12orf40	41.4365	0.819012	0.372306	0.00248462	0.0253523
PFKM	38.5079	1.0282	0.403683	0.00071531	0.00961306
AC090115.1	46.3512	-0.761758	0.359403	0.00320854	0.0309771
CACNB3	35.4484	0.917322	0.324211	0.000390106	0.00610402
DDN	27.3989	1.53909	0.653099	0.00081232	0.0105492
TUBA1B	450.275	0.915749	0.378899	0.00117971	0.0139789
TUBA1A	120.536	1.99524	0.306757	4.0733e-12	2.41703e-09
FAIM2	250.727	1.40955	0.323475	7.88354e-07	4.71424e-05
DAZAP2	35.6807	0.633704	0.320511	0.00608866	0.049492
SPRYD3	49.5043	1.81527	0.417493	6.03683e-07	3.78602e-05
PFDN5	68.9719	1.63074	0.282162	4.27269e-10	1.13653e-07
ATP5MC2	63.979	1.06854	0.376226	0.000300528	0.0049171
CD63	42.7787	2.0025	0.404501	3.68863e-08	3.95195e-06
RPL41	148.415	2.31733	0.657624	1.84398e-05	0.000545
MYL6	38.2187	1.98651	0.411363	6.68521e-08	6.13925e-06
ATP5F1B	98.8678	1.35618	0.479144	0.000234732	0.00413407
NACA	77.9541	1.35597	0.378809	1.98921e-05	0.000579047
R3HDM2	403.36	-0.693179	0.181121	2.01213e-05	0.000583517
SLC16A7	231.01	-0.424486	0.180786	0.00592366	0.0483546
LINC02389	177.014	-0.991153	0.249526	6.18151e-06	0.000230901
ATXN7L3B	60.0644	1.12981	0.374491	0.000168682	0.00319692
CAPS2	221.411	-0.562867	0.18404	0.000444754	0.00672712
NAV3	2610.8	-0.401995	0.131136	0.000805281	0.0104949
AC069228.1	61.4419	1.36662	0.474727	0.000209318	0.00378145
AC138123.1	34.3375	1.47733	0.594816	0.000509607	0.0073904
NUDT4	87.8812	0.826673	0.34351	0.00140862	0.0162667
UBE2N	69.0416	0.56268	0.21638	0.00177835	0.0193214
NDUFA12	46.4307	1.18603	0.394828	0.000161826	0.00309759
SLC25A3	84.4457	1.1109	0.410776	0.000422152	0.00647412
ANKS1B	4543.38	-0.469386	0.148767	0.000452329	0.00678845
MYBPC1	16.7342	-2.06785	0.638419	6.23712e-05	0.00149885
HSP90B1	123.981	1.14025	0.328549	3.46623e-05	0.000915702
TXNRD1	125.748	1.23481	0.311131	4.99949e-06	0.000196766
C12orf76	59.2991	0.793944	0.276133	0.000429564	0.0065617
RPL6	89.1267	1.58651	0.301995	9.21964e-09	1.40033e-06
PEBP1	303.73	1.14129	0.445076	0.000593733	0.00832737
AC002070.1	57.6256	-0.977869	0.417063	0.00132431	0.0155019
RPLP0	35.3137	1.81851	0.49545	9.84261e-06	0.000337448
DYNLL1	223.63	1.60501	0.32741	5.33135e-08	5.20582e-06
UBC	123.792	2.45855	0.537901	2.14199e-07	1.65233e-05
RAN	64.0934	1.7102	0.341408	2.57145e-08	3.00548e-06
PSPC1	260.194	-0.482171	0.158545	0.000641221	0.00878576
SAP18	50.6425	1.43712	0.392615	1.28484e-05	0.000413155
RPL21	71.731	1.13185	0.657999	0.00363795	0.0342234
LNX2	35.574	0.914432	0.423867	0.0021958	0.0228897
PAN3	236.066	-0.49373	0.181534	0.00167288	0.0183412
POMP	57.0749	1.19137	0.420423	0.000266709	0.00455349
STARD13	162.886	-0.854964	0.324094	0.000722004	0.00966934
NBEA	1745.9	-0.320908	0.0999309	0.000705575	0.00949878
KBTBD6	28.8338	0.905889	0.440122	0.002707	0.0271192
AL359706.1	28.4963	0.8905	0.491344	0.0047252	0.0411508
TPT1	138.82	1.82323	0.432275	1.25502e-06	6.72308e-05
LRCH1	124.39	-0.56884	0.262226	0.00509603	0.0433894
ESD	47.4789	0.872244	0.383418	0.00177587	0.0193214
PCDH9-AS1	28.4036	2.38613	0.620812	6.19607e-06	0.000230901
TBC1D4	93.6482	-0.703108	0.262889	0.000939189	0.0115803
COMMD6	33.251	0.773686	0.357484	0.00273757	0.0273545
HS6ST3	3239.2	-0.38025	0.139918	0.00259461	0.0262661
FGF14	4786.34	-0.709756	0.144601	1.4031e-07	1.16382e-05
AL138694.1	74.6181	-0.895505	0.519359	0.00502412	0.0430016
PSMB5	52.3811	1.22341	0.302476	3.93305e-06	0.000164889
SLC22A17	160.743	1.55603	0.341893	3.04193e-07	2.21329e-05
FOXG1	57.6901	0.730666	0.365958	0.00448826	0.0397959
AKAP6	1056.52	-0.343653	0.13404	0.00469465	0.0410131
NPAS3	811.615	-0.665528	0.229827	0.00055536	0.0078896
MIPOL1	257.211	-0.39115	0.155755	0.00446814	0.0397546
LRFN5	1993.36	-0.425809	0.133487	0.000486702	0.00717862
MDGA2	1729.54	-0.472317	0.182897	0.00261462	0.0263649
RPS29	57.5603	0.951833	0.413713	0.00146385	0.0166361
RPL36AL	38.9301	2.02473	0.559504	1.45341e-05	0.000449861
AKAP5	31.6914	1.08064	0.473805	0.0013609	0.015834
GPHN	1537.14	-0.38873	0.109003	0.000145855	0.00284842
ATP6V1D	75.7803	1.2553	0.23948	1.27347e-08	1.81917e-06
ERH	40.2235	1.29824	0.355231	1.76484e-05	0.000527673
PNMA1	43.0828	1.09752	0.434406	0.000664266	0.0090373
SLIRP	71.7865	1.37323	0.319699	1.13102e-06	6.18771e-05
AC008056.1	50.3494	1.34419	0.647034	0.00160803	0.0179254
PSMC1	42.812	0.746284	0.352231	0.00339355	0.0321675
CALM1	989.115	1.06796	0.475645	0.00152903	0.0171688
NDUFB1	55.8052	0.686569	0.340715	0.00473352	0.0411508
CHGA	128.399	1.16742	0.620188	0.00255541	0.0259034
MOAP1	53.7298	1.07708	0.450428	0.000976489	0.0119566
DDX24	201.775	1.37622	0.345045	4.06895e-06	0.000168752
C14orf132	97.039	0.604454	0.20853	0.000660595	0.00900324
MEG3	90.2053	0.660942	0.279546	0.00241693	0.0247599
HSP90AA1	497.153	1.76017	0.456005	5.63958e-06	0.000215365
EIF5	78.3354	0.844618	0.482548	0.00528368	0.044408
CKB	309.742	1.25965	0.531484	0.000867673	0.0110449
KLC1	171.816	1.26487	0.394882	8.06385e-05	0.00182418
ATP5MPL	89.691	1.8625	0.358538	1.05359e-08	1.56296e-06
CRIP2	44.0233	1.333	0.529544	0.000581659	0.00818781
SNRPN	232.898	-1.01176	0.385527	0.000600739	0.00840204
GABRG3	547.962	-0.992456	0.276377	2.75901e-05	0.000773928
TJP1	684.819	-0.553714	0.158262	0.000102206	0.00217195
SCG5	141.501	0.902785	0.267631	7.00809e-05	0.00165322
DPH6-DT	127.108	-0.509189	0.225615	0.00528094	0.044408
RASGRP1	73.1182	0.691476	0.249699	0.000723959	0.00967872
SRP14	89.3555	2.3143	0.452406	1.34103e-08	1.84961e-06
DISP2	39.7016	0.658253	0.32296	0.0050905	0.0433894
MAP1A	144.693	1.89932	0.368828	1.36671e-08	1.84961e-06
SERF2	59.3309	1.72586	0.555128	8.09788e-05	0.00182652
B2M	27.1913	3.76988	0.970734	2.94846e-06	0.000135384
EID1	104.491	1.47358	0.440219	4.03248e-05	0.00103574
FAM227B	31.6313	0.785605	0.337339	0.0018936	0.0204011
SCG3	84.5629	0.917033	0.309206	0.00026293	0.00450721
ARPP19	265.864	1.39565	0.270989	1.71052e-08	2.23643e-06
RSL24D1	33.5181	1.25083	0.489622	0.000555057	0.0078896
RFX7	258.663	-0.540398	0.175272	0.000444715	0.00672712
TCF12	218.947	-0.739908	0.153526	2.02812e-07	1.61288e-05
TPM1	74.9357	0.605757	0.268539	0.00361205	0.0340212
RPS27L	29.5741	0.787715	0.430774	0.00507823	0.0433814
OAZ2	38.0583	0.915661	0.325026	0.000401683	0.00622206
MAP2K1	177.253	0.74831	0.222234	9.90809e-05	0.00213494
RPL4	66.7761	1.44958	0.423484	3.26692e-05	0.000878316
RPLP1	124.996	2.0583	0.433974	1.09777e-07	9.30568e-06
THSD4-AS1	46.2446	1.197	0.397327	0.000167261	0.0031858
PKM	293.557	1.44651	0.345091	1.66279e-06	8.49455e-05
SCAMP5	175.824	0.593632	0.216262	0.0010833	0.0130368
PTPN9	161.66	-0.673306	0.214385	0.000260202	0.00447037
DNAJA4	46.2941	0.863266	0.456321	0.00393728	0.0363739
PSMA4	41.1541	1.02395	0.364673	0.000347168	0.00554462
MORF4L1	178.868	0.723095	0.335208	0.00325328	0.0311362
RPS17	28.9395	2.38855	0.740379	5.84289e-05	0.00141292
IGF1R	474.464	-0.569585	0.187314	0.000469705	0.00696789
TM2D3	68.6224	0.814986	0.227741	3.90254e-05	0.00101021
ARHGDIG	36.2633	1.33075	0.535498	0.00057289	0.0080939
FBXL16	63.6769	0.887776	0.302826	0.000283749	0.00472752
NDUFB10	29.9207	1.93284	0.615022	6.94274e-05	0.00164283
RPS2	42.6743	1.01105	0.689471	0.00555454	0.0461721
SYNGR3	42.1487	1.09301	0.441198	0.000751535	0.00996106
ELOB	61.7385	2.44276	0.523585	1.63301e-07	1.326e-05
HCFC1R1	34.7908	1.45401	0.358752	2.85959e-06	0.000132885
ADCY9	261.146	-0.70588	0.182238	1.59713e-05	0.000481259
CDIP1	83.3783	1.1077	0.346488	9.60932e-05	0.0020822
SEC14L5	88.5927	-0.585383	0.264867	0.00448184	0.0397847
SNN	45.9227	1.94631	0.349872	1.82646e-09	4.02553e-07
RSL1D1	31.4104	1.53262	0.371489	2.32676e-06	0.000111447
RPS15A	33.9624	1.79388	0.51859	2.55952e-05	0.000723228
SYT17	68.9399	1.099	0.716857	0.00474644	0.0411856
GDE1	31.2062	1.27084	0.342518	1.23013e-05	0.000401445
CRYM	148.125	0.710055	0.205767	8.22435e-05	0.00184426
DCTN5	72.8967	0.474426	0.208885	0.00575119	0.0473982
TNRC6A	1134.66	-0.41629	0.147547	0.00164518	0.0181819
CDIPT	26.7356	0.855297	0.412292	0.0029579	0.0292256
SEZ6L2	127.199	0.833573	0.321929	0.000882568	0.0111609
DOC2A	56.413	0.917384	0.285752	0.000118273	0.00237594
MAPK3	29.6557	1.32477	0.352203	1.15719e-05	0.000386432
NETO2	113.072	-0.70876	0.286919	0.00168642	0.0184264
MT3	54.289	1.40666	0.683817	0.00146364	0.0166361
NDRG4	428.58	1.96493	0.480552	2.08821e-06	0.000102602
GOT2	65.4738	0.787009	0.377954	0.0032306	0.031039
ATP6V0D1	56.8114	1.6452	0.427017	6.37713e-06	0.000236506
VPS4A	27.0999	1.23674	0.418362	0.000195931	0.0035986
PSMD7	33.7489	0.714942	0.370903	0.00538965	0.045142
GABARAPL2	73.2822	1.97608	0.498446	3.29395e-06	0.000146032
TERF2IP	175.94	0.89084	0.267149	8.13373e-05	0.00182926
HSBP1	30.5681	0.784626	0.391749	0.00372209	0.0348449
COX4I1	113.868	1.90861	0.422252	3.07002e-07	2.21329e-05
RPL13	96.0436	1.50701	0.830216	0.00219193	0.0228803
YWHAE	202.79	0.772955	0.261733	0.000350205	0.00555977
PRPF8	46.5655	0.703703	0.33616	0.00395158	0.0364188
RPAIN	58.2788	0.638289	0.300401	0.0044265	0.0396974
NLRP1	120.997	0.865405	0.29129	0.000276305	0.00463352
EIF4A1	27.1781	0.915578	0.406261	0.00181526	0.0196946
NAA38	46.6613	1.181	0.319244	1.52489e-05	0.000464941
CHD3	29.1651	0.812226	0.421209	0.00440823	0.039633
GAS7	309.39	0.493546	0.211087	0.00463007	0.0405868
UBB	113.458	1.75963	0.687772	0.00038861	0.00609297
ALKBH5	39.9952	0.813214	0.428905	0.00453119	0.0399927
SLC47A1	43.4304	1.42331	0.481129	0.000151373	0.00293181
USP22	155.804	0.657995	0.323986	0.00510778	0.0434415
RPL23A	57.8296	1.73348	0.544769	6.82003e-05	0.00161876
FAM222B	207.613	-0.491506	0.184465	0.00198593	0.0213067
ABHD15-AS1	33.1864	0.778465	0.430978	0.00580365	0.0476777
CORO6	57.2408	-0.736792	0.247129	0.000353559	0.00560032
OMG	60.4992	0.771083	0.433469	0.00604897	0.0492732
PIP4K2B	90.9772	0.615934	0.252081	0.00227112	0.023516
RPL23	79.0373	1.57007	0.427571	1.31125e-05	0.000417974
LINC00672	27.9759	1.54283	0.38928	4.23892e-06	0.000173931
RPL19	84.9224	1.60127	0.51446	9.24215e-05	0.00203117
PSMD3	33.5421	0.776347	0.369966	0.00312617	0.0304738
THRA	51.9395	0.781635	0.35295	0.00254986	0.0258859
EIF1	136.373	1.74083	0.400507	7.11214e-07	4.28618e-05
RPL27	64.7366	1.53665	0.483973	7.62376e-05	0.00176606
DUSP3	41.3648	0.955976	0.426111	0.00166072	0.018275
RUNDC3A	102.243	0.652516	0.266379	0.00203761	0.0216293
KANSL1	523.772	-1.06522	0.130188	1.22905e-17	9.4809e-14
ARL17B	264.319	-1.74743	0.344875	2.15719e-08	2.68298e-06
NSF	876.102	0.442943	0.158757	0.00162938	0.018085
AC005670.2	103.474	-0.753676	0.283927	0.000892357	0.0111747
KPNB1	179.654	0.601067	0.24271	0.00216423	0.0226217
ATP5MC1	42.9593	2.02314	0.457119	4.68247e-07	3.11384e-05
ZNF652	103.478	-0.59673	0.192347	0.000366018	0.00576217
ANKRD40	26.1582	0.79324	0.400232	0.00404465	0.0370992
CA10	997.322	-0.758277	0.228963	0.000113338	0.002309
MMD	51.785	1.16226	0.472715	0.000776796	0.0102256
DYNLL2	76.1368	1.26073	0.455812	0.000304798	0.00496036
PTRH2	29.122	0.748227	0.36808	0.00431354	0.0389633
PSMC5	32.7834	1.47352	0.349465	1.42025e-06	7.40255e-05
DDX5	221.704	0.76812	0.194807	1.02818e-05	0.000347869
LRRC37A3	265.778	-1.1031	0.184498	1.91809e-10	5.48005e-08
PRKCA	401.317	-0.453479	0.18804	0.00446311	0.0397546
PRKAR1A	147.945	0.815887	0.317739	0.000969834	0.011894
ABCA9	87.8837	-0.633254	0.248966	0.00166523	0.0182985
ABCA10	160.484	-0.628826	0.178255	7.61463e-05	0.00176606
RPL38	155.469	2.17169	0.573282	6.76719e-06	0.000248581
KCTD2	48.7025	0.753	0.277618	0.000744944	0.00990776
ATP5PD	35.8713	1.55834	0.448032	2.79649e-05	0.000778778
JPT1	38.124	1.03964	0.31563	7.75891e-05	0.00178738
H3F3B	57.6783	1.91958	0.352526	2.75949e-09	5.60177e-07
WBP2	75.7113	1.26453	0.359596	2.7874e-05	0.000778778
EXOC7	46.7709	0.785868	0.32954	0.00175318	0.0191017
ACTG1	143.151	1.71586	0.221787	7.54837e-16	1.36223e-12
ARHGDIA	35.2876	1.85903	0.345503	4.62178e-09	7.99943e-07
MYL12B	37.9144	1.42158	0.467978	0.000111579	0.00230396
EPB41L3	582.746	-0.40632	0.162384	0.00423522	0.0383907
MIR3976HG	46.1465	-1.02452	0.642048	0.00473154	0.0411508
KCTD1	497.314	-0.522388	0.192635	0.0015261	0.0171608
DTNA	660.996	-0.692038	0.170953	7.97171e-06	0.000286018
SLC39A6	32.2444	0.822637	0.405985	0.00325102	0.0311362
AC016205.1	24.1882	2.17347	0.692564	7.9897e-05	0.00181807
SYT4	138.243	1.29167	0.271215	1.2768e-07	1.07057e-05
C18orf25	81.4165	-0.529767	0.225192	0.00386408	0.0358263
MAPK4	193.083	-0.755548	0.259206	0.000413385	0.00636232
DCC	1195.45	-0.919726	0.289576	0.00013045	0.00258686
NARS	63.0484	0.739834	0.318969	0.00212532	0.0223057
NRSN2	45.1203	0.922015	0.312863	0.000296002	0.00486644
RNF24	239.449	-0.643772	0.196894	0.000181314	0.00339173
PRNP	352.724	1.04912	0.387398	0.000447472	0.00673657
CHGB	49.6407	1.22482	0.576763	0.00162446	0.0180824
SLX4IP	57.9973	-0.942961	0.284704	7.89166e-05	0.00180107
SNRPB2	32.0975	1.14488	0.327335	3.37073e-05	0.000893533
DSTN	193.738	0.915571	0.368829	0.00100165	0.0122453
NAPB	181.472	0.737325	0.269861	0.000735202	0.00979508
DYNLRB1	95.3233	1.23291	0.456667	0.000369946	0.00581214
MAP1LC3A	40.941	1.22772	0.549817	0.00120856	0.0142989
NORAD	297.035	1.32043	0.343343	7.52098e-06	0.000271107
BLCAP	80.995	0.918165	0.275148	7.76216e-05	0.00178738
NNAT	31.2546	1.30851	0.492105	0.000397169	0.00618943
YWHAB	280.745	1.26145	0.409136	0.000120629	0.0024107
ZFAS1	30.4366	0.745328	0.354054	0.00346744	0.0328194
ATP5F1E	81.7429	2.00001	0.51461	4.8735e-06	0.000194711
PSMA7	58.2964	1.47776	0.445568	4.59911e-05	0.00115187
PPDPF	37.8489	2.49357	0.948677	0.000259341	0.00446552
STMN3	99.518	0.701534	0.295598	0.00204671	0.0216293
BSG	108.004	1.46795	0.32584	3.84582e-07	2.66097e-05
GPX4	66.9521	2.50781	0.690816	1.0098e-05	0.000343155
CIRBP	87.9137	1.00432	0.501263	0.0025981	0.026267
RPS15	136.979	2.82932	0.401802	1.03797e-13	1.01652e-10
DIRAS1	40.731	1.43624	0.422018	3.53716e-05	0.000928084
EEF2	61.841	1.42046	0.460609	0.000101968	0.00217195
YJU2	37.8907	3.10591	0.543352	6.52086e-10	1.62264e-07
RPL36	102.673	1.90752	0.435463	6.19497e-07	3.85387e-05
C19orf70	26.7189	2.42608	0.542457	3.8865e-07	2.66097e-05
TUBB4A	131.77	1.53762	0.530911	0.000169088	0.00319692
RPS28	52.5737	1.75454	0.480151	1.17511e-05	0.00038931
UBL5	45.2482	2.75565	0.600959	2.05899e-07	1.62072e-05
PIN1	75.4663	1.05749	0.433822	0.000908486	0.0113349
CDC37	57.6043	1.07146	0.375702	0.000295592	0.00486644
CDKN2D	44.6188	0.903062	0.549982	0.0054332	0.0454081
PLPPR2	27.4045	0.809901	0.42823	0.00480088	0.0414714
AC010422.6	26.0193	-0.766258	0.353147	0.00318932	0.0308688
CALR	41.9239	1.29324	0.445293	0.000189673	0.00350872
RAD23A	34.6732	1.06801	0.421549	0.000694988	0.00938904
C19orf53	29.9502	2.21051	0.48767	3.11411e-07	2.22428e-05
TECR	42.6206	0.843339	0.339411	0.00111872	0.0133176
NDUFB7	32.6347	2.42883	0.554856	5.24031e-07	3.41102e-05
MAP1S	31.2071	1.54617	0.523471	0.000147908	0.00287396
RAB3A	104.803	2.39921	0.358815	1.16395e-12	8.97872e-10
FKBP8	81.5208	1.76786	0.561062	7.1756e-05	0.00168758
UBA52	64.9846	1.86663	0.474143	3.93088e-06	0.000164889
TMEM59L	160.298	1.09846	0.338175	8.30302e-05	0.00185651
PDCD5	35.8173	1.1175	0.489157	0.00115722	0.0137547
COX6B1	79.1985	2.27045	0.57164	3.1121e-06	0.000139744
APLP1	198.19	1.42435	0.346833	2.40311e-06	0.000113727
CLIP3	85.5848	0.829585	0.305757	0.000612177	0.00846297
CAPNS1	41.5894	1.10124	0.350738	0.000112798	0.00230801
PSMD8	41.1295	1.55603	0.312912	3.75551e-08	3.96849e-06
HNRNPL	69.4612	-0.67932	0.300779	0.00295893	0.0292256
SIRT2	60.3287	0.541509	0.244012	0.00502819	0.0430016
RPS16	49.2538	1.7233	0.43291	3.48531e-06	0.000150199
SUPT5H	56.0906	0.6573	0.323884	0.00508504	0.0433894
PLD3	268.531	0.809361	0.1825	1.14527e-06	6.22155e-05
SPTBN4	521.812	-0.528643	0.161096	0.000244932	0.00425542
RPS19	80.8986	1.6869	0.466245	1.56773e-05	0.000476121
RABAC1	47.0103	2.45195	0.670459	1.00924e-05	0.000343155
GSK3A	33.1714	1.27794	0.442941	0.000218617	0.00391278
SNRPD2	36.3702	1.46417	0.528899	0.00027396	0.00461426
PPP5C	44.3929	0.838133	0.261913	0.000139732	0.00274272
PNMA8A	51.0908	1.57987	0.341917	2.24282e-07	1.71298e-05
CALM3	310.201	1.47558	0.365134	3.13323e-06	0.000139744
AP2S1	50.9402	1.73475	0.406882	9.27523e-07	5.29994e-05
NAPA	63.3165	1.40562	0.273365	1.86265e-08	2.39475e-06
SELENOW	167.796	2.03045	0.408045	3.28334e-08	3.61825e-06
RPL18	61.6211	2.33243	0.508741	2.1162e-07	1.64893e-05
CA11	134.816	0.780802	0.237178	0.000112351	0.00230764
NUCB1	39.096	0.864825	0.329908	0.000805418	0.0104949
FTL	135.725	2.31753	0.427552	2.63213e-09	5.48763e-07
SLC17A7	298.537	0.851765	0.325118	0.000789934	0.0103456
RPL13A	126.298	1.67638	0.389507	9.08582e-07	5.26977e-05
RPS11	61.7529	2.1336	0.409465	9.2581e-09	1.40033e-06
PPP2R1A	97.8714	1.05787	0.332949	0.00010686	0.00224853
NDUFA3	38.1821	1.57506	0.724712	0.00101554	0.0123758
MBOAT7	69.737	0.969251	0.311713	0.000155056	0.0029828
RPS9	59.1727	1.64063	0.370052	5.35045e-07	3.41102e-05
SYT5	44.3192	1.07091	0.516131	0.00204685	0.0216293
RPL28	98.5034	1.93514	0.396579	6.26883e-08	5.83707e-06
ZNF667-AS1	46.2085	0.638202	0.268243	0.00255034	0.0258859
RPS5	33.2989	1.93653	0.634219	9.19884e-05	0.00202743
ATP6V1E1	123.906	1.38216	0.330286	1.73336e-06	8.68255e-05
GNAZ	36.7702	1.01159	0.422895	0.00107944	0.0130106
UQCR10	61.7391	2.03152	0.565168	1.4243e-05	0.000443027
YWHAH	258.104	1.5204	0.398355	7.37849e-06	0.000267219
CACNG2	166.877	-0.694137	0.234827	0.000435363	0.00662405
KCTD17	34.9752	1.03915	0.449972	0.00127678	0.0150368
KCNJ4	51.6533	0.879383	0.405348	0.00226633	0.023516
NPTXR	183.795	1.49804	0.542675	0.000276043	0.00463352
RPL3	71.5645	2.13365	0.44654	9.25978e-08	8.21034e-06
SYNGR1	110.323	0.612594	0.292631	0.00528393	0.044408
ATF4	41.5479	1.01791	0.685406	0.005723	0.0472669
RBX1	92.7165	0.525297	0.228013	0.00430663	0.0389464
XRCC6	71.7264	0.697436	0.283519	0.00169609	0.0185058
SNU13	65.215	1.46709	0.356056	2.20431e-06	0.000106943
SEPT3	96.2112	1.06114	0.249028	1.61155e-06	8.28769e-05
MAPK8IP2	52.4434	1.17296	0.315757	1.23349e-05	0.000401445
HSPA13	51.8279	1.33994	0.330418	3.09198e-06	0.000139744
MIR99AHG	1387.38	-0.43177	0.158363	0.00205825	0.02172
ATP5PF	78.1987	1.57924	0.44393	2.0307e-05	0.000586697
CCT8	50.2141	1.07027	0.371213	0.000268151	0.00455349
SOD1	106.908	1.80604	0.367487	4.5146e-08	4.59285e-06
DONSON	27.661	2.38797	0.618071	5.56272e-06	0.000213487
PCP4	33.1902	1.8697	0.494043	5.90989e-06	0.000223475
DSCAM	1907.46	-0.516345	0.142687	7.4278e-05	0.0017363
SUMO3	41.8258	1.16821	0.448193	0.000520419	0.00750376
MT-CO3	1774.55	1.0231	0.480965	0.00204172	0.0216293
MT-ND5	166.385	1.00077	0.541271	0.00339439	0.0321675

## Sheet: L4_GABRG1_EN
	baseMean	log2FoldChange	lfcSE	pvalue	padj
PARK7	12.9088	1.5114	0.568877	0.000506817	0.0096319
ENO1	21.9352	1.44959	0.412678	2.84568e-05	0.000936528
PINK1	16.8147	1.34433	0.4833	0.00030813	0.00653042
RPL11	21.5104	1.91336	0.470152	2.4335e-06	0.000137201
STMN1	103.769	1.9338	0.354812	2.44283e-09	5.8168e-07
NUDC	17.9728	1.18853	0.462317	0.000614667	0.011208
ATP5IF1	29.2844	2.393	0.420542	6.35579e-10	2.33893e-07
SYNC	15.6824	1.52094	0.603356	0.000365933	0.00759639
HPCA	30.2113	0.966216	0.533054	0.00356591	0.0465639
NDUFS5	24.813	2.07631	0.487273	1.43125e-06	8.77835e-05
ATP6V0B	20.5461	1.23539	0.492433	0.000682417	0.0121159
RPS8	32.936	1.3652	0.378723	1.9308e-05	0.000710819
PRDX1	16.8657	1.91872	0.633817	0.000103451	0.00270173
UQCRH	41.9104	1.52439	0.419924	1.56886e-05	0.000599129
AGBL4	490.461	-0.734582	0.1876	1.24082e-05	0.000502284
NEGR1	715.721	-0.54391	0.205982	0.00168425	0.0253451
SLC44A5	187.855	-0.618379	0.245865	0.00187767	0.0274946
LINC01725	170.914	-0.76574	0.251339	0.000278522	0.00606159
RPS27	21.1061	1.83518	0.445484	2.7262e-06	0.00014913
MEF2D	19.2119	0.835018	0.412877	0.0035847	0.0466587
PEA15	27.194	1.35459	0.436204	8.15068e-05	0.0021996
PFDN2	24.2507	1.23823	0.469073	0.000425828	0.0084541
RGS4	38.6993	0.889628	0.44042	0.00323408	0.0430643
CACYBP	17.9069	1.22788	0.595074	0.00187747	0.0274946
ARF1	35.4892	0.953971	0.359833	0.000614041	0.011208
RPS7	17.0215	1.29073	0.516775	0.000811175	0.0139137
PDIA6	17.8254	1.15865	0.465583	0.000806845	0.0138983
SLC30A3	26.0738	1.71907	0.674834	0.000419505	0.00844391
RPS27A	37.435	2.27377	0.430565	6.58741e-09	1.33329e-06
BCL11A	66.5517	-0.673755	0.263662	0.00150912	0.0231399
MDH1	47.4055	1.23364	0.338386	1.94689e-05	0.000710819
CTNNA2	957.637	-0.639134	0.232343	0.00090958	0.0152148
TMSB10	83.8955	2.27185	0.399361	3.92133e-10	1.89597e-07
COX5B	20.108	2.81404	0.623068	3.39096e-07	2.58993e-05
RPL31	50.905	1.93972	0.416838	1.93257e-07	1.9212e-05
LYPD6B	21.1967	-1.52838	0.616626	0.000834225	0.0142487
FMNL2	139.796	-0.532987	0.215479	0.00284817	0.0391582
AC073050.1	96.3988	-0.632971	0.264065	0.00257109	0.0357656
ATP5MC3	15.9079	2.06254	0.539664	5.59673e-06	0.000260409
ZNF385B	240.479	-0.755893	0.229693	0.000127056	0.0031171
VWC2L	143.221	-0.703896	0.265775	0.00108057	0.0175421
RPL37A	53.909	1.646	0.476255	2.71427e-05	0.000900603
TUBA4A	17.1339	1.69961	0.504042	5.06996e-05	0.00149169
ITM2C	19.7371	1.57731	0.435301	2.02718e-05	0.000726197
NCL	16.7327	1.52135	0.547302	0.00028171	0.0060982
PTMA	69.551	1.7981	0.439928	2.28961e-06	0.000132405
BRK1	14.8252	1.26981	0.465226	0.000369321	0.00762762
RPL32	43.5593	2.19952	0.377618	4.68371e-10	1.89597e-07
RPL15	39.7852	1.79615	0.377824	9.15782e-08	1.09032e-05
RPSA	28.5813	1.598	0.508191	9.36354e-05	0.00247736
EIF1B	23.5182	0.982952	0.508916	0.00295124	0.0402947
RPL14	30.1883	1.31559	0.422168	0.000112412	0.00288001
TMA7	35.2857	1.41741	0.417333	2.93157e-05	0.000957016
CAMKV	26.637	1.00651	0.379443	0.000598225	0.0111083
RPL29	21.0722	1.72693	0.521126	4.03229e-05	0.00125559
FHIT	116.895	-0.710526	0.240144	0.000421361	0.00844391
TAGLN3	37.1303	1.0279	0.403878	0.000643454	0.0116281
SEC62	71.6018	1.09105	0.320129	4.6648e-05	0.00139875
AP2M1	28.0843	1.20993	0.396666	0.000132972	0.003204
EIF4A2	75.7983	0.763744	0.32854	0.00203653	0.0294424
FGF12	464.996	-0.590739	0.17984	0.000195851	0.00450458
RPL35A	27.6825	1.95669	0.431919	2.87412e-07	2.2867e-05
MRFAP1	16.1442	1.78597	0.497082	1.96669e-05	0.000710819
UCHL1	92.1332	1.62707	0.308391	5.95992e-09	1.26978e-06
LINC02232	113.068	-0.857253	0.27898	0.000223017	0.00507175
CCNG2	14.0482	1.44074	0.54884	0.000476179	0.00922283
AC104827.1	20.2769	1.41369	0.672831	0.00127648	0.0198788
CCSER1	489.79	-0.831786	0.213589	1.05507e-05	0.000440302
H2AFZ	17.9825	2.20558	0.638181	1.94003e-05	0.000710819
RPL34	44.0074	1.38946	0.432145	7.91121e-05	0.0021493
INPP4B	230.665	-0.671958	0.215291	0.000284712	0.0061304
CDH12	263.592	-0.919416	0.414253	0.00186483	0.0274946
CDH10	135.116	-0.512539	0.205519	0.00285367	0.0391582
SUB1	24.6072	1.53379	0.419631	1.46695e-05	0.00058218
RPL37	25.7817	1.17848	0.43459	0.00043468	0.00854168
MRPS30-DT	40.848	-0.891737	0.330269	0.00062685	0.0113789
MAP1B	235.41	0.571329	0.240958	0.00315331	0.0422669
BTF3	14.3227	1.90887	0.528945	1.42364e-05	0.000570583
ENC1	32.8496	1.37846	0.649613	0.00127106	0.0198788
RPS23	31.9106	2.00542	0.440378	1.97011e-07	1.9212e-05
COX7C	41.8454	2.07909	0.432798	8.80156e-08	1.08074e-05
REEP5	56.1725	1.0747	0.301018	2.69437e-05	0.000900603
HINT1	31.3838	2.01283	0.438563	2.88097e-07	2.2867e-05
FSTL4	221.451	-0.81228	0.282908	0.000428135	0.0084541
VDAC1	21.8721	1.25543	0.407864	0.00013132	0.00318314
CAMLG	23.9912	1.15929	0.542995	0.00160056	0.0243731
RPS14	34.732	2.32801	0.419126	1.75826e-09	4.74496e-07
TENM2	588.287	-0.656823	0.217706	0.000392047	0.00801519
RACK1	15.6144	1.56885	0.501586	9.32646e-05	0.00247736
GMDS	46.5194	-0.832616	0.398731	0.00306463	0.0413521
TUBB2A	24.438	1.59552	0.62006	0.000381184	0.00783265
TUBB	20.6916	1.70265	0.493158	2.579e-05	0.000874434
RPS18	18.59	2.01174	0.58635	2.46444e-05	0.000852656
RPL10A	15.5283	1.93081	0.501364	5.00717e-06	0.000241298
HSP90AB1	132.706	1.18062	0.378401	0.0001158	0.00291155
PTCHD4	60.224	-0.968609	0.328723	0.000267876	0.00589327
TMEM14A	16.1488	0.98679	0.514608	0.00337914	0.0445142
RIMS1	205.348	-0.633995	0.246546	0.00147788	0.022747
KCNQ5	673.883	-0.573854	0.167007	0.000119453	0.00296035
OOEP	15.5731	2.1744	0.588651	1.51013e-05	0.000587789
EEF1A1	47.6414	1.03877	0.390197	0.000497437	0.00954243
COX7A2	16.5647	1.56579	0.545425	0.000156592	0.00366407
BACH2	55.7554	-0.96885	0.38784	0.000996454	0.0163969
HS3ST5	19.6356	-1.15825	0.469247	0.000898539	0.0151554
TSPYL1	75.0547	0.809458	0.319371	0.00108338	0.0175421
SLC35F1	186.103	-0.538259	0.219904	0.00297005	0.0403449
SERINC1	85.1899	0.742643	0.253477	0.000399947	0.0081356
RPS12	19.3645	1.59723	0.500962	7.00985e-05	0.00194355
PDE7B	22.0129	-1.49405	0.442801	5.12215e-05	0.00149169
PCMT1	33.9082	0.79151	0.335568	0.00178505	0.0265657
ACTB	85.5358	1.01995	0.359416	0.000317511	0.0066942
NDUFA4	45.9699	2.59904	0.491319	5.91442e-09	1.26978e-06
TOMM7	20.1461	2.05453	0.490939	1.97894e-06	0.000117805
CYCS	12.9174	1.83241	0.616938	0.000114256	0.00290886
SEPT7	127.544	0.695386	0.261576	0.00103778	0.0169392
POU6F2	225.966	-0.989568	0.222776	9.1507e-07	5.97452e-05
PPIA	66.5262	1.60852	0.406886	3.89575e-06	0.000197125
CHCHD2	20.9473	2.182	0.561846	5.69509e-06	0.000261974
EIF4H	18.3017	1.35546	0.569661	0.000724277	0.0127473
MAGI2	966.171	-0.619824	0.205433	0.000438484	0.0085748
PEG10	17.5089	1.70597	0.457569	9.11774e-06	0.000396867
BAIAP2L1	19.9355	1.94376	0.484996	3.36358e-06	0.000179155
AC006148.1	96.0977	-0.726995	0.296144	0.00166903	0.0252099
ATP6V1F	21.2431	2.52819	0.592442	7.47559e-07	5.12901e-05
NDUFB2	13.4934	1.43163	0.582638	0.000745082	0.0129446
CNTNAP2	1638.4	-0.682219	0.203827	0.000119935	0.00296035
DPP6	269.77	-0.852718	0.268076	0.000152769	0.00359541
DNAJB6	26.9069	1.08041	0.407565	0.000551197	0.0103779
LINC00685	27.7697	-1.98189	0.608564	5.09095e-05	0.00149169
FRMPD4	283.395	-0.70214	0.191809	3.84579e-05	0.0012068
TMSB4X	89.4122	2.40699	0.281427	4.00818e-19	1.62251e-15
APOO	48.8711	1.55789	0.402349	6.93163e-06	0.000311769
USP11	41.9338	0.842985	0.33542	0.00108974	0.0175748
RPS4X	18.8967	1.6214	0.489067	4.95448e-05	0.00147469
BEX1	50.6154	2.08367	0.351126	1.34652e-10	9.08454e-08
BEX4	31.2131	1.28385	0.358859	1.95343e-05	0.000710819
BEX2	32.8235	2.05756	0.397964	1.13419e-08	2.08691e-06
BEX3	68.0291	1.92669	0.307864	1.9708e-11	1.59556e-08
TCEAL4	12.0894	1.10447	0.550458	0.00265344	0.0366592
MORF4L2	42.7008	0.771785	0.304075	0.00123357	0.0196594
NDUFA1	16.4276	1.77494	0.609642	0.000150477	0.00357741
IDS	125.176	0.654324	0.262267	0.00169158	0.0253612
RPL10	38.8796	1.90917	0.440061	6.91219e-07	4.90887e-05
CSMD1	1326.77	-0.547845	0.168996	0.000258122	0.00571393
STMN4	33.3287	0.983545	0.359994	0.000523877	0.0099096
CLU	137.047	1.823	0.3101	2.18357e-10	1.26273e-07
NRG1	272.52	-1.76813	0.267622	1.91424e-12	3.87443e-09
UNC5D	395.355	-0.532846	0.210094	0.00233817	0.0329027
AC100818.1	11.3405	-1.45011	0.753244	0.00160159	0.0243731
RPS20	31.3605	1.50946	0.427597	2.5922e-05	0.000874434
RPL7	27.6893	1.99482	0.421208	1.19057e-07	1.30254e-05
ELOC	14.6192	1.39043	0.594618	0.000978599	0.0161689
STMN2	57.2518	1.09096	0.340627	0.000101363	0.0026644
RALYL	995.467	-0.627716	0.190017	0.000163193	0.00379659
UQCRB	31.9344	1.26985	0.479199	0.000427521	0.0084541
RPL30	22.6838	1.85368	0.481827	6.23208e-06	0.000283455
COX6C	31.1431	1.35179	0.531314	0.000456069	0.0088758
RIMS2	503.697	-0.540899	0.210672	0.00211569	0.030478
CSMD3	415.806	-0.61926	0.182098	0.000115561	0.00291155
NDUFB9	11.1906	2.53657	0.619698	3.50578e-06	0.000183335
GRINA	17.423	0.981859	0.454549	0.00212644	0.0305242
RPL8	19.9969	1.89567	0.469325	2.15364e-06	0.000126347
RPS6	20.9808	1.75536	0.509515	4.24157e-05	0.00131068
MAMDC2	28.7817	1.79199	0.472381	7.72921e-06	0.000340085
ATP6V1G1	22.7462	1.92034	0.416902	1.99334e-07	1.9212e-05
RPL35	31.5649	1.84252	0.422083	7.66871e-07	5.17382e-05
SET	20.5784	1.61445	0.427503	9.34209e-06	0.000402306
RPL7A	22.6905	2.25178	0.510472	7.15796e-07	4.99576e-05
EDF1	15.2613	2.16712	0.534271	2.62454e-06	0.000145536
TUBB4B	14.7869	1.79701	0.546459	5.50241e-05	0.00156857
RPLP2	33.8289	2.32462	0.418978	1.61605e-09	4.6727e-07
RPL27A	31.3699	1.7341	0.375629	2.13981e-07	1.94481e-05
EIF4G2	21.5219	1.24783	0.53585	0.00103223	0.0169169
PLEKHA7	28.3847	2.34003	0.453131	1.18813e-08	2.0911e-06
RPS13	16.484	2.08595	0.634755	5.1967e-05	0.00150259
LDHA	19.2158	1.46398	0.477548	0.000109743	0.00284769
NELL1	128.987	-1.03052	0.362621	0.000307732	0.00653042
BDNF-AS	13.7853	1.41501	0.530852	0.000499752	0.00954243
GNG3	16.9046	2.28963	0.598771	4.31179e-06	0.000212855
PRDX5	12.8426	2.02594	0.581397	2.39068e-05	0.000834264
FAU	22.404	2.56636	0.456842	1.33647e-09	4.16155e-07
CFL1	42.0554	1.95691	0.39461	3.43137e-08	4.96078e-06
B4GAT1	18.4295	0.986247	0.50864	0.00317655	0.0424379
PGM2L1	46.8747	0.762907	0.339375	0.0022004	0.0313635
RPS3	22.3273	1.33353	0.447524	0.000188681	0.00436447
RPS25	34.4239	1.99943	0.413411	6.31201e-08	8.517e-06
HSPA8	20.2722	2.40572	0.554197	9.46395e-07	6.08096e-05
APLP2	41.5483	0.793238	0.31962	0.00126327	0.0198788
OPCML	1226.24	-0.519072	0.195355	0.00177616	0.0265309
PSAP	86.7425	0.769313	0.296288	0.000978444	0.0161689
RPS24	42.1984	1.91864	0.424506	2.53854e-07	2.09715e-05
ATP5MD	22.8305	1.6237	0.515951	7.71673e-05	0.00211063
OAT	16.8739	1.0407	0.573648	0.0034204	0.0448083
GAPDH	111.525	2.53362	0.394453	5.55465e-12	6.89191e-09
TPI1	34.2464	2.71131	0.420537	6.81018e-12	6.89191e-09
ENO2	75.7371	0.937246	0.316844	0.000243963	0.00548646
LDHB	22.0878	1.41274	0.523304	0.000338625	0.00710236
TUBA1A	25.2541	1.17646	0.449666	0.00041662	0.00843239
FAIM2	80.3915	0.921589	0.266165	4.55781e-05	0.00138722
PFDN5	19.553	1.96351	0.457495	8.33776e-07	5.53299e-05
ATP5MC2	18.5124	1.23744	0.57347	0.00125501	0.0198788
RPL41	51.2449	2.40344	0.428354	1.32653e-09	4.16155e-07
ATP5F1B	26.2371	1.46508	0.52122	0.000254566	0.00569327
NACA	25.1967	1.9073	0.416295	2.21001e-07	1.94481e-05
LINC02389	63.4926	-0.774612	0.326856	0.00188142	0.0274946
ATXN7L3B	23.2531	0.847644	0.441972	0.00384098	0.0498342
HSP90B1	35.6017	0.748734	0.328537	0.00223588	0.0317574
TXNRD1	43.0207	1.70229	0.332052	1.77628e-08	2.76554e-06
RPL6	23.1713	2.05227	0.428043	8.81038e-08	1.08074e-05
PEBP1	94.6557	1.21291	0.417719	0.000205684	0.004704
RPLP0	10.8929	1.94012	0.713228	0.000307691	0.00653042
DYNLL1	56.5211	1.57136	0.398187	3.53265e-06	0.000183335
RAN	18.3788	1.40968	0.602075	0.00080254	0.0138833
SAP18	12.9798	1.16439	0.620044	0.0029564	0.0402947
RPL21	29.9443	1.2227	0.61394	0.00230541	0.0326304
TPT1	27.953	1.67581	0.505199	3.77639e-05	0.00119428
FGF14	742.625	-0.635732	0.198553	0.000227378	0.00514204
SLC22A17	37.4398	0.97319	0.404223	0.0011362	0.0182514
LINC02306	34.3357	-2.01651	0.50932	3.20202e-06	0.000172824
MDGA2	424.029	-0.813275	0.164327	9.53741e-08	1.10307e-05
ATP6V1D	19.1038	1.02735	0.436994	0.00128236	0.0198888
ERH	14.4365	1.08371	0.594264	0.00338695	0.0445142
SLIRP	15.9248	1.18062	0.508356	0.00126382	0.0198788
CALM1	250.24	1.27543	0.418636	0.000131161	0.00318314
DDX24	55.9382	1.45303	0.363961	4.16948e-06	0.000208371
HSP90AA1	133.286	1.56053	0.489071	6.80971e-05	0.00190108
CKB	64.8351	1.24399	0.390813	8.78055e-05	0.00235388
KLC1	54.2796	0.995641	0.429938	0.0012768	0.0198788
ATP5MPL	25.0464	1.93349	0.399091	7.13095e-08	9.31164e-06
SCG5	31.4752	0.806722	0.364096	0.00263028	0.0364636
FMN1	136.685	-0.872982	0.317178	0.000573461	0.0106976
SRP14	34.7519	2.07564	0.451295	2.1858e-07	1.94481e-05
MAP1A	30.7763	1.42494	0.431626	6.2739e-05	0.00176366
FBN1	38.1672	-0.768377	0.337453	0.00235126	0.0329339
EID1	35.5859	1.10637	0.459001	0.000905426	0.0152081
SCG3	36.6485	0.762858	0.35317	0.00308924	0.0415457
ARPP19	55.8174	0.866796	0.319905	0.000563798	0.010566
RAB11A	51.1675	0.75728	0.311416	0.00164344	0.0249163
MAP2K1	33.0249	0.844135	0.326337	0.000946745	0.0157713
RPL4	20.9874	1.06426	0.41381	0.000658738	0.0118514
RPLP1	42.5227	2.22582	0.383747	4.39501e-10	1.89597e-07
THSD4-AS1	14.8339	1.75037	0.498619	2.50569e-05	0.000859579
PKM	81.2853	1.16375	0.331923	3.0465e-05	0.00098658
MORF4L1	49.0686	1.09398	0.381006	0.00027259	0.00596456
ELOB	21.1663	2.28405	0.593552	4.8336e-06	0.00023574
SEZ6L2	28.945	1.43252	0.407505	3.24243e-05	0.0010417
NDRG4	98.5878	1.68424	0.481443	2.13771e-05	0.000759075
ATP6V0D1	16.6223	1.83629	0.509591	1.58806e-05	0.00060079
GABARAPL2	20.1722	1.64463	0.438842	1.02423e-05	0.000431884
COX4I1	27.1281	2.0403	0.489588	1.4179e-06	8.77835e-05
YWHAE	45.7094	0.803769	0.318267	0.00115588	0.0184941
NLRP1	26.6937	1.44541	0.41539	2.3186e-05	0.000816146
GAS7	88.917	0.794402	0.261225	0.000258313	0.00571393
UBB	34.4218	2.08027	0.536338	3.7193e-06	0.000190579
RPL23A	23.4425	1.98804	0.515582	7.16025e-06	0.000318513
RPL23	20.1893	1.64133	0.436951	9.55562e-06	0.00040717
RPL19	26.5597	2.52751	0.454557	2.15456e-09	5.45104e-07
EIF1	62.0417	1.46122	0.47847	0.000111066	0.00286367
RPL27	17.8857	1.41826	0.471176	0.000136751	0.00327556
KANSL1	107.616	-0.963136	0.248909	1.1034e-05	0.000455773
ARL17B	52.7357	-1.75869	0.349353	3.94839e-08	5.51141e-06
LRRC37A2	19.9019	-1.13368	0.49176	0.00132933	0.0205387
TOM1L1	18.2801	0.93545	0.484967	0.00328214	0.0434187
DDX5	56.2751	0.787153	0.349738	0.0023409	0.0329027
LRRC37A3	51.86	-1.30862	0.273411	1.24403e-07	1.32522e-05
PRKAR1A	36.1726	0.891718	0.330349	0.000610557	0.011208
RPL38	42.2497	2.03432	0.483986	1.0345e-06	6.5432e-05
H3F3B	25.1216	1.42894	0.43991	7.07008e-05	0.00194692
WBP2	28.1654	0.950581	0.379618	0.000882321	0.0150069
ACTG1	44.8839	1.13546	0.309241	1.50994e-05	0.000587789
DCC	633.951	-0.964053	0.212854	5.75972e-07	4.16345e-05
BCL2	37.5154	-0.87694	0.331517	0.000733023	0.01279
PLCB1	412.863	-0.671053	0.220487	0.000353059	0.00736691
DSTN	44.2836	0.988942	0.36723	0.000482521	0.00930117
DYNLRB1	29.4317	1.86465	0.400909	2.27054e-07	1.95556e-05
YWHAB	80.6686	1.28012	0.383699	4.53412e-05	0.00138722
ATP5F1E	20.5906	1.71345	0.515092	4.63226e-05	0.00139875
PSMA7	13.2703	1.48555	0.605382	0.000604774	0.0111787
GPX4	24.3254	2.55417	0.571324	4.82279e-07	3.54957e-05
CIRBP	25.2338	1.38612	0.690533	0.00183836	0.0272589
RPS15	46.4658	2.40885	0.48229	2.50203e-08	3.75119e-06
RPL36	30.7938	2.2306	0.495874	4.50544e-07	3.37741e-05
TUBB4A	28.9059	1.35524	0.576838	0.000681231	0.0121159
RPS28	13.3611	1.94242	0.669797	0.000151121	0.00357741
CDC37	14.2055	1.15172	0.580293	0.00255778	0.0357031
RAB3A	32.2276	2.05613	0.402342	1.643e-08	2.66034e-06
FKBP8	25.264	1.16095	0.574073	0.00191862	0.0279373
UBA52	18.0025	1.53687	0.513722	0.000118513	0.00296035
COX6B1	23.4548	2.27094	0.493795	2.43418e-07	2.05283e-05
APLP1	48.9256	1.30693	0.385632	3.70411e-05	0.00118065
RPS16	16.1108	1.43571	0.596096	0.000888441	0.0150477
RPS19	27.6856	1.1675	0.459669	0.000673278	0.0120594
PNMA8A	21.0249	0.999095	0.480328	0.00214162	0.0306336
CALM3	80.9061	1.09418	0.327528	5.63839e-05	0.0015961
SELENOW	49.6958	1.62509	0.403108	2.44033e-06	0.000137201
RPL18	28.0306	2.39334	0.500252	1.29884e-07	1.34813e-05
CA11	40.5926	0.757882	0.321016	0.00199877	0.0290001
FTL	36.8657	2.10818	0.457524	2.07519e-07	1.94481e-05
RPL13A	44.6818	2.30346	0.504954	3.11263e-07	2.42307e-05
RPS11	19.9686	2.06965	0.49631	1.8045e-06	0.000109024
RPS9	19.2756	1.5712	0.431569	1.5649e-05	0.000599129
RPL28	37.0981	2.09484	0.409684	1.55452e-08	2.62195e-06
ATP6V1E1	34.8104	1.27991	0.323581	5.26551e-06	0.000250762
UQCR10	15.9142	1.89392	0.513746	1.18764e-05	0.000485611
YWHAH	59.4631	1.35616	0.348234	5.48121e-06	0.000257999
RPL3	22.9007	2.27098	0.477442	1.08028e-07	1.21471e-05
SEPT3	26.1816	0.953907	0.367852	0.000695243	0.0122897
AL117329.1	145.029	-1.02239	0.397271	0.000728689	0.0127694
ATP5PF	19.0255	1.00263	0.516561	0.00302577	0.0409643
SOD1	32.5337	2.11726	0.414133	1.01602e-08	1.95851e-06
SON	49.4391	0.643275	0.281888	0.00324765	0.0431032
MT-ND5	39.1268	1.51768	0.466108	5.44462e-05	0.00156311

[truncated: 22 more sheets: L4_LRRK1_EN, L4_MME_EN, L4_NPFFR2_EN, L5_L6_FRMD6_EN, L5_L6_HTR2C_EN, L5_L6_NTNG2_EN, L5_L6_SEMA3E_EN, MG, MOTO_EN, MYO5B_IN, NPNT_IN, OL_A, OL_B, OL_C, OL_Stress, OPC, PC, SST_IN, VIP_IN, WM_AS_GFPT2 …]
