# Supplementary material for: Cross-regional homeostatic and reactive glial signatures in multiple sclerosis
Source: Acta Neuropathol. 2022 Sep 16;144(5):987–1003. doi: 10.1007/s00401-022-02497-2 (PMC9547805; doi:10.1007/s00401-022-02497-2)
Supplement: Supplementary file 7 — Suppl. Table 6 Ligand–receptor analysis of Bergmann glia and Purkinje cells (XLSX 64 KB) [file 401_2022_2497_MOESM7_ESM.xlsx]

## Sheet: DEGs cerebrum vs cerebellum
]	baseMean	log2FoldChange	lfcSE	stat	pvalue	padj
PRDM16	53.2233	2.98908	0.910823	3.28174	0.0010317	0.0277454
PATJ	97.2473	-1.67881	0.449248	-3.73693	0.000186282	0.00810873
AL355306.2	44.7143	-5.21631	1.12211	-4.64864	3.3413e-06	0.000287507
NOS1AP	59.5655	-4.64215	0.702889	-6.60439	3.99153e-11	9.23042e-09
DNM3	95.3532	2.05353	0.63647	3.22643	0.00125346	0.0322069
TNR	69.2492	-3.334	0.699893	-4.76358	1.90187e-06	0.000171632
ESRRG	254.404	-2.45762	0.625867	-3.92674	8.61058e-05	0.00455131
LINC00298	21.8035	-2.50394	0.789875	-3.17004	0.00152419	0.0366444
TOGARAM2	51.9745	-2.62882	0.64761	-4.05926	4.92277e-05	0.00280219
PLEKHH2	37.2507	-3.06988	0.681249	-4.50625	6.5982e-06	0.000530725
STON1-GTF2A1L	23.8904	-4.07866	1.12167	-3.63625	0.000276638	0.0113729
AC009975.1	87.8467	-5.36184	1.27945	-4.19075	2.78037e-05	0.00177369
NRXN1	620.602	2.08061	0.596427	3.48846	0.000485804	0.0161935
CTNNA2	1023.79	2.87076	0.565562	5.07595	3.85572e-07	4.19593e-05
TMSB10	58.391	5.14331	1.65529	3.10719	0.00188874	0.0442299
DPP10	2534.72	3.36827	0.754074	4.46676	7.94124e-06	0.000625162
NCKAP5	228.971	-1.7522	0.52385	-3.34485	0.000823266	0.023613
GALNT13	212.745	-4.7811	0.768693	-6.21978	4.97866e-10	8.77192e-08
GPD2	65.3431	3.03864	0.860973	3.52931	0.000416652	0.0148232
AC073050.1	107.524	2.64099	0.595556	4.43449	9.22893e-06	0.000711396
CHN1	103.507	2.21889	0.692422	3.20453	0.00135283	0.0339308
CALCRL	36.8064	-2.94048	0.782275	-3.75888	0.000170673	0.00789363
PAX3	52.0843	-10.174	1.20614	-8.43514	3.30804e-17	1.74854e-14
AC019068.1	30.7928	-5.63755	1.04912	-5.37359	7.71836e-08	9.84757e-06
LMCD1-AS1	281.651	-1.55396	0.424481	-3.66084	0.000251385	0.0104509
THRB	98.6989	-1.31295	0.400117	-3.28142	0.00103285	0.0277454
MAGI1	75.3599	2.33065	0.748123	3.11533	0.00183742	0.0434867
ST3GAL6	41.3775	-5.39294	0.900469	-5.98903	2.11095e-09	3.55023e-07
ALCAM	61.9508	2.38065	0.724345	3.28663	0.00101395	0.0277454
TMEM108	113.331	-2.44371	0.571311	-4.27737	1.8911e-05	0.00124948
EPHB1	49.736	2.9881	0.968514	3.08524	0.00203388	0.0467413
AC092957.1	147.3	-7.78337	0.647634	-12.0182	2.85248e-33	1.05542e-29
AC026316.5	56.999	-2.86505	0.664801	-4.30963	1.63531e-05	0.00114163
NLGN1	226.345	-3.28554	0.496245	-6.62081	3.57225e-11	8.81154e-09
TBC1D1	57.7454	-1.73849	0.472115	-3.68236	0.000231087	0.00971615
GABRG1	70.5007	-1.86447	0.58296	-3.19828	0.00138251	0.0339308
IGFBP7	88.9427	7.91973	2.1193	3.73695	0.000186267	0.00810873
SLC4A4	495.832	-2.29014	0.654475	-3.4992	0.000466659	0.0158407
AFF1	111.361	2.68737	0.78499	3.42344	0.000618337	0.0187528
GRID2	1391.27	-7.1185	0.711809	-10.0006	1.51521e-23	1.86876e-20
FSTL5	66.9011	-2.8095	0.728722	-3.85539	0.000115547	0.00585651
SPOCK3	55.9789	-3.71719	0.866868	-4.28807	1.80231e-05	0.00121246
FBXL7	325.866	1.94951	0.40027	4.87048	1.1133e-06	0.000109483
PDZD2	99.115	-2.21022	0.586729	-3.76703	0.000165202	0.00773729
RANBP3L	93.1996	2.15266	0.57552	3.74038	0.000183745	0.00810873
SELENOP	23.5489	-2.70073	0.786563	-3.43358	0.000595663	0.0182145
PDE4D	413.652	-1.49965	0.4898	-3.06175	0.00220048	0.0490469
ARHGEF28	32.0302	-5.44124	0.726599	-7.48864	6.95923e-14	2.57491e-11
MEF2C-AS1	85.8099	2.55286	0.805356	3.16985	0.0015252	0.0366444
ADGRV1	438.562	4.71406	1.09285	4.31353	1.60665e-05	0.00114163
AC124854.1	45.7159	-3.6897	1.04533	-3.52968	0.000416061	0.0148232
EFNA5	47.3225	3.51637	1.06213	3.31067	0.000930727	0.0260886
MCC	117.223	-1.74496	0.533727	-3.26938	0.00107783	0.0286904
KCNN2	34.1165	-3.10598	0.782828	-3.96764	7.25893e-05	0.00394971
ARHGAP26	192.046	1.87618	0.497629	3.77024	0.000163093	0.00773648
STK32A	81.343	-4.22108	0.801073	-5.26929	1.36955e-07	1.63463e-05
GRIA1	286.474	-5.10624	0.914218	-5.58536	2.33213e-08	3.19588e-06
EBF1	49.3778	-5.71121	0.805266	-7.09233	1.31877e-12	4.0662e-10
ATP10B	79.5864	-3.67001	0.586995	-6.25221	4.04686e-10	7.4867e-08
COL23A1	59.9027	-2.15453	0.656691	-3.28088	0.00103483	0.0277454
TUBB2B	98.7096	-2.17334	0.511664	-4.24759	2.1608e-05	0.00140262
PHACTR1	70.4078	2.34846	0.637191	3.68565	0.000228119	0.00970163
AL445250.1	50.6169	-3.43811	0.746656	-4.60467	4.13113e-06	0.000347391
ME1	47.8787	3.12271	0.958715	3.25718	0.00112524	0.0295276
AL589740.1	149.47	3.24941	0.961218	3.38051	0.00072351	0.0210787
TPD52L1	149.512	2.96325	0.824285	3.59494	0.000324468	0.0126769
LAMA2	338.569	-4.06158	1.08259	-3.75172	0.000175623	0.00802229
UTRN	111.137	1.97409	0.644225	3.06429	0.00218186	0.0490285
UST	100.414	-1.38505	0.452089	-3.06367	0.00218641	0.0490285
ZDHHC14	116.186	-2.84207	0.699662	-4.06206	4.86419e-05	0.00280219
MPP6	62.6347	-2.24871	0.548203	-4.10197	4.09652e-05	0.00248478
STK17A	28.4227	-2.88751	0.599664	-4.81522	1.47036e-06	0.000139496
ADAM22	52.2911	-2.10895	0.567543	-3.71593	0.000202454	0.00871025
TSC22D4	72.498	-1.78111	0.497494	-3.58016	0.000343378	0.0128656
KCND2	228.108	-2.9855	0.742677	-4.01991	5.822e-05	0.00321513
SND1	139.206	-1.66364	0.433051	-3.84169	0.000122192	0.00610961
AHCYL2	176.703	2.49064	0.63664	3.91216	9.14761e-05	0.00470086
DPP6	339.702	-2.86925	0.689138	-4.16354	3.13353e-05	0.0019651
DMD	225.509	-2.05819	0.624943	-3.2934	0.000989842	0.027537
MAOB	155.134	4.40165	1.25406	3.50991	0.000448266	0.0153573
TENM1	36.6739	-3.38652	0.644106	-5.2577	1.45865e-07	1.68657e-05
TRMT9B	48.7188	-3.18037	0.617187	-5.153	2.56353e-07	2.87426e-05
CSGALNACT1	155.993	1.7499	0.546349	3.2029	0.00136052	0.0339308
DPYSL2	182.241	1.90676	0.530658	3.5932	0.000326643	0.0126769
NKAIN3	295.373	2.7623	0.771347	3.58114	0.000342095	0.0128656
ZFHX4	55.0662	4.06498	1.13646	3.57688	0.000347719	0.0128656
ZNF704	66.123	-1.63616	0.469976	-3.48138	0.000498841	0.0164796
RNF19A	159.045	2.37875	0.690705	3.44395	0.00057329	0.0178529
KANK1	161.796	1.87241	0.532529	3.51607	0.000437981	0.015288
SH3GL2	59.1611	-2.24485	0.692675	-3.24084	0.00119179	0.0310538
ADAMTSL1	226.689	-6.98967	0.7415	-9.42639	4.24432e-21	3.92599e-18
MOB3B	63.099	-2.56216	0.729621	-3.51163	0.000445374	0.0153573
TRPM3	1053.01	-1.91663	0.476009	-4.02645	5.66246e-05	0.00317441
ALDH1A1	179.108	-2.50178	0.582264	-4.29665	1.73399e-05	0.0011881
GNA14	112.429	4.31396	0.924147	4.66804	3.04086e-06	0.000267885
TMOD1	24.8145	-3.11905	0.83343	-3.74242	0.000182257	0.00810873
TNC	92.4327	7.68137	2.1281	3.60949	0.000306796	0.0123385
BRINP1	60.3537	2.62314	0.851194	3.08172	0.00205808	0.0470056
PBX3	77.3052	-2.47866	0.632968	-3.91593	9.00559e-05	0.00469305
ABTB2	25.3704	-2.2604	0.728517	-3.10274	0.00191736	0.0443389
SLC1A2	862.496	1.82767	0.586906	3.11407	0.00184525	0.0434867
LDLRAD3	89.9484	-2.09328	0.576286	-3.63236	0.000280838	0.0114187
GRM5	68.9982	-3.63114	0.832389	-4.36231	1.28697e-05	0.00095236
LINC02552	55.391	-8.98848	0.957782	-9.38467	6.31116e-21	4.67026e-18
GRIA4	208.789	-4.70193	0.597493	-7.86942	3.56277e-15	1.46469e-12
CADM1	373.078	2.37291	0.66072	3.59139	0.000328913	0.0126769
USP6NL	33.0602	-2.13552	0.618604	-3.45216	0.000556121	0.0175867
KIAA1217	92.7628	-3.50622	1.01218	-3.46403	0.000532153	0.0172271
NRP1	35.8503	7.23871	2.20208	3.28721	0.00101185	0.0277454
LINC00844	36.2078	-3.82331	0.605777	-6.3114	2.76518e-10	5.38482e-08
CTNNA3	491.668	-4.47026	0.385996	-11.5811	5.13832e-31	9.50589e-28
LRMDA	208.336	-2.6167	0.73953	-3.53832	0.000402679	0.014607
EMX2OS	21.4907	6.47654	2.10781	3.07264	0.00212172	0.0481618
EMX2	43.1085	7.47481	2.13788	3.49637	0.000471639	0.0158642
FGFR2	145.706	-1.60045	0.421191	-3.79982	0.000144803	0.0070496
RERGL	27.1882	-3.09541	0.895992	-3.45473	0.000550845	0.01757
ABCC9	45.9074	3.20183	1.03152	3.10399	0.00190932	0.0443389
TMTC1	74.483	3.47056	1.02556	3.38407	0.000714189	0.0209722
PDZRN4	136.486	-3.24945	0.597835	-5.43537	5.46837e-08	7.22606e-06
SLC38A1	175.088	-2.15624	0.646123	-3.33719	0.000846296	0.0240869
PPFIA2	148.762	4.56827	1.11784	4.0867	4.37548e-05	0.00256973
TMTC2	149.925	2.93842	0.961956	3.05463	0.00225336	0.0496276
TMEM132B	49.3336	7.60006	2.19504	3.46237	0.000535436	0.0172271
TMEM132C	40.4223	7.35977	2.09166	3.51863	0.000433785	0.0152858
AMER2	49.0384	-1.98092	0.629126	-3.14869	0.00164003	0.0391492
STARD13	175.564	-1.25468	0.392278	-3.19844	0.00138174	0.0339308
AL139383.1	37.4193	-4.84603	0.745003	-6.50472	7.78406e-11	1.69418e-08
FOXO1	131.454	2.11255	0.60809	3.47407	0.000512631	0.0167853
RGCC	40.6155	-5.2812	0.606526	-8.70731	3.11182e-18	1.91896e-15
LRCH1	30.5622	-3.29921	0.572535	-5.76246	8.28958e-09	1.22686e-06
WDFY2	91.8841	2.34033	0.679633	3.44352	0.000574189	0.0178529
HS6ST3	176.987	-4.0437	0.757875	-5.33558	9.52377e-08	1.1746e-05
FGF14	296.769	-3.95667	0.544901	-7.26125	3.83522e-13	1.29003e-10
FAM155A	270.999	3.52369	0.771219	4.56898	4.90096e-06	0.000402968
MYO16	39.2625	-3.1399	0.725785	-4.32621	1.51696e-05	0.00110054
NDRG2	161.159	-1.93935	0.584454	-3.31822	0.000905938	0.0255876
LINC00609	101.556	4.21161	1.22391	3.4411	0.000579349	0.0178633
FUT8	94.8585	1.92904	0.565252	3.4127	0.000643224	0.019193
PAPLN	50.9068	2.94509	0.963697	3.05604	0.00224285	0.0496276
STON2	83.3447	2.26009	0.708763	3.18879	0.00142871	0.0347779
FLRT2	75.8022	8.1012	2.13799	3.78916	0.000151156	0.00726334
CKB	186.424	-1.4128	0.413217	-3.41903	0.000628455	0.0189048
GABRG3	36.1735	-4.20073	0.725372	-5.79114	6.9909e-09	1.12462e-06
MEIS2	166.267	5.49497	1.12821	4.87054	1.11291e-06	0.000109483
SEMA6D	72.0062	-2.4626	0.593432	-4.14976	3.32819e-05	0.00205238
SCG3	58.279	-2.06633	0.63984	-3.22945	0.00124027	0.0320908
PRTG	20.4778	-2.46251	0.76846	-3.20448	0.00135307	0.0339308
TLN2	67.8114	3.30134	1.01255	3.26041	0.0011125	0.0294018
THSD4-AS1	26.1335	-2.14425	0.631045	-3.39793	0.00067898	0.0200978
PCSK6	55.3027	-4.79791	0.699883	-6.8553	7.11627e-12	1.88073e-09
XYLT1	154.198	-4.41902	0.638596	-6.9199	4.51964e-12	1.28636e-09
SYT17	69.6549	2.5045	0.694448	3.60646	0.000310403	0.0123494
CRNDE	27.1901	-4.21614	0.730368	-5.77262	7.80471e-09	1.20323e-06
LCAT	35.5201	-3.09049	0.809262	-3.81889	0.000134051	0.0066132
VAT1L	73.8982	-5.47166	0.653017	-8.37905	5.33557e-17	2.4677e-14
SHISA6	95.1439	-2.63577	0.644712	-4.08829	4.3456e-05	0.00256973
SEPT4	92.0668	-5.38969	0.853596	-6.3141	2.71734e-10	5.38482e-08
ABCA8	22.2533	-3.83413	0.787537	-4.86851	1.12442e-06	0.000109483
MAP2K6	32.2764	-3.48187	0.712335	-4.88796	1.01884e-06	0.000107706
GREB1L	57.2576	-4.14424	0.740784	-5.59439	2.21393e-08	3.1506e-06
PLCB1	223.618	1.94712	0.581427	3.34886	0.000811438	0.0234556
SNAP25-AS1	30.2157	-2.604	0.812984	-3.20302	0.00135995	0.0339308
PREX1	78.1992	-1.62307	0.456519	-3.55532	0.000377518	0.0138299
PHACTR3	107.723	2.31262	0.723188	3.19781	0.00138474	0.0339308
ZNRF3	173.125	2.93918	0.672977	4.36742	1.25721e-05	0.000949321
SMTN	33.4034	-2.98716	0.75697	-3.94621	7.93989e-05	0.00425762
SLC25A17	25.3563	-2.17612	0.607989	-3.57922	0.000344625	0.0128656
S100B	110.338	-3.2591	0.681768	-4.78036	1.74979e-06	0.000161856

## Sheet: DEGs cerebrum vs spinal cord
genes	baseMean	log2FoldChange	lfcSE	stat	pvalue	padj
CTNNA3	491.668	-4.26121	0.492867	-8.64576	5.34476e-18	2.14752e-14
CTNNA2	1023.79	4.72771	0.731869	6.45978	1.04856e-10	2.10656e-07
PAX3	52.0843	-8.22105	1.32606	-6.19959	5.6612e-10	7.58224e-07
FAM184A	81.411	3.43256	0.641653	5.34955	8.81719e-08	7.0855e-05
GRM3	124.601	5.11983	0.951139	5.38284	7.33194e-08	7.0855e-05
PDZRN4	136.486	-4.01947	0.768286	-5.23174	1.67926e-07	0.000112455
GNA14	112.429	5.52914	1.08558	5.09325	3.51985e-07	0.000202039
GLYATL2	15.6256	-8.74083	1.73306	-5.04358	4.5689e-07	0.000229473
ABCA8	22.2533	-5.12802	1.0269	-4.99366	5.92448e-07	0.000264495
CABLES1	111.322	5.04555	1.04816	4.81372	1.48146e-06	0.000595251
CADM2	797.027	2.75354	0.585179	4.70547	2.5328e-06	0.000925165
ME1	47.8787	4.86245	1.07248	4.53383	5.79227e-06	0.00193945
NOS1AP	59.5655	-4.01196	0.897452	-4.47039	7.80766e-06	0.00230871
EBF1	49.3778	-4.38603	0.982532	-4.464	8.0443e-06	0.00230871
ADM	30.8244	-8.70904	1.95956	-4.44439	8.81414e-06	0.00236102
AC026316.5	56.999	-3.7432	0.851311	-4.39698	1.09766e-05	0.00271472
SLC1A2	862.496	3.33016	0.759077	4.38712	1.14859e-05	0.00271472
TMOD1	24.8145	-4.33939	0.993273	-4.36878	1.24944e-05	0.00278902
DGKB	84.4771	-3.50072	0.816138	-4.28937	1.79178e-05	0.00378915
EMX2	43.1085	9.87256	2.32784	4.24108	2.22449e-05	0.00446899
AC092957.1	147.3	-3.42755	0.818717	-4.18649	2.83302e-05	0.00542051
DDIT4	84.9165	-4.32692	1.03917	-4.1638	3.12994e-05	0.00571641
SYT1	77.6043	6.52445	1.57099	4.15307	3.28044e-05	0.00573079
AL139383.1	37.4193	-3.95223	0.953901	-4.14323	3.42455e-05	0.00573327
AC016716.2	34.6883	4.79903	1.16382	4.12352	3.73124e-05	0.00578004
ZNF98	60.119	4.65146	1.12818	4.12297	3.74019e-05	0.00578004
AL445250.1	50.6169	-3.9496	0.961506	-4.10773	3.99571e-05	0.00584485
LINC00844	36.2078	-3.2844	0.801927	-4.09563	4.21021e-05	0.00584485
CNTN1	492.656	-2.56047	0.625241	-4.09517	4.21854e-05	0.00584485
ALDH1L1	119.434	3.41265	0.844994	4.03867	5.37543e-05	0.0071995
NRXN1	620.602	3.0293	0.776899	3.89922	9.6504e-05	0.0125082
RORB	84.546	2.91306	0.750346	3.88229	0.000103475	0.0129926
CRNDE	27.1901	-3.46119	0.904319	-3.8274	0.000129504	0.015768
UBC	187.353	-2.83585	0.747625	-3.79315	0.00014875	0.0175788
GPC5	940.458	2.91744	0.781243	3.73436	0.000188196	0.0216049
AC019068.1	30.7928	-4.91875	1.32205	-3.72056	0.000198782	0.0221863
ADGRV1	438.562	5.2831	1.42746	3.70106	0.000214705	0.022905
TRDN	48.6922	-3.7179	1.00517	-3.6988	0.000216623	0.022905
KCND3	32.1345	4.58059	1.25272	3.65652	0.000255663	0.025055
PTN	158.039	2.90827	0.794209	3.66184	0.000250409	0.025055
RHOJ	39.0407	4.69191	1.27958	3.66675	0.000245654	0.025055
EMX2OS	21.4907	8.47817	2.32384	3.64834	0.000263939	0.0252502
MOB3B	63.099	-3.40781	0.936845	-3.63754	0.000275254	0.0257203
LINC00499	95.8726	10.1746	2.82583	3.60058	0.000317508	0.0289943
UNC5C	84.1913	2.96764	0.833755	3.55936	0.000371756	0.0331937

## Sheet: DEGs cerebellum vs spinal cord
genes	baseMean	log2FoldChange	lfcSE	stat	pvalue	padj
PRDM16	53.2233	-2.33288	0.730043	-3.19554	0.00139569	0.0226151
KAZN	177.912	-2.00688	0.530802	-3.78084	0.0001563	0.00410589
PADI2	29.0721	-2.36808	0.673895	-3.51402	0.000441374	0.00922833
ECE1	56.8384	-2.29849	0.587791	-3.91039	9.21479e-05	0.00262237
ID3	31.1371	-4.17914	0.910522	-4.58983	4.43611e-06	0.000224434
MAN1C1	72.2005	-3.64553	0.784197	-4.64874	3.33973e-06	0.000177743
PLPP3	76.1022	1.66548	0.438142	3.80123	0.000143978	0.00385635
CYP2J2	21.4069	2.89797	0.683739	4.23841	2.25107e-05	0.000922488
ROR1	40.4501	1.87606	0.576759	3.25276	0.00114291	0.0195969
CACHD1	175.604	1.22372	0.362118	3.37934	0.000726613	0.0137219
PDE4B	371.399	1.4018	0.448171	3.12783	0.00176102	0.02765
WLS	109.713	-1.69363	0.476604	-3.55354	0.000380077	0.00846499
LRRC7	48.8828	2.79595	0.938206	2.9801	0.00288152	0.0385897
ST6GALNAC3	77.3801	1.43518	0.463974	3.09324	0.00197983	0.0301807
TTLL7	20.2912	-2.88115	0.870905	-3.30823	0.000938885	0.0171002
DDAH1	117.325	1.98956	0.564665	3.52343	0.000426	0.00904532
ARHGAP29	23.1571	2.85543	0.621303	4.59587	4.3095e-06	0.000220787
CDC14A	44.9134	-1.9687	0.549198	-3.58468	0.000337497	0.00768368
AL355306.2	44.7143	6.68195	0.888673	7.51902	5.51878e-14	1.61543e-11
VAV3	45.2781	4.26875	0.715029	5.97004	2.37201e-09	2.70014e-07
PDE4DIP	370.664	-1.13449	0.313352	-3.6205	0.000294038	0.00688337
C1orf61	178.829	2.06008	0.536569	3.83936	0.000123358	0.00337013
RALGPS2	18.9225	-2.01083	0.627175	-3.20618	0.00134511	0.0221375
CACNA1E	21.896	4.05569	0.944856	4.29239	1.76762e-05	0.000754552
GLUL	185.75	1.35766	0.417883	3.24889	0.00115855	0.0197001
BRINP3	85.3063	1.95392	0.484236	4.03505	5.45903e-05	0.00177549
KCNT2	113.352	2.12615	0.712179	2.98541	0.00283199	0.0383019
BTG2	11.1333	-3.35667	1.09139	-3.07559	0.00210084	0.0311929
NFASC	81.5978	-2.07877	0.69749	-2.98036	0.00287914	0.0385897
PFKFB2	21.9504	-2.43815	0.786644	-3.09943	0.00193891	0.0298486
ESRRG	254.404	3.25699	0.524151	6.21383	5.17072e-10	6.83535e-08
SLC30A10	19.5115	2.16624	0.74413	2.9111	0.00360158	0.0456944
ITPKB	239.648	-1.27311	0.386669	-3.29251	0.000992965	0.0178472
AGT	65.782	-1.69953	0.533538	-3.1854	0.00144554	0.0232306
VSNL1	18.7836	3.40683	1.04431	3.26229	0.00110518	0.0191663
CRIM1	58.8243	1.51519	0.473549	3.19964	0.00137597	0.0224651
SLC8A1	49.5418	-3.52442	1.00023	-3.52361	0.00042571	0.00904532
PLEKHH2	37.2507	3.14297	0.581945	5.4008	6.63446e-08	5.33098e-06
CCDC85A	118.468	-3.58972	0.850452	-4.22096	2.43265e-05	0.000978303
UGP2	68.2279	2.01872	0.505711	3.99185	6.55607e-05	0.0020703
SPRED2	59.7957	1.53211	0.514306	2.97898	0.0028921	0.0386053
LRRTM4	247.588	5.68456	0.752848	7.55075	4.32772e-14	1.47792e-11
CTNNA2	1023.79	1.85695	0.464513	3.99763	6.39811e-05	0.00204839
AC016716.2	34.6883	2.7378	0.698733	3.91823	8.9201e-05	0.00255626
MAT2A	44.6336	-1.75002	0.543563	-3.21954	0.00128397	0.021389
VWA3B	16.8461	-2.33207	0.802183	-2.90715	0.0036474	0.0461329
DPP10	2534.72	-3.23062	0.605591	-5.33465	9.57271e-08	7.40169e-06
ARHGEF4	226.548	-2.105	0.602019	-3.49657	0.000471285	0.00970516
NCKAP5	228.971	2.42965	0.445381	5.45522	4.89129e-08	4.09072e-06
TMEM163	30.2088	-3.17158	0.795482	-3.98699	6.69176e-05	0.00209335
LRP1B	1319.1	0.915578	0.309465	2.95858	0.00309057	0.0404173
ZEB2	86.7929	1.33787	0.444759	3.00807	0.00262909	0.0366464
GALNT13	212.745	2.1961	0.62781	3.49804	0.000468692	0.00970051
GPD2	65.3431	-1.5961	0.503559	-3.16965	0.00152623	0.0243365
CERS6	84.8879	-2.50908	0.603656	-4.15648	3.2319e-05	0.00121508
OSBPL6	76.735	1.76809	0.460403	3.84031	0.000122881	0.00337013
MAP2	100.265	2.13422	0.520005	4.10422	4.05678e-05	0.00144563
IGFBP5	17.5808	-4.84846	1.61639	-2.99957	0.00270364	0.0372186
PAX3	52.0843	1.95291	0.55107	3.54384	0.000394337	0.0087351
SERPINE2	147.512	2.30186	0.411026	5.60027	2.14013e-08	1.97463e-06
DOCK10	23.2967	-2.57727	0.790511	-3.26025	0.00111312	0.0191663
EFHD1	19.3845	-3.57019	1.15562	-3.08941	0.00200553	0.0303276
AGAP1	137.271	1.31051	0.41012	3.19544	0.0013962	0.0226151
CHL1	194.092	1.2321	0.375289	3.28307	0.00102682	0.0183752
BHLHE40	45.129	-1.69002	0.573474	-2.94698	0.0032089	0.0417463
SLC6A11	49.8426	2.84377	0.984883	2.88742	0.00388413	0.048396
GALNT15	83.4965	-3.46214	0.740964	-4.67248	2.97586e-06	0.000162601
RFTN1	65.3283	2.54612	0.834884	3.04967	0.00229096	0.033292
THRB	98.6989	1.04639	0.337705	3.09854	0.00194475	0.0298486
CACNA2D3	84.218	-2.05639	0.61633	-3.33651	0.000848378	0.015803
PTPRG	208.512	-1.67823	0.413846	-4.0552	5.00923e-05	0.00166704
ADAMTS9-AS2	146.601	-2.07515	0.555191	-3.73772	0.000185694	0.00469738
ROBO2	113.197	-3.23959	0.786862	-4.11711	3.83654e-05	0.00140376
CADM2	797.027	3.21293	0.376097	8.54281	1.30993e-17	8.9468e-15
ALCAM	61.9508	-1.99654	0.588673	-3.39159	0.000694895	0.013245
ARHGAP31	88.8712	2.00558	0.451783	4.43925	9.02716e-06	0.00040652
SLC15A2	32.7609	2.65785	0.672941	3.94961	7.82787e-05	0.00232787
MYLK	38.6037	-2.50576	0.72117	-3.47457	0.000511667	0.0103803
OSBPL11	91.1959	-2.04688	0.600671	-3.40765	0.000655251	0.0127867
ALDH1L1	119.434	2.27914	0.506752	4.49753	6.87467e-06	0.000321301
TMEM108	113.331	3.32184	0.505566	6.57054	5.01317e-11	7.60888e-09
AC092957.1	147.3	4.35582	0.500867	8.69656	3.42111e-18	2.80394e-15
NLGN1	226.345	1.65823	0.405452	4.08983	4.31685e-05	0.00149919
DGKG	314.199	2.77806	0.658192	4.22074	2.43502e-05	0.000978303
ST6GAL1	81.9607	-2.94117	0.530856	-5.54043	3.01735e-08	2.63088e-06
MASP1	24.0468	-2.52124	0.782394	-3.22247	0.00127089	0.0212575
P3H2	24.5766	-2.90163	0.79411	-3.65393	0.000258252	0.006189
CRMP1	22.8697	1.64303	0.542153	3.03056	0.00244101	0.0350992
WFS1	30.391	-1.81923	0.619706	-2.93563	0.00332867	0.0428959
KCNIP4	71.1917	2.6339	0.786795	3.34764	0.00081504	0.0152513
GABRA2	112.699	3.78123	0.599524	6.30705	2.84409e-10	4.01899e-08
GABRB1	422.341	2.08986	0.366085	5.70867	1.13859e-08	1.15305e-06
IGFBP7	88.9427	-4.34547	0.759786	-5.71934	1.06938e-08	1.12368e-06
ADGRL3	568.478	2.046	0.364141	5.6187	1.92403e-08	1.83364e-06
SHROOM3	161.365	-1.78812	0.421093	-4.24638	2.17252e-05	0.000899294
LINC01094	76.9601	-2.45725	0.767774	-3.20049	0.00137196	0.0224651
LINC01088	384.812	-2.54327	0.675657	-3.76414	0.000167121	0.00436218
GRID2	1391.27	6.66703	0.603599	11.0455	2.30589e-28	9.44952e-25
BMPR1B	271.182	1.37333	0.404056	3.39887	0.000676652	0.0130798
UNC5C	84.1913	2.66428	0.526835	5.05714	4.25597e-07	2.90682e-05
PPP3CA	213.828	1.26396	0.437906	2.88637	0.00389719	0.048396
LINC00499	95.8726	5.10075	1.74813	2.91783	0.0035248	0.0448591
RNF150	41.5118	-2.15461	0.542056	-3.97488	7.04154e-05	0.00215345
DCHS2	40.2003	-4.54418	0.985976	-4.60881	4.04978e-06	0.000212769
GRIA2	87.7707	2.11535	0.618888	3.41799	0.000630855	0.0123696
FSTL5	66.9011	4.50181	0.644109	6.98921	2.76444e-12	5.96245e-10
SPOCK3	55.9789	3.29122	0.751077	4.382	1.17592e-05	0.000512652
SH3RF1	39.9149	1.8672	0.578214	3.22926	0.00124112	0.0209305
GPM6A	1316.73	1.05699	0.299102	3.53387	0.000409524	0.00884343
RANBP3L	93.1996	-1.79149	0.473561	-3.78302	0.000154937	0.00409634
SLC1A3	1037.85	1.9677	0.540201	3.64252	0.000269977	0.00639518
PDE4D	413.652	2.63183	0.41171	6.39244	1.6326e-10	2.38943e-08
ARHGEF28	32.0302	3.56464	0.62467	5.70644	1.15362e-08	1.15305e-06
VCAN	108.706	-2.4515	0.544679	-4.50082	6.76922e-06	0.000321301
COX7C	50.6354	1.58234	0.526863	3.00332	0.00267048	0.0369717
MEF2C-AS1	85.8099	-1.67111	0.517887	-3.22679	0.00125188	0.0210254
CAMK4	33.899	4.84791	0.786146	6.16668	6.97387e-10	8.93091e-08
EPB41L4A	14.5033	-3.56259	1.20196	-2.96398	0.00303689	0.0401458
SNCAIP	32.756	2.14537	0.668684	3.20835	0.00133499	0.0220596
GRAMD2B	224.67	-1.82729	0.402681	-4.5378	5.68433e-06	0.000277314
MEGF10	49.5049	-1.59764	0.519967	-3.07257	0.00212224	0.0312839
GRIA1	286.474	6.02536	0.799775	7.53382	4.92754e-14	1.55331e-11
ATP10B	79.5864	3.93651	0.528232	7.45223	9.17786e-14	2.50739e-11
KCNIP1	44.548	3.28194	0.598181	5.48653	4.09895e-08	3.49948e-06
DUSP1	34.8673	-3.20686	0.763297	-4.20132	2.65362e-05	0.00104414
LINC01411	29.1101	3.82074	0.792969	4.81827	1.44809e-06	8.72685e-05
COL23A1	59.9027	1.81748	0.523717	3.47034	0.000519803	0.0104934
GFPT2	42.1764	-2.40463	0.801744	-2.99925	0.00270648	0.0372186
ELOVL2	36.9313	2.70718	0.682498	3.96658	7.29127e-05	0.00220026
RNF182	30.3439	2.25632	0.743696	3.03392	0.00241395	0.0349553
CARMIL1	228.413	0.958565	0.291029	3.29371	0.000988757	0.0178472
PTCHD4	20.2718	-3.05049	1.05657	-2.88718	0.00388715	0.048396
COL21A1	56.4561	-2.10236	0.610672	-3.44271	0.000575917	0.0114015
ADGRB3	675.881	1.84898	0.464208	3.98309	6.80245e-05	0.00210838
B3GAT2	32.2046	-2.49311	0.683062	-3.6499	0.000262346	0.00625055
RIMS1	30.2346	3.45366	0.648792	5.32321	1.0195e-07	7.7369e-06
CD109	32.6132	-2.27296	0.620543	-3.66285	0.00024942	0.00604806
MYO6	141.166	1.69578	0.476459	3.55912	0.0003721	0.0083326
ME1	47.8787	1.73974	0.48071	3.6191	0.000295625	0.00688337
SNAP91	30.7789	1.93269	0.611934	3.15833	0.00158677	0.0251065
SLC35F1	161.005	1.92279	0.382592	5.02571	5.0158e-07	3.36963e-05
FAM184A	81.411	2.78756	0.394703	7.06242	1.63628e-12	3.94439e-10
TRDN	48.6922	-2.48543	0.552715	-4.49676	6.89957e-06	0.000321301
AL133346.1	12.0851	-3.3881	1.13659	-2.98093	0.00287371	0.0385897
UTRN	111.137	-2.05171	0.38369	-5.34732	8.92672e-08	7.03494e-06
SYNE1	258.837	1.82395	0.337437	5.40531	6.46979e-08	5.30264e-06
MMD2	64.4466	3.1635	0.983185	3.2176	0.00129267	0.0214469
ETV1	21.7494	2.66897	0.660343	4.0418	5.3043e-05	0.00173896
DGKB	84.4771	-2.86523	0.503953	-5.68552	1.30417e-08	1.27249e-06
SKAP2	32.9958	-3.57168	0.747264	-4.77968	1.75577e-06	0.000102788
AQP1	93.5799	-3.06065	0.634065	-4.82703	1.38587e-06	8.47656e-05
SEPT7	113.724	1.5098	0.410915	3.67425	0.000238551	0.00585379
STK17A	28.4227	3.09758	0.512386	6.04541	1.49034e-09	1.7963e-07
EGFR	61.7664	1.48473	0.37705	3.93777	8.22428e-05	0.00239029
SEMA3D	17.7605	-3.12843	0.895431	-3.49377	0.000476255	0.00975846
GRM3	124.601	6.25301	0.69073	9.05276	1.39395e-19	1.90414e-16
PTPRZ1	383.737	1.43393	0.397979	3.60304	0.000314519	0.00724101
AHCYL2	176.703	-1.39773	0.472533	-2.95795	0.00309688	0.0404173
PTN	158.039	4.26235	0.534277	7.9778	1.4897e-15	6.10479e-13
PRKAG2	62.6284	-2.49393	0.628792	-3.96623	7.30198e-05	0.00220026
DPP6	339.702	2.3023	0.567325	4.05816	4.9461e-05	0.0016614
PRKX	61.1381	-2.2505	0.686514	-3.27816	0.00104487	0.0184564
NLGN4X	53.7071	3.03403	0.580757	5.22426	1.7485e-07	1.2354e-05
DMD	225.509	2.33311	0.513952	4.53956	5.63725e-06	0.000277314
TSPAN7	28.9928	2.83836	0.690287	4.11185	3.92503e-05	0.00142343
PLP1	46.3073	-2.90989	0.928817	-3.1329	0.00173088	0.0272813
COL4A5	37.5983	-1.95088	0.543287	-3.59089	0.000329546	0.00754458
TENM1	36.6739	2.26393	0.545045	4.15366	3.27199e-05	0.00121897
FGF13	12.236	-3.49374	1.16951	-2.98734	0.00281414	0.0381866
DLGAP2	37.536	2.54793	0.68354	3.72754	0.000193354	0.00486114
MSRA	144.65	1.27625	0.424116	3.0092	0.00261939	0.0366357
DLC1	153.046	2.58306	0.592073	4.36274	1.28441e-05	0.000554054
ASAH1	37.0605	-2.12288	0.540831	-3.92522	8.66489e-05	0.00250061
PSD3	296.234	1.28189	0.369604	3.46827	0.000523825	0.0105227
DPYSL2	182.241	-1.21425	0.371649	-3.26721	0.00108614	0.0190215
PLEKHA2	22.8176	-2.22643	0.680723	-3.27068	0.0010729	0.0188701
SLC20A2	153.037	1.8685	0.623628	2.99618	0.00273385	0.0374692
RGS20	142.151	1.89298	0.474261	3.99143	6.56756e-05	0.0020703
XKR4	20.9335	-2.58498	0.858406	-3.01137	0.00260067	0.0364985
TOX	93.1009	1.31958	0.448896	2.93962	0.00328618	0.0426164
PREX2	285.678	2.13517	0.409405	5.2153	1.83524e-07	1.27471e-05
C8orf34	56.7217	-3.35867	1.03572	-3.24284	0.00118346	0.0200406
SULF1	46.4121	3.2011	0.965653	3.31495	0.000916582	0.0168437
PKIA	71.7486	1.80704	0.603774	2.99291	0.00276328	0.0377464
AC036214.1	19.0339	-2.21098	0.712868	-3.10152	0.00192529	0.0298486
RNF19A	159.045	-2.35072	0.447374	-5.2545	1.48428e-07	1.08617e-05
ADCY8	113.956	-2.00884	0.4371	-4.59584	4.31014e-06	0.000220787
PLEC	48.5818	-1.56385	0.507875	-3.07921	0.0020755	0.0309288
KANK1	161.796	-2.23248	0.376914	-5.92306	3.15998e-09	3.49989e-07
PTPRD	151.518	1.57131	0.408807	3.84366	0.000121214	0.00337013
ADAMTSL1	226.689	5.0123	0.628012	7.98123	1.44886e-15	6.10479e-13
ALDH1A1	179.108	1.99254	0.489223	4.07286	4.64394e-05	0.00159923
RORB	84.546	2.08819	0.490942	4.25343	2.10523e-05	0.000880331
DAPK1	83.5007	-1.44259	0.424979	-3.3945	0.000687543	0.0132279
C9orf3	114.066	-1.40045	0.349082	-4.01182	6.02533e-05	0.00194424
SLC44A1	76.3136	-1.39056	0.427983	-3.24911	0.00115765	0.0197001
LPAR1	18.8939	-3.2918	0.857227	-3.84006	0.000123005	0.00337013
TNC	92.4327	-3.58674	0.642489	-5.58257	2.36984e-08	2.11122e-06
STOM	51.7696	-1.77957	0.503622	-3.53355	0.000410017	0.00884343
PHYHD1	47.4558	-2.10851	0.54682	-3.85594	0.000115285	0.00323586
CACNA1B	27.2354	2.57471	0.627145	4.10544	4.03547e-05	0.00144563
ADM	30.8244	-6.63244	1.63367	-4.05984	4.91067e-05	0.0016614
DKK3	80.7035	-1.54202	0.412407	-3.73908	0.000184694	0.00469738
ABTB2	25.3704	2.07033	0.624863	3.31325	0.000922175	0.0168709
SLC1A2	862.496	1.5025	0.481393	3.12114	0.00180151	0.0281778
PAMR1	168.793	-2.12998	0.716891	-2.97113	0.00296705	0.0393494
LDLRAD3	89.9484	1.58569	0.472149	3.35846	0.000783784	0.0147337
DGKZ	30.7041	3.34091	0.711544	4.6953	2.66218e-06	0.000147427
PTPRJ	43.116	2.01618	0.586072	3.44017	0.000581358	0.0114539
APLNR	38.2741	-3.32477	0.683755	-4.86252	1.15898e-06	7.4211e-05
GLYATL2	15.6256	-4.77581	1.22296	-3.90513	9.41755e-05	0.00266159
AHNAK	49.3572	-1.97794	0.584522	-3.38385	0.00071476	0.0135606
DLG2	444.952	1.07178	0.293079	3.65697	0.000255217	0.00615222
GRM5	68.9982	5.52103	0.81103	6.80743	9.93554e-12	1.93885e-09
LINC02552	55.391	8.24763	0.982547	8.39414	4.69334e-17	2.74762e-14
GRIA4	208.789	2.95485	0.499802	5.91205	3.37874e-09	3.64371e-07
USP6NL	33.0602	1.83528	0.508887	3.60645	0.000310414	0.00718688
FRMD4A	87.5727	2.06424	0.668166	3.08941	0.00200556	0.0303276
VIM	37.6033	-4.13303	0.96741	-4.27226	1.93501e-05	0.00081749
CACNB2	327.502	2.47181	0.650151	3.80191	0.000143586	0.00385635
NEBL	554.404	-0.905549	0.286482	-3.16093	0.00157268	0.02498
SLC16A9	54.1506	-1.61821	0.526447	-3.07384	0.00211326	0.0312641
REEP3	38.8104	1.31437	0.435579	3.01754	0.00254839	0.0360114
DDIT4	84.9165	-2.4675	0.655949	-3.76173	0.00016874	0.00437655
PLCE1	67.0098	-1.84544	0.562601	-3.28019	0.00103737	0.01841
SORCS3	24.8984	-5.24264	1.24644	-4.2061	2.59811e-05	0.0010337
ABLIM1	319.001	-1.25484	0.407429	-3.0799	0.00207069	0.0309288
AL137025.1	13.7542	-2.78022	0.873401	-3.18321	0.00145653	0.0233159
ATRNL1	46.0027	-3.76015	0.8198	-4.58667	4.50376e-06	0.000225078
INPP5F	74.367	2.7111	0.513936	5.27516	1.32638e-07	9.88277e-06
FGFR2	145.706	1.43377	0.350355	4.09234	4.27044e-05	0.00149575
CHST15	15.5741	-2.36185	0.740108	-3.19123	0.00141668	0.0228566
TPI1	31.5038	1.87169	0.605128	3.09305	0.00198111	0.0301807
PLEKHA5	449.215	-2.29723	0.488133	-4.70616	2.5242e-06	0.000141701
LDHB	34.2694	1.47852	0.488831	3.0246	0.00248961	0.0354251
TMTC1	74.483	-1.71109	0.566726	-3.01926	0.00253393	0.0359309
CPNE8	81.3862	2.85962	0.769289	3.71722	0.000201426	0.00503319
CNTN1	492.656	-2.43121	0.394755	-6.15877	7.33115e-10	9.10396e-08
NAV3	515.641	-1.44533	0.346574	-4.17035	3.04138e-05	0.00115403
SYT1	77.6043	2.77941	0.949168	2.92826	0.00340861	0.0436515
LIN7A	23.6774	2.35198	0.794789	2.95924	0.00308395	0.0404173
PPFIA2	148.762	-3.99139	0.497123	-8.02898	9.82886e-16	5.03483e-13
AC138123.1	35.0887	-2.58149	0.896971	-2.878	0.00400202	0.0495477
MYBPC1	20.1396	-3.21952	0.981536	-3.28009	0.00103775	0.01841
CHST11	48.2079	2.08468	0.545358	3.82259	0.000132055	0.00358384
KSR2	32.1444	-2.83173	0.772993	-3.66334	0.00024895	0.00604806
HSPB8	106.266	-4.41691	0.583701	-7.56707	3.81735e-14	1.42214e-11
UBC	187.353	-2.20227	0.463061	-4.75589	1.97575e-06	0.000113583
IL17D	42.8099	1.48548	0.501619	2.96138	0.00306262	0.0403556
AMER2	49.0384	2.50182	0.537693	4.65288	3.27328e-06	0.000176499
WASF3	48.1803	1.57174	0.518527	3.03116	0.0024362	0.0350992
STARD13	175.564	1.12769	0.320412	3.51949	0.000432375	0.00913337
LINC00598	32.7493	-3.64879	0.872153	-4.18366	2.86856e-05	0.00109863
FOXO1	131.454	-1.51273	0.373185	-4.05357	5.04425e-05	0.00166704
RGCC	40.6155	2.93124	0.489204	5.99187	2.07447e-09	2.42891e-07
LRCH1	30.5622	2.67487	0.477826	5.598	2.16833e-08	1.97463e-06
DLEU2	61.1034	-1.79301	0.581238	-3.08481	0.00203685	0.0306876
ABCC4	22.5599	-2.05906	0.631547	-3.26034	0.00111277	0.0191663
CLDN10	18.1767	2.91211	0.936546	3.10942	0.00187457	0.0292091
UBAC2	48.6417	-1.66037	0.474027	-3.5027	0.000460573	0.00958085
ITGBL1	22.0494	-2.47016	0.745047	-3.31544	0.000914978	0.0168437
FGF14	296.769	3.41223	0.459463	7.42656	1.1146e-13	2.85477e-11
MYO16	39.2625	2.04963	0.580348	3.53173	0.000412848	0.00885785
MDGA2	110.109	-5.73293	0.858095	-6.68099	2.37331e-11	4.05242e-09
TRIM9	226.08	1.50899	0.335491	4.49784	6.86467e-06	0.000321301
SAMD4A	381.321	1.83237	0.538694	3.40151	0.000670154	0.0130156
LGALS3	20.6773	3.29125	0.930266	3.53796	0.000403227	0.00883649
RHOJ	39.0407	4.19058	0.873518	4.79736	1.60772e-06	9.54847e-05
PLEKHG3	14.265	-2.91992	0.968916	-3.01359	0.00258174	0.0363573
DPF3	68.6056	-1.56912	0.44393	-3.5346	0.000408388	0.00884343
FLRT2	75.8022	-3.00101	0.847787	-3.53981	0.000400408	0.00882189
CALM1	101.766	1.74598	0.587056	2.97412	0.00293829	0.0390945
SLC24A4	55.5402	-3.04052	0.682125	-4.45742	8.29506e-06	0.000377702
ITPK1	35.7789	1.57649	0.474358	3.32342	0.000889213	0.0164887
CKB	186.424	1.16717	0.344104	3.39191	0.000694074	0.013245
GABRG3	36.1735	4.71786	0.709066	6.65363	2.85957e-11	4.68741e-09
RYR3	644.898	1.30901	0.424913	3.08065	0.00206547	0.0309288
MEIS2	166.267	-4.03558	0.579299	-6.96633	3.25326e-12	6.66593e-10
SPRED1	52.6669	1.74199	0.472018	3.69053	0.000223788	0.00555808
FRMD5	134.756	-2.57859	0.530184	-4.86357	1.15285e-06	7.4211e-05
FBN1	28.074	-3.16056	0.915771	-3.45125	0.000557986	0.0111001
SCG3	58.279	2.30133	0.577978	3.98169	6.84271e-05	0.00210838
MYO5C	25.1479	-3.91782	0.893436	-4.38512	1.15924e-05	0.000510816
CORO2B	44.7085	1.78514	0.435289	4.10106	4.11267e-05	0.00145291
MFGE8	22.1347	2.35264	0.78243	3.00684	0.00263981	0.0366709
SLCO3A1	59.0621	-4.59359	0.739157	-6.21464	5.14433e-10	6.83535e-08
PCSK6	55.3027	4.01454	0.610963	6.57085	5.00297e-11	7.60888e-09
ABCC1	21.7989	-2.44155	0.84199	-2.89974	0.00373473	0.0469476
XYLT1	154.198	5.02689	0.569166	8.83202	1.02804e-18	1.05323e-15
GPT2	51.0052	-2.14095	0.515954	-4.14951	3.33191e-05	0.00123011
NDRG4	70.4632	2.6918	0.778008	3.45986	0.000540451	0.0108037
LCAT	35.5201	2.94084	0.700288	4.19948	2.67533e-05	0.00104414
AC138627.1	53.3388	-2.132	0.704864	-3.02469	0.00248885	0.0354251
VAT1L	73.8982	5.70441	0.597916	9.54049	1.42162e-21	2.91291e-18
GAS7	50.0173	2.62918	0.694559	3.7854	0.000153463	0.00408371
GFAP	569.507	-1.42792	0.477508	-2.99035	0.00278656	0.0379379
ABCC3	44.3114	-4.96345	1.62168	-3.06068	0.00220837	0.0323211
TOB1	23.7888	-2.76365	0.77487	-3.56661	0.000361633	0.0081877
SEPT4	92.0668	5.13014	0.764162	6.71342	1.90116e-11	3.38737e-09
TEX2	35.3103	-1.76139	0.600875	-2.93138	0.00337462	0.0433517
MAP2K6	32.2764	1.85144	0.630454	2.93667	0.00331752	0.0428871
SEPT9	36.6785	-2.36863	0.632392	-3.74552	0.000180023	0.00461085
DLGAP1	145.003	-1.74109	0.533214	-3.26527	0.00109359	0.0190704
EPB41L3	24.4473	-2.24108	0.733794	-3.0541	0.00225738	0.0329208
L3MBTL4	26.884	-6.25947	1.58722	-3.94367	8.02447e-05	0.00236578
LDLRAD4	139.56	-1.36983	0.469014	-2.92066	0.00349292	0.0445918
CABLES1	111.322	4.93269	0.702046	7.02616	2.12295e-12	4.83324e-10
TMEM241	56.5422	3.79668	0.782663	4.85098	1.22853e-06	7.62804e-05
AQP4-AS1	208.553	-1.48337	0.421978	-3.51527	0.000439299	0.00922833
NOL4	64.3985	1.57717	0.515005	3.06243	0.00219545	0.0322471
MBP	32.3485	-3.55129	0.964757	-3.68102	0.0002323	0.00573473
SNAP25-AS1	30.2157	2.75916	0.65828	4.19146	2.77161e-05	0.00107151
SNAP25	96.4599	2.60501	0.641024	4.06382	4.8276e-05	0.00164863
SLC24A3	59.2567	1.98266	0.556843	3.56054	0.000370086	0.0083326
EYA2	96.4137	-1.71263	0.456995	-3.7476	0.000178537	0.00460153
TSHZ2	169.382	-2.59982	0.546885	-4.75387	1.9956e-06	0.000113583
AL109930.1	28.7728	-2.22984	0.767489	-2.90537	0.00366813	0.0462524
ATP5F1E	43.456	1.92265	0.663816	2.89636	0.00377524	0.0473117
MIR646HG	21.0089	-2.53172	0.725993	-3.48725	0.000488016	0.0099497
NKAIN4	21.5275	3.1815	0.962719	3.30471	0.000950764	0.01724
C3	25.3446	-4.08831	1.12856	-3.62259	0.00029167	0.00686932
CPAMD8	77.1398	-5.09125	0.75789	-6.71767	1.84656e-11	3.38737e-09
ZNF98	60.119	3.19347	0.810183	3.94166	8.09195e-05	0.00236863
DPY19L3	60.0379	2.05516	0.417491	4.92265	8.53789e-07	5.64327e-05
LGI4	108.273	1.82697	0.412296	4.43123	9.36988e-06	0.000417367
FXYD1	32.3677	1.57002	0.5065	3.09975	0.00193684	0.0298486
SMTN	33.4034	3.60322	0.687701	5.23951	1.61002e-07	1.15752e-05
TOB2	39.3018	-1.42783	0.471969	-3.02527	0.00248408	0.0354251
NCAM2	679.391	1.65702	0.341561	4.85133	1.22639e-06	7.62804e-05
GRIK1	28.4694	3.06837	0.683404	4.48983	7.12802e-06	0.000328209
C2CD2	44.3296	-2.14424	0.542945	-3.94927	7.83909e-05	0.00232787
