# Supplementary material for: Cross-regional homeostatic and reactive glial signatures in multiple sclerosis
Source: Acta Neuropathol. 2022 Sep 16;144(5):987–1003. doi: 10.1007/s00401-022-02497-2 (PMC9547805; doi:10.1007/s00401-022-02497-2)
Supplement: Supplementary file 8 — Suppl. Table 7 Differential expression of region-specific genes in MS astrocytes (XLSX 66 KB) [file 401_2022_2497_MOESM8_ESM.xlsx]

## Sheet: GO terms cerebrum
ID	Description	GeneRatio	BgRatio	pvalue	p.adjust	qvalue	geneID	Count
GO:0050808	synapse organization	41/431	374/12196	9.58306e-11	3.83514e-07	3.22394e-07	DNM3/NRXN1/CTNNA2/ERBB4/EPHB1/MEF2C/EFNA5/NRP1/FLRT2/ITSN1/NTNG1/NOS1AP/TNR/CTNNB1/TMEM108/NLGN1/ADGRL3/GRID2/PDLIM5/MAP1B/SPARC/ACTB/MAGI2/PTN/SYBU/PTPRD/LRP4/GRM5/CNTN5/SPOCK2/TUBA1A/GPC6/SIPA1L1/UNC13C/SHISA6/ASIC2/ACTG1/INSR/APOE/NLGN4Y/TIAM1	41
GO:0061564	axon development	44/431	441/12196	4.12446e-10	8.25304e-07	6.93777e-07	NRXN1/CTNNA2/EPHA6/ALCAM/EPHB1/EFNA5/KIAA0319/GLI3/UNC5D/LHX2/NRP1/LGI1/FOXG1/FLRT2/NTNG1/TNR/ZEB2/RAPH1/MAP2/CHL1/MAP1B/SEMA6A/TUBB2B/LAMA2/UST/ACTB/ADCY1/PTN/FZD3/PTCH1/LRP4/INPP5F/FGFR2/SIPA1L1/NRXN3/RPS6KA5/SEMA6D/RAB11A/LINGO1/PTPRM/APOE/NCAM2/TIAM1/S100B	44
GO:0007409	axonogenesis	41/431	405/12196	1.09872e-09	1.4657e-06	1.23211e-06	NRXN1/CTNNA2/EPHA6/ALCAM/EPHB1/EFNA5/KIAA0319/GLI3/UNC5D/LHX2/NRP1/LGI1/FOXG1/FLRT2/NTNG1/TNR/ZEB2/RAPH1/MAP2/CHL1/MAP1B/SEMA6A/TUBB2B/LAMA2/UST/ACTB/ADCY1/FZD3/PTCH1/LRP4/FGFR2/SIPA1L1/NRXN3/RPS6KA5/SEMA6D/RAB11A/LINGO1/PTPRM/APOE/TIAM1/S100B	41
GO:0050804	modulation of chemical synaptic transmission	39/431	381/12196	2.09029e-09	1.80367e-06	1.51622e-06	NRXN1/HRH1/EPHB1/MEF2C/AKAP12/LGI1/PLCB1/NTNG1/TNR/PLCL1/GRM7/STXBP5L/TMEM108/NLGN1/GRID2/MAP1B/GRIA1/TUBB2B/LAMA2/ADCY1/AKAP9/PTN/DLGAP2/ADRA1A/SYBU/DGKZ/GRM5/GRIK4/ATP2A2/FGF14/SIPA1L1/APBA2/UNC13C/RAB11A/SHISA6/SNAP25/APOE/NLGN4Y/S100B	39
GO:0099177	regulation of trans-synaptic signaling	39/431	382/12196	2.25346e-09	1.80367e-06	1.51622e-06	NRXN1/HRH1/EPHB1/MEF2C/AKAP12/LGI1/PLCB1/NTNG1/TNR/PLCL1/GRM7/STXBP5L/TMEM108/NLGN1/GRID2/MAP1B/GRIA1/TUBB2B/LAMA2/ADCY1/AKAP9/PTN/DLGAP2/ADRA1A/SYBU/DGKZ/GRM5/GRIK4/ATP2A2/FGF14/SIPA1L1/APBA2/UNC13C/RAB11A/SHISA6/SNAP25/APOE/NLGN4Y/S100B	39
GO:0007610	behavior	40/431	443/12196	4.55861e-08	3.04059e-05	2.55602e-05	ASTN1/NRXN1/HRH1/MEF2C/GLI3/OXR1/SLC1A2/PLCB1/OLFM2/NEGR1/TNR/MEIS1/CHL1/THRB/ZIC1/NLGN1/ADGRL3/ANKH/CAMK4/GRIA1/ATXN1/ADCY1/ADAM22/KCND2/PTN/PBX3/GRM5/INPP5F/NOVA1/HIF1A/NRXN3/APBA2/NDRG4/PPP1R1B/SNAP25/INSR/LGI4/APOE/NLGN4Y/S100B	40
GO:0007626	locomotory behavior	21/431	152/12196	8.48175e-08	4.84913e-05	4.07634e-05	ASTN1/OXR1/OLFM2/NEGR1/TNR/MEIS1/CHL1/ZIC1/ADGRL3/ANKH/ADAM22/KCND2/PBX3/GRM5/INPP5F/NOVA1/APBA2/PPP1R1B/SNAP25/LGI4/APOE	21
GO:0099173	postsynapse organization	21/431	158/12196	1.66542e-07	8.33124e-05	7.00351e-05	DNM3/NRXN1/EPHB1/NRP1/NOS1AP/TMEM108/NLGN1/GRID2/PDLIM5/ACTB/MAGI2/PTN/PTPRD/LRP4/SIPA1L1/SHISA6/ACTG1/INSR/APOE/NLGN4Y/TIAM1	21
GO:0050803	regulation of synapse structure or activity	24/431	203/12196	2.07623e-07	9.2323e-05	7.76097e-05	DNM3/NRXN1/CTNNA2/EPHB1/MEF2C/EFNA5/FLRT2/ITSN1/NLGN1/ADGRL3/GRID2/PDLIM5/SPARC/PTN/SYBU/PTPRD/LRP4/TUBA1A/GPC6/SIPA1L1/SHISA6/ASIC2/APOE/TIAM1	24
GO:0050768	negative regulation of neurogenesis	26/431	236/12196	2.6498e-07	0.000106045	8.9145e-05	DNM3/ERBB4/KIAA0319/GLI3/LHX2/NRP1/FOXG1/TNR/MEIS1/MAP2/THRB/CTNNB1/NLGN1/HES1/NR2F1/SEMA6A/ID4/PTN/LRP4/INPP5F/APPL2/SEMA6D/LINGO1/MIB1/ZNF536/APOE	26
GO:0050807	regulation of synapse organization	23/431	194/12196	3.5485e-07	0.000123943	0.000104191	DNM3/NRXN1/CTNNA2/EPHB1/MEF2C/EFNA5/FLRT2/ITSN1/NLGN1/ADGRL3/GRID2/PDLIM5/SPARC/PTN/PTPRD/LRP4/TUBA1A/GPC6/SIPA1L1/SHISA6/ASIC2/APOE/TIAM1	23
GO:0001764	neuron migration	19/431	138/12196	3.71643e-07	0.000123943	0.000104191	ASTN1/CTNNA2/ERBB4/MEF2C/PHACTR1/KIAA0319/UNC5D/NRP1/FOXG1/FLRT2/NTNG1/CHL1/CTNNB1/ADGRL3/MAP1B/SEMA6A/TUBB2B/FZD3/DDIT4	19
GO:0055117	regulation of cardiac muscle contraction	12/431	56/12196	4.43242e-07	0.00013645	0.000114704	PDE4B/NOS1AP/ANK2/CAMK2D/PDE5A/PDE4D/AKAP9/DMD/ADRA1A/CTNNA3/ATP2A2/CALM1	12
GO:0003012	muscle system process	30/431	313/12196	6.73915e-07	0.000192644	0.000161942	MEF2C/SGCD/ASPH/ENO1/PDE4B/NOS1AP/PPP1R12B/CALCRL/ITGB5/PDLIM5/ANK2/CAMK2D/PDE5A/PDE4D/KCNN2/AKAP9/CALD1/DMD/ADRA1A/GSN/PIK3C2A/CRYAB/CTNNA3/INPP5F/ATP2A2/AKAP6/CALM1/MAP2K6/SMTN/TIAM1	30
GO:0010975	regulation of neuron projection development	38/431	456/12196	7.73404e-07	0.000201479	0.00016937	DNM3/CTNNA2/MEF2C/EFNA5/KIAA0319/SLC39A12/NRP1/ITSN1/LRRC7/NEGR1/NTNG1/TNR/ZEB2/MAP2/NLGN1/SCARB2/GRID2/PDLIM5/MAP1B/NR2F1/SEMA6A/TUBB2B/UST/MAGI2/PTN/CSMD3/PTPRD/LRP4/INPP5F/SIPA1L1/SEMA6D/RAB11A/LINGO1/NDRG4/SNAP25/PREX1/APOE/TIAM1	38
GO:0007416	synapse assembly	20/431	159/12196	8.06419e-07	0.000201479	0.00016937	DNM3/NRXN1/ERBB4/EPHB1/MEF2C/EFNA5/FLRT2/NLGN1/ADGRL3/GRID2/PDLIM5/MAP1B/MAGI2/PTPRD/LRP4/CNTN5/SPOCK2/GPC6/ASIC2/NLGN4Y	20
GO:0099504	synaptic vesicle cycle	21/431	174/12196	8.55859e-07	0.000201479	0.00016937	DNM3/NRXN1/STXBP5/STON2/ITSN1/CTNNB1/STXBP5L/NLGN1/ACTB/ADCY1/MAGI2/CADPS2/ADRA1A/SH3GL2/ATP2A2/FGF14/APBA2/UNC13C/ACTG1/SNAP25/NLGN4Y	21
GO:0007158	neuron cell-cell adhesion	7/431	17/12196	9.37992e-07	0.000208547	0.000175311	ASTN1/NRXN1/TNR/NLGN1/NRXN3/NLGN4Y/NCAM2	7
GO:0010721	negative regulation of cell development	27/431	269/12196	1.00789e-06	0.000209613	0.000176208	DNM3/ERBB4/EFNA5/KIAA0319/GLI3/LHX2/NRP1/FOXG1/TNR/MEIS1/MAP2/THRB/CTNNB1/NLGN1/HES1/NR2F1/SEMA6A/ID4/PTN/LRP4/INPP5F/APPL2/SEMA6D/LINGO1/MIB1/ZNF536/APOE	27
GO:0007389	pattern specification process	28/431	286/12196	1.04754e-06	0.000209613	0.000176208	ERBB4/INTU/MEF2C/GLI3/ASPH/EYA1/LHX2/NRP1/BICC1/EMX2/FOXG1/SSBP3/MEIS1/ZEB2/CTNNB1/ZIC1/HES1/FGF1/OFD1/PTCH1/PBX3/LRP4/FGFR2/HIF1A/PCSK6/NDRG4/MIB1/SMAD2	28
GO:0099003	vesicle-mediated transport in synapse	22/431	192/12196	1.14696e-06	0.000218577	0.000183743	DNM3/NRXN1/STXBP5/STON2/ITSN1/CTNNB1/STXBP5L/NLGN1/ACTB/ADCY1/MAGI2/CADPS2/ADRA1A/SH3GL2/ATP2A2/FGF14/APBA2/UNC13C/RAB11A/ACTG1/SNAP25/NLGN4Y	22
GO:0051961	negative regulation of nervous system development	26/431	256/12196	1.28218e-06	0.00023324	0.000196069	DNM3/ERBB4/KIAA0319/GLI3/LHX2/NRP1/FOXG1/TNR/MEIS1/MAP2/THRB/CTNNB1/NLGN1/HES1/NR2F1/SEMA6A/ID4/PTN/LRP4/INPP5F/APPL2/SEMA6D/LINGO1/MIB1/ZNF536/APOE	26
GO:0001568	blood vessel development	39/431	489/12196	1.64757e-06	0.000286677	0.00024099	DDAH1/F3/EPHB1/ARHGAP24/MEF2C/SGCD/GLI3/EYA1/PDE3B/NRP1/RORA/AKT3/RHOB/MEIS1/ANTXR1/CALCRL/CTNNB1/COL8A1/HES1/SEMA6A/FGF1/SPARC/THSD7A/PTN/ZFPM2/ANGPT1/PIK3C2A/FGFR2/ADIPOR2/APOLD1/ARID2/STARD13/RGCC/HIF1A/RNF213/ACTG1/PTPRM/MIB1/APOE	39
GO:0042391	regulation of membrane potential	31/431	345/12196	1.75746e-06	0.000293056	0.000246352	NRXN1/MEF2C/KCNQ3/GNA14/GNAQ/STOX1/NOS1AP/CACNA1E/TMEM108/NLGN1/GABRG1/SLC4A4/GRID2/ANK2/CAMK2D/KCNN2/GRIA1/AKAP9/KCND2/PTN/DMD/ADRA1A/GRM5/GRIK4/CTNNA3/ATP2A2/NALCN/FGF14/AKAP6/GABRG3/ASIC2	31
GO:0060048	cardiac muscle contraction	15/431	99/12196	1.86214e-06	0.000298091	0.000250585	SGCD/PDE4B/NOS1AP/ANK2/CAMK2D/PDE5A/PDE4D/KCNN2/AKAP9/DMD/ADRA1A/CTNNA3/ATP2A2/CALM1/MAP2K6	15
GO:0006942	regulation of striated muscle contraction	12/431	64/12196	2.01754e-06	0.000310546	0.000261055	PDE4B/NOS1AP/ANK2/CAMK2D/PDE5A/PDE4D/AKAP9/DMD/ADRA1A/CTNNA3/ATP2A2/CALM1	12
GO:0045665	negative regulation of neuron differentiation	21/431	188/12196	3.03474e-06	0.00044661	0.000375435	DNM3/KIAA0319/GLI3/NRP1/FOXG1/TNR/MEIS1/MAP2/THRB/NLGN1/HES1/NR2F1/SEMA6A/ID4/LRP4/INPP5F/SEMA6D/LINGO1/MIB1/ZNF536/APOE	21
GO:0048514	blood vessel morphogenesis	35/431	427/12196	3.12471e-06	0.00044661	0.000375435	DDAH1/F3/EPHB1/ARHGAP24/SGCD/EYA1/PDE3B/NRP1/RORA/AKT3/RHOB/MEIS1/CALCRL/CTNNB1/COL8A1/HES1/SEMA6A/FGF1/SPARC/THSD7A/PTN/ZFPM2/ANGPT1/PIK3C2A/FGFR2/ADIPOR2/APOLD1/ARID2/STARD13/RGCC/HIF1A/RNF213/ACTG1/PTPRM/APOE	35
GO:0006935	chemotaxis	35/431	432/12196	4.05656e-06	0.000559805	0.00047059	F3/NRXN1/HRH1/EPHA6/ALCAM/EPHB1/EFNA5/GLI3/UNC5D/CYP7B1/LHX2/NRP1/LGI1/FOXG1/FLRT2/PDE4B/TNR/CHL1/PDE4D/SEMA6A/FGF1/TUBB2B/LAMA2/PTN/TMSB4X/FZD3/ANGPT1/PTCH1/MCU/NRXN3/RPS6KA5/SEMA6D/PTPRM/PREX1/TIAM1	35
GO:0042330	taxis	35/431	434/12196	4.49649e-06	0.000599831	0.000504238	F3/NRXN1/HRH1/EPHA6/ALCAM/EPHB1/EFNA5/GLI3/UNC5D/CYP7B1/LHX2/NRP1/LGI1/FOXG1/FLRT2/PDE4B/TNR/CHL1/PDE4D/SEMA6A/FGF1/TUBB2B/LAMA2/PTN/TMSB4X/FZD3/ANGPT1/PTCH1/MCU/NRXN3/RPS6KA5/SEMA6D/PTPRM/PREX1/TIAM1	35
GO:0007411	axon guidance	23/431	227/12196	5.49378e-06	0.00070923	0.000596201	NRXN1/EPHA6/ALCAM/EPHB1/EFNA5/GLI3/UNC5D/LHX2/NRP1/LGI1/FOXG1/FLRT2/TNR/CHL1/SEMA6A/TUBB2B/LAMA2/FZD3/PTCH1/NRXN3/RPS6KA5/SEMA6D/PTPRM	23
GO:0097485	neuron projection guidance	23/431	228/12196	5.9139e-06	0.000718301	0.000603827	NRXN1/EPHA6/ALCAM/EPHB1/EFNA5/GLI3/UNC5D/LHX2/NRP1/LGI1/FOXG1/FLRT2/TNR/CHL1/SEMA6A/TUBB2B/LAMA2/FZD3/PTCH1/NRXN3/RPS6KA5/SEMA6D/PTPRM	23
GO:0010594	regulation of endothelial cell migration	16/431	122/12196	5.92303e-06	0.000718301	0.000603827	MEF2C/NRP1/AKT3/RHOB/FOXP1/FGF1/SPARC/PTN/TMSB4X/ANGPT1/PIK3C2A/STARD13/RGCC/HIF1A/PTPRM/APOE	16
GO:2001257	regulation of cation channel activity	17/431	137/12196	6.51195e-06	0.000727495	0.000611556	STIM2/MEF2C/PDE4B/LRRC7/NOS1AP/NLGN1/ANK2/CAMK2D/PDE4D/GRIA1/TMSB4X/DMD/GRIA4/FGF14/AKAP6/CALM1/SHISA6	17
GO:0014855	striated muscle cell proliferation	10/431	49/12196	6.53133e-06	0.000727495	0.000611556	ERBB4/EPHB1/MEF2C/MEGF10/MEIS1/ZFPM2/ANGPT1/FGFR2/ARID2/NDRG4	10
GO:0006936	muscle contraction	24/431	246/12196	6.61749e-06	0.000727495	0.000611556	SGCD/ASPH/ENO1/PDE4B/NOS1AP/PPP1R12B/CALCRL/ITGB5/ANK2/CAMK2D/PDE5A/PDE4D/KCNN2/AKAP9/CALD1/DMD/ADRA1A/PIK3C2A/CRYAB/CTNNA3/ATP2A2/CALM1/MAP2K6/SMTN	24
GO:0086004	regulation of cardiac muscle cell contraction	8/431	30/12196	6.72597e-06	0.000727495	0.000611556	PDE4B/NOS1AP/ANK2/CAMK2D/PDE4D/AKAP9/CTNNA3/ATP2A2	8
GO:0048588	developmental cell growth	21/431	198/12196	6.91147e-06	0.000727887	0.000611885	ALCAM/EFNA5/KIAA0319/LHX2/NRP1/TNR/ZEB2/RAPH1/MAP2/CTNNB1/TMEM108/PDLIM5/MAP1B/SEMA6A/ADRA1A/SH3GL2/AKAP6/SEMA6D/RAB11A/APOE/TIAM1	21
GO:0006937	regulation of muscle contraction	15/431	111/12196	7.97764e-06	0.000818629	0.000688166	ENO1/PDE4B/NOS1AP/PPP1R12B/CALCRL/ANK2/CAMK2D/PDE5A/PDE4D/AKAP9/DMD/ADRA1A/CTNNA3/ATP2A2/CALM1	15
GO:0034329	cell junction assembly	30/431	355/12196	8.8791e-06	0.000887291	0.000745885	DNM3/NRXN1/ERBB4/EPHB1/MEF2C/EFNA5/NRP1/FLRT2/PATJ/CLASP1/CTNNB1/NLGN1/ADGRL3/GRID2/PDLIM5/ANK2/CDH10/MAP1B/ACTB/MAGI2/GPM6B/PTPRD/LRP4/CNTN5/FRMPD2/SPOCK2/GPC6/ASIC2/ACTG1/NLGN4Y	30
GO:0007215	glutamate receptor signaling pathway	13/431	86/12196	9.29287e-06	0.000887291	0.000745885	MEF2C/GNAQ/PLCB1/LRRC7/GRM7/NLGN1/GRID2/GRIA1/GRM5/GRIA4/GRIK4/SHISA6/TIAM1	13
GO:0034762	regulation of transmembrane transport	33/431	411/12196	9.3119e-06	0.000887291	0.000745885	STIM2/MEF2C/KCNQ3/SLC1A2/PDE4B/LRRC7/NOS1AP/CACNA1E/NLGN1/ANK2/CAMK2D/PDE4D/KCNN2/GRIA1/ACTB/AKAP9/KCND2/DPP6/TMSB4X/DMD/GRM5/GRIA4/ADIPOR2/C2CD5/APPL2/NALCN/FGF14/AKAP6/CALM1/SHISA6/ASIC2/KCNJ16/INSR	33
GO:0044057	regulation of system process	33/431	412/12196	9.79685e-06	0.000911791	0.000766481	NRXN1/HRH1/MGLL/ASPH/ENO1/PDE4B/NOS1AP/TNR/PPP1R12B/CALCRL/THRB/TMEM108/NLGN1/ANK2/CAMK2D/PDE5A/PDE4D/KCNN2/AKAP9/KCND2/DMD/DLGAP2/ADRA1A/PBX3/CTNNA3/ATP2A2/AKAP6/CALM1/FTO/SHISA6/ASIC2/APOE/S100B	33
GO:0060560	developmental growth involved in morphogenesis	21/431	203/12196	1.01959e-05	0.000927368	0.000779575	ALCAM/EFNA5/KIAA0319/LHX2/NRP1/TNR/ZEB2/RAPH1/MAP2/CTNNB1/TMEM108/MAP1B/SEMA6A/FGF1/MAGI2/SH3GL2/FGFR2/SEMA6D/RAB11A/APOE/TIAM1	21
GO:1903115	regulation of actin filament-based movement	8/431	32/12196	1.13586e-05	0.00100387	0.000843882	PDE4B/NOS1AP/ANK2/CAMK2D/PDE4D/AKAP9/CTNNA3/ATP2A2	8
GO:0001667	ameboidal-type cell migration	27/431	306/12196	1.15387e-05	0.00100387	0.000843882	ERBB4/MEF2C/AKAP12/NRP1/SMURF2/AKT3/RHOB/CLASP1/ZEB2/FOXP1/MCC/SEMA6A/FGF1/SPARC/PTN/TMSB4X/ANGPT1/PIK3C2A/APPL2/STARD13/RGCC/HIF1A/SEMA6D/RAB11A/PDXDC1/PTPRM/APOE	27
GO:0010632	regulation of epithelial cell migration	19/431	176/12196	1.46706e-05	0.00124918	0.00105011	MEF2C/NRP1/AKT3/RHOB/CLASP1/FOXP1/MCC/FGF1/SPARC/PTN/TMSB4X/ANGPT1/PIK3C2A/STARD13/RGCC/HIF1A/RAB11A/PTPRM/APOE	19
GO:0048167	regulation of synaptic plasticity	18/431	162/12196	1.65714e-05	0.00138164	0.00116145	HRH1/MEF2C/TNR/NLGN1/GRID2/MAP1B/GRIA1/ADCY1/PTN/GRM5/FGF14/SIPA1L1/UNC13C/RAB11A/SHISA6/SNAP25/APOE/S100B	18
GO:0051962	positive regulation of nervous system development	34/431	444/12196	1.85342e-05	0.00151376	0.00127251	BRINP2/NRXN1/EPHB1/MEF2C/EFNA5/GLI3/NRP1/FOXG1/FLRT2/ITSN1/LRRC7/NEGR1/ZEB2/CTNNB1/NLGN1/HES1/ADGRL3/SCARB2/GRID2/MAP1B/SEMA6A/TUBB2B/MAGI2/PTN/FZD3/PTPRD/HIF1A/TCF12/RAB11A/NDRG4/ASIC2/APOE/TIAM1/S100B	34
GO:0050890	cognition	22/431	233/12196	2.67042e-05	0.0021374	0.00179677	NRXN1/SLC1A4/HRH1/MEF2C/PLCB1/TNR/CHL1/CAMK4/GRIA1/ATXN1/ADCY1/PTN/GRM5/HIF1A/NRXN3/NDRG4/PPP1R1B/SNAP25/INSR/APOE/NLGN4Y/S100B	22
GO:0001525	angiogenesis	29/431	360/12196	3.07715e-05	0.00235637	0.00198084	DDAH1/F3/EPHB1/ARHGAP24/PDE3B/NRP1/RORA/AKT3/RHOB/MEIS1/CALCRL/CTNNB1/COL8A1/SEMA6A/FGF1/SPARC/THSD7A/PTN/ANGPT1/PIK3C2A/FGFR2/ADIPOR2/APOLD1/STARD13/RGCC/HIF1A/RNF213/ACTG1/PTPRM	29
GO:0006941	striated muscle contraction	15/431	124/12196	3.07742e-05	0.00235637	0.00198084	SGCD/PDE4B/NOS1AP/ANK2/CAMK2D/PDE5A/PDE4D/KCNN2/AKAP9/DMD/ADRA1A/CTNNA3/ATP2A2/CALM1/MAP2K6	15
GO:0086003	cardiac muscle cell contraction	10/431	58/12196	3.12063e-05	0.00235637	0.00198084	SGCD/PDE4B/NOS1AP/ANK2/CAMK2D/PDE4D/KCNN2/AKAP9/CTNNA3/ATP2A2	10
GO:0007611	learning or memory	20/431	203/12196	3.37034e-05	0.0024978	0.00209973	NRXN1/HRH1/MEF2C/PLCB1/TNR/CAMK4/GRIA1/ATXN1/ADCY1/PTN/GRM5/HIF1A/NRXN3/NDRG4/PPP1R1B/SNAP25/INSR/APOE/NLGN4Y/S100B	20
GO:0097104	postsynaptic membrane assembly	5/431	12/12196	3.47253e-05	0.00252674	0.00212406	NRXN1/NLGN1/MAGI2/LRP4/NLGN4Y	5
GO:0007423	sensory organ development	31/431	401/12196	3.63738e-05	0.00259942	0.00218516	MERTK/GPD2/EPHB1/INTU/ADGRV1/GLI3/EYA1/RORB/LHX2/NRP1/STOX1/FOXG1/BCAR3/MEIS1/ZEB2/THRB/CTNNB1/MITF/COL8A1/ZIC1/HES1/SPARC/PTN/FZD3/PBX3/CRYAB/FGFR2/LIN7A/HIF1A/MAX/PTPRM	31
GO:0032970	regulation of actin filament-based process	26/431	310/12196	4.02529e-05	0.00281113	0.00236313	CTNNA2/MEF2C/EFNA5/NRP1/ADD3/PDE4B/NOS1AP/RHOB/PLEKHH2/CLASP1/ANK2/CAMK2D/PDE4D/AKAP9/TMSB4X/GPM6B/TENM1/GSN/SVIL/CTNNA3/ATP2A2/RGCC/PPM1E/CDC42EP4/ACTG1/PREX1	26
GO:0070296	sarcoplasmic reticulum calcium ion transport	7/431	28/12196	4.0741e-05	0.00281113	0.00236313	ANK2/CAMK2D/PDE4D/DMD/ATP2A2/AKAP6/CALM1	7
GO:0001941	postsynaptic membrane organization	8/431	38/12196	4.38372e-05	0.0029735	0.00249962	NRXN1/NLGN1/MAGI2/PTN/LRP4/SHISA6/APOE/NLGN4Y	8
GO:0099068	postsynapse assembly	7/431	29/12196	5.20851e-05	0.00337367	0.00283601	NRXN1/NLGN1/GRID2/MAGI2/PTPRD/LRP4/NLGN4Y	7
GO:0002009	morphogenesis of an epithelium	31/431	409/12196	5.28966e-05	0.00337367	0.00283601	ARHGAP24/INTU/MEF2C/GLI3/CYP7B1/EYA1/LHX2/NRP1/STOX1/SMURF2/RHOB/CLASP1/ZEB2/CTNNB1/FOXP1/HES1/FGF1/ID4/ACTB/MAGI2/FZD3/PTCH1/FGFR2/STARD13/GPC6/HIF1A/NDRG4/ACTG1/GREB1L/MIB1/TIAM1	31
GO:0007507	heart development	32/431	429/12196	5.45265e-05	0.00337367	0.00283601	ERBB4/MEF2C/SGCD/GLI3/EYA1/NRP1/BICC1/FLRT2/MEIS1/CALCRL/KAT2B/CTNNB1/HES1/PDLIM5/ANK2/PDLIM3/SPARC/PTN/ADRA1A/ZFPM2/PTCH1/WDR11/FGFR2/ADIPOR2/ARID2/AKAP6/HIF1A/NDRG4/GREB1L/MIB1/SMAD2/INSR	32
GO:0022898	regulation of transmembrane transporter activity	20/431	210/12196	5.46696e-05	0.00337367	0.00283601	STIM2/MEF2C/PDE4B/LRRC7/NOS1AP/NLGN1/ANK2/CAMK2D/PDE4D/GRIA1/ACTB/AKAP9/TMSB4X/DMD/GRM5/GRIA4/FGF14/AKAP6/CALM1/SHISA6	20
GO:0003159	morphogenesis of an endothelium	5/431	13/12196	5.47947e-05	0.00337367	0.00283601	RHOB/CTNNB1/FOXP1/FGF1/STARD13	5
GO:0061154	endothelial tube morphogenesis	5/431	13/12196	5.47947e-05	0.00337367	0.00283601	RHOB/CTNNB1/FOXP1/FGF1/STARD13	5
GO:0055017	cardiac muscle tissue growth	10/431	62/12196	5.66806e-05	0.00343691	0.00288918	ERBB4/MEF2C/MEIS1/PDLIM5/ADRA1A/ZFPM2/FGFR2/ARID2/AKAP6/NDRG4	10
GO:0006897	endocytosis	33/431	451/12196	6.07764e-05	0.00360984	0.00303455	DNM3/MEGF10/STON2/ITSN1/FNBP1L/RABGAP1L/CALCRL/TMEM108/TF/NLGN1/SCARB2/ANK2/SPARC/GRIA1/ACTB/ELMO1/HIP1/MAGI2/ANGPT1/SH3GL2/ABCA1/GSN/PIK3C2A/LDLRAD3/LRP4/INPP5F/APPL2/ACTG1/MIB1/SNAP25/INSR/APOE/NLGN4Y	33
GO:0016049	cell growth	30/431	393/12196	6.13366e-05	0.00360984	0.00303455	ALCAM/EFNA5/KIAA0319/LHX2/NRP1/LGI1/RERG/CHPT1/ENO1/TNR/ZEB2/RAPH1/MAP2/CTNNB1/DCBLD2/TMEM108/PDLIM5/CAMK2D/MAP1B/SEMA6A/ADRA1A/SH3GL2/CRYAB/ADIPOR2/AKAP6/SEMA6D/RAB11A/CRLF3/APOE/TIAM1	30
GO:0043113	receptor clustering	9/431	51/12196	6.4285e-05	0.00372853	0.00313433	NRXN1/LRRC7/NLGN1/MAGI2/PTN/GSN/LRP4/SHISA6/APOE	9
GO:0006029	proteoglycan metabolic process	11/431	76/12196	6.8196e-05	0.00389886	0.00327751	HS2ST1/HS3ST5/CSGALNACT1/CHST11/NCAN/CTNNB1/SPOCK3/UST/SPOCK2/HS6ST3/XYLT1	11
GO:0009611	response to wounding	32/431	435/12196	7.10624e-05	0.00400552	0.00336717	F3/MERTK/ARHGAP24/KIAA0319/GLI3/GNA14/GNAQ/SLC1A2/NRP1/TNR/CSRP1/CLASP1/DCBLD2/DGKG/MAP1B/FGF1/SPARC/ACTB/PTN/ZFPM2/GSN/DGKZ/JMJD1C/INPP5F/FGFR2/ADIPOR2/HIF1A/MAX/ITPK1/ACTG1/SMAD2/APOE	32
GO:0051963	regulation of synapse assembly	12/431	90/12196	7.3334e-05	0.00407615	0.00342654	NRXN1/EPHB1/MEF2C/EFNA5/FLRT2/NLGN1/ADGRL3/GRID2/PDLIM5/PTPRD/GPC6/ASIC2	12
GO:0061351	neural precursor cell proliferation	14/431	119/12196	7.66775e-05	0.00420361	0.00353369	EPHB1/GLI3/LHX2/EMX2/FOXG1/RORA/ZEB2/CTNNB1/ID4/PTN/FZD3/FGFR2/APPL2/HIF1A	14
GO:0040013	negative regulation of locomotion	21/431	233/12196	7.99791e-05	0.00432536	0.00363604	ERBB4/MEF2C/NRP1/PLCB1/RHOB/CLASP1/MITF/SPOCK3/MCC/SEMA6A/MAGI2/PTN/ARID2/SRGAP1/STARD13/RGCC/LRCH1/SEMA6D/NDRG4/PTPRM/APOE	21
GO:0008015	blood circulation	28/431	361/12196	8.19337e-05	0.0043585	0.00366389	DDAH1/HRH1/SGCD/AKAP12/ASPH/PDE4B/NOS1AP/THRB/ANK2/CAMK2D/PDE5A/PDE4D/KCNN2/AKAP9/KCND2/DMD/ADRA1A/NCALD/ANGPT1/SH3GL2/PIK3C2A/CTNNA3/ATP2A2/CALM1/ASIC2/MAP2K6/PTPRM/APOE	28
GO:0055119	relaxation of cardiac muscle	5/431	14/12196	8.27701e-05	0.0043585	0.00366389	PDE4B/CAMK2D/PDE5A/PDE4D/ATP2A2	5
GO:0050770	regulation of axonogenesis	17/431	167/12196	8.65538e-05	0.00440395	0.0037021	EFNA5/KIAA0319/NRP1/TNR/ZEB2/MAP2/MAP1B/SEMA6A/TUBB2B/UST/LRP4/SIPA1L1/SEMA6D/RAB11A/LINGO1/APOE/TIAM1	17
GO:0010880	regulation of release of sequestered calcium ion into cytosol by sarcoplasmic reticulum	6/431	22/12196	8.66667e-05	0.00440395	0.0037021	ANK2/CAMK2D/PDE4D/DMD/AKAP6/CALM1	6
GO:0035249	synaptic transmission, glutamatergic	11/431	78/12196	8.69346e-05	0.00440395	0.0037021	NRXN1/SLC1A4/MEF2C/TNR/GRM7/NLGN1/GRID2/DGKZ/GRM5/GRIK4/UNC13C	11
GO:0001508	action potential	13/431	106/12196	8.95241e-05	0.00447844	0.00376472	GNA14/GNAQ/NOS1AP/ANK2/CAMK2D/KCNN2/AKAP9/KCND2/DMD/ADRA1A/CTNNA3/ATP2A2/AKAP6	13
GO:0032412	regulation of ion transmembrane transporter activity	19/431	202/12196	9.88101e-05	0.00486089	0.00408622	STIM2/MEF2C/PDE4B/LRRC7/NOS1AP/NLGN1/ANK2/CAMK2D/PDE4D/GRIA1/AKAP9/TMSB4X/DMD/GRM5/GRIA4/FGF14/AKAP6/CALM1/SHISA6	19
GO:0043269	regulation of ion transport	34/431	483/12196	0.000100785	0.00486089	0.00408622	STIM2/MEF2C/NKAIN3/KCNQ3/PDE4B/LRRC7/NOS1AP/CACNA1E/GRM7/CTNNB1/TF/NLGN1/ANK2/CAMK2D/PDE4D/KCNN2/GRIA1/AKAP9/KCND2/DPP6/TMSB4X/GPM6B/DMD/GRM5/GRIA4/NALCN/FGF14/AKAP6/CALM1/SHISA6/ASIC2/MAP2K6/KCNJ16/APOE	34
GO:1990138	neuron projection extension	16/431	153/12196	0.000101038	0.00486089	0.00408622	ALCAM/KIAA0319/LHX2/NRP1/TNR/RAPH1/MAP2/CTNNB1/TMEM108/MAP1B/SEMA6A/SH3GL2/SEMA6D/RAB11A/APOE/TIAM1	16
GO:0051271	negative regulation of cellular component movement	21/431	237/12196	0.000102028	0.00486089	0.00408622	ERBB4/MEF2C/NRP1/PLCB1/RHOB/CLASP1/MITF/SPOCK3/MCC/SEMA6A/MAGI2/PTN/ARID2/SRGAP1/STARD13/RGCC/LRCH1/SEMA6D/NDRG4/PTPRM/APOE	21
GO:0032409	regulation of transporter activity	20/431	220/12196	0.000104637	0.00492654	0.00414141	STIM2/MEF2C/PDE4B/LRRC7/NOS1AP/NLGN1/ANK2/CAMK2D/PDE4D/GRIA1/ACTB/AKAP9/TMSB4X/DMD/GRM5/GRIA4/FGF14/AKAP6/CALM1/SHISA6	20
GO:0090596	sensory organ morphogenesis	18/431	187/12196	0.000111689	0.00519744	0.00436913	EPHB1/INTU/GLI3/EYA1/RORB/STOX1/FOXG1/BCAR3/MEIS1/THRB/CTNNB1/COL8A1/ZIC1/PTN/FZD3/FGFR2/HIF1A/PTPRM	18
GO:0098901	regulation of cardiac muscle cell action potential	6/431	23/12196	0.000113785	0.005203	0.00437381	NOS1AP/ANK2/CAMK2D/AKAP9/CTNNA3/ATP2A2	6
GO:0034765	regulation of ion transmembrane transport	27/431	349/12196	0.000114409	0.005203	0.00437381	STIM2/MEF2C/KCNQ3/PDE4B/LRRC7/NOS1AP/CACNA1E/NLGN1/ANK2/CAMK2D/PDE4D/KCNN2/GRIA1/AKAP9/KCND2/DPP6/TMSB4X/DMD/GRM5/GRIA4/NALCN/FGF14/AKAP6/CALM1/SHISA6/ASIC2/KCNJ16	27
GO:0033002	muscle cell proliferation	15/431	139/12196	0.000116185	0.0052244	0.0043918	ERBB4/EPHB1/MEF2C/MEGF10/MEIS1/CALCRL/CTNNB1/FOXP1/ZFPM2/ANGPT1/SF1/FGFR2/ARID2/NDRG2/NDRG4	15
GO:0099175	regulation of postsynapse organization	12/431	95/12196	0.000124803	0.00546	0.00458985	DNM3/NRXN1/NLGN1/GRID2/PDLIM5/PTN/PTPRD/LRP4/SIPA1L1/SHISA6/APOE/TIAM1	12
GO:0010631	epithelial cell migration	20/431	223/12196	0.000125998	0.00546	0.00458985	MEF2C/NRP1/AKT3/RHOB/CLASP1/ZEB2/FOXP1/MCC/FGF1/SPARC/PTN/TMSB4X/ANGPT1/PIK3C2A/STARD13/RGCC/HIF1A/RAB11A/PTPRM/APOE	20
GO:0090132	epithelium migration	20/431	223/12196	0.000125998	0.00546	0.00458985	MEF2C/NRP1/AKT3/RHOB/CLASP1/ZEB2/FOXP1/MCC/FGF1/SPARC/PTN/TMSB4X/ANGPT1/PIK3C2A/STARD13/RGCC/HIF1A/RAB11A/PTPRM/APOE	20
GO:0060419	heart growth	10/431	68/12196	0.000126882	0.00546	0.00458985	ERBB4/MEF2C/MEIS1/PDLIM5/ADRA1A/ZFPM2/FGFR2/ARID2/AKAP6/NDRG4	10
GO:0090130	tissue migration	20/431	224/12196	0.000133929	0.00564219	0.00474301	MEF2C/NRP1/AKT3/RHOB/CLASP1/ZEB2/FOXP1/MCC/FGF1/SPARC/PTN/TMSB4X/ANGPT1/PIK3C2A/STARD13/RGCC/HIF1A/RAB11A/PTPRM/APOE	20
GO:0021953	central nervous system neuron differentiation	15/431	141/12196	0.000136544	0.00564219	0.00474301	ERBB4/EPHB1/GLI3/UNC5D/NRP1/FOXG1/RORA/ZEB2/MAP2/CTNNB1/HES1/GRID2/ID4/PTCH1/FGFR2	15
GO:2000146	negative regulation of cell motility	19/431	207/12196	0.000136639	0.00564219	0.00474301	ERBB4/MEF2C/PLCB1/RHOB/CLASP1/MITF/SPOCK3/MCC/MAGI2/PTN/ARID2/SRGAP1/STARD13/RGCC/LRCH1/SEMA6D/NDRG4/PTPRM/APOE	19
GO:0051965	positive regulation of synapse assembly	9/431	56/12196	0.000136926	0.00564219	0.00474301	NRXN1/EPHB1/EFNA5/FLRT2/NLGN1/ADGRL3/GRID2/PTPRD/ASIC2	9
GO:1902414	protein localization to cell junction	12/431	96/12196	0.000138165	0.00564219	0.00474301	NRXN1/LGI1/LRRC7/NLGN1/ACTB/ADAM22/GPC6/RAB11A/SHISA6/ASIC2/ACTG1/SNAP25	12
GO:0001709	cell fate determination	6/431	24/12196	0.000147225	0.00573972	0.004825	MEF2C/POU6F2/FOXG1/CTNNB1/HES1/PTCH1	6
GO:0014808	release of sequestered calcium ion into cytosol by sarcoplasmic reticulum	6/431	24/12196	0.000147225	0.00573972	0.004825	ANK2/CAMK2D/PDE4D/DMD/AKAP6/CALM1	6
GO:1902692	regulation of neuroblast proliferation	6/431	24/12196	0.000147225	0.00573972	0.004825	GLI3/FOXG1/CTNNB1/PTN/FZD3/HIF1A	6
GO:1903514	release of sequestered calcium ion into cytosol by endoplasmic reticulum	6/431	24/12196	0.000147225	0.00573972	0.004825	ANK2/CAMK2D/PDE4D/DMD/AKAP6/CALM1	6
GO:0043542	endothelial cell migration	16/431	158/12196	0.000147724	0.00573972	0.004825	MEF2C/NRP1/AKT3/RHOB/FOXP1/FGF1/SPARC/PTN/TMSB4X/ANGPT1/PIK3C2A/STARD13/RGCC/HIF1A/PTPRM/APOE	16
GO:0048729	tissue morphogenesis	33/431	474/12196	0.000156881	0.00600687	0.00504957	ARHGAP24/INTU/MEF2C/GLI3/CYP7B1/EYA1/LHX2/NRP1/STOX1/SMURF2/RHOB/CLASP1/ZEB2/CTNNB1/FOXP1/HES1/FGF1/ID4/ACTB/MAGI2/FZD3/ZFPM2/PTCH1/FGFR2/STARD13/GPC6/HIF1A/NDRG4/ACTG1/GREB1L/MIB1/SMAD2/TIAM1	33
GO:0030166	proteoglycan biosynthetic process	9/431	57/12196	0.000157601	0.00600687	0.00504957	HS2ST1/HS3ST5/CSGALNACT1/CHST11/NCAN/CTNNB1/UST/HS6ST3/XYLT1	9
GO:0016358	dendrite development	20/431	227/12196	0.000160431	0.00605702	0.00509173	DNM3/CTNNA2/EPHB1/MEF2C/PHACTR1/KIAA0319/NRP1/ITSN1/MAP2/NLGN1/PDLIM5/MAP1B/PTN/CSMD3/PTPRD/LRP4/SIPA1L1/PREX1/APOE/TIAM1	20
GO:0050678	regulation of epithelial cell proliferation	20/431	228/12196	0.000170238	0.00631006	0.00530444	F3/INTU/MEF2C/CYP7B1/EYA1/NRP1/STOX1/AKT3/CTNNB1/HES1/MCC/FGF1/SPARC/PTN/PTCH1/FGFR2/RGCC/HIF1A/PTPRM/APOE	20
GO:0031290	retinal ganglion cell axon guidance	5/431	16/12196	0.000170304	0.00631006	0.00530444	ALCAM/EPHB1/EFNA5/NRP1/PTPRM	5
GO:0050673	epithelial cell proliferation	22/431	264/12196	0.000171863	0.00631006	0.00530444	F3/INTU/MEF2C/FGL1/CYP7B1/EYA1/NRP1/STOX1/AKT3/CTNNB1/COL8A1/HES1/MCC/FGF1/SPARC/PTN/PTCH1/FGFR2/RGCC/HIF1A/PTPRM/APOE	22
GO:0002027	regulation of heart rate	10/431	71/12196	0.000183353	0.00661061	0.00555709	NOS1AP/ANK2/CAMK2D/PDE4D/AKAP9/DMD/ADRA1A/CTNNA3/ATP2A2/CALM1	10
GO:0043535	regulation of blood vessel endothelial cell migration	10/431	71/12196	0.000183353	0.00661061	0.00555709	MEF2C/NRP1/AKT3/TMSB4X/ANGPT1/PIK3C2A/STARD13/RGCC/HIF1A/APOE	10
GO:0015012	heparan sulfate proteoglycan biosynthetic process	6/431	25/12196	0.000187992	0.00671734	0.00564682	HS2ST1/HS3ST5/CSGALNACT1/CTNNB1/HS6ST3/XYLT1	6
GO:0030336	negative regulation of cell migration	18/431	195/12196	0.000189902	0.00672555	0.00565371	ERBB4/MEF2C/PLCB1/RHOB/CLASP1/MITF/MCC/MAGI2/PTN/ARID2/SRGAP1/STARD13/RGCC/LRCH1/SEMA6D/NDRG4/PTPRM/APOE	18
GO:0090257	regulation of muscle system process	16/431	162/12196	0.000197647	0.00693844	0.00583268	ENO1/PDE4B/NOS1AP/PPP1R12B/CALCRL/ANK2/CAMK2D/PDE5A/PDE4D/AKAP9/DMD/ADRA1A/CTNNA3/ATP2A2/AKAP6/CALM1	16
GO:0060047	heart contraction	18/431	196/12196	0.000202446	0.00704513	0.00592236	SGCD/ASPH/PDE4B/NOS1AP/THRB/ANK2/CAMK2D/PDE5A/PDE4D/KCNN2/AKAP9/KCND2/DMD/ADRA1A/CTNNA3/ATP2A2/CALM1/MAP2K6	18
GO:0003013	circulatory system process	28/431	381/12196	0.000204351	0.00705011	0.00592655	DDAH1/HRH1/SGCD/AKAP12/ASPH/PDE4B/NOS1AP/THRB/ANK2/CAMK2D/PDE5A/PDE4D/KCNN2/AKAP9/KCND2/DMD/ADRA1A/NCALD/ANGPT1/SH3GL2/PIK3C2A/CTNNA3/ATP2A2/CALM1/ASIC2/MAP2K6/PTPRM/APOE	28
GO:0019932	second-messenger-mediated signaling	23/431	286/12196	0.000208074	0.00711721	0.00598296	DDAH1/HRH1/SGCD/GNAQ/PDE3B/NOS1AP/CALCRL/ADGRL3/ANK2/CAMK2D/PDE5A/PDE4D/ADCY1/DMD/ADRA1A/NCALD/ABCA1/GRM5/MCU/ATP2A2/AKAP6/CALM1/APOE	23
GO:0009880	embryonic pattern specification	8/431	47/12196	0.000213362	0.00723623	0.00608301	ERBB4/NRP1/MEIS1/CTNNB1/PTCH1/FGFR2/PCSK6/SMAD2	8
GO:1903522	regulation of blood circulation	18/431	197/12196	0.000215709	0.00725436	0.00609825	HRH1/ASPH/PDE4B/NOS1AP/THRB/ANK2/CAMK2D/PDE5A/PDE4D/KCNN2/AKAP9/KCND2/DMD/ADRA1A/CTNNA3/ATP2A2/CALM1/ASIC2	18
GO:0071709	membrane assembly	7/431	36/12196	0.000224942	0.00750181	0.00630626	NRXN1/RFTN1/NLGN1/MAGI2/PTPRD/LRP4/NLGN4Y	7
GO:1901019	regulation of calcium ion transmembrane transporter activity	10/431	73/12196	0.00023169	0.00766302	0.00644178	STIM2/PDE4B/NOS1AP/ANK2/CAMK2D/PDE4D/DMD/FGF14/AKAP6/CALM1	10
GO:0099560	synaptic membrane adhesion	6/431	26/12196	0.00023717	0.00777995	0.00654008	NRXN1/EFNA5/NTNG1/NLGN1/PTPRD/GPC6	6
GO:0007405	neuroblast proliferation	8/431	48/12196	0.000248249	0.00807719	0.00678994	GLI3/FOXG1/CTNNB1/ID4/PTN/FZD3/FGFR2/HIF1A	8
GO:0003002	regionalization	19/431	217/12196	0.000252138	0.00813755	0.00684069	INTU/MEF2C/GLI3/LHX2/NRP1/EMX2/FOXG1/SSBP3/ZEB2/CTNNB1/HES1/FGF1/PTCH1/PBX3/LRP4/FGFR2/PCSK6/MIB1/SMAD2	19
GO:0006024	glycosaminoglycan biosynthetic process	11/431	88/12196	0.00026065	0.00830982	0.0069855	HS2ST1/HS3ST5/CSGALNACT1/CHST11/GPC5/NCAN/ST3GAL6/UST/ANGPT1/GPC6/XYLT1	11
GO:1901888	regulation of cell junction assembly	16/431	166/12196	0.000261629	0.00830982	0.0069855	NRXN1/EPHB1/MEF2C/EFNA5/NRP1/FLRT2/CLASP1/NLGN1/ADGRL3/GRID2/PDLIM5/GPM6B/PTPRD/GPC6/ASIC2/ACTG1	16
GO:0097105	presynaptic membrane assembly	4/431	10/12196	0.00027263	0.00859106	0.00722192	NLGN1/PTPRD/LRP4/NLGN4Y	4
GO:0060562	epithelial tube morphogenesis	20/431	237/12196	0.000285114	0.00886087	0.00744874	MEF2C/GLI3/EYA1/LHX2/NRP1/STOX1/RHOB/ZEB2/CTNNB1/FOXP1/HES1/FGF1/FZD3/PTCH1/FGFR2/STARD13/HIF1A/NDRG4/GREB1L/MIB1	20
GO:0061333	renal tubule morphogenesis	8/431	49/12196	0.000287671	0.00886087	0.00744874	MEF2C/GLI3/EYA1/CTNNB1/HES1/FGF1/PTCH1/GREB1L	8
GO:0010771	negative regulation of cell morphogenesis involved in differentiation	11/431	89/12196	0.000288155	0.00886087	0.00744874	DNM3/EFNA5/KIAA0319/NRP1/TNR/MAP2/NLGN1/SEMA6A/LRP4/SEMA6D/LINGO1	11
GO:0007612	learning	13/431	119/12196	0.000290049	0.00886087	0.00744874	NRXN1/HRH1/TNR/ATXN1/PTN/GRM5/HIF1A/NRXN3/NDRG4/PPP1R1B/SNAP25/INSR/NLGN4Y	13
GO:0002052	positive regulation of neuroblast proliferation	5/431	18/12196	0.000315062	0.00947397	0.00796413	GLI3/FOXG1/CTNNB1/FZD3/HIF1A	5
GO:0070252	actin-mediated cell contraction	11/431	90/12196	0.000318067	0.00947397	0.00796413	SGCD/PDE4B/NOS1AP/ANK2/CAMK2D/PDE4D/KCNN2/AKAP9/DMD/CTNNA3/ATP2A2	11
GO:0048645	animal organ formation	7/431	38/12196	0.000319964	0.00947397	0.00796413	MEF2C/GLI3/EYA1/CTNNB1/HES1/FGF1/FGFR2	7
GO:0060038	cardiac muscle cell proliferation	7/431	38/12196	0.000319964	0.00947397	0.00796413	ERBB4/MEF2C/MEIS1/ZFPM2/FGFR2/ARID2/NDRG4	7
GO:0010769	regulation of cell morphogenesis involved in differentiation	22/431	276/12196	0.000321954	0.00947397	0.00796413	DNM3/EFNA5/KIAA0319/NRP1/TNR/ZEB2/MAP2/NLGN1/PDLIM5/MAP1B/SEMA6A/TUBB2B/UST/PTPRD/LRP4/SIPA1L1/SEMA6D/RAB11A/LINGO1/PREX1/APOE/TIAM1	22
GO:0051272	positive regulation of cellular component movement	29/431	413/12196	0.000339954	0.00993064	0.00834802	F3/AKAP12/NRP1/SMURF2/NOS1AP/AKT3/RHOB/CLASP1/MAP2/FOXP1/TF/SEMA6A/FGF1/SPARC/TUBB2B/PTN/TMSB4X/ANGPT1/PIK3C2A/MALAT1/SPOCK2/MCU/HIF1A/SEMA6D/RAB11A/ACTG1/PREX1/INSR/TIAM1	29
GO:0003015	heart process	18/431	205/12196	0.000352086	0.0102105	0.00858327	SGCD/ASPH/PDE4B/NOS1AP/THRB/ANK2/CAMK2D/PDE5A/PDE4D/KCNN2/AKAP9/KCND2/DMD/ADRA1A/CTNNA3/ATP2A2/CALM1/MAP2K6	18
GO:0010595	positive regulation of endothelial cell migration	10/431	77/12196	0.000360777	0.0103017	0.00865996	NRP1/AKT3/RHOB/FOXP1/FGF1/SPARC/TMSB4X/ANGPT1/PIK3C2A/HIF1A	10
GO:0035418	protein localization to synapse	10/431	77/12196	0.000360777	0.0103017	0.00865996	NRXN1/LGI1/LRRC7/NLGN1/ADAM22/GPC6/RAB11A/SHISA6/ASIC2/SNAP25	10
GO:0022604	regulation of cell morphogenesis	30/431	435/12196	0.00036543	0.0103017	0.00865996	DNM3/FMNL2/MYO10/EFNA5/KIAA0319/NRP1/NTNG1/TNR/RHOB/ZEB2/MAP2/NLGN1/PDLIM5/MAP1B/SEMA6A/SPARC/TUBB2B/UST/PTN/PTPRD/LRP4/SIPA1L1/SEMA6D/RAB11A/LINGO1/CDC42EP4/PREX1/APOE/TIAM1/S100B	30
GO:0035633	maintenance of blood-brain barrier	6/431	28/12196	0.000365528	0.0103017	0.00865996	LAMA2/ACTB/DMD/ANGPT1/SH3GL2/ACTG1	6
GO:0060675	ureteric bud morphogenesis	7/431	39/12196	0.00037826	0.0105125	0.00883714	GLI3/EYA1/CTNNB1/HES1/FGF1/PTCH1/GREB1L	7
GO:0072171	mesonephric tubule morphogenesis	7/431	39/12196	0.00037826	0.0105125	0.00883714	GLI3/EYA1/CTNNB1/HES1/FGF1/PTCH1/GREB1L	7
GO:0097120	receptor localization to synapse	8/431	51/12196	0.00038188	0.0105399	0.00886016	LGI1/LRRC7/NLGN1/ADAM22/GPC6/RAB11A/SHISA6/SNAP25	8
GO:0003300	cardiac muscle hypertrophy	9/431	64/12196	0.000387874	0.0105597	0.00887681	MEF2C/PDLIM5/CAMK2D/PDE5A/ADRA1A/INPP5F/ATP2A2/AKAP6/TIAM1	9
GO:0099601	regulation of neurotransmitter receptor activity	9/431	64/12196	0.000387874	0.0105597	0.00887681	LYPD6/MEF2C/LRRC7/NLGN1/GRIA1/AKAP9/DLGAP2/GRIA4/SHISA6	9
GO:0010092	specification of animal organ identity	5/431	19/12196	0.000415266	0.0110573	0.00929514	MEF2C/GLI3/CTNNB1/FGF1/FGFR2	5
GO:0097090	presynaptic membrane organization	4/431	11/12196	0.000416498	0.0110573	0.00929514	NLGN1/PTPRD/LRP4/NLGN4Y	4
GO:1903909	regulation of receptor clustering	4/431	11/12196	0.000416498	0.0110573	0.00929514	PTN/GSN/LRP4/SHISA6	4
GO:0008016	regulation of heart contraction	16/431	173/12196	0.000417205	0.0110573	0.00929514	ASPH/PDE4B/NOS1AP/THRB/ANK2/CAMK2D/PDE5A/PDE4D/KCNN2/AKAP9/KCND2/DMD/ADRA1A/CTNNA3/ATP2A2/CALM1	16
GO:0006023	aminoglycan biosynthetic process	11/431	93/12196	0.000423929	0.0111429	0.00936704	HS2ST1/HS3ST5/CSGALNACT1/CHST11/GPC5/NCAN/ST3GAL6/UST/ANGPT1/GPC6/XYLT1	11
GO:0010720	positive regulation of cell development	30/431	439/12196	0.000426001	0.0111429	0.00936704	BRINP2/MEF2C/EFNA5/GLI3/NRP1/FOXG1/ITSN1/LRRC7/NEGR1/ZEB2/CTNNB1/NLGN1/HES1/SCARB2/PDE5A/MAP1B/SEMA6A/TUBB2B/MAGI2/PTN/FZD3/PTPRD/AKAP6/HIF1A/TCF12/RAB11A/NDRG4/PREX1/APOE/TIAM1	30
GO:2001222	regulation of neuron migration	7/431	40/12196	0.000444753	0.0115578	0.00971586	CTNNA2/ERBB4/PHACTR1/UNC5D/FLRT2/NTNG1/SEMA6A	7
GO:0007613	memory	11/431	94/12196	0.000465194	0.012011	0.0100968	HRH1/PLCB1/CAMK4/GRIA1/ATXN1/ADCY1/PTN/PPP1R1B/INSR/APOE/S100B	11
GO:0001657	ureteric bud development	9/431	66/12196	0.000489838	0.0124862	0.0104963	GLI3/EYA1/CTNNB1/HES1/FGF1/PTCH1/FGFR2/GREB1L/SMAD2	9
GO:0014897	striated muscle hypertrophy	9/431	66/12196	0.000489838	0.0124862	0.0104963	MEF2C/PDLIM5/CAMK2D/PDE5A/ADRA1A/INPP5F/ATP2A2/AKAP6/TIAM1	9
GO:0006898	receptor-mediated endocytosis	18/431	211/12196	0.000498552	0.0126279	0.0106154	DNM3/ITSN1/FNBP1L/CALCRL/TMEM108/TF/SCARB2/SPARC/GRIA1/HIP1/MAGI2/ANGPT1/SH3GL2/LDLRAD3/INPP5F/SNAP25/INSR/APOE	18
GO:0044091	membrane biogenesis	7/431	41/12196	0.000520251	0.0129715	0.0109042	NRXN1/RFTN1/NLGN1/MAGI2/PTPRD/LRP4/NLGN4Y	7
GO:0098900	regulation of action potential	7/431	41/12196	0.000520251	0.0129715	0.0109042	NOS1AP/ANK2/CAMK2D/AKAP9/ADRA1A/CTNNA3/ATP2A2	7
GO:0001505	regulation of neurotransmitter levels	17/431	194/12196	0.00052184	0.0129715	0.0109042	NRXN1/SLC6A11/MEF2C/MOXD1/SLC1A2/STXBP5L/NLGN1/ADCY1/CADPS2/GPM6B/ADRA1A/SLC38A1/LIN7A/ATP2A2/APBA2/UNC13C/SNAP25	17
GO:0030278	regulation of ossification	14/431	143/12196	0.000534185	0.0131447	0.0110499	INTU/RANBP3L/MEF2C/ADGRV1/GLI3/RORB/CTNNB1/ANKH/PTN/GPM6B/PTCH1/LRP4/FGFR2/HIF1A	14
GO:0010882	regulation of cardiac muscle contraction by calcium ion signaling	5/431	20/12196	0.00053775	0.0131447	0.0110499	ANK2/CAMK2D/DMD/ATP2A2/CALM1	5
GO:0030201	heparan sulfate proteoglycan metabolic process	6/431	30/12196	0.000542648	0.0131447	0.0110499	HS2ST1/HS3ST5/CSGALNACT1/CTNNB1/HS6ST3/XYLT1	6
GO:0030203	glycosaminoglycan metabolic process	13/431	127/12196	0.000547394	0.0131447	0.0110499	HS2ST1/HS3ST5/CSGALNACT1/CHST11/GPC5/NCAN/ST3GAL6/SPOCK3/UST/ANGPT1/SPOCK2/GPC6/XYLT1	13
GO:0072163	mesonephric epithelium development	9/431	67/12196	0.000548517	0.0131447	0.0110499	GLI3/EYA1/CTNNB1/HES1/FGF1/PTCH1/FGFR2/GREB1L/SMAD2	9
GO:0072164	mesonephric tubule development	9/431	67/12196	0.000548517	0.0131447	0.0110499	GLI3/EYA1/CTNNB1/HES1/FGF1/PTCH1/FGFR2/GREB1L/SMAD2	9
GO:0003151	outflow tract morphogenesis	8/431	54/12196	0.000568896	0.0135519	0.0113922	MEF2C/EYA1/NRP1/CTNNB1/HES1/ZFPM2/FGFR2/HIF1A	8
GO:0048675	axon extension	12/431	112/12196	0.000587684	0.0139166	0.0116988	ALCAM/KIAA0319/LHX2/NRP1/TNR/RAPH1/MAP2/MAP1B/SEMA6A/SEMA6D/RAB11A/APOE	12
GO:0007015	actin filament organization	25/431	347/12196	0.000594705	0.014	0.0117689	CTNNA2/PHACTR1/NRP1/ADD3/RHOB/PLEKHH2/CLASP1/ITGB5/TF/PDLIM3/MARCKS/ELMO1/HIP1/TMSB4X/DIAPH2/TENM1/GSN/SVIL/MCU/RGCC/GAS7/PPM1E/CDC42EP4/ACTG1/PREX1	25
GO:0099054	presynapse assembly	7/431	42/12196	0.000605607	0.0141733	0.0119146	NRXN1/NLGN1/PTPRD/LRP4/CNTN5/GPC6/NLGN4Y	7
GO:0014896	muscle hypertrophy	9/431	68/12196	0.000612834	0.0142591	0.0119867	MEF2C/PDLIM5/CAMK2D/PDE5A/ADRA1A/INPP5F/ATP2A2/AKAP6/TIAM1	9
GO:0048762	mesenchymal cell differentiation	15/431	162/12196	0.00061891	0.0143172	0.0120355	ERBB4/RANBP3L/MEF2C/NRP1/CLASP1/ZEB2/CTNNB1/HES1/SEMA6A/FGFR2/RGCC/HIF1A/SEMA6D/SMAD2/TIAM1	15
GO:0098742	cell-cell adhesion via plasma-membrane adhesion molecules	16/431	180/12196	0.000646603	0.0148719	0.0125018	NRXN1/ALCAM/ATP2C1/EFNA5/UNC5D/CADM1/NTNG1/NLGN1/ADGRL3/GRID2/CDH10/TENM1/PTPRD/FAT3/GPC6/PTPRM	16
GO:0030901	midbrain development	9/431	69/12196	0.000683191	0.0154993	0.0130292	CTNNB1/CCDC14/HES1/ACTB/FZD3/FGFR2/NDRG2/CALM1/CKB	9
GO:0030318	melanocyte differentiation	5/431	21/12196	0.000685499	0.0154993	0.0130292	MEF2C/GLI3/ZEB2/MITF/LRMDA	5
GO:0060314	regulation of ryanodine-sensitive calcium-release channel activity	5/431	21/12196	0.000685499	0.0154993	0.0130292	CAMK2D/PDE4D/DMD/AKAP6/CALM1	5
GO:0050769	positive regulation of neurogenesis	27/431	391/12196	0.000699227	0.0156886	0.0131884	BRINP2/MEF2C/EFNA5/GLI3/NRP1/FOXG1/ITSN1/LRRC7/NEGR1/ZEB2/CTNNB1/NLGN1/HES1/SCARB2/MAP1B/SEMA6A/TUBB2B/MAGI2/PTN/FZD3/PTPRD/HIF1A/TCF12/RAB11A/NDRG4/APOE/TIAM1	27
GO:1904888	cranial skeletal system development	7/431	43/12196	0.000701715	0.0156886	0.0131884	MEF2C/GLI3/CHST11/CTNNB1/FREM1/FGFR2/SMAD2	7
GO:0061061	muscle structure development	31/431	474/12196	0.000719026	0.0159321	0.013393	CTNNA2/ERBB4/EPHB1/RANBP3L/MEF2C/MEGF10/SGCD/RORA/PLCB1/OLFM2/CSRP1/MEIS1/PAX3/CTNNB1/HES1/PDLIM5/ANK2/PDLIM3/LAMA2/DMD/ADRA1A/ZFPM2/CRYAB/SVIL/FGFR2/ATP2A2/AKAP6/TCF12/ACTG1/SMTN/S100B	31
GO:0008285	negative regulation of cell population proliferation	32/431	495/12196	0.000720566	0.0159321	0.013393	DDAH1/ERBB4/EPHB1/INTU/MEF2C/GLI3/ASPH/RERG/MEIS1/KAT2B/CTNNB1/HES1/PDE5A/MCC/SPARC/MAGI2/PTN/SRPX/TENM1/ADRA1A/PTCH1/SF1/FGFR2/ARID2/APPL2/RGCC/MYO16/NDRG2/NDRG4/PTPRM/SMAD2/APOE	32
GO:0048593	camera-type eye morphogenesis	11/431	99/12196	0.000725397	0.0159449	0.0134038	EPHB1/GLI3/RORB/BCAR3/MEIS1/THRB/CTNNB1/COL8A1/PTN/HIF1A/PTPRM	11
GO:1901890	positive regulation of cell junction assembly	10/431	84/12196	0.000729117	0.0159449	0.0134038	NRXN1/EPHB1/EFNA5/NRP1/FLRT2/NLGN1/ADGRL3/GRID2/PTPRD/ASIC2	10
GO:0010634	positive regulation of epithelial cell migration	12/431	115/12196	0.000746057	0.016139	0.013567	NRP1/AKT3/RHOB/CLASP1/FOXP1/FGF1/SPARC/TMSB4X/ANGPT1/PIK3C2A/HIF1A/RAB11A	12
GO:0030048	actin filament-based movement	12/431	115/12196	0.000746057	0.016139	0.013567	SGCD/PDE4B/FNBP1L/NOS1AP/ANK2/CAMK2D/PDE4D/KCNN2/AKAP9/DMD/CTNNA3/ATP2A2	12
GO:0001823	mesonephros development	9/431	70/12196	0.000760005	0.0161784	0.0136001	GLI3/EYA1/CTNNB1/HES1/FGF1/PTCH1/FGFR2/GREB1L/SMAD2	9
GO:0036465	synaptic vesicle recycling	9/431	70/12196	0.000760005	0.0161784	0.0136001	DNM3/STON2/ITSN1/NLGN1/ACTB/SH3GL2/FGF14/ACTG1/NLGN4Y	9
GO:0048706	embryonic skeletal system development	9/431	70/12196	0.000760005	0.0161784	0.0136001	MEF2C/GLI3/EYA1/CHST11/CTNNB1/KIAA1217/FGFR2/XYLT1/SMAD2	9
GO:0045807	positive regulation of endocytosis	10/431	85/12196	0.00080086	0.0169579	0.0142554	ITSN1/TF/NLGN1/HIP1/MAGI2/ANGPT1/APPL2/MIB1/INSR/APOE	10
GO:0072073	kidney epithelium development	11/431	101/12196	0.000858808	0.0180892	0.0152064	MEF2C/GLI3/EYA1/CTNNB1/HES1/FGF1/MAGI2/PTCH1/FGFR2/GREB1L/SMAD2	11
GO:0060078	regulation of postsynaptic membrane potential	12/431	117/12196	0.000870322	0.0182358	0.0153296	NRXN1/MEF2C/TMEM108/NLGN1/GABRG1/GRID2/GRIA1/KCND2/GRM5/GRIK4/FGF14/GABRG3	12
GO:1904062	regulation of cation transmembrane transport	20/431	259/12196	0.000886216	0.0184721	0.0155282	STIM2/MEF2C/PDE4B/LRRC7/NOS1AP/NLGN1/ANK2/CAMK2D/PDE4D/KCNN2/GRIA1/AKAP9/DPP6/TMSB4X/DMD/GRIA4/FGF14/AKAP6/CALM1/SHISA6	20
GO:0043010	camera-type eye development	19/431	241/12196	0.000924466	0.0188921	0.0158813	MERTK/GPD2/EPHB1/GLI3/RORB/LHX2/NRP1/BCAR3/MEIS1/ZEB2/THRB/CTNNB1/MITF/COL8A1/PTN/CRYAB/HIF1A/MAX/PTPRM	19
GO:0007157	heterophilic cell-cell adhesion via plasma membrane cell adhesion molecules	6/431	33/12196	0.000925461	0.0188921	0.0158813	ALCAM/CADM1/NLGN1/GRID2/TENM1/PTPRD	6
GO:0043114	regulation of vascular permeability	6/431	33/12196	0.000925461	0.0188921	0.0158813	DDAH1/HRH1/AKAP12/ANGPT1/SH3GL2/APOE	6
GO:0072078	nephron tubule morphogenesis	7/431	45/12196	0.000929972	0.0188921	0.0158813	GLI3/EYA1/CTNNB1/HES1/FGF1/PTCH1/GREB1L	7
GO:0099172	presynapse organization	7/431	45/12196	0.000929972	0.0188921	0.0158813	NRXN1/NLGN1/PTPRD/LRP4/CNTN5/GPC6/NLGN4Y	7
GO:0072009	nephron epithelium development	9/431	72/12196	0.000934767	0.0188936	0.0158826	MEF2C/GLI3/EYA1/CTNNB1/HES1/FGF1/MAGI2/PTCH1/GREB1L	9
GO:0051668	localization within membrane	10/431	87/12196	0.000961806	0.0193066	0.0162297	NRXN1/LRRC7/RFTN1/NLGN1/MAGI2/PTN/GSN/LRP4/SHISA6/APOE	10
GO:0043547	positive regulation of GTPase activity	23/431	319/12196	0.000964847	0.0193066	0.0162297	ASAP2/ARHGAP24/RANBP3L/STXBP5/GNAQ/ARHGEF12/NRP1/PLCB1/BCAR3/RABGAP1L/AGAP1/ARHGAP31/STXBP5L/RGS12/TBC1D1/ALDH1A1/USP6NL/SRGAP1/STARD13/SIPA1L1/RGS6/PREX1/TIAM1	23
GO:0006836	neurotransmitter transport	16/431	188/12196	0.00103331	0.0203044	0.0170685	NRXN1/SLC6A11/MEF2C/SLC1A2/STXBP5L/NLGN1/ADCY1/CADPS2/GPM6B/ADRA1A/SLC38A1/LIN7A/ATP2A2/APBA2/UNC13C/SNAP25	16
GO:0009953	dorsal/ventral pattern formation	8/431	59/12196	0.00103963	0.0203044	0.0170685	INTU/GLI3/LHX2/FOXG1/CTNNB1/PTCH1/LRP4/SMAD2	8
GO:0048488	synaptic vesicle endocytosis	8/431	59/12196	0.00103963	0.0203044	0.0170685	DNM3/STON2/ITSN1/NLGN1/ACTB/SH3GL2/ACTG1/NLGN4Y	8
GO:0140238	presynaptic endocytosis	8/431	59/12196	0.00103963	0.0203044	0.0170685	DNM3/STON2/ITSN1/NLGN1/ACTB/SH3GL2/ACTG1/NLGN4Y	8
GO:0045165	cell fate commitment	14/431	153/12196	0.00104515	0.0203044	0.0170685	ERBB4/MEF2C/POU6F2/GLI3/EYA1/NRP1/FOXG1/RORA/CTNNB1/MITF/HES1/PTCH1/FGFR2/SMAD2	14
GO:0060627	regulation of vesicle-mediated transport	29/431	443/12196	0.00104515	0.0203044	0.0170685	DNM3/NRXN1/MERTK/STXBP5/NRP1/STON2/ITSN1/CLASP1/STXBP5L/TF/NLGN1/ADCY1/HIP1/MAGI2/CADPS2/ADRA1A/ANGPT1/SH3GL2/INPP5F/C2CD5/APPL2/ATP2A2/FGF14/APBA2/RAB11A/NDRG4/MIB1/INSR/APOE	29
GO:0031589	cell-substrate adhesion	21/431	282/12196	0.00105771	0.020379	0.0171312	MERTK/EPHB1/EFNA5/NRP1/COL5A3/NTNG1/ANTXR1/CLASP1/SNED1/CTNNB1/COL8A1/ITGB5/PTN/GPM6B/ANGPT1/FREM1/MEGF9/SPOCK2/ACTG1/PREX1/TIAM1	21
GO:0072088	nephron epithelium morphogenesis	7/431	46/12196	0.00106412	0.020379	0.0171312	GLI3/EYA1/CTNNB1/HES1/FGF1/PTCH1/GREB1L	7
GO:0040019	positive regulation of embryonic development	5/431	23/12196	0.00106936	0.020379	0.0171312	STOX1/PLCB1/CLASP1/CTNNB1/HES1	5
GO:0090075	relaxation of muscle	5/431	23/12196	0.00106936	0.020379	0.0171312	PDE4B/CAMK2D/PDE5A/PDE4D/ATP2A2	5
GO:0001658	branching involved in ureteric bud morphogenesis	6/431	34/12196	0.00109076	0.0205906	0.0173091	GLI3/EYA1/CTNNB1/FGF1/PTCH1/GREB1L	6
GO:0030204	chondroitin sulfate metabolic process	6/431	34/12196	0.00109076	0.0205906	0.0173091	CSGALNACT1/CHST11/NCAN/SPOCK3/SPOCK2/XYLT1	6
GO:0010977	negative regulation of neuron projection development	13/431	137/12196	0.00111899	0.0210243	0.0176737	DNM3/KIAA0319/NRP1/TNR/MAP2/NLGN1/NR2F1/SEMA6A/LRP4/INPP5F/SEMA6D/LINGO1/APOE	13
GO:0043534	blood vessel endothelial cell migration	10/431	89/12196	0.00114835	0.0214752	0.0180527	MEF2C/NRP1/AKT3/TMSB4X/ANGPT1/PIK3C2A/STARD13/RGCC/HIF1A/APOE	10
GO:0043116	negative regulation of vascular permeability	4/431	14/12196	0.00116106	0.0215532	0.0181183	DDAH1/AKAP12/ANGPT1/SH3GL2	4
GO:0086001	cardiac muscle cell action potential	8/431	60/12196	0.00116329	0.0215532	0.0181183	NOS1AP/ANK2/CAMK2D/KCNN2/AKAP9/DMD/CTNNA3/ATP2A2	8
GO:0006022	aminoglycan metabolic process	13/431	138/12196	0.00119672	0.0220703	0.018553	HS2ST1/HS3ST5/CSGALNACT1/CHST11/GPC5/NCAN/ST3GAL6/SPOCK3/UST/ANGPT1/SPOCK2/GPC6/XYLT1	13
GO:0060485	mesenchyme development	16/431	191/12196	0.00122185	0.0224106	0.0188391	ERBB4/RANBP3L/MEF2C/NRP1/CLASP1/ZEB2/CTNNB1/HES1/SEMA6A/ZFPM2/FGFR2/RGCC/HIF1A/SEMA6D/SMAD2/TIAM1	16
GO:0040017	positive regulation of locomotion	27/431	406/12196	0.00122637	0.0224106	0.0188391	F3/AKAP12/NRP1/SMURF2/AKT3/RHOB/CLASP1/FOXP1/TF/SEMA6A/FGF1/SPARC/TUBB2B/PTN/TMSB4X/ANGPT1/PIK3C2A/MALAT1/SPOCK2/MCU/HIF1A/SEMA6D/RAB11A/ACTG1/PREX1/INSR/TIAM1	27
GO:0048638	regulation of developmental growth	20/431	267/12196	0.0012863	0.0233989	0.0196699	ERBB4/MEF2C/EFNA5/KIAA0319/NRP1/PLCB1/TNR/MEIS1/MAP2/MAP1B/SEMA6A/ZFPM2/PTCH1/FGFR2/AKAP6/SEMA6D/RAB11A/FTO/INSR/APOE	20
GO:0072080	nephron tubule development	8/431	61/12196	0.0012984	0.0235123	0.0197652	MEF2C/GLI3/EYA1/CTNNB1/HES1/FGF1/PTCH1/GREB1L	8
GO:0035235	ionotropic glutamate receptor signaling pathway	5/431	24/12196	0.00131203	0.0235459	0.0197934	GRID2/GRIA1/GRIA4/GRIK4/TIAM1	5
GO:0055023	positive regulation of cardiac muscle tissue growth	5/431	24/12196	0.00131203	0.0235459	0.0197934	ERBB4/MEF2C/ZFPM2/FGFR2/AKAP6	5
GO:0042060	wound healing	24/431	347/12196	0.00133667	0.023881	0.0200751	F3/MERTK/ARHGAP24/GLI3/GNA14/GNAQ/CSRP1/CLASP1/DCBLD2/DGKG/FGF1/SPARC/ACTB/ZFPM2/GSN/DGKZ/JMJD1C/FGFR2/ADIPOR2/HIF1A/ITPK1/ACTG1/SMAD2/APOE	24
GO:0055001	muscle cell development	12/431	123/12196	0.00135091	0.0240283	0.0201989	MEF2C/MEGF10/SGCD/CSRP1/HES1/PDLIM5/ANK2/DMD/ADRA1A/ATP2A2/AKAP6/ACTG1	12
GO:0048813	dendrite morphogenesis	13/431	140/12196	0.00136573	0.0241843	0.0203301	DNM3/CTNNA2/EPHB1/PHACTR1/NRP1/MAP2/NLGN1/PDLIM5/PTN/PTPRD/LRP4/SIPA1L1/TIAM1	13
GO:0072028	nephron morphogenesis	7/431	48/12196	0.00137771	0.024289	0.0204181	GLI3/EYA1/CTNNB1/HES1/FGF1/PTCH1/GREB1L	7
GO:0030534	adult behavior	11/431	107/12196	0.00138611	0.02433	0.0204525	NRXN1/OXR1/SLC1A2/CHL1/ZIC1/ADAM22/PBX3/INPP5F/NRXN3/PPP1R1B/LGI4	11
GO:0061005	cell differentiation involved in kidney development	6/431	36/12196	0.00148835	0.0260103	0.0218651	MEF2C/GLI3/CTNNB1/HES1/MAGI2/PTCH1	6
GO:1905114	cell surface receptor signaling pathway involved in cell-cell signaling	31/431	496/12196	0.00149613	0.0260327	0.0218839	NRXN1/LYPD6/MEF2C/GLI3/GNAQ/BICC1/GPC5/SMURF2/PLCB1/PPM1B/TCF7L1/ZEB2/CTNNB1/MITF/TMEM108/NLGN1/GRID2/MCC/MAGI2/FZD3/LRP4/FGFR2/UBC/AMER2/GPC6/NDRG2/CALM1/SHISA6/RNF213/APOE/TIAM1	31
GO:0090036	regulation of protein kinase C signaling	4/431	15/12196	0.00153942	0.02667	0.0224197	ADGRV1/AKAP12/DGKG/ADRA1A	4
GO:0061326	renal tubule development	8/431	63/12196	0.00160598	0.027539	0.0231502	MEF2C/GLI3/EYA1/CTNNB1/HES1/FGF1/PTCH1/GREB1L	8
GO:0031345	negative regulation of cell projection organization	14/431	160/12196	0.00160776	0.027539	0.0231502	DNM3/ARHGAP24/KIAA0319/NRP1/TNR/MAP2/NLGN1/NR2F1/SEMA6A/LRP4/INPP5F/SEMA6D/LINGO1/APOE	14
GO:0016202	regulation of striated muscle tissue development	10/431	93/12196	0.00161023	0.027539	0.0231502	ERBB4/EPHB1/MEF2C/MEGF10/MEIS1/CTNNB1/ZFPM2/FGFR2/AKAP6/S100B	10
GO:0048013	ephrin receptor signaling pathway	9/431	78/12196	0.00166287	0.0283183	0.0238053	EPHA6/EPHB1/EFNA5/ITSN1/ARHGEF28/ACTB/SIPA1L1/ACTG1/TIAM1	9
GO:0030850	prostate gland development	6/431	37/12196	0.00172433	0.0292406	0.0245806	GLI3/CYP7B1/CTNNB1/ID4/PTCH1/FGFR2	6
GO:0048634	regulation of muscle organ development	10/431	94/12196	0.00174654	0.0294922	0.0247921	ERBB4/EPHB1/MEF2C/MEGF10/MEIS1/CTNNB1/ZFPM2/FGFR2/AKAP6/S100B	10
GO:0048704	embryonic skeletal system morphogenesis	7/431	50/12196	0.00175918	0.0295312	0.0248249	MEF2C/GLI3/EYA1/CHST11/CTNNB1/FGFR2/SMAD2	7
GO:0050773	regulation of dendrite development	13/431	144/12196	0.00176361	0.0295312	0.0248249	DNM3/MEF2C/KIAA0319/ITSN1/NLGN1/PDLIM5/PTN/CSMD3/PTPRD/SIPA1L1/PREX1/APOE/TIAM1	13
GO:1902903	regulation of supramolecular fiber organization	21/431	294/12196	0.00177589	0.0295583	0.0248476	CTNNA2/MEF2C/SLC39A12/NRP1/ADD3/PLEKHH2/CLASP1/MAP2/MAP1B/AKAP9/TMSB4X/TENM1/GSN/CRYAB/SVIL/RGCC/PPM1E/CDC42EP4/ACTG1/PREX1/APOE	21
GO:0050771	negative regulation of axonogenesis	8/431	64/12196	0.00177999	0.0295583	0.0248476	KIAA0319/NRP1/TNR/MAP2/SEMA6A/LRP4/SEMA6D/LINGO1	8
GO:2000147	positive regulation of cell motility	26/431	397/12196	0.00186246	0.0307998	0.0258913	F3/AKAP12/NRP1/SMURF2/AKT3/RHOB/CLASP1/FOXP1/TF/SEMA6A/FGF1/SPARC/PTN/TMSB4X/ANGPT1/PIK3C2A/MALAT1/SPOCK2/MCU/HIF1A/SEMA6D/RAB11A/ACTG1/PREX1/INSR/TIAM1	26
GO:0050680	negative regulation of epithelial cell proliferation	10/431	95/12196	0.00189204	0.0310326	0.026087	INTU/MEF2C/MCC/SPARC/PTN/PTCH1/FGFR2/RGCC/PTPRM/APOE	10
GO:1901861	regulation of muscle tissue development	10/431	95/12196	0.00189204	0.0310326	0.026087	ERBB4/EPHB1/MEF2C/MEGF10/MEIS1/CTNNB1/ZFPM2/FGFR2/AKAP6/S100B	10
GO:0140058	neuron projection arborization	5/431	26/12196	0.00191586	0.031295	0.0263076	PHACTR1/NRP1/NTNG1/NLGN1/PTN	5
GO:0014033	neural crest cell differentiation	8/431	65/12196	0.00196857	0.0319487	0.0268571	ERBB4/MEF2C/NRP1/ZEB2/HES1/SEMA6A/HIF1A/SEMA6D	8
GO:0050654	chondroitin sulfate proteoglycan metabolic process	6/431	38/12196	0.00198765	0.0319487	0.0268571	CSGALNACT1/CHST11/NCAN/SPOCK3/SPOCK2/XYLT1	6
GO:0010881	regulation of cardiac muscle contraction by regulation of the release of sequestered calcium ion	4/431	16/12196	0.0019958	0.0319487	0.0268571	ANK2/CAMK2D/DMD/CALM1	4
GO:0045822	negative regulation of heart contraction	4/431	16/12196	0.0019958	0.0319487	0.0268571	PDE5A/PDE4D/ADRA1A/ATP2A2	4
GO:0071625	vocalization behavior	4/431	16/12196	0.0019958	0.0319487	0.0268571	NRXN1/GLI3/NRXN3/NLGN4Y	4
GO:0018209	peptidyl-serine modification	19/431	258/12196	0.00204762	0.0326477	0.0274447	MAST4/STOX1/BCAR3/AKT3/GALNT13/PLCL1/CAMK2D/SPOCK3/PDE4D/CAMK4/STK32A/AKAP9/DMD/TENM1/ANGPT1/SPOCK2/DDIT4/INPP5F/RPS6KA5	19
GO:0001654	eye development	20/431	278/12196	0.00208139	0.0329238	0.0276768	MERTK/GPD2/EPHB1/GLI3/RORB/LHX2/NRP1/BCAR3/MEIS1/ZEB2/THRB/CTNNB1/MITF/COL8A1/PTN/PBX3/CRYAB/HIF1A/MAX/PTPRM	20
GO:0030198	extracellular matrix organization	20/431	278/12196	0.00208139	0.0329238	0.0276768	CSGALNACT1/FLRT2/ADAMTS17/COL5A3/NCAN/NTNG1/TNR/ANTXR1/CLASP1/COL8A1/ITGB5/SPARC/COL23A1/LAMA4/LAMA2/GPM6B/ADAMTSL1/SPOCK2/RGCC/ADAMTSL3	20
GO:0048562	embryonic organ morphogenesis	15/431	183/12196	0.00212814	0.0335308	0.028187	MEF2C/GLI3/EYA1/STOX1/CHST11/FOXG1/CTNNB1/ZIC1/HES1/FZD3/FGFR2/HIF1A/NDRG4/MIB1/SMAD2	15
GO:0043062	extracellular structure organization	20/431	279/12196	0.0021708	0.0340688	0.0286394	CSGALNACT1/FLRT2/ADAMTS17/COL5A3/NCAN/NTNG1/TNR/ANTXR1/CLASP1/COL8A1/ITGB5/SPARC/COL23A1/LAMA4/LAMA2/GPM6B/ADAMTSL1/SPOCK2/RGCC/ADAMTSL3	20
GO:0001755	neural crest cell migration	6/431	39/12196	0.00228027	0.0350218	0.0294404	ERBB4/NRP1/ZEB2/SEMA6A/HIF1A/SEMA6D	6
GO:0030517	negative regulation of axon extension	6/431	39/12196	0.00228027	0.0350218	0.0294404	KIAA0319/NRP1/TNR/MAP2/SEMA6A/SEMA6D	6
GO:1903539	protein localization to postsynaptic membrane	6/431	39/12196	0.00228027	0.0350218	0.0294404	LGI1/ADAM22/GPC6/RAB11A/SHISA6/SNAP25	6
GO:0001937	negative regulation of endothelial cell proliferation	5/431	27/12196	0.00228403	0.0350218	0.0294404	MEF2C/SPARC/RGCC/PTPRM/APOE	5
GO:0050931	pigment cell differentiation	5/431	27/12196	0.00228403	0.0350218	0.0294404	MEF2C/GLI3/ZEB2/MITF/LRMDA	5
GO:0060421	positive regulation of heart growth	5/431	27/12196	0.00228403	0.0350218	0.0294404	ERBB4/MEF2C/ZFPM2/FGFR2/AKAP6	5
GO:0150063	visual system development	20/431	281/12196	0.0023594	0.0360394	0.0302959	MERTK/GPD2/EPHB1/GLI3/RORB/LHX2/NRP1/BCAR3/MEIS1/ZEB2/THRB/CTNNB1/MITF/COL8A1/PTN/PBX3/CRYAB/HIF1A/MAX/PTPRM	20
GO:2000177	regulation of neural precursor cell proliferation	8/431	67/12196	0.00239274	0.0364096	0.0306071	GLI3/LHX2/FOXG1/CTNNB1/PTN/FZD3/APPL2/HIF1A	8
GO:0043087	regulation of GTPase activity	25/431	384/12196	0.00244954	0.0371327	0.031215	ASAP2/ARHGAP24/RANBP3L/EFNA5/STXBP5/GNAQ/ARHGEF12/NRP1/PLCB1/BCAR3/RABGAP1L/AGAP1/ARHGAP31/STXBP5L/RGS12/TBC1D1/ALDH1A1/USP6NL/SRGAP1/STARD13/LRCH1/SIPA1L1/RGS6/PREX1/TIAM1	25
GO:0060914	heart formation	4/431	17/12196	0.0025378	0.0380384	0.0319763	MEF2C/EYA1/CTNNB1/HES1	4
GO:0097503	sialylation	4/431	17/12196	0.0025378	0.0380384	0.0319763	ST6GALNAC5/ST6GALNAC3/ST3GAL6/ST8SIA1	4
GO:1901018	positive regulation of potassium ion transmembrane transporter activity	4/431	17/12196	0.0025378	0.0380384	0.0319763	NOS1AP/ANK2/AKAP9/AKAP6	4
GO:0032414	positive regulation of ion transmembrane transporter activity	9/431	83/12196	0.00256764	0.0381677	0.032085	STIM2/NOS1AP/ANK2/AKAP9/TMSB4X/DMD/FGF14/AKAP6/CALM1	9
GO:0033135	regulation of peptidyl-serine phosphorylation	10/431	99/12196	0.00257503	0.0381677	0.032085	STOX1/BCAR3/PLCL1/PDE4D/AKAP9/DMD/TENM1/ANGPT1/DDIT4/INPP5F	10
GO:0061387	regulation of extent of cell growth	10/431	99/12196	0.00257503	0.0381677	0.032085	EFNA5/KIAA0319/NRP1/TNR/MAP2/MAP1B/SEMA6A/SEMA6D/RAB11A/APOE	10
GO:0048880	sensory system development	20/431	284/12196	0.0026681	0.0394013	0.033122	MERTK/GPD2/EPHB1/GLI3/RORB/LHX2/NRP1/BCAR3/MEIS1/ZEB2/THRB/CTNNB1/MITF/COL8A1/PTN/PBX3/CRYAB/HIF1A/MAX/PTPRM	20
GO:0034764	positive regulation of transmembrane transport	13/431	151/12196	0.00268879	0.0395608	0.0332561	STIM2/SLC1A2/NOS1AP/ANK2/AKAP9/TMSB4X/DMD/ADIPOR2/C2CD5/FGF14/AKAP6/CALM1/INSR	13
GO:0051491	positive regulation of filopodium assembly	5/431	28/12196	0.00270109	0.0395962	0.0332859	DNM3/NRP1/FNBP1L/NLGN1/TENM1	5
GO:2001259	positive regulation of cation channel activity	7/431	54/12196	0.00276397	0.0403605	0.0339283	STIM2/NOS1AP/ANK2/TMSB4X/FGF14/AKAP6/CALM1	7
GO:0072006	nephron development	10/431	100/12196	0.0027734	0.0403605	0.0339283	MEF2C/GLI3/EYA1/CTNNB1/HES1/FGF1/MAGI2/ANGPT1/PTCH1/GREB1L	10
GO:0001936	regulation of endothelial cell proliferation	9/431	84/12196	0.00278826	0.0404298	0.0339866	F3/MEF2C/NRP1/AKT3/SPARC/RGCC/HIF1A/PTPRM/APOE	9
GO:0010469	regulation of signaling receptor activity	11/431	117/12196	0.00283546	0.0408184	0.0343133	LYPD6/MEF2C/NRP1/LRRC7/NLGN1/PDE4D/GRIA1/AKAP9/DLGAP2/GRIA4/SHISA6	11
GO:0048592	eye morphogenesis	11/431	117/12196	0.00283546	0.0408184	0.0343133	EPHB1/GLI3/RORB/BCAR3/MEIS1/THRB/CTNNB1/COL8A1/PTN/HIF1A/PTPRM	11
GO:0045765	regulation of angiogenesis	16/431	208/12196	0.00292672	0.0419811	0.0352907	DDAH1/F3/PDE3B/NRP1/AKT3/RHOB/CTNNB1/SEMA6A/FGF1/SPARC/PTN/PIK3C2A/STARD13/RGCC/HIF1A/PTPRM	16
GO:0086065	cell communication involved in cardiac conduction	6/431	41/12196	0.00296142	0.0423272	0.0355816	ANK2/CAMK2D/PDE4D/KCNN2/CTNNA3/CALM1	6
GO:0070588	calcium ion transmembrane transport	17/431	228/12196	0.00303912	0.0432831	0.0363852	ATP2C1/STIM2/FAM155A/PDE4B/NOS1AP/CACNA1E/ANK2/CAMK2D/PDE4D/DMD/TRPM3/MCU/ATP2A2/NALCN/FGF14/AKAP6/CALM1	17
GO:0023061	signal release	25/431	391/12196	0.00310976	0.0439762	0.0369678	NRXN1/MEF2C/EFNA5/CADM1/ITSN1/CACNA1E/MYRIP/STXBP5L/NLGN1/ADCY1/CADPS2/ADRA1A/SYBU/ABCA1/MCU/LIN7A/ATP2A2/RGCC/HIF1A/APBA2/UNC13C/MAP2K6/SMAD2/SNAP25/TIAM1	25
GO:0090066	regulation of anatomical structure size	25/431	391/12196	0.00310976	0.0439762	0.0369678	CTNNA2/HRH1/EFNA5/KIAA0319/NRP1/ADD3/TNR/PLEKHH2/MAP2/MAP1B/SEMA6A/TMSB4X/TENM1/ADRA1A/GSN/LRRC8A/PIK3C2A/SVIL/SEMA6D/RAB11A/ASIC2/CDC42EP4/PTPRM/PREX1/APOE	25
GO:0021545	cranial nerve development	5/431	29/12196	0.00317063	0.0443979	0.0373223	EPHB1/GLI3/NRP1/CTNNB1/HES1	5
GO:0097106	postsynaptic density organization	5/431	29/12196	0.00317063	0.0443979	0.0373223	NRXN1/TMEM108/NLGN1/GRID2/PTPRD	5
GO:0007263	nitric oxide mediated signal transduction	4/431	18/12196	0.00317286	0.0443979	0.0373223	DDAH1/NOS1AP/PDE5A/APOE	4
GO:0016055	Wnt signaling pathway	26/431	413/12196	0.00319475	0.0445484	0.0374488	LYPD6/GLI3/GNAQ/BICC1/GPC5/SMURF2/PLCB1/PPM1B/TCF7L1/ZEB2/CTNNB1/MITF/MCC/MAGI2/FZD3/LRP4/FGFR2/UBC/AMER2/GPC6/NDRG2/CALM1/SHISA6/RNF213/APOE/TIAM1	26
GO:0048568	embryonic organ development	20/431	289/12196	0.00325791	0.0452713	0.0380565	MEF2C/GLI3/EYA1/STOX1/CHST11/FOXG1/CTNNB1/ZIC1/HES1/TUBB2B/FZD3/ZFPM2/PTCH1/PBX3/FGFR2/ARID2/HIF1A/NDRG4/MIB1/SMAD2	20
GO:0009100	glycoprotein metabolic process	22/431	330/12196	0.00328383	0.0454737	0.0382266	ST6GALNAC5/HS2ST1/HS3ST5/CSGALNACT1/TMTC2/CHST11/PLCB1/NCAN/ST6GALNAC3/GALNT13/CTNNB1/ST3GAL6/TET2/SPOCK3/GFPT2/UST/SPOCK2/ST8SIA1/HS6ST3/HIF1A/PCSK6/XYLT1	22
GO:0003007	heart morphogenesis	14/431	173/12196	0.00331992	0.0458121	0.0385111	MEF2C/EYA1/NRP1/FLRT2/CTNNB1/HES1/ZFPM2/PTCH1/FGFR2/ARID2/HIF1A/NDRG4/MIB1/INSR	14
GO:0051489	regulation of filopodium assembly	6/431	42/12196	0.00335406	0.0458121	0.0385111	DNM3/MYO10/NRP1/FNBP1L/NLGN1/TENM1	6
GO:0062237	protein localization to postsynapse	6/431	42/12196	0.00335406	0.0458121	0.0385111	LGI1/ADAM22/GPC6/RAB11A/SHISA6/SNAP25	6
GO:2000179	positive regulation of neural precursor cell proliferation	6/431	42/12196	0.00335406	0.0458121	0.0385111	GLI3/LHX2/FOXG1/CTNNB1/FZD3/HIF1A	6
GO:0043647	inositol phosphate metabolic process	7/431	56/12196	0.00340756	0.0462278	0.0388606	HRH1/INPP4B/PLCB1/INPP4A/PLCH1/CALM1/ITPK1	7
GO:0198738	cell-cell signaling by wnt	26/431	415/12196	0.0034076	0.0462278	0.0388606	LYPD6/GLI3/GNAQ/BICC1/GPC5/SMURF2/PLCB1/PPM1B/TCF7L1/ZEB2/CTNNB1/MITF/MCC/MAGI2/FZD3/LRP4/FGFR2/UBC/AMER2/GPC6/NDRG2/CALM1/SHISA6/RNF213/APOE/TIAM1	26
GO:0003158	endothelium development	9/431	87/12196	0.00354119	0.0477166	0.0401122	NRP1/RHOB/CTNNB1/FOXP1/PDE4D/FGF1/PTN/APOLD1/STARD13	9
GO:0030516	regulation of axon extension	9/431	87/12196	0.00354119	0.0477166	0.0401122	KIAA0319/NRP1/TNR/MAP2/MAP1B/SEMA6A/SEMA6D/RAB11A/APOE	9
GO:0009187	cyclic nucleotide metabolic process	5/431	30/12196	0.00369623	0.0493077	0.0414497	RORA/PDE4B/PDE5A/PDE4D/ADCY1	5
GO:0048641	regulation of skeletal muscle tissue development	5/431	30/12196	0.00369623	0.0493077	0.0414497	EPHB1/MEF2C/MEGF10/CTNNB1/S100B	5
GO:0048701	embryonic cranial skeleton morphogenesis	5/431	30/12196	0.00369623	0.0493077	0.0414497	MEF2C/GLI3/CHST11/FGFR2/SMAD2	5

## Sheet: GO terms cerebellum
ID	Description	GeneRatio	BgRatio	pvalue	p.adjust	qvalue	geneID	Count
GO:0043269	regulation of ion transport	32/271	483/12196	3.00772e-08	9.59161e-05	8.07018e-05	PDE4B/LRRC7/NOS1AP/CACNA1E/NLGN1/ANK2/PDE4D/KCNN2/GRIA1/AKAP9/KCND2/DPP6/DMD/GRM5/GRIA4/FGF14/AKAP6/CALM1/ASIC2/MAP2K6/KCNJ16/AGT/SLC8A1/DPP10/ATP8A1/PKD2/NKAIN2/UTRN/MAOB/NKAIN3/SYT9/SYT17	32
GO:0010975	regulation of neuron projection development	30/271	456/12196	9.82546e-08	0.000156667	0.000131816	LRRC7/NEGR1/NTNG1/TNR/ZEB2/MAP2/NLGN1/GRID2/PDLIM5/NR2F1/SEMA6A/UST/MAGI2/PTN/CSMD3/PTPRD/INPP5F/NDRG4/SNAP25/MACF1/AGT/ITGA6/PTPRG/DPYSL2/KANK1/NTRK2/GRIP1/PPFIA2/SYT17/EEF2K	30
GO:0034765	regulation of ion transmembrane transport	25/271	349/12196	2.51007e-07	0.000204478	0.000172044	PDE4B/LRRC7/NOS1AP/CACNA1E/NLGN1/ANK2/PDE4D/KCNN2/GRIA1/AKAP9/KCND2/DPP6/DMD/GRM5/GRIA4/FGF14/AKAP6/CALM1/ASIC2/KCNJ16/AGT/SLC8A1/DPP10/PKD2/UTRN	25
GO:0050808	synapse organization	26/271	374/12196	2.5648e-07	0.000204478	0.000172044	NTNG1/NOS1AP/TNR/TMEM108/NLGN1/ADGRL3/GRID2/PDLIM5/MAGI2/PTN/PTPRD/GRM5/CNTN5/GPC6/UNC13C/ASIC2/NLGN4Y/UTRN/CNKSR2/NTRK2/TNC/PPFIA2/FARP1/GPHN/FLRT2/EEF2K	26
GO:0061564	axon development	28/271	441/12196	5.56948e-07	0.000355221	0.000298876	NTNG1/TNR/ZEB2/RAPH1/MAP2/CHL1/SEMA6A/LAMA2/UST/PTN/FZD3/PTCH1/INPP5F/FGFR2/PTPRM/NCAM2/MACF1/DOCK7/PALLD/EZR/ANOS1/PLP1/DPYSL2/NTRK2/TNC/FLRT2/LAMA1/DOK5	28
GO:2000146	negative regulation of cell motility	18/271	207/12196	8.18899e-07	0.000435245	0.000366206	SPOCK3/MCC/MAGI2/PTN/STARD13/RGCC/LRCH1/NDRG4/PTPRM/PADI2/PTPRG/KANK1/NRG3/BMPR1A/NAV3/FRMD5/ADGRG1/PLCB1	18
GO:0040013	negative regulation of locomotion	19/271	233/12196	1.07578e-06	0.000443514	0.000373163	SPOCK3/MCC/SEMA6A/MAGI2/PTN/STARD13/RGCC/LRCH1/NDRG4/PTPRM/PADI2/PTPRG/KANK1/NRG3/BMPR1A/NAV3/FRMD5/ADGRG1/PLCB1	19
GO:0050768	negative regulation of neurogenesis	19/271	236/12196	1.305e-06	0.000443514	0.000373163	TNR/MEIS1/MAP2/THRB/NLGN1/NR2F1/SEMA6A/ID4/PTN/INPP5F/APPL2/ZNF536/PTPRG/DAAM2/KANK1/BRINP1/NRG3/BMPR1A/ADGRG1	19
GO:1904062	regulation of cation transmembrane transport	20/271	259/12196	1.31364e-06	0.000443514	0.000373163	PDE4B/LRRC7/NOS1AP/NLGN1/ANK2/PDE4D/KCNN2/GRIA1/AKAP9/DPP6/DMD/GRIA4/FGF14/AKAP6/CALM1/AGT/SLC8A1/DPP10/PKD2/UTRN	20
GO:0051271	negative regulation of cellular component movement	19/271	237/12196	1.39076e-06	0.000443514	0.000373163	SPOCK3/MCC/SEMA6A/MAGI2/PTN/STARD13/RGCC/LRCH1/NDRG4/PTPRM/PADI2/PTPRG/KANK1/NRG3/BMPR1A/NAV3/FRMD5/ADGRG1/PLCB1	19
GO:0034762	regulation of transmembrane transport	26/271	411/12196	1.54981e-06	0.000449303	0.000378034	PDE4B/LRRC7/NOS1AP/CACNA1E/NLGN1/ANK2/PDE4D/KCNN2/GRIA1/AKAP9/KCND2/DPP6/DMD/GRM5/GRIA4/APPL2/FGF14/AKAP6/CALM1/ASIC2/KCNJ16/AGT/SLC8A1/DPP10/PKD2/UTRN	26
GO:0055117	regulation of cardiac muscle contraction	9/271	56/12196	3.51256e-06	0.000933464	0.000785397	PDE4B/NOS1AP/ANK2/PDE5A/PDE4D/AKAP9/DMD/CALM1/SLC8A1	9
GO:0050804	modulation of chemical synaptic transmission	24/271	381/12196	4.2895e-06	0.000953889	0.000802583	NTNG1/TNR/TMEM108/NLGN1/GRID2/GRIA1/LAMA2/AKAP9/PTN/DLGAP2/DGKZ/GRM5/FGF14/UNC13C/SNAP25/NLGN4Y/AGT/ADCY8/NTRK2/SYT9/NRG3/PPFIA2/DLGAP1/PLCB1	24
GO:0051961	negative regulation of nervous system development	19/271	256/12196	4.36232e-06	0.000953889	0.000802583	TNR/MEIS1/MAP2/THRB/NLGN1/NR2F1/SEMA6A/ID4/PTN/INPP5F/APPL2/ZNF536/PTPRG/DAAM2/KANK1/BRINP1/NRG3/BMPR1A/ADGRG1	19
GO:0099177	regulation of trans-synaptic signaling	24/271	382/12196	4.48678e-06	0.000953889	0.000802583	NTNG1/TNR/TMEM108/NLGN1/GRID2/GRIA1/LAMA2/AKAP9/PTN/DLGAP2/DGKZ/GRM5/FGF14/UNC13C/SNAP25/NLGN4Y/AGT/ADCY8/NTRK2/SYT9/NRG3/PPFIA2/DLGAP1/PLCB1	24
GO:0007610	behavior	26/271	443/12196	6.11109e-06	0.00118165	0.000994218	NEGR1/TNR/MEIS1/CHL1/THRB/NLGN1/ADGRL3/CAMK4/GRIA1/ADAM22/KCND2/PTN/GRM5/INPP5F/NDRG4/SNAP25/LGI4/NLGN4Y/AGT/ATP8A1/PTCHD1/ADCY8/NTRK2/BRINP1/MEIS2/PLCB1	26
GO:0010880	regulation of release of sequestered calcium ion into cytosol by sarcoplasmic reticulum	6/271	22/12196	6.29919e-06	0.00118165	0.000994218	ANK2/PDE4D/DMD/AKAP6/CALM1/SLC8A1	6
GO:0030336	negative regulation of cell migration	16/271	195/12196	7.15909e-06	0.00126835	0.00106716	MCC/MAGI2/PTN/STARD13/RGCC/LRCH1/NDRG4/PTPRM/PADI2/PTPRG/KANK1/NRG3/BMPR1A/NAV3/ADGRG1/PLCB1	16
GO:0010721	negative regulation of cell development	19/271	269/12196	8.92718e-06	0.00142867	0.00120205	TNR/MEIS1/MAP2/THRB/NLGN1/NR2F1/SEMA6A/ID4/PTN/INPP5F/APPL2/ZNF536/PTPRG/DAAM2/KANK1/BRINP1/NRG3/BMPR1A/ADGRG1	19
GO:0006942	regulation of striated muscle contraction	9/271	64/12196	1.09337e-05	0.00142867	0.00120205	PDE4B/NOS1AP/ANK2/PDE5A/PDE4D/AKAP9/DMD/CALM1/SLC8A1	9
GO:0014808	release of sequestered calcium ion into cytosol by sarcoplasmic reticulum	6/271	24/12196	1.0946e-05	0.00142867	0.00120205	ANK2/PDE4D/DMD/AKAP6/CALM1/SLC8A1	6
GO:1903514	release of sequestered calcium ion into cytosol by endoplasmic reticulum	6/271	24/12196	1.0946e-05	0.00142867	0.00120205	ANK2/PDE4D/DMD/AKAP6/CALM1/SLC8A1	6
GO:2001257	regulation of cation channel activity	13/271	137/12196	1.10806e-05	0.00142867	0.00120205	PDE4B/LRRC7/NOS1AP/NLGN1/ANK2/PDE4D/GRIA1/DMD/GRIA4/FGF14/AKAP6/CALM1/PKD2	13
GO:0032412	regulation of ion transmembrane transporter activity	16/271	202/12196	1.12023e-05	0.00142867	0.00120205	PDE4B/LRRC7/NOS1AP/NLGN1/ANK2/PDE4D/GRIA1/AKAP9/DMD/GRM5/GRIA4/FGF14/AKAP6/CALM1/PKD2/UTRN	16
GO:0060048	cardiac muscle contraction	11/271	99/12196	1.18872e-05	0.00142867	0.00120205	PDE4B/NOS1AP/ANK2/PDE5A/PDE4D/KCNN2/AKAP9/DMD/CALM1/MAP2K6/SLC8A1	11
GO:0007611	learning or memory	16/271	203/12196	1.19216e-05	0.00142867	0.00120205	TNR/CAMK4/GRIA1/PTN/GRM5/NDRG4/SNAP25/NLGN4Y/AGT/ATP8A1/PTCHD1/ADCY8/NTRK2/BRINP1/MEIS2/PLCB1	16
GO:0007416	synapse assembly	14/271	159/12196	1.2096e-05	0.00142867	0.00120205	NLGN1/ADGRL3/GRID2/PDLIM5/MAGI2/PTPRD/CNTN5/GPC6/ASIC2/NLGN4Y/NTRK2/FARP1/FLRT2/EEF2K	14
GO:1901890	positive regulation of cell junction assembly	10/271	84/12196	1.61327e-05	0.00183739	0.00154594	NLGN1/ADGRL3/GRID2/PTPRD/ASIC2/AGT/NTRK2/FLRT2/EEF2K/SDC4	10
GO:0050890	cognition	17/271	233/12196	1.75543e-05	0.00193037	0.00162418	TNR/CHL1/CAMK4/GRIA1/PTN/GRM5/NDRG4/SNAP25/NLGN4Y/AGT/ATP8A1/PTCHD1/ADCY8/NTRK2/BRINP1/MEIS2/PLCB1	17
GO:0022898	regulation of transmembrane transporter activity	16/271	210/12196	1.82197e-05	0.00193675	0.00162954	PDE4B/LRRC7/NOS1AP/NLGN1/ANK2/PDE4D/GRIA1/AKAP9/DMD/GRM5/GRIA4/FGF14/AKAP6/CALM1/PKD2/UTRN	16
GO:1901888	regulation of cell junction assembly	14/271	166/12196	1.97483e-05	0.00203153	0.00170929	NLGN1/ADGRL3/GRID2/PDLIM5/PTPRD/GPC6/ASIC2/MACF1/AGT/NTRK2/FLRT2/TJP1/EEF2K/SDC4	14
GO:0007158	neuron cell-cell adhesion	5/271	17/12196	2.59517e-05	0.00258625	0.00217602	TNR/NLGN1/NLGN4Y/NCAM2/ASTN2	5
GO:0070296	sarcoplasmic reticulum calcium ion transport	6/271	28/12196	2.8432e-05	0.00260402	0.00219097	ANK2/PDE4D/DMD/AKAP6/CALM1/SLC8A1	6
GO:0042391	regulation of membrane potential	21/271	345/12196	2.89908e-05	0.00260402	0.00219097	NOS1AP/CACNA1E/TMEM108/NLGN1/GABRG1/SLC4A4/GRID2/ANK2/KCNN2/GRIA1/AKAP9/KCND2/PTN/DMD/GRM5/FGF14/AKAP6/GABRG3/ASIC2/SLC8A1/NTRK2	21
GO:0071805	potassium ion transmembrane transport	13/271	150/12196	2.93566e-05	0.00260402	0.00219097	NOS1AP/KCNT2/ANK2/KCNN2/AKAP9/KCND2/DPP6/AKAP6/KCNJ16/SNAP25/KCNN3/DPP10/PKD2	13
GO:0051963	regulation of synapse assembly	10/271	90/12196	2.97362e-05	0.00260402	0.00219097	NLGN1/ADGRL3/GRID2/PDLIM5/PTPRD/GPC6/ASIC2/NTRK2/FLRT2/EEF2K	10
GO:0051965	positive regulation of synapse assembly	8/271	56/12196	3.02129e-05	0.00260402	0.00219097	NLGN1/ADGRL3/GRID2/PTPRD/ASIC2/NTRK2/FLRT2/EEF2K	8
GO:0032409	regulation of transporter activity	16/271	220/12196	3.23163e-05	0.00264739	0.00222746	PDE4B/LRRC7/NOS1AP/NLGN1/ANK2/PDE4D/GRIA1/AKAP9/DMD/GRM5/GRIA4/FGF14/AKAP6/CALM1/PKD2/UTRN	16
GO:1901019	regulation of calcium ion transmembrane transporter activity	9/271	73/12196	3.23763e-05	0.00264739	0.00222746	PDE4B/NOS1AP/ANK2/PDE4D/DMD/FGF14/AKAP6/CALM1/PKD2	9
GO:1903522	regulation of blood circulation	15/271	197/12196	3.35744e-05	0.00267672	0.00225213	PDE4B/NOS1AP/THRB/ANK2/PDE5A/PDE4D/KCNN2/AKAP9/KCND2/DMD/CALM1/ASIC2/ECE1/AGT/SLC8A1	15
GO:0007409	axonogenesis	23/271	405/12196	3.60184e-05	0.00280153	0.00235715	NTNG1/TNR/ZEB2/RAPH1/MAP2/CHL1/SEMA6A/LAMA2/UST/FZD3/PTCH1/FGFR2/PTPRM/MACF1/DOCK7/PALLD/EZR/ANOS1/DPYSL2/NTRK2/FLRT2/LAMA1/DOK5	23
GO:0034329	cell junction assembly	21/271	355/12196	4.40606e-05	0.00334546	0.0028148	NLGN1/ADGRL3/GRID2/PDLIM5/ANK2/CDH10/MAGI2/PTPRD/CNTN5/GPC6/ASIC2/NLGN4Y/MACF1/AGT/ITGA6/NTRK2/FARP1/FLRT2/TJP1/EEF2K/SDC4	21
GO:0044057	regulation of system process	23/271	412/12196	4.69752e-05	0.00348382	0.00293121	PDE4B/NOS1AP/TNR/THRB/TMEM108/NLGN1/ANK2/PDE5A/PDE4D/KCNN2/AKAP9/KCND2/DMD/DLGAP2/AKAP6/CALM1/ASIC2/ECE1/AGT/SLC8A1/UTRN/FOXO1/DLGAP1	23
GO:0099173	postsynapse organization	13/271	158/12196	5.06558e-05	0.0036714	0.00308904	NOS1AP/TMEM108/NLGN1/GRID2/PDLIM5/MAGI2/PTN/PTPRD/NLGN4Y/CNKSR2/PPFIA2/GPHN/EEF2K	13
GO:0010959	regulation of metal ion transport	18/271	280/12196	5.39021e-05	0.00381986	0.00321395	PDE4B/NOS1AP/ANK2/PDE4D/KCNN2/AKAP9/DPP6/DMD/FGF14/AKAP6/CALM1/AGT/SLC8A1/DPP10/PKD2/NKAIN2/UTRN/NKAIN3	18
GO:0048729	tissue morphogenesis	25/271	474/12196	5.55892e-05	0.00385378	0.00324249	ZEB2/ID4/MAGI2/FZD3/ZFPM2/PTCH1/FGFR2/STARD13/GPC6/NDRG4/GREB1L/SMAD2/WLS/AGT/SHROOM3/PKD2/EYA1/TNC/ASTN2/BMPR1A/DAAM1/LAMA1/SDC4/EYA2/ZNRF3	25
GO:0055017	cardiac muscle tissue growth	8/271	62/12196	6.40975e-05	0.00434908	0.00365923	MEIS1/PDLIM5/ZFPM2/FGFR2/AKAP6/NDRG4/AGT/BMPR1A	8
GO:0090257	regulation of muscle system process	13/271	162/12196	6.5633e-05	0.00436049	0.00366883	PDE4B/NOS1AP/ANK2/PDE5A/PDE4D/AKAP9/DMD/AKAP6/CALM1/AGT/SLC8A1/UTRN/FOXO1	13
GO:0003012	muscle system process	19/271	313/12196	7.2579e-05	0.00472356	0.0039743	PDE4B/NOS1AP/PDLIM5/ANK2/PDE5A/PDE4D/KCNN2/AKAP9/DMD/PIK3C2A/INPP5F/AKAP6/CALM1/MAP2K6/SMTN/AGT/SLC8A1/UTRN/FOXO1	19
GO:0060314	regulation of ryanodine-sensitive calcium-release channel activity	5/271	21/12196	7.93389e-05	0.00506024	0.00425758	PDE4D/DMD/AKAP6/CALM1/PKD2	5
GO:0006813	potassium ion transport	13/271	167/12196	8.96488e-05	0.00560569	0.00471651	NOS1AP/KCNT2/ANK2/KCNN2/AKAP9/KCND2/DPP6/AKAP6/KCNJ16/SNAP25/KCNN3/DPP10/PKD2	13
GO:0006941	striated muscle contraction	11/271	124/12196	9.77501e-05	0.00599472	0.00504383	PDE4B/NOS1AP/ANK2/PDE5A/PDE4D/KCNN2/AKAP9/DMD/CALM1/MAP2K6/SLC8A1	11
GO:0001657	ureteric bud development	8/271	66/12196	0.000100853	0.00606831	0.00510575	PTCH1/FGFR2/GREB1L/SMAD2/AGT/PKD2/EYA1/SDC4	8
GO:0072163	mesonephric epithelium development	8/271	67/12196	0.000112356	0.00651463	0.00548127	PTCH1/FGFR2/GREB1L/SMAD2/AGT/PKD2/EYA1/SDC4	8
GO:0072164	mesonephric tubule development	8/271	67/12196	0.000112356	0.00651463	0.00548127	PTCH1/FGFR2/GREB1L/SMAD2/AGT/PKD2/EYA1/SDC4	8
GO:0060047	heart contraction	14/271	196/12196	0.000122015	0.00686862	0.00577912	PDE4B/NOS1AP/THRB/ANK2/PDE5A/PDE4D/KCNN2/AKAP9/KCND2/DMD/CALM1/MAP2K6/AGT/SLC8A1	14
GO:0097120	receptor localization to synapse	7/271	51/12196	0.000124184	0.00686862	0.00577912	LRRC7/NLGN1/ADAM22/GPC6/SNAP25/GRIP1/GPHN	7
GO:0060419	heart growth	8/271	68/12196	0.000124923	0.00686862	0.00577912	MEIS1/PDLIM5/ZFPM2/FGFR2/AKAP6/NDRG4/AGT/BMPR1A	8
GO:0008016	regulation of heart contraction	13/271	173/12196	0.000128204	0.00692952	0.00583035	PDE4B/NOS1AP/THRB/ANK2/PDE5A/PDE4D/KCNN2/AKAP9/KCND2/DMD/CALM1/AGT/SLC8A1	13
GO:0030901	midbrain development	8/271	69/12196	0.000138628	0.00727776	0.00612336	FZD3/FGFR2/NDRG2/CALM1/PADI2/WLS/MAOB/PLP1	8
GO:0051962	positive regulation of nervous system development	23/271	444/12196	0.000145163	0.00727776	0.00612336	LRRC7/NEGR1/ZEB2/NLGN1/ADGRL3/GRID2/SEMA6A/MAGI2/PTN/FZD3/PTPRD/TCF12/NDRG4/ASIC2/MACF1/AGT/ITGA6/NTRK2/BRINP1/GRIP1/FLRT2/SYT17/EEF2K	23
GO:0009214	cyclic nucleotide catabolic process	4/271	13/12196	0.000145538	0.00727776	0.00612336	PDE4B/PDE5A/PDE4D/PDE7B	4
GO:0060037	pharyngeal system development	4/271	13/12196	0.000145538	0.00727776	0.00612336	PTCH1/ECE1/EYA1/BMPR1A	4
GO:0007626	locomotory behavior	12/271	152/12196	0.000146057	0.00727776	0.00612336	NEGR1/TNR/MEIS1/CHL1/ADGRL3/ADAM22/KCND2/GRM5/INPP5F/SNAP25/LGI4/ADCY8	12
GO:0015672	monovalent inorganic cation transport	21/271	387/12196	0.000150071	0.00736272	0.00619484	NOS1AP/KCNT2/SLC4A4/ANK2/KCNN2/AKAP9/KCND2/DPP6/DMD/FGF14/AKAP6/ASIC2/KCNJ16/SNAP25/KCNN3/SLC8A1/DPP10/PKD2/NKAIN2/UTRN/NKAIN3	21
GO:0001823	mesonephros development	8/271	70/12196	0.00015355	0.00741926	0.00624241	PTCH1/FGFR2/GREB1L/SMAD2/AGT/PKD2/EYA1/SDC4	8
GO:0002027	regulation of heart rate	8/271	71/12196	0.00016977	0.00808055	0.00679881	NOS1AP/ANK2/PDE4D/AKAP9/DMD/CALM1/AGT/SLC8A1	8
GO:0071320	cellular response to cAMP	6/271	38/12196	0.000172921	0.00810947	0.00682314	AKAP9/AKAP6/SLC8A1/PKD2/EZR/EEF2K	6
GO:1903169	regulation of calcium ion transmembrane transport	10/271	111/12196	0.000178054	0.00822921	0.00692389	PDE4B/NOS1AP/ANK2/PDE4D/DMD/FGF14/AKAP6/CALM1/SLC8A1/PKD2	10
GO:0003015	heart process	14/271	205/12196	0.000195652	0.00891336	0.00749951	PDE4B/NOS1AP/THRB/ANK2/PDE5A/PDE4D/KCNN2/AKAP9/KCND2/DMD/CALM1/MAP2K6/AGT/SLC8A1	14
GO:0055119	relaxation of cardiac muscle	4/271	14/12196	0.000200205	0.0089387	0.00752084	PDE4B/PDE5A/PDE4D/SLC8A1	4
GO:0051279	regulation of release of sequestered calcium ion into cytosol	7/271	55/12196	0.000201815	0.0089387	0.00752084	ANK2/PDE4D/DMD/AKAP6/CALM1/SLC8A1/PKD2	7
GO:0007507	heart development	22/271	429/12196	0.000233574	0.0100916	0.00849084	MEIS1/PDLIM5/ANK2/PDLIM3/PTN/ZFPM2/PTCH1/FGFR2/AKAP6/NDRG4/GREB1L/SMAD2/ECE1/AGT/SLC8A1/PKD2/SH3PXD2B/EYA1/NEBL/BMPR1A/FLRT2/FHOD3	22
GO:0140058	neuron projection arborization	5/271	26/12196	0.000234173	0.0100916	0.00849084	NTNG1/NLGN1/PTN/MACF1/GRIP1	5
GO:0048167	regulation of synaptic plasticity	12/271	162/12196	0.000265248	0.0112784	0.00948937	TNR/NLGN1/GRID2/GRIA1/PTN/GRM5/FGF14/UNC13C/SNAP25/AGT/ADCY8/NTRK2	12
GO:1902414	protein localization to cell junction	9/271	96/12196	0.000277303	0.0116358	0.0097901	LRRC7/NLGN1/ADAM22/GPC6/ASIC2/SNAP25/GRIP1/GPHN/TJP1	9
GO:0035418	protein localization to synapse	8/271	77/12196	0.000299396	0.0123997	0.0104328	LRRC7/NLGN1/ADAM22/GPC6/ASIC2/SNAP25/GRIP1/GPHN	8
GO:0007612	learning	10/271	119/12196	0.000314686	0.0128658	0.010825	TNR/PTN/GRM5/NDRG4/SNAP25/NLGN4Y/AGT/ATP8A1/NTRK2/MEIS2	10
GO:0010881	regulation of cardiac muscle contraction by regulation of the release of sequestered calcium ion	4/271	16/12196	0.000351457	0.0141873	0.0119369	ANK2/DMD/CALM1/SLC8A1	4
GO:1901379	regulation of potassium ion transmembrane transport	7/271	61/12196	0.000387418	0.0153822	0.0129423	NOS1AP/ANK2/KCNN2/AKAP9/DPP6/AKAP6/DPP10	7
GO:0001707	mesoderm formation	6/271	44/12196	0.000395515	0.0153822	0.0129423	FGFR2/SMAD2/WLS/EYA1/BMPR1A/EYA2	6
GO:0006936	muscle contraction	15/271	246/12196	0.000398209	0.0153822	0.0129423	PDE4B/NOS1AP/ANK2/PDE5A/PDE4D/KCNN2/AKAP9/DMD/PIK3C2A/CALM1/MAP2K6/SMTN/AGT/SLC8A1/UTRN	15
GO:0099068	postsynapse assembly	5/271	29/12196	0.000400352	0.0153822	0.0129423	NLGN1/GRID2/MAGI2/PTPRD/NLGN4Y	5
GO:0072073	kidney epithelium development	9/271	101/12196	0.000405636	0.0153997	0.012957	MAGI2/PTCH1/FGFR2/GREB1L/SMAD2/AGT/PKD2/EYA1/SDC4	9
GO:0048332	mesoderm morphogenesis	6/271	45/12196	0.000447974	0.0164168	0.0138128	FGFR2/SMAD2/WLS/EYA1/BMPR1A/EYA2	6
GO:0099172	presynapse organization	6/271	45/12196	0.000447974	0.0164168	0.0138128	NLGN1/PTPRD/CNTN5/GPC6/NLGN4Y/PPFIA2	6
GO:1901018	positive regulation of potassium ion transmembrane transporter activity	4/271	17/12196	0.000451612	0.0164168	0.0138128	NOS1AP/ANK2/AKAP9/AKAP6	4
GO:0008015	blood circulation	19/271	361/12196	0.00045302	0.0164168	0.0138128	PDE4B/NOS1AP/THRB/ANK2/PDE5A/PDE4D/KCNN2/AKAP9/KCND2/DMD/PIK3C2A/CALM1/ASIC2/MAP2K6/PTPRM/ECE1/AGT/SLC8A1/TJP1	19
GO:0009187	cyclic nucleotide metabolic process	5/271	30/12196	0.000471788	0.016717	0.0140654	PDE4B/PDE5A/PDE4D/PDE7B/ADCY8	5
GO:0086004	regulation of cardiac muscle cell contraction	5/271	30/12196	0.000471788	0.016717	0.0140654	PDE4B/NOS1AP/ANK2/PDE4D/AKAP9	5
GO:0032414	positive regulation of ion transmembrane transporter activity	8/271	83/12196	0.0005005	0.0175395	0.0147574	NOS1AP/ANK2/AKAP9/DMD/FGF14/AKAP6/CALM1/PKD2	8
GO:0060537	muscle tissue development	16/271	279/12196	0.000506562	0.017559	0.0147737	MEIS1/PDLIM5/ZFPM2/PTCH1/FGFR2/AKAP6/NDRG4/AGT/SLC8A1/PKD2/MEGF10/EYA1/NEBL/BMPR1A/FHOD3/EYA2	16
GO:0099601	regulation of neurotransmitter receptor activity	7/271	64/12196	0.000521323	0.0178763	0.0150408	LRRC7/NLGN1/GRIA1/AKAP9/DLGAP2/GRIA4/DLGAP1	7
GO:1904064	positive regulation of cation transmembrane transport	9/271	105/12196	0.000540453	0.0183352	0.0154268	NOS1AP/ANK2/AKAP9/DMD/FGF14/AKAP6/CALM1/AGT/PKD2	9
GO:0007411	axon guidance	14/271	227/12196	0.000552561	0.0184754	0.0155448	TNR/CHL1/SEMA6A/LAMA2/FZD3/PTCH1/PTPRM/PALLD/EZR/ANOS1/DPYSL2/FLRT2/LAMA1/DOK5	14
GO:0010976	positive regulation of neuron projection development	15/271	254/12196	0.000557211	0.0184754	0.0155448	LRRC7/NEGR1/ZEB2/NLGN1/MAGI2/PTN/PTPRD/NDRG4/MACF1/AGT/ITGA6/NTRK2/GRIP1/SYT17/EEF2K	15
GO:0009880	embryonic pattern specification	6/271	47/12196	0.00056906	0.0184754	0.0155448	MEIS1/PTCH1/FGFR2/PCSK6/SMAD2/MEIS2	6
GO:0046058	cAMP metabolic process	4/271	18/12196	0.000570563	0.0184754	0.0155448	PDE4B/PDE4D/PDE7B/ADCY8	4
GO:0097485	neuron projection guidance	14/271	228/12196	0.000577225	0.0184754	0.0155448	TNR/CHL1/SEMA6A/LAMA2/FZD3/PTCH1/PTPRM/PALLD/EZR/ANOS1/DPYSL2/FLRT2/LAMA1/DOK5	14
GO:0001508	action potential	9/271	106/12196	0.000579346	0.0184754	0.0155448	NOS1AP/ANK2/KCNN2/AKAP9/KCND2/DMD/AKAP6/SLC8A1/NTRK2	9
GO:1903115	regulation of actin filament-based movement	5/271	32/12196	0.000642958	0.0202104	0.0170046	PDE4B/NOS1AP/ANK2/PDE4D/AKAP9	5
GO:0048738	cardiac muscle tissue development	11/271	154/12196	0.000646428	0.0202104	0.0170046	MEIS1/PDLIM5/ZFPM2/FGFR2/AKAP6/NDRG4/AGT/SLC8A1/NEBL/BMPR1A/FHOD3	11
GO:0007389	pattern specification process	16/271	286/12196	0.000662825	0.0205218	0.0172666	MEIS1/ZEB2/PTCH1/FGFR2/PCSK6/NDRG4/SMAD2/WLS/SHROOM3/PKD2/DAAM2/EYA1/NRG3/BMPR1A/MEIS2/ADGRG1	16
GO:0045666	positive regulation of neuron differentiation	17/271	315/12196	0.000679733	0.0205561	0.0172955	LRRC7/NEGR1/ZEB2/NLGN1/MAGI2/PTN/PTPRD/TCF12/NDRG4/MACF1/AGT/ITGA6/NTRK2/BRINP1/GRIP1/SYT17/EEF2K	17
GO:0098742	cell-cell adhesion via plasma-membrane adhesion molecules	12/271	180/12196	0.000688977	0.0205561	0.0172955	NTNG1/NLGN1/ADGRL3/GRID2/CDH10/TENM1/PTPRD/FAT3/GPC6/PTPRM/DCHS2/PALLD	12
GO:0010522	regulation of calcium ion transport into cytosol	7/271	67/12196	0.000689716	0.0205561	0.0172955	ANK2/PDE4D/DMD/AKAP6/CALM1/SLC8A1/PKD2	7
GO:0071277	cellular response to calcium ion	7/271	67/12196	0.000689716	0.0205561	0.0172955	NLGN1/CPNE8/PKD2/ADCY8/SYT9/SYT17/EEF2K	7
GO:0048333	mesodermal cell differentiation	4/271	19/12196	0.000710175	0.0207284	0.0174404	FGFR2/EYA1/BMPR1A/EYA2	4
GO:0014855	striated muscle cell proliferation	6/271	49/12196	0.000714142	0.0207284	0.0174404	MEIS1/ZFPM2/FGFR2/NDRG4/MEGF10/BMPR1A	6
GO:0022604	regulation of cell morphogenesis	21/271	435/12196	0.000714995	0.0207284	0.0174404	NTNG1/TNR/ZEB2/MAP2/NLGN1/PDLIM5/SEMA6A/UST/PTN/PTPRD/MACF1/SHROOM3/EZR/DPYSL2/KANK1/NTRK2/GRIP1/PPFIA2/FGD6/SYT17/EEF2K	21
GO:0038179	neurotrophin signaling pathway	5/271	33/12196	0.000744175	0.0213799	0.0179886	TMEM108/MAGI2/AGT/NTRK2/DOK5	5
GO:0010720	positive regulation of cell development	21/271	439/12196	0.000803836	0.0228105	0.0191923	LRRC7/NEGR1/ZEB2/NLGN1/PDE5A/SEMA6A/MAGI2/PTN/FZD3/PTPRD/AKAP6/TCF12/NDRG4/MACF1/AGT/ITGA6/NTRK2/BRINP1/GRIP1/SYT17/EEF2K	21
GO:0006937	regulation of muscle contraction	9/271	111/12196	0.00080977	0.0228105	0.0191923	PDE4B/NOS1AP/ANK2/PDE5A/PDE4D/AKAP9/DMD/CALM1/SLC8A1	9
GO:0002009	morphogenesis of an epithelium	20/271	409/12196	0.000815428	0.0228105	0.0191923	ZEB2/ID4/MAGI2/FZD3/PTCH1/FGFR2/STARD13/GPC6/NDRG4/GREB1L/AGT/SHROOM3/PKD2/EYA1/TNC/ASTN2/DAAM1/LAMA1/SDC4/ZNRF3	20
GO:0060562	epithelial tube morphogenesis	14/271	237/12196	0.000844514	0.023377	0.0196689	ZEB2/FZD3/PTCH1/FGFR2/STARD13/NDRG4/GREB1L/AGT/SHROOM3/PKD2/EYA1/TNC/LAMA1/SDC4	14
GO:0001658	branching involved in ureteric bud morphogenesis	5/271	34/12196	0.000856833	0.023377	0.0196689	PTCH1/GREB1L/AGT/PKD2/EYA1	5
GO:0032411	positive regulation of transporter activity	8/271	90/12196	0.000860798	0.023377	0.0196689	NOS1AP/ANK2/AKAP9/DMD/FGF14/AKAP6/CALM1/PKD2	8
GO:0003013	circulatory system process	19/271	381/12196	0.000870116	0.023377	0.0196689	PDE4B/NOS1AP/THRB/ANK2/PDE5A/PDE4D/KCNN2/AKAP9/KCND2/DMD/PIK3C2A/CALM1/ASIC2/MAP2K6/PTPRM/ECE1/AGT/SLC8A1/TJP1	19
GO:0010882	regulation of cardiac muscle contraction by calcium ion signaling	4/271	20/12196	0.000872329	0.023377	0.0196689	ANK2/DMD/CALM1/SLC8A1	4
GO:0048638	regulation of developmental growth	15/271	267/12196	0.000930673	0.0247326	0.0208095	TNR/MEIS1/MAP2/SEMA6A/ZFPM2/PTCH1/FGFR2/AKAP6/MACF1/SH3PXD2B/EZR/DPYSL2/BMPR1A/SYT17/PLCB1	15
GO:0086009	membrane repolarization	5/271	35/12196	0.000981721	0.0256615	0.0215911	NOS1AP/ANK2/KCNN2/AKAP9/AKAP6	5
GO:1901021	positive regulation of calcium ion transmembrane transporter activity	5/271	35/12196	0.000981721	0.0256615	0.0215911	ANK2/FGF14/AKAP6/CALM1/PKD2	5
GO:0045665	negative regulation of neuron differentiation	12/271	188/12196	0.0010092	0.0260255	0.0218973	TNR/MEIS1/MAP2/THRB/NLGN1/NR2F1/SEMA6A/ID4/INPP5F/ZNF536/PTPRG/KANK1	12
GO:0001764	neuron migration	10/271	138/12196	0.00101197	0.0260255	0.0218973	NTNG1/CHL1/ADGRL3/SEMA6A/FZD3/NTRK2/ASTN2/NRG3/FLRT2/ADGRG1	10
GO:0043266	regulation of potassium ion transport	7/271	72/12196	0.00106345	0.0271308	0.0228273	NOS1AP/ANK2/KCNN2/AKAP9/DPP6/AKAP6/DPP10	7
GO:0034767	positive regulation of ion transmembrane transport	9/271	116/12196	0.00110986	0.0280901	0.0236344	NOS1AP/ANK2/AKAP9/DMD/FGF14/AKAP6/CALM1/AGT/PKD2	9
GO:0071709	membrane assembly	5/271	36/12196	0.00111964	0.0281144	0.0236549	RFTN1/NLGN1/MAGI2/PTPRD/NLGN4Y	5
GO:0097105	presynaptic membrane assembly	3/271	10/12196	0.00115971	0.0285306	0.0240051	NLGN1/PTPRD/NLGN4Y	3
GO:1990416	cellular response to brain-derived neurotrophic factor stimulus	3/271	10/12196	0.00115971	0.0285306	0.0240051	TMEM108/NTRK2/EEF2K	3
GO:0010469	regulation of signaling receptor activity	9/271	117/12196	0.0011795	0.0285306	0.0240051	LRRC7/NLGN1/PDE4D/GRIA1/AKAP9/DLGAP2/GRIA4/ZFYVE28/DLGAP1	9
GO:0060078	regulation of postsynaptic membrane potential	9/271	117/12196	0.0011795	0.0285306	0.0240051	TMEM108/NLGN1/GABRG1/GRID2/GRIA1/KCND2/GRM5/FGF14/GABRG3	9
GO:0050769	positive regulation of neurogenesis	19/271	391/12196	0.00118095	0.0285306	0.0240051	LRRC7/NEGR1/ZEB2/NLGN1/SEMA6A/MAGI2/PTN/FZD3/PTPRD/TCF12/NDRG4/MACF1/AGT/ITGA6/NTRK2/BRINP1/GRIP1/SYT17/EEF2K	19
GO:0055013	cardiac muscle cell development	6/271	54/12196	0.00120243	0.0286159	0.0240769	PDLIM5/AKAP6/AGT/SLC8A1/NEBL/FHOD3	6
GO:2001259	positive regulation of cation channel activity	6/271	54/12196	0.00120243	0.0286159	0.0240769	NOS1AP/ANK2/FGF14/AKAP6/CALM1/PKD2	6
GO:0097553	calcium ion transmembrane import into cytosol	8/271	96/12196	0.0013137	0.0307198	0.025847	ANK2/PDE4D/DMD/AKAP6/CALM1/SLC8A1/PKD2/FAM155A	8
GO:0050807	regulation of synapse organization	12/271	194/12196	0.00132347	0.0307198	0.025847	NLGN1/ADGRL3/GRID2/PDLIM5/PTN/PTPRD/GPC6/ASIC2/NTRK2/PPFIA2/FLRT2/EEF2K	12
GO:0009166	nucleotide catabolic process	6/271	55/12196	0.00132495	0.0307198	0.025847	PDE4B/UPP2/PDE5A/PDE4D/FHIT/PDE7B	6
GO:0061351	neural precursor cell proliferation	9/271	119/12196	0.00132936	0.0307198	0.025847	ZEB2/ID4/PTN/FZD3/FGFR2/APPL2/DOCK7/FOXO1/ADGRG1	9
GO:0001667	ameboidal-type cell migration	16/271	306/12196	0.00135412	0.0310669	0.026139	AKT3/ZEB2/MCC/SEMA6A/PTN/PIK3C2A/APPL2/STARD13/RGCC/PTPRM/MACF1/AGT/SLC8A1/PTPRG/KANK1/SDC4	16
GO:0048514	blood vessel morphogenesis	20/271	427/12196	0.00137655	0.0313557	0.0263821	AKT3/MEIS1/SEMA6A/PTN/ZFPM2/PIK3C2A/FGFR2/APOLD1/STARD13/RGCC/PTPRM/AGT/PKD2/EYA1/NTRK2/BMPR1A/TJP1/ADGRG1/LAMA1/ANGPTL4	20
GO:0031346	positive regulation of cell projection organization	17/271	337/12196	0.00142612	0.0320648	0.0269787	LRRC7/NEGR1/ZEB2/NLGN1/MAGI2/PTN/TENM1/PTPRD/NDRG4/MACF1/AGT/ITGA6/NTRK2/GRIP1/NAV3/SYT17/EEF2K	17
GO:0001941	postsynaptic membrane organization	5/271	38/12196	0.00143784	0.0320648	0.0269787	NLGN1/MAGI2/PTN/NLGN4Y/GPHN	5
GO:0060038	cardiac muscle cell proliferation	5/271	38/12196	0.00143784	0.0320648	0.0269787	MEIS1/ZFPM2/FGFR2/NDRG4/BMPR1A	5
GO:0007498	mesoderm development	7/271	76/12196	0.00146401	0.0324217	0.027279	ZFPM2/FGFR2/SMAD2/WLS/EYA1/BMPR1A/EYA2	7
GO:0090075	relaxation of muscle	4/271	23/12196	0.00151294	0.0332744	0.0279963	PDE4B/PDE5A/PDE4D/SLC8A1	4
GO:0051386	regulation of neurotrophin TRK receptor signaling pathway	3/271	11/12196	0.00156851	0.0335422	0.0282217	TMEM108/AGT/DOK5	3
GO:0097090	presynaptic membrane organization	3/271	11/12196	0.00156851	0.0335422	0.0282217	NLGN1/PTPRD/NLGN4Y	3
GO:0048588	developmental cell growth	12/271	198/12196	0.00157497	0.0335422	0.0282217	TNR/ZEB2/RAPH1/MAP2/TMEM108/PDLIM5/SEMA6A/AKAP6/MACF1/AGT/DPYSL2/SYT17	12
GO:0033135	regulation of peptidyl-serine phosphorylation	8/271	99/12196	0.00160216	0.0335422	0.0282217	PDE4D/AKAP9/DMD/TENM1/INPP5F/DOCK7/NTRK2/ARRB1	8
GO:1905114	cell surface receptor signaling pathway involved in cell-cell signaling	22/271	496/12196	0.00161359	0.0335422	0.0282217	PPM1B/ZEB2/TMEM108/NLGN1/GRID2/MCC/MAGI2/FZD3/FGFR2/AMER2/GPC6/NDRG2/CALM1/MACF1/WLS/PKD2/DAAM2/KANK1/FOXO1/DAAM1/PLCB1/ZNRF3	22
GO:0021762	substantia nigra development	5/271	39/12196	0.00161979	0.0335422	0.0282217	NDRG2/CALM1/PADI2/MAOB/PLP1	5
GO:0060675	ureteric bud morphogenesis	5/271	39/12196	0.00161979	0.0335422	0.0282217	PTCH1/GREB1L/AGT/PKD2/EYA1	5
GO:0072171	mesonephric tubule morphogenesis	5/271	39/12196	0.00161979	0.0335422	0.0282217	PTCH1/GREB1L/AGT/PKD2/EYA1	5
GO:1903539	protein localization to postsynaptic membrane	5/271	39/12196	0.00161979	0.0335422	0.0282217	ADAM22/GPC6/SNAP25/GRIP1/GPHN	5
GO:0051924	regulation of calcium ion transport	11/271	173/12196	0.00167354	0.0342432	0.0288115	PDE4B/NOS1AP/ANK2/PDE4D/DMD/FGF14/AKAP6/CALM1/AGT/SLC8A1/PKD2	11
GO:0055001	muscle cell development	9/271	123/12196	0.00167512	0.0342432	0.0288115	PDLIM5/ANK2/DMD/AKAP6/AGT/SLC8A1/MEGF10/NEBL/FHOD3	9
GO:0086003	cardiac muscle cell contraction	6/271	58/12196	0.00175021	0.0355504	0.0299114	PDE4B/NOS1AP/ANK2/PDE4D/KCNN2/AKAP9	6
GO:0070588	calcium ion transmembrane transport	13/271	228/12196	0.00176443	0.0356125	0.0299636	PDE4B/NOS1AP/CACNA1E/ANK2/PDE4D/DMD/TRPM3/FGF14/AKAP6/CALM1/SLC8A1/PKD2/FAM155A	13
GO:0055023	positive regulation of cardiac muscle tissue growth	4/271	24/12196	0.00178415	0.035784	0.0301079	ZFPM2/FGFR2/AKAP6/BMPR1A	4
GO:0035637	multicellular organismal signaling	10/271	149/12196	0.00180671	0.035843	0.0301576	TNR/ANK2/PDE4D/KCNN2/AKAP9/KCND2/CALM1/AGT/SLC8A1/NTRK2	10
GO:2001222	regulation of neuron migration	5/271	40/12196	0.00181809	0.035843	0.0301576	NTNG1/SEMA6A/NRG3/FLRT2/ADGRG1	5
GO:0048754	branching morphogenesis of an epithelial tube	8/271	101/12196	0.00182081	0.035843	0.0301576	PTCH1/FGFR2/GREB1L/AGT/PKD2/EYA1/TNC/LAMA1	8
GO:0051209	release of sequestered calcium ion into cytosol	7/271	79/12196	0.00183496	0.0358489	0.0301625	ANK2/PDE4D/DMD/AKAP6/CALM1/SLC8A1/PKD2	7
GO:0019932	second-messenger-mediated signaling	15/271	286/12196	0.00184359	0.0358489	0.0301625	NOS1AP/ADGRL3/ANK2/PDE5A/PDE4D/DMD/GRM5/AKAP6/CALM1/AGT/SLC8A1/PKD2/PDE7B/ADCY8/ADGRG1	15
GO:0018209	peptidyl-serine modification	14/271	258/12196	0.00189464	0.0366182	0.0308098	AKT3/GALNT13/SPOCK3/PDE4D/CAMK4/STK32A/AKAP9/DMD/TENM1/INPP5F/DOCK7/SGK3/NTRK2/ARRB1	14
GO:0055006	cardiac cell development	6/271	59/12196	0.00191273	0.0367452	0.0309166	PDLIM5/AKAP6/AGT/SLC8A1/NEBL/FHOD3	6
GO:0050803	regulation of synapse structure or activity	12/271	203/12196	0.00194351	0.036892	0.0310401	NLGN1/ADGRL3/GRID2/PDLIM5/PTN/PTPRD/GPC6/ASIC2/NTRK2/PPFIA2/FLRT2/EEF2K	12
GO:0060560	developmental growth involved in morphogenesis	12/271	203/12196	0.00194351	0.036892	0.0310401	TNR/ZEB2/RAPH1/MAP2/TMEM108/SEMA6A/MAGI2/FGFR2/MACF1/DPYSL2/TNC/SYT17	12
GO:0051283	negative regulation of sequestering of calcium ion	7/271	80/12196	0.00197356	0.0369066	0.0310524	ANK2/PDE4D/DMD/AKAP6/CALM1/SLC8A1/PKD2	7
GO:0001659	temperature homeostasis	9/271	126/12196	0.001979	0.0369066	0.0310524	ESRRG/LAMA4/ALDH1A1/APPL2/MAP2K6/PRDM16/DOCK7/LPIN1/FOXO1	9
GO:0035265	organ growth	9/271	126/12196	0.001979	0.0369066	0.0310524	MEIS1/PDLIM5/ZFPM2/FGFR2/AKAP6/NDRG4/SMAD2/AGT/BMPR1A	9
GO:0042310	vasoconstriction	5/271	41/12196	0.00203361	0.037064	0.0311848	PIK3C2A/ASIC2/ECE1/AGT/SLC8A1	5
GO:0044091	membrane biogenesis	5/271	41/12196	0.00203361	0.037064	0.0311848	RFTN1/NLGN1/MAGI2/PTPRD/NLGN4Y	5
GO:0086065	cell communication involved in cardiac conduction	5/271	41/12196	0.00203361	0.037064	0.0311848	ANK2/PDE4D/KCNN2/CALM1/SLC8A1	5
GO:0097104	postsynaptic membrane assembly	3/271	12/12196	0.00205717	0.037064	0.0311848	NLGN1/MAGI2/NLGN4Y	3
GO:1901841	regulation of high voltage-gated calcium channel activity	3/271	12/12196	0.00205717	0.037064	0.0311848	PDE4B/NOS1AP/FGF14	3
GO:2000291	regulation of myoblast proliferation	3/271	12/12196	0.00205717	0.037064	0.0311848	MALAT1/MEGF10/MEIS2	3
GO:0086001	cardiac muscle cell action potential	6/271	60/12196	0.00208643	0.0371866	0.0312881	NOS1AP/ANK2/KCNN2/AKAP9/DMD/SLC8A1	6
GO:0060306	regulation of membrane repolarization	4/271	25/12196	0.0020873	0.0371866	0.0312881	NOS1AP/ANK2/AKAP9/AKAP6	4
GO:0051282	regulation of sequestering of calcium ion	7/271	81/12196	0.00212014	0.0375618	0.0316037	ANK2/PDE4D/DMD/AKAP6/CALM1/SLC8A1/PKD2	7
GO:0016055	Wnt signaling pathway	19/271	413/12196	0.00221139	0.0389621	0.0327819	PPM1B/ZEB2/MCC/MAGI2/FZD3/FGFR2/AMER2/GPC6/NDRG2/CALM1/MACF1/WLS/PKD2/DAAM2/KANK1/FOXO1/DAAM1/PLCB1/ZNRF3	19
GO:0062237	protein localization to postsynapse	5/271	42/12196	0.0022672	0.0393733	0.0331278	ADAM22/GPC6/SNAP25/GRIP1/GPHN	5
GO:0099054	presynapse assembly	5/271	42/12196	0.0022672	0.0393733	0.0331278	NLGN1/PTPRD/CNTN5/GPC6/NLGN4Y	5
GO:1901292	nucleoside phosphate catabolic process	6/271	61/12196	0.00227177	0.0393733	0.0331278	PDE4B/UPP2/PDE5A/PDE4D/FHIT/PDE7B	6
GO:0198738	cell-cell signaling by wnt	19/271	415/12196	0.00233446	0.040241	0.0338579	PPM1B/ZEB2/MCC/MAGI2/FZD3/FGFR2/AMER2/GPC6/NDRG2/CALM1/MACF1/WLS/PKD2/DAAM2/KANK1/FOXO1/DAAM1/PLCB1/ZNRF3	19
GO:0009612	response to mechanical stimulus	10/271	155/12196	0.00241758	0.0409042	0.0344159	PTN/DMD/PTCH1/ASIC2/AGT/SLC8A1/TMEM150C/PKD2/TNC/MEIS2	10
GO:0009154	purine ribonucleotide catabolic process	4/271	26/12196	0.00242423	0.0409042	0.0344159	PDE4B/PDE5A/PDE4D/PDE7B	4
GO:0099560	synaptic membrane adhesion	4/271	26/12196	0.00242423	0.0409042	0.0344159	NTNG1/NLGN1/PTPRD/GPC6	4
GO:1901381	positive regulation of potassium ion transmembrane transport	4/271	26/12196	0.00242423	0.0409042	0.0344159	NOS1AP/ANK2/AKAP9/AKAP6	4
GO:0051591	response to cAMP	6/271	62/12196	0.00246926	0.0409165	0.0344263	AKAP9/AKAP6/SLC8A1/PKD2/EZR/EEF2K	6
GO:0099072	regulation of postsynaptic membrane neurotransmitter receptor levels	6/271	62/12196	0.00246926	0.0409165	0.0344263	ADAM22/GPC6/SNAP25/ERBIN/GRIP1/GPHN	6
GO:0060402	calcium ion transport into cytosol	8/271	106/12196	0.0024713	0.0409165	0.0344263	ANK2/PDE4D/DMD/AKAP6/CALM1/SLC8A1/PKD2/FAM155A	8
GO:1903532	positive regulation of secretion by cell	12/271	209/12196	0.00247629	0.0409165	0.0344263	NLGN1/CADPS2/RGCC/MAP2K6/WLS/PFKFB2/AGT/EZR/ADCY8/SYT9/ARRB1/SDC4	12
GO:0014706	striated muscle tissue development	14/271	266/12196	0.00251032	0.041265	0.0347195	MEIS1/PDLIM5/ZFPM2/FGFR2/AKAP6/NDRG4/AGT/SLC8A1/MEGF10/EYA1/NEBL/BMPR1A/FHOD3/EYA2	14
GO:0051208	sequestering of calcium ion	7/271	84/12196	0.00261077	0.0425847	0.0358298	ANK2/PDE4D/DMD/AKAP6/CALM1/SLC8A1/PKD2	7
GO:0061337	cardiac conduction	8/271	107/12196	0.00262086	0.0425847	0.0358298	ANK2/PDE4D/KCNN2/AKAP9/KCND2/CALM1/AGT/SLC8A1	8
GO:0099566	regulation of postsynaptic cytosolic calcium ion concentration	3/271	13/12196	0.00263066	0.0425847	0.0358298	GRIA1/GRM5/SLC8A1	3
GO:0051480	regulation of cytosolic calcium ion concentration	12/271	211/12196	0.00267831	0.043137	0.0362946	ANK2/PDE4D/GRIA1/DMD/GRM5/AKAP6/CALM1/AGT/SLC8A1/PKD2/ADCY8/FAM155A	12
GO:0051592	response to calcium ion	8/271	108/12196	0.0027774	0.0439353	0.0369662	NLGN1/CPNE8/CALM1/PKD2/ADCY8/SYT9/SYT17/EEF2K	8
GO:0007528	neuromuscular junction development	5/271	44/12196	0.00279207	0.0439353	0.0369662	PTN/UNC13C/UTRN/TNC/GPHN	5
GO:0009261	ribonucleotide catabolic process	4/271	27/12196	0.00279676	0.0439353	0.0369662	PDE4B/PDE5A/PDE4D/PDE7B	4
GO:0048011	neurotrophin TRK receptor signaling pathway	4/271	27/12196	0.00279676	0.0439353	0.0369662	TMEM108/AGT/NTRK2/DOK5	4
GO:0060421	positive regulation of heart growth	4/271	27/12196	0.00279676	0.0439353	0.0369662	ZFPM2/FGFR2/AKAP6/BMPR1A	4
GO:0023061	signal release	18/271	391/12196	0.00284891	0.0445352	0.0374709	CACNA1E/NLGN1/CADPS2/LIN7A/RGCC/UNC13C/MAP2K6/SMAD2/SNAP25/WLS/PFKFB2/AGT/MAOB/ADCY8/SYT9/ARRB1/PPFIA2/SYT17	18
GO:0003300	cardiac muscle hypertrophy	6/271	64/12196	0.00290262	0.0451535	0.0379912	PDLIM5/PDE5A/INPP5F/AKAP6/AGT/FOXO1	6
GO:0106106	cold-induced thermogenesis	8/271	109/12196	0.00294116	0.0453109	0.0381236	ESRRG/LAMA4/ALDH1A1/APPL2/MAP2K6/PRDM16/DOCK7/LPIN1	8
GO:0120161	regulation of cold-induced thermogenesis	8/271	109/12196	0.00294116	0.0453109	0.0381236	ESRRG/LAMA4/ALDH1A1/APPL2/MAP2K6/PRDM16/DOCK7/LPIN1	8
GO:0006470	protein dephosphorylation	14/271	271/12196	0.00297285	0.0455218	0.0383011	PPM1B/PPP2R2B/MAGI2/PTN/PTPRD/CALM1/PTPRM/CDC14A/MGAT5/PTPRG/PPP2R2C/EYA1/EYA2/PHACTR3	14
GO:0007215	glutamate receptor signaling pathway	7/271	86/12196	0.0029834	0.0455218	0.0383011	LRRC7/NLGN1/GRID2/GRIA1/GRM5/GRIA4/PLCB1	7
GO:0001568	blood vessel development	21/271	489/12196	0.00301112	0.045726	0.0384729	AKT3/MEIS1/SEMA6A/PTN/ZFPM2/PIK3C2A/FGFR2/APOLD1/STARD13/RGCC/PTPRM/AGT/PKD2/EYA1/NTRK2/BMPR1A/FOXO1/TJP1/ADGRG1/LAMA1/ANGPTL4	21
GO:0072078	nephron tubule morphogenesis	5/271	45/12196	0.00308508	0.0464071	0.039046	PTCH1/GREB1L/AGT/PKD2/EYA1	5
GO:0097756	negative regulation of blood vessel diameter	5/271	45/12196	0.00308508	0.0464071	0.039046	PIK3C2A/ASIC2/ECE1/AGT/SLC8A1	5
GO:0048639	positive regulation of developmental growth	9/271	135/12196	0.00316219	0.0473437	0.039834	ZFPM2/FGFR2/AKAP6/MACF1/SH3PXD2B/EZR/BMPR1A/SYT17/PLCB1	9
GO:2000027	regulation of animal organ morphogenesis	11/271	188/12196	0.00320611	0.0475629	0.0400184	THRB/MAGI2/PTN/FZD3/FGFR2/GPC6/AGT/EYA1/BMPR1A/DAAM1/ZNRF3	11
GO:0007616	long-term memory	4/271	28/12196	0.00320665	0.0475629	0.0400184	CAMK4/GRIA1/PTCHD1/ADCY8	4
GO:0051450	myoblast proliferation	3/271	14/12196	0.00329351	0.047959	0.0403517	MALAT1/MEGF10/MEIS2	3
GO:0071850	mitotic cell cycle arrest	3/271	14/12196	0.00329351	0.047959	0.0403517	MAGI2/RGCC/CDC14A	3
GO:0098962	regulation of postsynaptic neurotransmitter receptor activity	3/271	14/12196	0.00329351	0.047959	0.0403517	AKAP9/DLGAP2/DLGAP1	3
GO:0150011	regulation of neuron projection arborization	3/271	14/12196	0.00329351	0.047959	0.0403517	NTNG1/MACF1/GRIP1	3
GO:0043270	positive regulation of ion transport	11/271	189/12196	0.00333893	0.0483993	0.0407221	NOS1AP/ANK2/AKAP9/DMD/FGF14/AKAP6/CALM1/MAP2K6/AGT/ATP8A1/PKD2	11
GO:0014897	striated muscle hypertrophy	6/271	66/12196	0.00339051	0.0483993	0.0407221	PDLIM5/PDE5A/INPP5F/AKAP6/AGT/FOXO1	6
GO:0055021	regulation of cardiac muscle tissue growth	5/271	46/12196	0.00339963	0.0483993	0.0407221	MEIS1/ZFPM2/FGFR2/AKAP6/BMPR1A	5
GO:0072088	nephron epithelium morphogenesis	5/271	46/12196	0.00339963	0.0483993	0.0407221	PTCH1/GREB1L/AGT/PKD2/EYA1	5
GO:1990089	response to nerve growth factor	5/271	46/12196	0.00339963	0.0483993	0.0407221	TMEM108/MAGI2/PTN/NTRK2/EEF2K	5
GO:0010769	regulation of cell morphogenesis involved in differentiation	14/271	276/12196	0.00350321	0.0496521	0.0417763	TNR/ZEB2/MAP2/NLGN1/PDLIM5/SEMA6A/UST/PTPRD/MACF1/DPYSL2/KANK1/NTRK2/PPFIA2/EEF2K	14

## Sheet: GO terms spinal cord
ID	Description	GeneRatio	BgRatio	pvalue	p.adjust	qvalue	geneID	Count
GO:0050808	synapse organization	25/292	374/12196	3.56159e-06	0.00991302	0.00852981	NFASC/ROBO2/KALRN/CAST/ACTB/SRPX2/TNC/DLG5/BAIAP2/PALM/APP/DSCAM/ABI2/TMEM108/GABRA2/ADGRL3/GPM6A/ADGRB3/PTN/NLGN4X/FRMPD4/DLG2/CACNB2/WASF3/PCDH17	25
GO:0009611	response to wounding	27/292	435/12196	5.76339e-06	0.00991302	0.00852981	CAPZB/ZFP36L2/PRKCE/PRKAR2A/MYLK/PIK3CB/CTNNA1/DPYSL3/ACTB/HSPB1/PLEC/TNC/ADM/ZFP36L1/ITGB4/VAV3/DGKG/SLC1A3/PDGFRB/CARMIL1/EGFR/PTN/FUT10/SLC1A2/PHF21A/DGKZ/ABHD2	27
GO:0070841	inclusion body assembly	6/292	22/12196	9.66309e-06	0.0110803	0.00953425	HSPA1B/SORL1/PSAP/BAG3/DNAJB1/SNCAIP	6
GO:0046847	filopodium assembly	8/292	54/12196	3.92074e-05	0.0306132	0.0263416	CAPZB/RHOQ/ARHGEF4/DPYSL3/PALM/GPM6A/TENM2/FGD4	8
GO:0034329	cell junction assembly	22/292	355/12196	4.44959e-05	0.0306132	0.0263416	TESK2/NFASC/ROBO2/CTNNA1/ACTB/SRPX2/PLEC/DLG5/ITGB4/BCR/APP/DSCAM/GABRA2/ADGRL3/GPM6A/ADGRB3/NLGN4X/DLC1/GJB6/PCDH17/CLDN10/CDH20	22
GO:0032870	cellular response to hormone stimulus	26/292	474/12196	7.18604e-05	0.0332072	0.0285736	PADI2/RAB10/ZFP36L2/PRKCE/RHOQ/PRKAR2A/ROBO2/AQP1/TNC/NSMF/SORL1/DDIT4/ZMIZ1/NR4A1/ZFP36L1/PKM/PER1/ATP6V0A1/BAIAP2/ESRRG/SLC30A10/NR3C2/EGFR/SESN3/LMO3/ABHD2	26
GO:0006096	glycolytic process	10/292	96/12196	9.72616e-05	0.0332072	0.0285736	PFKFB2/HK2/PRKAG2/PFKP/PFKFB3/DDIT4/GAPDH/PKM/APP/ZBTB20	10
GO:0007423	sensory organ development	23/292	401/12196	9.77049e-05	0.0332072	0.0285736	ECE1/TENM3/BNC2/PSAP/CACNA1C/ABR/CPAMD8/BCR/DSCAM/ROR1/EFEMP1/ABI2/BMPR1B/GPM6A/PDGFRB/MYO6/EGFR/PTN/RORB/GJB6/FREM2/RHOJ/SPRED1	23
GO:0009135	purine nucleoside diphosphate metabolic process	11/292	116/12196	0.000103732	0.0332072	0.0285736	PFKFB2/HK2/PRKAG2/PFKP/PFKFB3/DDIT4/GAPDH/PKM/APP/ZBTB20/DLG2	11
GO:0009179	purine ribonucleoside diphosphate metabolic process	11/292	116/12196	0.000103732	0.0332072	0.0285736	PFKFB2/HK2/PRKAG2/PFKP/PFKFB3/DDIT4/GAPDH/PKM/APP/ZBTB20/DLG2	11
GO:0006757	ATP generation from ADP	10/292	97/12196	0.000106186	0.0332072	0.0285736	PFKFB2/HK2/PRKAG2/PFKP/PFKFB3/DDIT4/GAPDH/PKM/APP/ZBTB20	10
GO:0030900	forebrain development	19/292	303/12196	0.000126865	0.0335082	0.0288326	ID2/SLC8A1/ROBO2/DCLK2/SUN1/AQP1/ZMIZ1/RFX4/DCLK1/DNAJB1/APP/TMEM108/EGFR/PTN/DLC1/FUT10/TOX/NFIB/SLC1A2	19
GO:0009185	ribonucleoside diphosphate metabolic process	11/292	119/12196	0.000130583	0.0335082	0.0288326	PFKFB2/HK2/PRKAG2/PFKP/PFKFB3/DDIT4/GAPDH/PKM/APP/ZBTB20/DLG2	11
GO:0010644	cell communication by electrical coupling	5/292	22/12196	0.000143244	0.0335082	0.0288326	SLC8A1/TRDN/CACNA1C/PDE4D/GJB6	5
GO:0044057	regulation of system process	23/292	412/12196	0.000146111	0.0335082	0.0288326	ECE1/LMNA/PPP1R12B/SLC8A1/CACNA2D3/TRDN/AQP1/STIM1/ADM/TENM4/CACNA1C/HIP1R/RAB11FIP3/BAIAP2/DLGAP1/APP/TMEM108/KCNIP4/PDE4D/EGFR/NLGN4X/CACNB2/WASF3	23
GO:0046031	ADP metabolic process	10/292	105/12196	0.000205904	0.0442693	0.0380922	PFKFB2/HK2/PRKAG2/PFKP/PFKFB3/DDIT4/GAPDH/PKM/APP/ZBTB20	10
GO:0006090	pyruvate metabolic process	11/292	127/12196	0.000232689	0.0464926	0.0400052	PFKFB2/HK2/PRKAG2/PFKP/PFKFB3/DDIT4/GAPDH/PKM/APP/ZBTB20/ME1	11
GO:0007507	heart development	23/292	429/12196	0.000263108	0.0464926	0.0400052	DHRS3/ECE1/LMNA/ID2/SLC8A1/TTN/VGLL4/ADAMTS9/ROBO2/ADM/TENM4/ZMIZ1/CACNA1C/ZFP36L1/PKD1/TCF25/CPE/PDGFRB/EGFR/PTN/DLC1/FREM2/SPRED1	23
GO:0051056	regulation of small GTPase mediated signal transduction	17/292	272/12196	0.000297888	0.0464926	0.0400052	ITPKB/RHOQ/ARHGEF4/KALRN/BCL6/SQSTM1/PPP2CB/ABR/BCR/VAV3/PDGFRB/MMD2/DLC1/PSD3/FGD4/ARHGAP5/RHOJ	17
GO:0048545	response to steroid hormone	16/292	247/12196	0.000300147	0.0464926	0.0400052	PADI2/ZFP36L2/AQP1/ADM/DDIT4/ZMIZ1/ZFP36L1/ACSBG1/PER1/ESRRG/GABRB1/NR3C2/EGFR/PTN/LMO3/ABHD2	16
GO:0009132	nucleoside diphosphate metabolic process	11/292	131/12196	0.000305036	0.0464926	0.0400052	PFKFB2/HK2/PRKAG2/PFKP/PFKFB3/DDIT4/GAPDH/PKM/APP/ZBTB20/DLG2	11
GO:0042330	taxis	23/292	434/12196	0.0003105	0.0464926	0.0400052	PADI2/NFASC/ID2/SEMA3B/ROBO2/BOC/PIK3CB/HSPB1/SPTAN1/CAMK1D/NR4A1/NRXN3/APP/DSCAM/VAV3/PLXNA2/BMPR1B/UNC5C/PDE4D/PDGFRB/PTN/NFIB/NEO1	23
GO:0006165	nucleoside diphosphate phosphorylation	10/292	111/12196	0.000324367	0.0464926	0.0400052	PFKFB2/HK2/PRKAG2/PFKP/PFKFB3/DDIT4/GAPDH/PKM/APP/ZBTB20	10
GO:0045619	regulation of lymphocyte differentiation	10/292	111/12196	0.000324367	0.0464926	0.0400052	ITPKB/ID2/ZFP36L2/BCL6/ZBTB16/ZMIZ1/ZFP36L1/SH3RF1/CAMK4/TOX	10
GO:0090083	regulation of inclusion body assembly	4/292	15/12196	0.000356655	0.0477402	0.0410787	HSPA1B/SORL1/DNAJB1/SNCAIP	4
GO:0016358	dendrite development	15/292	227/12196	0.000373738	0.0477402	0.0410787	KALRN/ASAP1/NSMF/CAMK1D/DLG5/DCLK1/BAIAP2/APP/DSCAM/ABI2/ADGRB3/PTN/PREX2/SDC2/ABI1	15
GO:0046939	nucleotide phosphorylation	10/292	113/12196	0.000374705	0.0477402	0.0410787	PFKFB2/HK2/PRKAG2/PFKP/PFKFB3/DDIT4/GAPDH/PKM/APP/ZBTB20	10
GO:0061564	axon development	23/292	441/12196	0.000389426	0.0478438	0.0411679	NFASC/RAB10/SEMA3B/ROBO2/BOC/PIK3CB/CTNNA1/ACTB/TNC/SPTAN1/DCLK1/NRXN3/HSP90AA1/LINGO1/BAIAP2/APP/DSCAM/PLXNA2/BMPR1B/UNC5C/PTN/NFIB/NEO1	23
GO:0007610	behavior	23/292	443/12196	0.000414992	0.0483913	0.0416391	ID2/PRKCE/NPAS2/KALRN/SRPX2/NAV2/PSAP/NRXN3/APP/DSCAM/SGIP1/C3orf70/ADGRL3/SLC1A3/CAMK4/ADGRB3/EGFR/PTN/NLGN4X/PREX2/SLC1A2/PCDH17/TMOD2	23
GO:0051962	positive regulation of nervous system development	23/292	444/12196	0.000428318	0.0483913	0.0416391	ID2/ROBO2/KALRN/BCL6/TENM3/DPYSL3/SRPX2/NSMF/TENM4/CAMK1D/DLG5/ZNF609/BAIAP2/DSCAM/ROR1/BRINP3/PLXNA2/ADGRL3/ADGRB3/MMD2/PTN/TOX/WASF3	23
GO:0051489	regulation of filopodium assembly	6/292	42/12196	0.000454342	0.0483913	0.0416391	CAPZB/RHOQ/DPYSL3/PALM/GPM6A/TENM2	6
GO:0061684	chaperone-mediated autophagy	4/292	16/12196	0.000466628	0.0483913	0.0416391	SYNPO2/BAG3/HSP90AA1/SNRNP70	4
GO:0051491	positive regulation of filopodium assembly	5/292	28/12196	0.000475258	0.0483913	0.0416391	RHOQ/DPYSL3/PALM/GPM6A/TENM2	5
GO:0040013	negative regulation of locomotion	15/292	233/12196	0.000492305	0.0483913	0.0416391	PADI2/SEMA3B/PTPRG/ADAMTS9/ROBO2/CTNNA1/DPYSL3/DLG5/ABR/LDLRAD4/BCR/PTN/DLC1/SPRED1/ABHD2	15
GO:0071383	cellular response to steroid hormone stimulus	12/292	161/12196	0.000492354	0.0483913	0.0416391	PADI2/ZFP36L2/AQP1/DDIT4/ZMIZ1/ZFP36L1/PER1/ESRRG/NR3C2/EGFR/LMO3/ABHD2	12
GO:0019320	hexose catabolic process	6/292	43/12196	0.000517549	0.0484026	0.0416487	PFKFB2/HK2/PFKP/GAPDH/PKM/FUT10	6
GO:0016052	carbohydrate catabolic process	12/292	162/12196	0.000520609	0.0484026	0.0416487	PFKFB2/HK2/PRKAG2/PFKP/PFKFB3/DDIT4/GAPDH/PKM/PYGB/APP/ZBTB20/FUT10	12
GO:0048813	dendrite morphogenesis	11/292	140/12196	0.000539234	0.0488149	0.0420035	KALRN/NSMF/DCLK1/BAIAP2/DSCAM/ABI2/ADGRB3/PTN/PREX2/SDC2/ABI1	11
GO:0006007	glucose catabolic process	5/292	29/12196	0.000563142	0.049672	0.042741	PFKFB2/HK2/PFKP/GAPDH/PKM	5
