# Supplementary material for: Cross-regional homeostatic and reactive glial signatures in multiple sclerosis
Source: Acta Neuropathol. 2022 Sep 16;144(5):987–1003. doi: 10.1007/s00401-022-02497-2 (PMC9547805; doi:10.1007/s00401-022-02497-2)
Supplement: Supplementary file 9 — Suppl. Table 8 Enrichment of region-specific GO terms in MS astrocytes (XLSX 103 KB) [file 401_2022_2497_MOESM9_ESM.xlsx]

## Sheet: DEGs cerebellum vs cerebrum
genes	baseMean	log2FoldChange	lfcSE	stat	pvalue	padj
GRIA4	155.76	1.69779	0.258687	6.56308	5.27062e-11	1.94749e-07
LRRC7	137.742	-2.55529	0.466881	-5.4731	4.4224e-08	8.17038e-05
DPP10	47.2042	-4.43732	0.946553	-4.68787	2.7606e-06	0.00260874
LRP4	150.807	1.40187	0.29934	4.68322	2.82407e-06	0.00260874
OLIG1	73.0812	1.11979	0.244134	4.58678	4.50129e-06	0.00332646
LINGO1	670.726	2.65235	0.583232	4.54769	5.42391e-06	0.00334023
AP002370.2	29.9988	1.77363	0.414305	4.28097	1.86079e-05	0.00763958
NRG3	59.1913	-4.39925	1.01587	-4.33053	1.4875e-05	0.00763958
RPS2	26.922	1.82615	0.42567	4.29006	1.78624e-05	0.00763958
USP39	92.1102	0.879634	0.212278	4.14378	3.41621e-05	0.0126229
ZFHX4	71.1689	-1.44534	0.353559	-4.08797	4.35159e-05	0.0146174
RRBP1	34.961	1.35806	0.335184	4.05168	5.08517e-05	0.0156581
LINC00511	26.6273	1.76595	0.444898	3.96934	7.20728e-05	0.0204853
AP003086.2	35.4895	1.28325	0.329298	3.89692	9.74243e-05	0.0257131
MEIS2	103.293	-0.980815	0.254364	-3.85595	0.00011528	0.0283973
CDK18	253.522	0.912218	0.245178	3.72064	0.000198722	0.0445101
SGCZ	37.4867	1.54685	0.419791	3.68481	0.000228875	0.0445101
GSN	222.44	0.885917	0.238698	3.71146	0.000206069	0.0445101
EIF1	75.3352	1.19296	0.323554	3.68707	0.000226853	0.0445101

## Sheet: DEGs spinal cord vs cerebellum
genes	baseMean	log2FoldChange	lfcSE	stat	pvalue	padj
PTPRJ	95.7703	-2.91715	0.349818	-8.33906	7.48822e-17	2.82231e-13
ERBIN	599.525	-0.984828	0.152644	-6.45181	1.10525e-10	1.38856e-07
SLC25A29	87.6053	3.49937	0.540506	6.47425	9.52815e-11	1.38856e-07
CNDP1	174.195	-2.13641	0.339138	-6.29954	2.9854e-10	2.81299e-07
PDE1C	480.687	-1.16745	0.189061	-6.175	6.61617e-10	4.98727e-07
AFF3	105.071	3.1629	0.523874	6.03752	1.56499e-09	9.83077e-07
MOB3B	181.918	1.31024	0.22191	5.90438	3.53974e-09	1.9059e-06
CREB5	343.416	-1.74797	0.303572	-5.758	8.5115e-09	3.56443e-06
CCP110	111.47	-2.32793	0.40334	-5.77165	7.85012e-09	3.56443e-06
GNA14	95.7948	5.00465	0.879648	5.68938	1.27501e-08	4.80551e-06
KCNH8	318.169	-1.62533	0.294154	-5.52544	3.28656e-08	1.12609e-05
CADM2	1582.49	-1.84561	0.344534	-5.35684	8.46905e-08	2.45537e-05
SPOCK3	663.038	-1.03093	0.191964	-5.37045	7.85403e-08	2.45537e-05
FRMD4B	491.47	-0.804184	0.151709	-5.30082	1.15282e-07	3.10356e-05
NCKAP5	691.817	-0.93517	0.177194	-5.27766	1.30841e-07	3.27829e-05
AUTS2	400.944	-1.59234	0.302362	-5.26634	1.39169e-07	3.27829e-05
SNAP25	36.8	-3.92076	0.760483	-5.15562	2.52791e-07	5.60453e-05
NRG3	59.1913	5.3633	1.05798	5.06939	3.99092e-07	8.35654e-05
TMTC2	893.964	-0.849814	0.168189	-5.05273	4.35541e-07	8.63975e-05
PIBF1	73.3501	-1.44356	0.287663	-5.01823	5.21495e-07	9.82758e-05
PCDH9	5123.95	-1.22971	0.249465	-4.92939	8.24865e-07	0.000148044
FAM196B	32.4218	-2.95237	0.612116	-4.82322	1.41261e-06	0.000242005
ROBO1	197.78	-1.52268	0.319051	-4.77254	1.81915e-06	0.000285682
SEPT7	456.08	-1.0929	0.228595	-4.78094	1.74479e-06	0.000285682
TMEFF2	363.808	-1.58929	0.337943	-4.70283	2.56577e-06	0.000386816
OLIG1	73.0812	-1.27405	0.272153	-4.68138	2.84953e-06	0.000413072
HIP1	242.382	-1.02506	0.219582	-4.66825	3.0377e-06	0.000424041
CDK18	253.522	1.23871	0.265793	4.66043	3.15553e-06	0.000424758
HHIP	228.108	-1.82972	0.39551	-4.62623	3.72373e-06	0.000440449
AKAP6	487.78	-0.762569	0.164823	-4.62659	3.71732e-06	0.000440449
SEPT4	67.9532	-1.66288	0.358234	-4.64187	3.4527e-06	0.000440449
TTTY14	53.1806	2.31552	0.500614	4.62536	3.73955e-06	0.000440449
MARCH1	541.982	-1.01944	0.221901	-4.59414	4.34534e-06	0.000469433
PLXDC2	271.096	-2.32286	0.505234	-4.5976	4.27388e-06	0.000469433
LINC00844	44.9957	-1.73858	0.378489	-4.59347	4.35929e-06	0.000469433
CCDC88A	422.081	-0.806817	0.177037	-4.55733	5.18079e-06	0.0005424
ANKIB1	213.94	-0.924922	0.204084	-4.53207	5.84087e-06	0.000590061
TLN2	55.6737	2.18729	0.483038	4.52819	5.94914e-06	0.000590061
AC079594.2	33.0614	-2.50234	0.553579	-4.52029	6.17551e-06	0.000596808
MAML3	86.049	1.33074	0.295836	4.49823	6.85202e-06	0.000600587
IL1RAPL1	2621.95	-0.900978	0.200014	-4.50458	6.65038e-06	0.000600587
TUBA1A	208.55	1.60096	0.354835	4.51185	6.42655e-06	0.000600587
PHLPP1	697.824	-0.783498	0.174065	-4.50118	6.75783e-06	0.000600587
PPEF1	14.9999	4.98365	1.10972	4.49092	7.09169e-06	0.000607468
LGR5	84.1805	2.03618	0.460258	4.42399	9.68966e-06	0.000811562
CDH19	105.657	-1.47612	0.335081	-4.40526	1.05658e-05	0.000865705
AL354809.1	64.5394	-1.84597	0.420823	-4.38658	1.15147e-05	0.000923382
MIR181A1HG	196.016	-1.50658	0.344009	-4.37947	1.1897e-05	0.000927895
LDB3	150.573	1.0102	0.230826	4.37644	1.20634e-05	0.000927895
COL18A1	63.5946	3.6823	0.844208	4.36184	1.28974e-05	0.000972203
GRM3	327.28	-1.14611	0.265429	-4.31795	1.57487e-05	0.00116386
FAT4	27.6346	-2.36226	0.548229	-4.30889	1.64072e-05	0.00116537
NAV2	70.2231	2.32955	0.540686	4.3085	1.64367e-05	0.00116537
KIRREL3	370.112	-0.803108	0.186551	-4.30502	1.66968e-05	0.00116537
DENND2A	37.6471	-2.03111	0.473784	-4.287	1.81105e-05	0.00124106
AC063944.1	35.9031	-1.92895	0.454811	-4.24122	2.22306e-05	0.0014962
TIAM1	74.7744	-2.00537	0.473549	-4.23477	2.2879e-05	0.00151282
RASAL2	52.1471	1.86996	0.446309	4.18984	2.79148e-05	0.00181026
ARSI	15.3749	3.75207	0.896246	4.18643	2.83378e-05	0.00181026
AGPAT4	244.081	1.47048	0.351712	4.18091	2.90344e-05	0.00182384
ZHX2	109.589	-1.12613	0.271434	-4.1488	3.34217e-05	0.00206502
PARD3B	80.6885	1.74351	0.423562	4.1163	3.85007e-05	0.00230332
FLRT2	12.7133	5.0724	1.23214	4.11674	3.84261e-05	0.00230332
NLGN1	628.677	-1.99831	0.489761	-4.08018	4.50004e-05	0.0026501
PHYHIPL	125.054	-1.46587	0.359695	-4.0753	4.59554e-05	0.00266471
FGF14	56.5853	-2.73037	0.673561	-4.05364	5.04272e-05	0.0028797
PTBP2	252.574	-0.89187	0.221284	-4.03042	5.56767e-05	0.00313202
ACSBG1	93.1497	2.89651	0.721833	4.01272	6.00229e-05	0.00332686
LINC02343	47.8956	3.92649	0.981343	4.00114	6.30377e-05	0.00344332
PBX3	74.2717	1.40578	0.351782	3.99617	6.43762e-05	0.0034662
PALM2	196.103	-1.87263	0.472544	-3.96286	7.40573e-05	0.0039313
MTERF1	58.8948	1.72536	0.436748	3.95048	7.79953e-05	0.00406359
PTPRD	1129.07	-0.68359	0.173135	-3.94831	7.87058e-05	0.00406359
ERC2	55.2059	1.63167	0.414786	3.93377	8.36223e-05	0.00425909
ERBB4	630.828	-1.20693	0.309607	-3.89827	9.68812e-05	0.0048686
RAP1GDS1	129.781	-1.03768	0.267761	-3.87538	0.000106459	0.00527953
VRK2	183.653	-1.28209	0.33264	-3.85429	0.000116068	0.00549672
CAMK2D	66.7528	-1.27946	0.331783	-3.85631	0.000115113	0.00549672
PDE10A	23.0676	-3.23798	0.840001	-3.85474	0.000115855	0.00549672
DUSP16	60.5841	-1.46378	0.379906	-3.85302	0.000116672	0.00549672
FMNL2	915.923	0.833842	0.216929	3.84384	0.000121125	0.00561182
PCDH10	19.4056	-2.75303	0.716583	-3.84188	0.000122093	0.00561182
VGLL4	45.4629	1.67066	0.435998	3.83182	0.000127198	0.00562459
SKAP2	24.0333	4.27361	1.11429	3.83529	0.000125416	0.00562459
PPM1H	128.817	-1.02354	0.267269	-3.82962	0.00012834	0.00562459
TMC6	39.9229	1.82582	0.476236	3.83384	0.000126157	0.00562459
SDK1	24.599	2.57918	0.675618	3.8175	0.00013481	0.0058402
ADD3	118.578	-1.46886	0.385059	-3.81465	0.000136376	0.00584094
MIR4527HG	10.9476	4.56618	1.19798	3.81155	0.000138098	0.00584821
ANO4	262.901	-1.85697	0.488292	-3.803	0.000142954	0.00598659
AC090502.1	77.4213	-1.60921	0.424146	-3.794	0.00014824	0.00613973
P2RX7	101.081	-1.11626	0.294715	-3.78759	0.000152113	0.00623166
PFDN2	23.8578	-1.68688	0.446138	-3.78107	0.000156156	0.0063285
CHD1	28.4754	-1.69257	0.448966	-3.76993	0.000163291	0.00654728
HAPLN2	73.0196	1.75841	0.466913	3.76602	0.000165868	0.00658058
ITSN2	70.6095	-1.13861	0.303342	-3.75356	0.000174342	0.00684476
PADI2	64.0676	1.44272	0.38542	3.74324	0.000181664	0.00684909
SYPL1	37.0635	2.3103	0.616541	3.74719	0.000178827	0.00684909
LRMDA	44.8238	2.85501	0.761989	3.74678	0.000179116	0.00684909
LIMK2	14.9064	3.61462	0.965662	3.74316	0.000181722	0.00684909
COL16A1	68.3468	1.37113	0.367565	3.73029	0.000191259	0.00713717
NFIA	266.372	-0.947576	0.255515	-3.7085	0.000208491	0.00765641
TMEM131L	18.8256	-2.79162	0.753913	-3.70284	0.000213203	0.00765641
LAMA2	119.459	-2.14465	0.579585	-3.70032	0.00021533	0.00765641
PTPN12	30.656	2.78215	0.750657	3.70629	0.00021032	0.00765641
SLC4A8	80.0704	-1.20713	0.326158	-3.70104	0.000214716	0.00765641
ANKRD44	125.012	-1.07022	0.290025	-3.6901	0.000224165	0.00789604
MALAT1	20598.6	-1.29022	0.350718	-3.6788	0.000234334	0.00817784
MFAP3L	40.8326	-1.39782	0.380933	-3.66947	0.000243054	0.00834886
ANK3	664.276	-1.31331	0.358048	-3.66797	0.000244486	0.00834886
FRMD5	1004.26	-0.635441	0.173309	-3.66651	0.00024588	0.00834886
PARD3	33.9708	2.33592	0.639088	3.65508	0.000257098	0.00857526
ABCA8	191.232	-0.752246	0.205715	-3.65674	0.00025544	0.00857526
ATR	32.7431	-1.53258	0.420635	-3.6435	0.000268959	0.00866415
CCNH	234.153	-1.18316	0.324634	-3.64459	0.000267814	0.00866415
SNX24	65.6645	2.12197	0.581899	3.64663	0.000265698	0.00866415
PCDH9-AS2	91.3117	-1.62691	0.445834	-3.64914	0.000263117	0.00866415
TTLL7	653.103	-1.12624	0.309352	-3.64065	0.000271951	0.00868267
DNAH14	15.5701	3.83551	1.05447	3.6374	0.000275408	0.00868267
RALYL	44.5969	-2.97889	0.81918	-3.63643	0.000276445	0.00868267
LRRC8B	60.7645	1.40102	0.385534	3.63397	0.000279089	0.00869327
PNISR	124.688	-1.12028	0.309369	-3.62118	0.000293267	0.00906002
CDC42BPA	306.062	-0.727519	0.201661	-3.60763	0.000309003	0.00946855
RNF220	1317.23	0.432913	0.120084	3.60509	0.000312044	0.00948464
RASGRF1	91.297	2.68932	0.74739	3.59828	0.000320328	0.00965854
UNC5B	33.1126	-1.52713	0.425158	-3.5919	0.000328271	0.00981947
SHTN1	635.737	-0.91905	0.256519	-3.58277	0.000339973	0.0100894
TNIK	91.7386	-2.08215	0.582588	-3.57396	0.000351626	0.0101944
CASTOR3	73.3797	1.64551	0.460038	3.57689	0.000347702	0.0101944
MAX	48.9735	1.48653	0.415855	3.57462	0.000350733	0.0101944
PRKCE	47.0261	-1.70284	0.477241	-3.56809	0.000359588	0.0103457
GNA14-AS1	10.7629	4.76861	1.34411	3.54777	0.000388506	0.011093
ARAP2	406.521	-0.95593	0.270451	-3.53458	0.00040842	0.0114886
FGF1	57.8371	-1.36523	0.386252	-3.53456	0.000408458	0.0114886
RFTN2	182.17	-0.753936	0.213489	-3.5315	0.000413203	0.011536
LRRC8C-DT	22.6608	-1.87013	0.530079	-3.52801	0.000418694	0.0116034
CCSER1	85.6023	2.74363	0.781364	3.51133	0.00044587	0.0122226
TCF12	604.129	-0.716519	0.204116	-3.51035	0.000447525	0.0122226
FIGN	55.9976	-2.61038	0.744692	-3.50531	0.000456077	0.0123666
SGCD	96.9832	1.31024	0.375441	3.48986	0.000483277	0.0129182
RAB3IP	23.5362	-1.87396	0.536841	-3.49072	0.000481727	0.0129182
DNM2	60.2828	1.43346	0.411015	3.48761	0.000487354	0.0129355
AC245297.3	150.301	-0.993641	0.285504	-3.4803	0.000500855	0.0132009
CEP290	64.008	-1.076	0.309637	-3.47505	0.00051076	0.0132762
SGSM1	22.2007	2.24611	0.646291	3.47539	0.000510112	0.0132762
TRIM9	84.0978	-1.44905	0.417638	-3.46962	0.000521188	0.0134545
SEMA4D	158.202	0.813341	0.23456	3.46752	0.000525285	0.013468
PAQR6	32.7942	1.8376	0.531603	3.45672	0.000546801	0.0139099
YAF2	32.4548	-1.43166	0.414566	-3.45339	0.00055359	0.0139099
SLC38A2	59.65	-1.33832	0.38737	-3.45489	0.00055052	0.0139099
FGD4	66.8286	1.91143	0.556204	3.43657	0.00058913	0.0147049
USP33	61.6637	-1.14414	0.334052	-3.42504	0.000614698	0.0147666
TRAK1	27.6815	2.59465	0.755764	3.43315	0.000596605	0.0147666
PALM2-AKAP2	48.7586	-1.98917	0.580226	-3.42827	0.000607441	0.0147666
ZNF365	114.387	-1.39189	0.406549	-3.42367	0.00061782	0.0147666
RBFOX1	566.051	1.72419	0.503686	3.42314	0.000619029	0.0147666
L3MBTL4	84.6069	-1.71122	0.498991	-3.42936	0.00060501	0.0147666
TMEM184B	55.1357	1.20691	0.352384	3.42498	0.000614839	0.0147666
ELOVL7	56.9527	2.16399	0.632626	3.42064	0.000624741	0.0148091
DTX4	21.3145	2.00547	0.586822	3.41752	0.000631954	0.0148865
CLMN	237.236	-0.868402	0.255191	-3.40295	0.000666618	0.0156055
STPG2	54.7107	1.47964	0.43508	3.40084	0.000671789	0.0156295
LRRTM3	75.5446	-1.1998	0.353164	-3.39729	0.000680561	0.0157364
MAP4K5	262.386	-0.565726	0.166915	-3.38929	0.00070073	0.016104
PSME4	91.0674	-1.00529	0.297095	-3.38375	0.000715032	0.0161442
PTPRK	566.494	-0.717675	0.21226	-3.38111	0.000721943	0.0161442
EYA4	41.4212	1.47606	0.436658	3.38037	0.000723896	0.0161442
DPP6	182.909	-1.28672	0.380077	-3.38542	0.000710698	0.0161442
MACROD2	191.803	0.987665	0.292148	3.3807	0.000723008	0.0161442
DYSF	51.078	-1.70368	0.504364	-3.37787	0.000730502	0.0161957
CACNA1B	50.901	3.07741	0.912003	3.37434	0.000739929	0.0162139
SDK2	9.37036	4.18237	1.239	3.37559	0.000736583	0.0162139
PCSK6	365.228	1.568	0.466247	3.36301	0.000770972	0.0167965
TUBB2B	37.8141	2.48518	0.740003	3.35833	0.000784141	0.0168912
SYNJ2	390.615	1.0332	0.307657	3.35828	0.00078428	0.0168912
CLTCL1	18.6494	3.00124	0.895597	3.3511	0.000804911	0.017237
NDE1	57.4429	1.47195	0.439546	3.34879	0.000811652	0.0172831
DOCK4	342.477	-0.640875	0.191707	-3.34299	0.000828815	0.0175495
QDPR	224.818	-0.801482	0.240185	-3.33694	0.000847062	0.0178356
LUZP2	17.5879	2.96423	0.889675	3.33181	0.000862837	0.0180669
TIMP2	44.888	1.35797	0.407925	3.32897	0.000871688	0.0181513
KCNK12	11.8319	5.2504	1.57983	3.32339	0.000889304	0.0182162
CTNND2	240.061	-1.75181	0.526793	-3.32543	0.000882811	0.0182162
STARD13	134.409	-1.16849	0.351485	-3.32444	0.000885965	0.0182162
WWP1	49.5463	-1.18742	0.3581	-3.3159	0.0009135	0.0186107
KCNQ1OT1	158.043	1.53202	0.462655	3.31136	0.000928449	0.0188136
MYLIP	23.9139	-1.63132	0.493916	-3.30283	0.000957138	0.0192912
KLF12	25.1703	2.43252	0.737069	3.30027	0.000965933	0.0193649
RHOBTB1	51.7036	-1.36022	0.412999	-3.29353	0.00098937	0.0197298
FBXO32	96.1424	1.6517	0.502193	3.28898	0.00100551	0.0198417
KIF5B	38.7123	-1.38575	0.421184	-3.29013	0.00100142	0.0198417
SUN2	94.4388	-0.9098	0.277202	-3.28208	0.00103044	0.0202278
RFC1	48.5451	-1.15973	0.354753	-3.26911	0.00107885	0.0210684
PI4KA	50.822	1.28225	0.392923	3.26335	0.00110103	0.0213907
PDK4	47.5863	2.13311	0.655135	3.25598	0.00113001	0.0218411
DPP10	47.2042	3.08158	0.948577	3.24864	0.0011596	0.0221855
SH3TC2	125.219	-0.875284	0.269408	-3.24891	0.00115848	0.0221855
RHOB	45.5705	1.29345	0.399089	3.241	0.00119112	0.0226734
PIR	35.1111	1.80074	0.557044	3.23268	0.00122637	0.023227
ALCAM	416.159	-0.617157	0.191833	-3.21715	0.00129471	0.0243167
FAM95C	62.3	2.39188	0.743586	3.21669	0.0012968	0.0243167
LUC7L3	198.384	-0.992393	0.309873	-3.20258	0.00136203	0.0254134
FA2H	161.793	0.722583	0.225726	3.20115	0.0013688	0.0254138
KCNMA1	38.6146	2.29771	0.718461	3.1981	0.00138334	0.0255579
CERS4	39.4842	1.79988	0.563768	3.19258	0.00141007	0.0259247
SOBP	123.853	1.06946	0.335339	3.18918	0.00142679	0.0259785
MAPRE2	167.934	0.860597	0.269833	3.18937	0.00142581	0.0259785
RAB30	131.102	0.934642	0.293504	3.18442	0.00145043	0.0262821
LINC01608	263.229	-1.49438	0.470004	-3.17949	0.00147532	0.0266053
PRPF4B	44.1773	-1.18651	0.374726	-3.16633	0.00154376	0.0277069
PTP4A2	24.7611	-1.54583	0.488741	-3.16288	0.00156218	0.0279046
DLG1	604.839	-0.534191	0.169198	-3.1572	0.00159291	0.0283193
MPPED2	12.9036	2.71916	0.862697	3.15193	0.00162193	0.0286997
SCCPDH	29.5122	3.71141	1.18057	3.14375	0.001668	0.0293507
CADM1	271.26	-0.786666	0.25032	-3.14264	0.00167429	0.0293507
CLSTN2	12.0068	3.6641	1.16688	3.14008	0.00168905	0.0294723
FBXW4	27.7905	1.95653	0.624082	3.13505	0.00171824	0.0298435
ELMO1	794.42	-0.43126	0.137789	-3.12986	0.00174887	0.0302363
PHKA2	14.717	2.65504	0.850653	3.12118	0.00180127	0.031
KIFAP3	22.7698	2.1515	0.689856	3.11877	0.00181611	0.0311132
BACH1	28.9505	-1.69694	0.545013	-3.11357	0.00184839	0.0315231
TMEM163	23.5125	3.48858	1.12498	3.10101	0.00192863	0.0325965
LGALS3BP	22.403	2.43998	0.786825	3.10105	0.00192836	0.0325965
SYT1	54.752	-2.72321	0.878975	-3.09817	0.00194722	0.0327638
YWHAQ	61.8057	-1.02019	0.329535	-3.09586	0.00196243	0.0328729
ABCA9	22.5913	4.37636	1.41452	3.09387	0.00197563	0.0329476
MIR181A2HG	26.6428	-1.80995	0.585753	-3.08996	0.00200186	0.0332379
CPM	70.0897	-1.09591	0.354909	-3.08786	0.00201605	0.0333268
DHCR24	81.8145	2.38636	0.775789	3.07605	0.00209765	0.0345242
RBM41	25.185	-1.4723	0.47908	-3.07319	0.00211783	0.0345672
ATP6V0A1	48.2369	1.32856	0.432322	3.07308	0.0021186	0.0345672
RPS6KA2	70.7619	1.47823	0.481568	3.06962	0.00214328	0.034819
RGL1	73.446	-0.929779	0.303438	-3.06415	0.00218292	0.0353108
KDM3A	14.9576	2.87898	0.940428	3.06135	0.0022034	0.0353862
PPP2R3A	78.5803	-0.91258	0.29826	-3.05968	0.00221574	0.0353862
ARID5B	67.1462	-1.10545	0.361245	-3.06011	0.00221256	0.0353862
CSRP1	63.8759	-1.05241	0.345167	-3.04898	0.00229618	0.0360109
GALNT15	32.3421	1.89956	0.623097	3.04858	0.00229929	0.0360109
KCNAB1	56.1807	-2.19236	0.719244	-3.04814	0.00230263	0.0360109
ST18	1683.81	-0.303844	0.0996267	-3.04983	0.00228973	0.0360109
ZNF565	64.7832	-0.921946	0.302212	-3.05066	0.00228339	0.0360109
NSUN6	49.5417	1.20061	0.396027	3.03165	0.00243221	0.0378022
TMEM259	22.1087	1.94865	0.642901	3.03103	0.00243723	0.0378022
MMD2	19.5556	1.995	0.6591	3.02686	0.0024711	0.0381704
ROR1	24.3862	-2.64602	0.875751	-3.02143	0.00251583	0.0383893
FAXDC2	82.0362	-0.813576	0.269159	-3.02266	0.00250567	0.0383893
AHI1	128.394	-0.842927	0.278761	-3.02384	0.00249591	0.0383893
CA2	65.2389	-1.37542	0.455441	-3.01998	0.0025279	0.038418
SLC12A2	157.331	-0.842018	0.279079	-3.01713	0.00255181	0.0386185
MAGEC3	15.4797	2.47808	0.821652	3.01597	0.00256159	0.0386185
FUT9	90.7308	-1.23137	0.40919	-3.00928	0.00261864	0.0393213
LENG8	34.6011	1.51938	0.507092	2.99625	0.00273321	0.0408788
SVIL	11.9464	2.62216	0.876448	2.9918	0.00277334	0.0413151
PRUNE2	451.76	-0.571624	0.191274	-2.98851	0.00280338	0.0415981
CCSER2	96.5545	-1.13293	0.379531	-2.98507	0.00283516	0.0419048
GAS2	39.5078	1.33218	0.446611	2.98286	0.00285564	0.0420426
PLXND1	15.6075	3.27175	1.09831	2.9789	0.00289286	0.0422604
CDYL	25.0002	-1.72925	0.580384	-2.9795	0.0028872	0.0422604
ATE1	92.8006	-0.769142	0.258626	-2.97396	0.00293985	0.0427811
CPB2-AS1	103.075	-0.923185	0.310704	-2.97127	0.00296568	0.042991
TAF15	64.1365	1.15556	0.389565	2.96629	0.00301419	0.0435268
TAGLN	11.6023	2.78572	0.939543	2.96497	0.00302714	0.043547
GRIA4	155.76	-0.847116	0.285895	-2.96303	0.00304623	0.0436549
MPHOSPH8	67.3725	-1.02863	0.347434	-2.96066	0.00306978	0.0438258
SLC22A15	149.708	-0.820695	0.277866	-2.95357	0.00314126	0.044677
MAN1A2	60.5764	-1.01454	0.344223	-2.94732	0.00320542	0.044917
IVNS1ABP	25.65	-1.53696	0.521643	-2.94639	0.00321506	0.044917
PTMA	195.633	-0.916437	0.31104	-2.94637	0.00321531	0.044917
EDIL3	882.296	-0.456567	0.154972	-2.94613	0.00321772	0.044917
INF2	41.193	2.06207	0.699574	2.94761	0.00320238	0.044917
AKAP11	38.5426	1.25057	0.425394	2.93978	0.00328443	0.045679
ARPP21	36.2137	-2.73579	0.931949	-2.93556	0.00332945	0.0460903
CASTOR2	15.8017	3.14588	1.07195	2.93472	0.00333846	0.0460903
KRIT1	49.2482	-1.08786	0.371022	-2.93205	0.00336733	0.0463192
OPALIN	66.4736	-1.93596	0.661846	-2.9251	0.00344346	0.0471942
QSOX1	14.4973	2.56273	0.877646	2.92	0.00350028	0.04757
IQCB1	31.2657	-1.28001	0.438473	-2.91925	0.00350874	0.04757
TRIM2	446.483	-0.825644	0.282739	-2.92017	0.00349844	0.04757
BAIAP2L2	67.8297	-1.53756	0.528422	-2.90973	0.00361746	0.0488682
AL591895.1	26.6509	1.63727	0.563003	2.90811	0.00363622	0.0489329
CCDC122	60.8222	-1.28576	0.442284	-2.90708	0.00364822	0.0489329
ARHGAP26	28.4657	1.66925	0.574676	2.90468	0.00367627	0.0491342
NAIP	97.6664	-0.897588	0.309268	-2.9023	0.00370439	0.0492977
CALN1	80.809	1.81277	0.62526	2.89923	0.00374082	0.0492977
DLEU2	183.953	-0.690151	0.237933	-2.90061	0.00372433	0.0492977
SIPA1L1	102.445	-1.09835	0.378748	-2.89995	0.00373219	0.0492977
RASSF4	26.6779	1.63485	0.564431	2.89645	0.00377406	0.0495624
ARID2	69.4199	-0.852304	0.294526	-2.89382	0.00380588	0.0498068
LPAR1	203.738	-1.01822	0.352082	-2.892	0.00382803	0.0499233
DNM3	756.023	-0.381927	0.132128	-2.89059	0.00384525	0.0499749

## Sheet: DEGs spinal cord vs cerebrum
genes	baseMean	log2FoldChange	lfcSE	stat	pvalue	padj
PPEF1	14.9999	5.51667	0.577288	9.55618	1.22183e-21	4.60507e-18
PDE1C	480.687	-1.79158	0.203378	-8.80913	1.26126e-18	2.37685e-15
DTX4	21.3145	3.88551	0.447079	8.69088	3.59632e-18	4.51818e-15
PTPRJ	95.7703	-3.3354	0.386367	-8.63272	5.9911e-18	5.64512e-15
ARSI	15.3749	3.69086	0.440538	8.37809	5.37955e-17	4.0551e-14
CDK18	253.522	2.15093	0.261569	8.22317	1.98194e-16	1.24499e-13
LINC00511	26.6273	3.05164	0.388162	7.86177	3.78742e-15	2.03926e-12
SLC25A29	87.6053	3.38133	0.433601	7.79826	6.27654e-15	2.95704e-12
SVIL	11.9464	5.38209	0.698607	7.70403	1.31845e-14	5.52138e-12
ERBIN	599.525	-1.20225	0.157924	-7.61287	2.68084e-14	1.01041e-11
MMD2	19.5556	4.00675	0.529048	7.5735	3.63299e-14	1.2448e-11
MAML3	86.049	1.67673	0.226741	7.39494	1.41471e-13	4.44336e-11
KCNH8	318.169	-2.30197	0.32256	-7.13658	9.56819e-13	2.77404e-10
HAPLN2	73.0196	3.10966	0.444283	6.99928	2.57277e-12	6.54523e-10
AFF3	105.071	3.28785	0.469857	6.99754	2.6049e-12	6.54523e-10
MARCH1	541.982	-1.64818	0.236517	-6.96854	3.20238e-12	7.54361e-10
GNA14	95.7948	5.01247	0.733647	6.83226	8.35864e-12	1.85316e-09
LIMK2	14.9064	4.02719	0.595704	6.76038	1.37628e-11	2.88178e-09
MPPED2	12.9036	3.70758	0.554859	6.68202	2.35666e-11	4.67487e-09
AUTS2	400.944	-2.18843	0.329086	-6.65002	2.93052e-11	5.52256e-09
MIR4527HG	10.9476	5.33653	0.806757	6.61479	3.72072e-11	6.67781e-09
PHLPP1	697.824	-1.17467	0.182818	-6.42534	1.31571e-10	2.25405e-08
TMEFF2	363.808	-2.34217	0.366131	-6.39708	1.58381e-10	2.59538e-08
COL16A1	68.3468	1.91216	0.304576	6.27809	3.42758e-10	5.38272e-08
PAQR6	32.7942	2.7076	0.432518	6.26009	3.84761e-10	5.80065e-08
LINGO1	670.726	4.17134	0.678631	6.1467	7.91118e-10	1.14682e-07
STAT2	59.0804	2.40634	0.391973	6.13904	8.30207e-10	1.15891e-07
CADM2	1582.49	-2.32669	0.379858	-6.12517	9.05869e-10	1.21936e-07
ARAP2	406.521	-1.76069	0.289577	-6.08021	1.20028e-09	1.55995e-07
CREB5	343.416	-2.00569	0.332414	-6.03371	1.60238e-09	2.01312e-07
HIP1	242.382	-1.36028	0.226188	-6.01394	1.81071e-09	2.20148e-07
DNAH14	15.5701	3.30175	0.551839	5.98318	2.18825e-09	2.49925e-07
TUBB2B	37.8141	4.2745	0.714325	5.98397	2.17769e-09	2.49925e-07
IL1RAPL1	2621.95	-1.30067	0.218994	-5.93932	2.86212e-09	3.17275e-07
UBC	46.2674	2.32909	0.392762	5.93003	3.02885e-09	3.26164e-07
MAX	48.9735	1.94753	0.330637	5.89025	3.85616e-09	4.03719e-07
PLXDC2	271.096	-3.24601	0.555851	-5.83971	5.22922e-09	5.32674e-07
GRM3	327.28	-1.61453	0.283093	-5.70317	1.17599e-08	1.12722e-06
TUBA1A	208.55	2.06508	0.362038	5.70405	1.16995e-08	1.12722e-06
PPM1H	128.817	-1.54181	0.27061	-5.69753	1.21553e-08	1.12722e-06
PCDH9	5123.95	-1.56638	0.274995	-5.69604	1.22622e-08	1.12722e-06
MACROD2	191.803	1.65157	0.291343	5.66882	1.43786e-08	1.29031e-06
DYSF	51.078	-2.96831	0.526722	-5.63544	1.74617e-08	1.53053e-06
COL18A1	63.5946	4.41163	0.785993	5.61281	1.99065e-08	1.70517e-06
TMEM184B	55.1357	1.49497	0.267145	5.59608	2.19248e-08	1.83632e-06
GPR158	28.0689	2.53858	0.454457	5.58596	2.32412e-08	1.90426e-06
GAS2	39.5078	2.08134	0.376214	5.53234	3.15991e-08	2.53398e-06
LDB3	150.573	1.06671	0.193083	5.52461	3.30227e-08	2.59297e-06
PTPRG	39.5508	3.26058	0.591917	5.5085	3.61896e-08	2.78364e-06
SPOCK3	663.038	-1.11837	0.204696	-5.46356	4.66675e-08	3.44882e-06
ANKIB1	213.94	-1.10838	0.202807	-5.46517	4.62453e-08	3.44882e-06
PALM2	196.103	-2.82393	0.519481	-5.43607	5.44689e-08	3.94795e-06
ANK3	664.276	-2.12256	0.391248	-5.42511	5.79175e-08	4.1187e-06
GNA14-AS1	10.7629	5.40568	1.00414	5.38338	7.31008e-08	5.0094e-06
MTMR10	71.638	1.36005	0.252634	5.38347	7.30615e-08	5.0094e-06
TTYH1	48.9794	1.71408	0.319398	5.36659	8.024e-08	5.40044e-06
PARD3	33.9708	2.72036	0.511006	5.32354	1.01769e-07	6.72925e-06
SGSM1	22.2007	2.36628	0.447787	5.28438	1.26129e-07	8.19621e-06
TMEM151A	38.5733	1.9097	0.361649	5.28055	1.28798e-07	8.22778e-06
ROBO1	197.78	-1.78147	0.337881	-5.27248	1.3459e-07	8.45449e-06
TMSB4X	85.196	1.79249	0.340333	5.26687	1.38769e-07	8.57412e-06
CDC42BPA	306.062	-1.09365	0.208093	-5.25556	1.47578e-07	8.85422e-06
CLTCL1	18.6494	3.4878	0.663707	5.25503	1.48001e-07	8.85422e-06
SDK1	24.599	2.13943	0.409883	5.21961	1.79302e-07	1.05592e-05
PATJ	35.7829	1.64843	0.316057	5.21561	1.83216e-07	1.06237e-05
RASSF2	55.7643	1.48124	0.284543	5.20568	1.93284e-07	1.10377e-05
ARHGAP12	42.861	2.01279	0.387297	5.19702	2.02514e-07	1.13922e-05
RHOB	45.5705	1.65156	0.318656	5.18291	2.18455e-07	1.21082e-05
ERC2	55.2059	1.66793	0.322919	5.16516	2.40233e-07	1.29586e-05
SEPT7	456.08	-1.26802	0.245511	-5.16482	2.40674e-07	1.29586e-05
C1orf122	21.3904	2.36908	0.459074	5.16056	2.46207e-07	1.30698e-05
CCP110	111.47	-2.25776	0.438949	-5.14356	2.69582e-07	1.41119e-05
LRRC7	137.742	-2.52009	0.496028	-5.08054	3.76372e-07	1.94322e-05
LENG8	34.6011	2.07552	0.409038	5.07415	3.8924e-07	1.98249e-05
PARD3B	80.6885	1.94981	0.38562	5.05631	4.27453e-07	2.1481e-05
RAPGEF5	394.595	1.02642	0.203289	5.04907	4.43972e-07	2.20175e-05
PHYHIPL	125.054	-1.95028	0.386619	-5.04444	4.54842e-07	2.22636e-05
KLF12	25.1703	3.02265	0.599933	5.03832	4.69641e-07	2.26933e-05
RASAL2	52.1471	1.7262	0.344402	5.01217	5.38195e-07	2.53557e-05
PLEKHA6	29.8749	2.28791	0.456463	5.01226	5.37939e-07	2.53557e-05
HHIP	228.108	-2.16936	0.433557	-5.00365	5.62553e-07	2.61761e-05
EYA4	41.4212	1.62535	0.32821	4.95215	7.33964e-07	3.37355e-05
ANK2	601.639	-1.16236	0.235616	-4.93329	8.08564e-07	3.67166e-05
ZFHX4	71.1689	-1.80333	0.366069	-4.92619	8.38478e-07	3.76217e-05
AL354809.1	64.5394	-2.25459	0.458104	-4.92156	8.58587e-07	3.80708e-05
PRIMA1	33.7001	2.02151	0.412914	4.89571	9.79513e-07	4.29277e-05
CACNA1B	50.901	4.34105	0.887929	4.88896	1.01372e-06	4.39163e-05
DHCR24	81.8145	3.86269	0.790872	4.88408	1.03911e-06	4.45044e-05
RFTN2	182.17	-1.04028	0.213297	-4.87714	1.07636e-06	4.55819e-05
RNF220	1317.23	0.590809	0.122245	4.83298	1.34501e-06	5.63261e-05
CCNH	234.153	-1.67341	0.346766	-4.82577	1.39465e-06	5.77632e-05
RRBP1	34.961	1.55492	0.322897	4.81552	1.46814e-06	6.0146e-05
DNAH17	64.9113	2.83109	0.588263	4.81262	1.48966e-06	6.03712e-05
TBL1XR1	101.823	-1.24398	0.258786	-4.80699	1.53219e-06	6.07878e-05
CARNS1	142.131	1.68795	0.351037	4.80845	1.52104e-06	6.07878e-05
SYNJ2	390.615	1.55887	0.326348	4.77673	1.78173e-06	6.99513e-05
CNDP1	174.195	-1.76988	0.373165	-4.7429	2.10682e-06	8.18618e-05
CLMP	9.11906	3.78893	0.800868	4.73103	2.23383e-06	8.59111e-05
SDK2	9.37036	3.96285	0.838078	4.7285	2.26182e-06	8.61093e-05
ZHX2	109.589	-1.28449	0.273066	-4.70393	2.55195e-06	9.61831e-05
PKIA	18.2026	2.21342	0.474735	4.66245	3.12471e-06	0.000116604
AKAP6	487.78	-0.794845	0.170631	-4.65827	3.1888e-06	0.000117829
DLEU2	183.953	-1.0952	0.235959	-4.64151	3.4587e-06	0.000126561
TLN2	55.6737	1.74471	0.376962	4.62834	3.68606e-06	0.000133584
GSN	222.44	1.19989	0.259609	4.62193	3.80189e-06	0.00013647
SYPL1	37.0635	2.36033	0.511232	4.61695	3.89424e-06	0.000137172
GNG7	173.603	1.24649	0.269877	4.61873	3.86104e-06	0.000137172
WWP1	49.5463	-1.67876	0.36576	-4.58977	4.43725e-06	0.000154687
NSUN6	49.5417	1.40152	0.305471	4.58807	4.47357e-06	0.000154687
PHLDA3	20.8943	2.11816	0.462308	4.5817	4.61218e-06	0.000155208
TAGLN	11.6023	2.4598	0.536749	4.58278	4.5884e-06	0.000155208
TTTY14	53.1806	1.604	0.349961	4.58337	4.57549e-06	0.000155208
ANO4	262.901	-2.4505	0.535656	-4.57476	4.7676e-06	0.000159018
SEMA7A	17.1279	2.55371	0.558529	4.57221	4.82617e-06	0.00015956
NBPF11	18.28	1.86582	0.408664	4.56565	4.97944e-06	0.000163196
RBFOX1	566.051	2.50309	0.549165	4.558	5.16441e-06	0.000167799
GSE1	19.5223	3.13916	0.690202	4.54817	5.41139e-06	0.000174321
PTBP2	252.574	-1.03799	0.229108	-4.53057	5.88252e-06	0.000187892
EXOC6B	384.25	-1.45446	0.321222	-4.5279	5.95738e-06	0.000187971
RAI14	36.8658	1.8084	0.399631	4.52517	6.03463e-06	0.000187971
FBXO32	96.1424	2.24703	0.496403	4.52662	5.99344e-06	0.000187971
VGLL4	45.4629	1.42418	0.314848	4.52341	6.0852e-06	0.000187993
ACSBG1	93.1497	3.27429	0.724591	4.51881	6.2187e-06	0.000190555
PBX1	108.09	-1.57885	0.350501	-4.50455	6.65149e-06	0.000202173
AC079594.2	33.0614	-2.59763	0.577372	-4.49906	6.82551e-06	0.000205803
MAN1C1	14.2615	2.33393	0.518956	4.49735	6.88072e-06	0.000205821
EDIL3	882.296	-0.726099	0.162982	-4.45509	8.38596e-06	0.000247536
PTPRD	1129.07	-0.827021	0.185657	-4.45456	8.40662e-06	0.000247536
FIGN	55.9976	-3.60544	0.810534	-4.44823	8.65801e-06	0.000252962
ATP6V0A1	48.2369	1.58438	0.35768	4.42961	9.44029e-06	0.000273696
ZMIZ1	29.7354	1.65056	0.373425	4.42005	9.8677e-06	0.000283904
RABL6	27.0841	1.6847	0.381532	4.41561	1.00724e-05	0.000287598
SEMA4D	158.202	0.931108	0.211208	4.40849	1.04096e-05	0.000294991
PALM2-AKAP2	48.7586	-2.83025	0.643059	-4.40124	1.07634e-05	0.000300499
MTCL1	19.3144	2.43936	0.55422	4.40142	1.07544e-05	0.000300499
KIFC3	22.2461	2.23986	0.509417	4.3969	1.09806e-05	0.000304309
SGK1	334.214	-1.33554	0.304827	-4.38132	1.17962e-05	0.000324525
CCSER1	85.6023	3.44102	0.785708	4.37951	1.18947e-05	0.000324862
NTRK2	43.8244	-2.50987	0.573808	-4.37406	1.21959e-05	0.000330036
SH3GLB2	34.9162	1.44017	0.329338	4.37293	1.22592e-05	0.000330036
NLGN1	628.677	-2.35697	0.539583	-4.36812	1.25318e-05	0.000331799
LINC01088	12.9895	2.95562	0.67668	4.36782	1.25491e-05	0.000331799
SPANXA2-OT1	22.7532	1.92851	0.441596	4.36713	1.25888e-05	0.000331799
CCDC88A	422.081	-0.807236	0.18526	-4.35732	1.31663e-05	0.000344611
UCHL1	23.1067	2.25131	0.520952	4.32154	1.54944e-05	0.000398199
TMTC2	893.964	-0.774649	0.179236	-4.32195	1.54656e-05	0.000398199
TIMP2	44.888	1.30491	0.301992	4.32102	1.55307e-05	0.000398199
CLMN	237.236	-1.14923	0.266902	-4.3058	1.66384e-05	0.000423717
CTNND2	240.061	-2.46738	0.575679	-4.28604	1.8189e-05	0.000460096
MIR181A1HG	196.016	-1.5742	0.368137	-4.27613	1.90169e-05	0.000477832
KLK6	33.0085	2.21352	0.518559	4.2686	1.96705e-05	0.000490981
KLHL4	128.543	-1.5175	0.356658	-4.25478	2.09255e-05	0.000518869
NBPF12	46.1242	1.8987	0.44808	4.23741	2.26116e-05	0.000557013
SAMMSON	88.8704	3.35762	0.793765	4.22999	2.33697e-05	0.000571951
LDLRAP1	30.2273	1.63349	0.386772	4.22339	2.40658e-05	0.000585186
RASGRF1	91.297	3.19729	0.7575	4.22085	2.43387e-05	0.000588029
ALCAM	416.159	-0.8316	0.197169	-4.21769	2.46814e-05	0.000592511
LINC02343	47.8956	3.70916	0.881462	4.20796	2.57681e-05	0.000610818
TCF12	604.129	-0.909186	0.216025	-4.2087	2.56841e-05	0.000610818
LGI4	22.3978	3.23357	0.769353	4.20297	2.63431e-05	0.000620544
CHADL	25.0461	2.12459	0.509882	4.16683	3.08871e-05	0.000723065
ARHGAP26	28.4657	1.87497	0.45171	4.15082	3.31286e-05	0.000770752
SPARC	39.632	2.31632	0.559915	4.13692	3.52006e-05	0.000813933
AGPAT4	244.081	1.4871	0.359693	4.13436	3.55949e-05	0.000818032
SGCD	96.9832	1.40025	0.339352	4.12625	3.68734e-05	0.000842277
TMC6	39.9229	1.39805	0.339253	4.12098	3.77266e-05	0.000856576
PLCB1	21.2624	-5.13032	1.24947	-4.10601	4.02544e-05	0.000908495
MOB3B	181.918	0.693554	0.168971	4.10457	4.05065e-05	0.000908745
PPP2R2C	44.5066	1.50512	0.368227	4.08747	4.36108e-05	0.000966876
HIPK2	176.966	-1.20308	0.294275	-4.0883	4.34551e-05	0.000966876
LINC00461	25.9767	-3.5581	0.872276	-4.07911	4.52091e-05	0.000996451
L3MBTL4	84.6069	-2.18528	0.536301	-4.07472	4.60689e-05	0.0010095
PHKA2	14.717	1.9924	0.489242	4.07242	4.65265e-05	0.00101363
DUSP16	60.5841	-1.62273	0.399041	-4.06657	4.77102e-05	0.00103345
MYRF	130.105	0.795008	0.195617	4.06411	4.82166e-05	0.00103845
TNIK	91.7386	-2.60382	0.64154	-4.0587	4.93463e-05	0.00105674
UNC5C	715.47	-0.97816	0.241158	-4.05609	4.9901e-05	0.00106258
TF	575.115	1.11814	0.275789	4.05432	5.0281e-05	0.00106466
KCNAB1	56.1807	-3.14154	0.775906	-4.04887	5.14664e-05	0.00108367
NCKAP5	691.817	-0.764316	0.189024	-4.04349	5.26611e-05	0.00109814
LINC01608	263.229	-2.07573	0.513394	-4.04316	5.27364e-05	0.00109814
SLIT2	39.9533	-3.4083	0.843632	-4.04003	5.34438e-05	0.00110071
GFAP	18.4943	3.49856	0.86576	4.04103	5.32167e-05	0.00110071
PEA15	54.2058	2.54346	0.630904	4.03145	5.54332e-05	0.00112987
GIPC1	32.4125	1.8196	0.451364	4.03134	5.54592e-05	0.00112987
TTLL5	112.363	1.57612	0.391372	4.02718	5.64507e-05	0.00114389
SLCO1A2	208.754	-1.03962	0.258323	-4.02451	5.70947e-05	0.00115075
ARPP21	36.2137	-4.05268	1.00814	-4.01996	5.82089e-05	0.00116696
FMNL2	915.923	0.922159	0.229856	4.0119	6.02314e-05	0.00119935
TUBA1B	53.5631	1.3992	0.348841	4.011	6.04609e-05	0.00119935
ADD3	118.578	-1.62865	0.406479	-4.00673	6.15649e-05	0.00121486
CALN1	80.809	2.55267	0.637972	4.00122	6.30159e-05	0.00123701
DTNB	163.029	0.786701	0.197092	3.99154	6.56454e-05	0.00127125
SPOCK1	511.755	-0.931602	0.233278	-3.99352	6.50996e-05	0.00127125
HIVEP2	34.5898	-2.3409	0.586533	-3.99108	6.5772e-05	0.00127125
PPA2	51.3142	-1.50577	0.377564	-3.98811	6.66013e-05	0.00128072
MAPK8IP1	53.093	1.79268	0.449799	3.98551	6.73348e-05	0.00128825
MSRA	78.0518	2.16175	0.543398	3.97821	6.94366e-05	0.00132175
P2RX7	101.081	-1.21335	0.305301	-3.97426	7.05982e-05	0.00133711
OPALIN	66.4736	-2.90291	0.732376	-3.96369	7.37999e-05	0.00138847
FGD4	66.8286	2.10191	0.530398	3.96289	7.40469e-05	0.00138847
MTCH1	49.4469	1.37311	0.346645	3.96114	7.45928e-05	0.00139178
ABTB2	65.6454	1.46031	0.369333	3.95391	7.68844e-05	0.00142747
DUBR	101.178	-1.27246	0.322069	-3.9509	7.78579e-05	0.00143846
ELOVL1	45.5478	1.70372	0.431367	3.94958	7.82871e-05	0.00143934
NCAM2	1158.16	-0.939847	0.238212	-3.94543	7.96561e-05	0.0014574
ROR1	24.3862	-4.07014	1.03205	-3.94375	8.02185e-05	0.0014606
SNX24	65.6645	2.1879	0.55565	3.93755	8.23182e-05	0.00148449
KCNMA1	38.6146	2.57447	0.65369	3.93836	8.20397e-05	0.00148449
MYH14	25.5217	1.53865	0.390885	3.93633	8.27366e-05	0.00148492
PIBF1	73.3501	-1.22344	0.311323	-3.92981	8.50129e-05	0.00151855
PADI2	64.0676	1.24269	0.317802	3.91027	9.21915e-05	0.00163901
FAM196B	32.4218	-2.74446	0.705121	-3.89219	9.93451e-05	0.00175789
SVEP1	36.5066	-3.10564	0.799745	-3.88329	0.000103053	0.00181499
ATG4C	140.253	-1.01922	0.262967	-3.87585	0.000106252	0.00186097
ABHD17A	25.2602	2.8809	0.74347	3.87494	0.000106652	0.00186097
GNAO1	192.301	-1.06317	0.274665	-3.87079	0.000108485	0.0018756
ZNF536	376.202	-0.632033	0.163249	-3.87159	0.000108126	0.0018756
FBXL7	303.112	-1.0897	0.282204	-3.8614	0.000112739	0.00194024
PLEKHG1	75.064	2.16709	0.561751	3.85774	0.000114442	0.0019606
BRF1	24.4807	1.66331	0.431586	3.85395	0.000116228	0.00198218
RALGPS1	89.1247	1.34443	0.348965	3.85263	0.000116857	0.00198394
TSC22D4	74.4569	1.53712	0.399447	3.84811	0.000119033	0.00201182
RPSA	30.3697	1.61747	0.420772	3.84404	0.000121023	0.00203633
PCDH10	19.4056	-2.9699	0.775682	-3.82876	0.000128792	0.00215741
TANC2	170.875	1.28767	0.33643	3.82745	0.000129475	0.00215926
STARD13	134.409	-1.40477	0.36715	-3.82616	0.000130159	0.0021611
RAB30	131.102	1.02318	0.267958	3.81844	0.000134297	0.00222002
MAG	117.179	1.17474	0.30796	3.81457	0.00013642	0.00224527
B2M	36.6626	1.59246	0.417753	3.81197	0.000137865	0.00225919
CDK14	38.5681	1.72885	0.454854	3.8009	0.000144174	0.00235234
DOCK4	342.477	-0.727542	0.191498	-3.79921	0.000145158	0.00235819
MIPOL1	18.3133	1.64376	0.433517	3.79168	0.000149632	0.00242044
PBX3	74.2717	1.0491	0.276921	3.78845	0.000151589	0.00244162
INTS10	31.8188	1.24882	0.331258	3.76992	0.000163298	0.00260793
FRMD5	1004.26	-0.698269	0.185186	-3.77064	0.00016283	0.00260793
TMEM131L	18.8256	-3.27626	0.870571	-3.76334	0.000167658	0.00265506
ZDHHC14	134.39	1.54329	0.409982	3.76428	0.000167027	0.00265506
CEP164	29.9096	1.61595	0.430464	3.75398	0.000174049	0.00274473
FRMD4B	491.47	-0.584687	0.15582	-3.75231	0.000175212	0.00275156
PDE7A	52.2465	-1.46127	0.389624	-3.75045	0.000176517	0.00276056
QSOX1	14.4973	2.14354	0.57229	3.74554	0.000180004	0.00280344
ARID2	69.4199	-1.09339	0.291998	-3.74451	0.000180747	0.00280344
IMMP2L	136.289	-1.188	0.317579	-3.74081	0.00018343	0.00283331
FCHSD2	152.901	-2.37397	0.634788	-3.73979	0.000184176	0.00283331
GALNT15	32.3421	2.01684	0.539966	3.73513	0.000187619	0.00285548
PPP2R3A	78.5803	-1.13191	0.303156	-3.73375	0.000188648	0.00285548
SH3GL3	369.992	-0.82945	0.222009	-3.73611	0.000186886	0.00285548
ASPA	71.9878	-1.47437	0.394857	-3.73393	0.000188512	0.00285548
INPP4A	22.5871	2.15307	0.577027	3.73132	0.000190477	0.00286289
MYL6	19.155	2.49897	0.66977	3.73108	0.000190657	0.00286289
DKK3	11.7617	1.96383	0.526829	3.72765	0.000193275	0.00289068
PCDH17	43.1934	-1.55954	0.42006	-3.71266	0.00020509	0.00305527
PPP2R2B	1739.9	-1.19327	0.322249	-3.70296	0.000213097	0.00316206
RYBP	153.973	-0.928837	0.250995	-3.70063	0.000215069	0.0031788
ATP5MC2	32.3168	1.64673	0.445647	3.69514	0.000219762	0.00323549
SLC4A8	80.0704	-1.30341	0.353033	-3.69202	0.000222478	0.00326273
TRAK1	27.6815	2.11538	0.573375	3.68934	0.000224835	0.00328451
FLRT2	12.7133	2.17176	0.589624	3.6833	0.000230234	0.0033504
MARCKSL1	127.523	1.23888	0.337011	3.67608	0.000236846	0.00343335
ENAH	57.547	-1.39337	0.379627	-3.67036	0.000242213	0.0034711
ANKRD44	125.012	-1.11374	0.303406	-3.6708	0.000241796	0.0034711
CDH19	105.657	-1.27278	0.34666	-3.67156	0.000241074	0.0034711
LRRC8C-DT	22.6608	-2.46854	0.673484	-3.66533	0.000247018	0.00351325
HIP1R	75.3689	0.914325	0.249399	3.66611	0.000246269	0.00351325
INPP5B	22.8026	1.40263	0.383088	3.66138	0.000250865	0.00355455
BCOR	45.5598	3.00811	0.822473	3.6574	0.000254789	0.00358076
RPS6KB2	14.7065	1.91362	0.52333	3.65662	0.000255565	0.00358076
TYRO3	36.0834	1.2936	0.353619	3.65818	0.000254013	0.00358076
RASSF8	49.4921	1.80667	0.494339	3.65472	0.000257462	0.00359398
CADM1	271.26	-0.944808	0.258747	-3.65148	0.000260736	0.00362625
LGALS3BP	22.403	2.24514	0.61652	3.64163	0.000270916	0.00375012
TIAM1	74.7744	-1.90536	0.523313	-3.64095	0.000271633	0.00375012
SHTN1	635.737	-1.009	0.277214	-3.63979	0.000272856	0.00375326
CDK5RAP3	36.2277	1.71539	0.471816	3.63572	0.00027721	0.00379929
TRIM9	84.0978	-1.57864	0.436177	-3.61927	0.000295437	0.00403443
PRKACB	188.137	-0.899042	0.248665	-3.61547	0.0002998	0.0040684
TAOK3	101.006	-1.05066	0.290622	-3.61523	0.000300084	0.0040684
PRTG	13.6857	4.17106	1.15411	3.6141	0.000301395	0.00407153
ENPP6	52.9249	2.65522	0.738751	3.5942	0.000325388	0.00436571
LPAR1	203.738	-1.33652	0.371862	-3.59412	0.000325488	0.00436571
TTLL7	653.103	-1.2086	0.336602	-3.59059	0.000329931	0.00440961
MAGEC3	15.4797	2.01231	0.561058	3.58664	0.000334971	0.00446115
AMER2	158.663	-1.44017	0.401709	-3.58511	0.000336936	0.00447152
TJP1	401.585	-0.536911	0.149822	-3.58366	0.000338811	0.00448062
CDYL	25.0002	-2.3122	0.646327	-3.57744	0.000346972	0.00457251
ADGRB3	498.315	-1.07039	0.299312	-3.57616	0.00034868	0.004579
PRKCZ	26.1362	1.61431	0.451699	3.57386	0.000351755	0.00460335
PLPPR1	85.2594	-1.83811	0.514776	-3.5707	0.000356029	0.00464316
SEMA5A	66.3274	1.61919	0.453909	3.56722	0.000360785	0.00468896
LRMDA	44.8238	2.43478	0.682926	3.56522	0.000363544	0.00470859
GK5	22.9658	1.60927	0.451934	3.56084	0.000369666	0.00477148
KAT2B	118.204	-1.04626	0.294121	-3.55723	0.000374793	0.00482114
RAB30-AS1	45.3185	-1.54624	0.435122	-3.55357	0.000380033	0.00487192
ATR	32.7431	-1.6886	0.475655	-3.55006	0.000385148	0.00492076
NRXN2	23.2714	1.53512	0.432804	3.54691	0.000389784	0.00496317
SRGAP3	61.5046	0.961662	0.271376	3.54365	0.000394626	0.0050079
GJB1	28.0152	1.80905	0.51096	3.54049	0.000399388	0.00505132
RAD18	15.558	1.73822	0.491391	3.53734	0.00040418	0.00507785
ATP9B	88.7417	0.812984	0.229812	3.53761	0.000403767	0.00507785
S100B	102.49	2.3347	0.660181	3.53646	0.00040553	0.00507788
RPL13	61.2706	1.4519	0.411505	3.52828	0.000418275	0.00522013
PALM	13.7508	2.6777	0.761517	3.51628	0.000437642	0.00544381
LUZP2	17.5879	1.60534	0.456957	3.51311	0.00044289	0.00549096
MAST2	27.981	1.33263	0.379634	3.5103	0.000447604	0.00553122
CTNNA3	1998.05	-0.579837	0.165627	-3.50087	0.00046375	0.00569971
RPS5	22.7106	1.57973	0.451279	3.50057	0.000464264	0.00569971
SNORC	15.6261	2.05908	0.588476	3.499	0.000467004	0.00571473
PRUNE2	451.76	-0.691715	0.197852	-3.49612	0.000472075	0.00575809
KIDINS220	137.606	0.691809	0.198002	3.49396	0.000475919	0.00576765
COL4A5	204.563	-0.85459	0.244579	-3.49413	0.000475613	0.00576765
SEMA6D	38.2399	-2.37636	0.681272	-3.48813	0.000486415	0.00587596
ABCD4	24.0693	1.71769	0.492614	3.48689	0.000488678	0.00588443
SASH1	205.315	0.90429	0.259464	3.48523	0.00049172	0.00590221
GRIA3	40.6065	1.30189	0.373781	3.48303	0.000495774	0.00593198
HYDIN	72.5469	1.14971	0.330174	3.48215	0.000497413	0.00593275
ROGDI	32.0519	1.37356	0.394736	3.47969	0.000502	0.00596857
FAM13B	98.2286	-0.980819	0.282107	-3.47676	0.000507508	0.00601509
ERBB4	630.828	-1.16282	0.335548	-3.46544	0.00052936	0.00623486
SKAP2	24.0333	2.27496	0.656454	3.46552	0.000529198	0.00623486
RASGRF2	182.921	1.60167	0.46319	3.45791	0.000544381	0.00635224
HDAC2-AS2	184.616	-0.889676	0.257232	-3.45866	0.000542875	0.00635224
LGALS1	30.051	4.14719	1.19883	3.45936	0.000541455	0.00635224
CTDSPL	26.8838	1.7463	0.505322	3.45581	0.000548634	0.0063821
PCLO	48.634	1.91587	0.554637	3.45427	0.00055178	0.00639895
DCLK2	22.4419	1.33894	0.388106	3.44993	0.000560725	0.00648274
AKAP13	14.7001	2.51353	0.72945	3.44579	0.000569388	0.00656277
ZNF365	114.387	-1.47294	0.427688	-3.44396	0.000573262	0.00658727
LINC00320	97.1657	-1.30946	0.380562	-3.44086	0.00057986	0.00664283
WBP2NL	19.9391	1.6454	0.47868	3.43736	0.000587406	0.00670889
SLC35F3	27.7956	1.75491	0.511131	3.43339	0.000596091	0.00676707
MYLK	32.279	2.34321	0.682333	3.43412	0.000594485	0.00676707
CMIP	29.0353	1.53514	0.447297	3.43203	0.000599078	0.00678055
ADAM22	30.3279	-1.80778	0.527313	-3.42828	0.000607413	0.00680215
CPM	70.0897	-1.10461	0.322174	-3.4286	0.000606698	0.00680215
PPFIA2	176.7	-2.11717	0.617624	-3.42793	0.000608205	0.00680215
NOVA1	121.712	-0.849184	0.247584	-3.42989	0.000603836	0.00680215
RIC3	20.7145	1.41122	0.413603	3.41203	0.000644819	0.00719031
TFDP2	85.6535	1.2369	0.362613	3.41106	0.000647097	0.00719442
MCF2L2	47.9777	1.23737	0.363007	3.40866	0.000652834	0.00721563
METRN	21.3376	1.58314	0.464406	3.40896	0.000652122	0.00721563
TNS1	39.0006	1.76195	0.518213	3.40005	0.000673725	0.00742476
TNFRSF21	23.2544	3.47022	1.02107	3.39862	0.000677258	0.00744194
SH3TC2	125.219	-0.910861	0.268282	-3.39517	0.000685866	0.00751462
MAP1B	146.103	0.786466	0.231808	3.39274	0.00069197	0.00755952
FAT4	27.6346	-2.04511	0.603296	-3.3899	0.000699185	0.00757659
ACTB	170.72	1.26415	0.372934	3.38975	0.000699563	0.00757659
MEIS2	103.293	-0.815806	0.240635	-3.39023	0.000698345	0.00757659
RAP1GDS1	129.781	-0.93137	0.275444	-3.38134	0.000721333	0.00776772
SGTA	22.117	1.72166	0.509125	3.3816	0.000720661	0.00776772
NRG2	19.7797	1.70418	0.504137	3.38038	0.000723854	0.00777266
NDUFA10	43.2632	1.05568	0.312662	3.37643	0.000734319	0.00786264
ATOX1	23.2801	1.57886	0.467852	3.37469	0.000738976	0.00789009
SH3D19	210.548	-1.11679	0.33138	-3.3701	0.000751398	0.00800005
MTHFD1L	34.4771	2.12062	0.629881	3.36669	0.000760753	0.00807684
ZNF638	351.198	-0.676674	0.201125	-3.36444	0.000766997	0.00812026
HIVEP3	87.4155	1.60095	0.477556	3.35238	0.000801199	0.00843497
LINC01792	19.0014	-2.87175	0.856564	-3.35263	0.000800462	0.00843497
GOLGA8A	19.5816	2.25126	0.671876	3.3507	0.000806078	0.0084627
GAPDH	83.6751	1.33517	0.398923	3.34694	0.000817081	0.00855438
PLLP	103.279	-1.43923	0.430131	-3.34602	0.000819791	0.00855898
TMBIM1	15.1329	1.56083	0.466733	3.34417	0.000825299	0.00859268
SEMA3B	91.5489	1.11158	0.332543	3.34267	0.000829756	0.00861529
KIRREL3	370.112	-0.648114	0.194059	-3.33977	0.000838472	0.00868187
FP700111.1	44.7353	1.22427	0.367321	3.33297	0.000859234	0.00887248
NFIA	266.372	-0.891499	0.267749	-3.3296	0.000869696	0.00893693
PTPRK	566.494	-0.749774	0.225221	-3.32907	0.000871371	0.00893693
COBL	191.351	-1.00427	0.301703	-3.32868	0.000872589	0.00893693
HMGCL	15.1041	1.93142	0.580734	3.32583	0.000881563	0.00900437
DPY19L1	28.201	1.41144	0.424719	3.32323	0.000889813	0.00906407
NKX2-2	30.7273	1.41281	0.42532	3.32175	0.000894536	0.00908762
ZBTB44	54.2526	-1.22778	0.370342	-3.31527	0.000915551	0.00925123
ENOX1	337.297	-0.816904	0.246372	-3.31573	0.000914025	0.00925123
GNB1	73.1758	0.823363	0.248595	3.31206	0.000926113	0.00933294
C4orf48	40.3053	3.55971	1.07615	3.30783	0.000940233	0.00944996
TMEM163	23.5125	3.16383	0.956969	3.3061	0.000946049	0.00946491
BACH1	28.9505	-2.01047	0.608148	-3.30589	0.000946742	0.00946491
CCDC171	39.5825	1.16175	0.351541	3.30475	0.000950615	0.00947849
AGBL1	13.9967	3.32885	1.00807	3.30219	0.000959329	0.00954013
LAMA2	119.459	-2.10015	0.636918	-3.29737	0.000975959	0.00967998
ARHGAP39	17.9402	3.13413	0.952354	3.29093	0.000998552	0.00985221
SNAP25	36.8	-2.82267	0.857568	-3.29148	0.000996609	0.00985221
LRP6	49.722	-1.84902	0.562287	-3.2884	0.0010076	0.00991552
ZC2HC1A	29.7474	1.46154	0.444625	3.28712	0.00101217	0.00993455
CPB2-AS1	103.075	-1.06089	0.322945	-3.28503	0.00101971	0.00998253
LGR5	84.1805	1.32658	0.404943	3.27598	0.00105296	0.0102813
ELOVL2	12.5294	2.33747	0.713948	3.27401	0.00106032	0.0103107
CDH11	67.9731	1.69082	0.516485	3.27372	0.00106143	0.0103107
LGR4	60.6068	1.62207	0.49561	3.27288	0.00106459	0.0103148
UBE2E2	295.404	-0.628245	0.19219	-3.26887	0.00107976	0.0104349
MAP4K5	262.386	-0.513814	0.157246	-3.26759	0.00108469	0.0104462
CPD	60.6101	1.01533	0.310771	3.26712	0.00108647	0.0104462
LINC00882	106.084	-0.974505	0.298426	-3.26549	0.00109276	0.0104799
PPP3CA	67.4793	-1.62799	0.499052	-3.26218	0.00110561	0.0105762
AL450384.2	14.8367	1.7162	0.526211	3.26144	0.00110848	0.0105769
ADARB2	104.692	-0.924224	0.283466	-3.26043	0.00111242	0.0105876
TMEM259	22.1087	1.46434	0.449456	3.25803	0.00112189	0.0106509
SLC5A11	515.454	1.05904	0.325403	3.25456	0.00113568	0.0107547
SIK3	895.833	-1.17743	0.362289	-3.24998	0.00115412	0.0109019
REV3L	72.0952	-1.14231	0.351727	-3.24773	0.0011633	0.0109612
MT-CYB	88.4584	1.08787	0.335341	3.24406	0.00117839	0.0110757
VRK2	183.653	-1.14216	0.352423	-3.24089	0.00119157	0.0111346
CHD1	28.4754	-1.56308	0.482367	-3.24042	0.00119352	0.0111346
ACTG1	55.4927	1.81176	0.558892	3.2417	0.0011882	0.0111346
DENND2A	37.6471	-1.6873	0.521219	-3.23722	0.00120699	0.0112324
C2CD6	24.5707	1.74255	0.538703	3.23471	0.00121768	0.011304
SELENOP	164.753	1.83449	0.567684	3.23154	0.00123125	0.011402
GATB	17.8772	1.80332	0.558392	3.22949	0.0012401	0.0114557
DNM3	756.023	-0.432997	0.134211	-3.22624	0.0012543	0.0115585
STMN1	68.5481	1.52485	0.472838	3.22489	0.00126023	0.0115651
FAM155A	37.6466	-2.88968	0.896113	-3.22468	0.00126114	0.0115651
PPM1E	21.3103	1.42471	0.441949	3.22369	0.00126551	0.0115769
MVB12B	253.848	0.966083	0.299876	3.22161	0.00127473	0.0116331
SUCLG2-AS1	14.511	1.51969	0.472013	3.21958	0.00128377	0.0116873
TMEM178A	31.6793	3.05229	0.948809	3.21697	0.00129553	0.0117376
SLC24A2	1136.28	-0.776188	0.24123	-3.21763	0.00129253	0.0117376
SPPL2B	21.3248	1.44432	0.449293	3.21465	0.00130603	0.0118044
ST3GAL6	18.2801	-3.77262	1.17552	-3.20932	0.0013305	0.0119968
FBXO7	59.316	1.05231	0.328177	3.20652	0.0013435	0.0120851
POC1B	29.9398	-1.69825	0.530034	-3.20405	0.00135511	0.0121605
SYTL2	31.8453	1.14323	0.356955	3.20271	0.00136139	0.0121878
TCF4	285.225	-0.70864	0.221335	-3.20165	0.00136641	0.0122038
PRELID2	32.8227	2.60413	0.814526	3.19711	0.0013881	0.0123682
NAV1	120.02	-0.89571	0.280374	-3.1947	0.00139977	0.0124135
CCDC122	60.8222	-1.5002	0.469539	-3.19505	0.00139807	0.0124135
KIF1A	42.9083	1.35126	0.423272	3.1924	0.00141095	0.0124832
SLC13A3	71.7294	1.0212	0.320269	3.18856	0.00142985	0.0126209
PNISR	124.688	-1.01016	0.319007	-3.16657	0.00154247	0.0135831
ABHD12	48.3315	1.29538	0.409411	3.16401	0.0015561	0.0136712
RELL1	16.0811	3.56992	1.12924	3.16134	0.00157044	0.0137417
FNTB	13.7825	2.88496	0.912625	3.16116	0.00157142	0.0137417
HSP90AA1	290.785	1.01844	0.322432	3.1586	0.00158529	0.0138309
SSBP3	58.3169	1.52779	0.484142	3.15567	0.00160128	0.0139177
AKAP11	38.5426	0.942382	0.298659	3.15537	0.00160292	0.0139177
PACS2	116.29	1.67238	0.530115	3.15476	0.00160632	0.0139177
SIRT2	57.8686	1.0467	0.33218	3.15101	0.00162706	0.0140652
RPS19	36.1659	1.2569	0.399349	3.14737	0.00164747	0.014209
GLDN	152.007	-0.807383	0.257065	-3.14078	0.00168501	0.0144995
FGF1	57.8371	-1.30422	0.415488	-3.139	0.00169523	0.0145542
C2CD5	38.4643	-1.32741	0.423085	-3.13746	0.00170416	0.0145977
FOLH1	120.331	-0.974092	0.310959	-3.13254	0.00173299	0.014811
RFX3	77.5799	-0.908233	0.290036	-3.13145	0.00173945	0.0148325
TTL	27.5306	-1.84037	0.588567	-3.12688	0.00176674	0.0150313
GRAMD2B	33.6776	-2.19143	0.701699	-3.12304	0.00178996	0.0151945
YAF2	32.4548	-1.36602	0.437627	-3.12143	0.00179972	0.0152431
EPS8	46.5304	1.56218	0.501398	3.11564	0.00183546	0.0155108
ARHGEF12	31.7687	-1.51229	0.486073	-3.11125	0.00186298	0.0157082
AC091946.1	10.3291	-4.33502	1.39409	-3.10957	0.00187357	0.0157622
FNIP2	78.2694	-0.973445	0.313146	-3.1086	0.00187977	0.0157792
MTMR2	64.2792	-0.98519	0.317573	-3.10225	0.00192057	0.0160859
TLK1	40.3828	1.48885	0.480986	3.09541	0.00196539	0.0164247
SNX29	156.655	1.17949	0.381178	3.09433	0.00197259	0.0164484
P3H2	21.2609	2.69465	0.871051	3.09356	0.00197768	0.0164544
BOK	53.9486	1.42964	0.462271	3.09264	0.00198386	0.0164695
SIPA1L1	102.445	-1.21097	0.391707	-3.09151	0.00199142	0.016496
HEG1	24.1164	1.77084	0.573097	3.08995	0.00200192	0.0165466
GJC2	27.2232	1.42542	0.461567	3.08823	0.00201353	0.0166061
AC007319.1	18.9937	4.07326	1.31993	3.08596	0.00202895	0.0166968
TMA7	19.1145	1.53916	0.499621	3.08066	0.00206544	0.01696
PTP4A2	24.7611	-1.53797	0.499843	-3.0769	0.00209164	0.017132
SYT1	54.752	-2.87286	0.934049	-3.07571	0.00210003	0.017132
GPT2	20.2804	1.79768	0.584423	3.076	0.00209798	0.017132
RBM41	25.185	-1.64575	0.535385	-3.07395	0.00211243	0.017196
MARCH8	30.2504	1.14064	0.37115	3.07327	0.0021173	0.0171985
NUMA1	42.9697	1.19221	0.388885	3.06572	0.00217147	0.0176006
CCDC91	90.9699	0.781322	0.255162	3.06206	0.00219819	0.017779
DLC1	510.345	1.13135	0.370601	3.05274	0.00226762	0.0183012
AMFR	24.9913	1.33495	0.437967	3.04806	0.00230327	0.0185492
EIF4H	20.6036	1.38618	0.455705	3.04184	0.00235138	0.0188963
KDM4B	25.922	1.15558	0.380789	3.03469	0.0024078	0.0193085
MFAP3L	40.8326	-1.15193	0.380942	-3.02391	0.00249534	0.0199681
HBS1L	91.284	-0.784563	0.259691	-3.02114	0.00251822	0.0201084
CD99L2	25.1921	1.21454	0.402499	3.0175	0.0025487	0.0203088
SPATS2L	61.6715	0.951543	0.316211	3.00921	0.0026193	0.0208273
EVI5	78.1199	-0.997357	0.332091	-3.00327	0.002671	0.0211937
LINC00862	42.9006	-1.58624	0.52845	-3.00169	0.00268489	0.0211993
NAALAD2	17.8565	-3.35764	1.11874	-3.00127	0.00268859	0.0211993
AC090502.1	77.4213	-1.35361	0.450861	-3.00228	0.00267967	0.0211993
ATE1	92.8006	-0.758817	0.253319	-2.9955	0.00273997	0.0215594
LPGAT1	201.188	-0.790283	0.264285	-2.99027	0.00278733	0.0218863
FAM171A1	128.38	1.35153	0.452588	2.98622	0.00282447	0.0221319
DHX30	22.4826	1.19932	0.402142	2.98232	0.00286069	0.0222767
AC115622.1	12.7798	-3.66638	1.22916	-2.98284	0.00285589	0.0222767
MBOAT1	21.9967	2.81983	0.945244	2.98318	0.00285272	0.0222767
KIAA0930	70.7933	-1.40807	0.472612	-2.97933	0.00288881	0.0224494
CEP104	19.9418	1.26315	0.425415	2.96923	0.0029855	0.023153
RFC1	48.5451	-1.07615	0.362568	-2.96813	0.00299619	0.0231882
AK5	273.194	-0.732636	0.247012	-2.96599	0.00301714	0.0233024
SRPK2	208.596	-0.589309	0.198809	-2.96419	0.00303476	0.0233906
NRXN1	147.891	1.69952	0.573574	2.96303	0.00304631	0.0234317
KIF21A	65.9405	0.90459	0.305403	2.96196	0.00305692	0.0234654
PIR	35.1111	1.21979	0.41226	2.95878	0.0030886	0.0236604
MSI2	87.269	1.1219	0.3795	2.95625	0.00311405	0.023807
RPL18	31.0849	1.53767	0.520293	2.9554	0.00312268	0.0238246
KCNK12	11.8319	3.78806	1.28396	2.9503	0.00317466	0.0241723
LINC00844	44.9957	-1.26822	0.430288	-2.94738	0.00320482	0.0243038
MT3	52.5901	1.9218	0.652031	2.94741	0.00320453	0.0243038
ANKRD28	111.764	-0.903194	0.306708	-2.94481	0.00323158	0.0244575
ABCA8	191.232	-0.588827	0.200059	-2.94326	0.00324772	0.0245304
RGL1	73.446	-0.863849	0.293722	-2.94104	0.00327112	0.0246294
NEK7	55.6778	-0.960767	0.326724	-2.94061	0.00327567	0.0246294
NTM	860.341	0.736877	0.250632	2.94007	0.00328136	0.0246294
SAMD4A	54.7925	2.28101	0.775975	2.93954	0.00328697	0.0246294
SLC35D2	25.4557	1.03861	0.354288	2.93155	0.00337278	0.0252222
HECW2	197.65	-0.914504	0.312671	-2.92481	0.00344665	0.0255816
KCNQ1OT1	158.043	1.38388	0.473171	2.92469	0.00344798	0.0255816
NCAM1	527.21	-0.435759	0.148917	-2.92619	0.00343147	0.0255816
RPL41	37.1041	1.35334	0.462702	2.92488	0.00344594	0.0255816
EPHB2	33.4957	1.81818	0.622749	2.91959	0.00350487	0.0259526
MGST3	32.9923	1.24022	0.425366	2.91565	0.00354954	0.0262318
TPCN1	42.1411	1.09497	0.376262	2.91013	0.00361277	0.0266468
PSME4	91.0674	-0.831247	0.285883	-2.90764	0.00364163	0.0267029
SH3KBP1	81.9482	1.00173	0.344477	2.90799	0.00363765	0.0267029
DAPK2	40.3295	-1.28354	0.441333	-2.90832	0.00363377	0.0267029
AC010894.3	20.4086	1.70317	0.586516	2.90388	0.00368569	0.0269296
RNF213	43.444	1.09046	0.375529	2.90378	0.00368683	0.0269296
AC063944.1	35.9031	-1.42231	0.490606	-2.89909	0.00374249	0.0272833
FAM95C	62.3	2.03071	0.700805	2.89768	0.00375934	0.0273532
CKMT2-AS1	37.1744	1.45307	0.501999	2.89456	0.0037969	0.0275376
JPX	113.441	-0.71363	0.246559	-2.89436	0.00379929	0.0275376
POU2F1	83.6655	-0.931052	0.321755	-2.89367	0.00380773	0.0275457
AC242426.2	24.4583	1.53482	0.531447	2.88799	0.00387706	0.0279936
DYNC1H1	66.3297	0.789447	0.273778	2.88353	0.0039325	0.0283395
PDE8A	411.538	-0.724384	0.251325	-2.88226	0.00394828	0.0283449
AC004158.1	47.7274	-1.61159	0.559031	-2.88283	0.00394115	0.0283449
JAZF1	87.2377	-0.892578	0.31012	-2.87817	0.00399985	0.028552
UNC13B	18.7222	1.34227	0.466201	2.87916	0.00398735	0.028552
GRIA4	155.76	0.850671	0.295519	2.87857	0.00399487	0.028552
MYO9B	79.2871	0.711219	0.247245	2.87657	0.00402021	0.0286431
ABCG1	22.5956	-2.24367	0.780544	-2.8745	0.00404664	0.028777
NDRG2	56.9576	-1.00561	0.350028	-2.87294	0.00406673	0.0288654
SOBP	123.853	0.902209	0.314138	2.87202	0.00407862	0.0288953
ZCCHC17	14.9753	1.58657	0.552689	2.87064	0.00409646	0.028913
ADAMTS12	13.6952	3.86703	1.34694	2.87097	0.00409215	0.028913
CIRBP	85.7775	1.88861	0.658454	2.86824	0.00412759	0.0290783
PFKL	21.5278	1.67591	0.584594	2.86679	0.00414658	0.0291575
RPS2	26.922	1.30453	0.455474	2.86411	0.00418188	0.029351
AC066613.2	18.7852	-2.15023	0.751352	-2.86182	0.00421223	0.0295091
MAGI2	1770.87	-0.410695	0.143716	-2.85768	0.00426753	0.029841
CSMD2	31.4263	-1.71709	0.601201	-2.8561	0.00428881	0.0299343
CAPZB	54.1566	1.47459	0.516533	2.85479	0.00430659	0.0299527
KDM3A	14.9576	1.42329	0.498572	2.85473	0.00430734	0.0299527
STRN	73.9576	-0.953594	0.334437	-2.85134	0.00435351	0.0301625
LIFR	119.219	-0.899498	0.315408	-2.85186	0.00434647	0.0301625
PURA	38.2414	-1.19527	0.4195	-2.84926	0.00438205	0.0303045
MT-CO2	218.482	0.935861	0.328841	2.84594	0.00442801	0.0305663
ZBTB20	885.763	-0.563632	0.198442	-2.84028	0.00450733	0.0310041
GAB1	355.886	-0.430026	0.151405	-2.84024	0.00450789	0.0310041
RANBP17	63.113	1.53095	0.539729	2.83652	0.00456082	0.031311
PDE4B	1503.65	-0.78796	0.278202	-2.83233	0.00462101	0.0315518
LRRTM3	75.5446	-1.03276	0.36458	-2.83273	0.00461521	0.0315518
BACE2	35.8081	2.92071	1.03106	2.83273	0.00461531	0.0315518
AGBL4	17.8759	-2.74408	0.971791	-2.82374	0.00474669	0.0323513
STAMBP	26.9079	1.06509	0.377285	2.82304	0.00475702	0.0323632
KLHL3	37.1242	-1.28053	0.453802	-2.82178	0.00477578	0.0324323
PEAK1	113.632	-0.942298	0.33458	-2.81636	0.00485713	0.0329254
MAP3K13	38.6427	1.15401	0.410332	2.81238	0.00491771	0.0332255
LCORL	64.3254	-0.878557	0.312399	-2.81229	0.00491903	0.0332255
PPDPF	37.9556	2.09277	0.744523	2.81088	0.00494062	0.0333116
NOS1AP	23.1952	1.23916	0.441056	2.80953	0.00496143	0.0333327
CNKSR3	58.4059	-0.892578	0.317663	-2.80983	0.00495675	0.0333327
PTK2	348.965	-0.718365	0.255769	-2.80864	0.00497509	0.033365
ELL2	124.611	-0.780214	0.27787	-2.80784	0.00498753	0.033389
CAMK2D	66.7528	-0.912407	0.325611	-2.80214	0.00507649	0.0339243
CEP97	42.3235	-1.17346	0.419284	-2.79872	0.00513055	0.034193
LINC01505	156.234	1.4708	0.525575	2.79845	0.00513485	0.034193
SLC25A12	27.5312	1.02828	0.367796	2.7958	0.00517715	0.0344139
NDUFS7	25.5057	1.60485	0.57437	2.7941	0.00520451	0.0345349
ST6GALNAC3	280.5	0.898186	0.321679	2.79218	0.00523539	0.0346787
SLC22A15	149.708	-0.824205	0.295385	-2.79027	0.00526639	0.0348228
CYTH1	74.16	0.668116	0.239654	2.78784	0.00530615	0.0350243
PCSK6	365.228	1.39349	0.500235	2.78567	0.00534176	0.0351977
STX18-AS1	39.9396	0.982328	0.353204	2.78119	0.00541597	0.0355717
CTPS2	17.9931	1.28922	0.463563	2.78111	0.0054174	0.0355717
PRMT2	73.725	0.729592	0.26261	2.77823	0.00546555	0.0358255
PON2	47.2058	-1.30066	0.468322	-2.77728	0.00548156	0.0358681
MYLIP	23.9139	-1.4617	0.526748	-2.77494	0.00552112	0.0360643
DOCK5	450.278	-0.664758	0.239759	-2.7726	0.00556098	0.0362618
ARMC9	24.6102	1.27151	0.458827	2.77122	0.00558474	0.0362912
PDE10A	23.0676	-2.63027	0.94905	-2.77147	0.00558031	0.0362912
NAV2	70.2231	1.26842	0.458299	2.76768	0.00564571	0.0366242
GRM5	13.6438	-3.11855	1.12723	-2.76655	0.0056652	0.0366875
ELMO1	794.42	-0.390699	0.141331	-2.76442	0.00570233	0.0368646
PRICKLE2	12.2779	2.00906	0.727499	2.7616	0.00575191	0.0371215
TTC7A	48.8518	0.889893	0.322412	2.76011	0.00577811	0.0372268
AC105383.1	24.3318	-2.06244	0.74739	-2.75952	0.00578867	0.0372312
OSBPL1A	217.334	-0.631832	0.229184	-2.75688	0.00583554	0.0374552
RPL13A	53.2835	1.32399	0.480324	2.75644	0.00584337	0.0374552
PDE4D	225.781	1.51839	0.551124	2.75508	0.00586778	0.0375207
XKR6	35.374	1.43475	0.520826	2.75476	0.0058735	0.0375207
ARHGAP22	117.488	1.46929	0.533473	2.7542	0.00588357	0.0375215
KCNQ5	19.6236	-2.86514	1.04276	-2.74764	0.00600255	0.0382155
ABCC1	14.6185	1.92833	0.702663	2.74432	0.00606365	0.0385395
INF2	41.193	1.76244	0.642959	2.74114	0.00612272	0.0388494
PAPSS1	59.3281	0.77443	0.282823	2.73822	0.00617732	0.03913
USP53	16.9274	1.86604	0.682414	2.73447	0.00624802	0.0395114
AL662796.1	36.7197	1.06416	0.389429	2.73263	0.00628313	0.0396669
ZNF91	48.1602	0.863923	0.316364	2.73078	0.00631841	0.0398229
FGFR2	213.838	0.675361	0.24759	2.72774	0.00637695	0.0401247
LMCD1-AS1	322.768	0.550455	0.201984	2.72524	0.0064254	0.040295
NEDD4	14.3438	1.73429	0.636295	2.7256	0.00641845	0.040295
DNAJC6	368.332	-0.470198	0.172637	-2.72362	0.00645701	0.040426
SGCZ	37.4867	1.24849	0.458788	2.72129	0.00650283	0.0406454
MAPT	137.276	-0.705461	0.259393	-2.71966	0.0065349	0.0407782
ASXL3	20.1415	-1.72769	0.635914	-2.71687	0.0065903	0.0409983
ZNF397	54.0571	-0.914371	0.336563	-2.71679	0.00659193	0.0409983
COX4I1	22.8128	1.18258	0.435546	2.71518	0.00662406	0.0410626
SHANK3	16.4008	1.58031	0.581943	2.71558	0.00661594	0.0410626
KDM4C	136.56	-0.589695	0.21733	-2.71336	0.00666041	0.0412202
ITGB1	29.1429	1.10265	0.406733	2.71099	0.00670827	0.0414483
LAMP2	210.589	-0.507494	0.187342	-2.70892	0.00675035	0.0416166
CCNY	186.355	0.53686	0.198209	2.70856	0.00675759	0.0416166
CLEC16A	45.4727	0.998458	0.368764	2.70758	0.00677764	0.041672
GPC5	38.8849	-1.952	0.722313	-2.70243	0.00688344	0.0422536
CHD1L	40.1721	0.913121	0.338375	2.69855	0.00696421	0.0426607
TRIM2	446.483	-0.824855	0.30571	-2.69816	0.00697241	0.0426607
FAXDC2	82.0362	-0.729179	0.270576	-2.69491	0.00704076	0.0429395
MKRN3	89.4868	-0.960127	0.356217	-2.69534	0.00703161	0.0429395
SELENOW	53.7156	1.02927	0.382078	2.69387	0.00706268	0.0430036
FTO	135.693	-0.583706	0.216787	-2.69253	0.0070912	0.0431076
TCF25	38.2549	0.943	0.350424	2.69102	0.00712329	0.043233
EXOC1	51.3824	0.827342	0.307665	2.6891	0.00716445	0.0434129
ARHGEF3	41.8445	0.997785	0.371313	2.68718	0.00720587	0.0435938
STK39	140.475	0.554671	0.20654	2.68553	0.00724141	0.0437386
AC245297.3	150.301	-0.804563	0.30024	-2.67973	0.00736807	0.0442201
ALG13	23.8831	-1.47098	0.548867	-2.68003	0.00736152	0.0442201
SLC11A2	43.1807	-1.06388	0.396915	-2.68038	0.00735378	0.0442201
MDGA2	165.44	1.57023	0.585706	2.68092	0.00734205	0.0442201
ULK2	45.3076	0.804628	0.30044	2.67816	0.0074027	0.0443573
ZC3H13	69.9318	-0.944011	0.352954	-2.6746	0.00748182	0.0447603
TAZ	21.3814	1.27267	0.476506	2.67084	0.0075662	0.0451934
RBPJ	165.637	-0.587644	0.220067	-2.6703	0.00757838	0.0451945
LPP	110.52	0.699357	0.261969	2.66962	0.00759376	0.0452146
NASP	80.2916	0.757828	0.284012	2.66829	0.00762374	0.0453216
CXXC5	35.9333	1.0763	0.403514	2.66732	0.00764597	0.0453822
ZDHHC9	51.7394	-1.13022	0.423901	-2.66624	0.00767057	0.0454565
ABCC5	30.09	0.938896	0.352514	2.66343	0.00773487	0.045694
RPS6KA2	70.7619	1.20806	0.453538	2.66363	0.00773034	0.045694
SNRNP70	62.3144	1.1183	0.419961	2.66287	0.00774769	0.045698
FGF14	56.5853	-1.92308	0.72235	-2.66225	0.00776207	0.0457113
ULK4	21.1544	1.2426	0.467134	2.66004	0.00781317	0.0459404
DIAPH2	26.8924	1.0936	0.411857	2.65529	0.00792412	0.0463758
CCSER2	96.5545	-1.06457	0.40088	-2.65558	0.00791711	0.0463758
TULP3	25.0238	-1.30143	0.489971	-2.65613	0.00790425	0.0463758
S100A1	23.0858	2.50925	0.945459	2.65401	0.00795425	0.0464213
KIF2A	74.5741	-0.875958	0.33014	-2.65329	0.0079711	0.0464213
CDK19	297.552	-0.525634	0.198138	-2.65287	0.00798116	0.0464213
SEPT4	67.9532	-1.05789	0.398634	-2.65378	0.00795954	0.0464213
GNA11	16.049	1.48411	0.55957	2.65222	0.00799633	0.0464379
DLG1	604.839	-0.466271	0.175927	-2.65037	0.00804033	0.0466215
CASD1	44.0861	-0.983242	0.371077	-2.6497	0.00805642	0.0466431
TBCB	44.8343	1.31515	0.497723	2.64233	0.00823386	0.0475973
CHST3	33.3392	1.33305	0.504837	2.64056	0.00827703	0.0477736
RNF157	24.2766	1.2145	0.460171	2.63923	0.00830956	0.047888
CHCHD2	18.5189	1.4765	0.560208	2.63564	0.00839793	0.0482497
FRY	27.1038	-1.95709	0.742542	-2.63566	0.0083973	0.0482497
ODR4	29.8646	-1.28879	0.489113	-2.63496	0.00841481	0.0482731
PTAR1	23.9289	-1.46612	0.556908	-2.6326	0.00847344	0.0484861
ARHGAP5	89.6246	-0.868389	0.329881	-2.63243	0.00847766	0.0484861
LPCAT2	26.9159	1.30908	0.497542	2.63108	0.00851135	0.0486049
MAP2K6	43.8357	1.40351	0.533929	2.62864	0.00857269	0.0488812
DNAJB2	79.019	0.773059	0.294361	2.62623	0.00863365	0.0491544
