# Supplementary material for: Cross-regional homeostatic and reactive glial signatures in multiple sclerosis
Source: Acta Neuropathol. 2022 Sep 16;144(5):987–1003. doi: 10.1007/s00401-022-02497-2 (PMC9547805; doi:10.1007/s00401-022-02497-2)
Supplement: Supplementary file 10 — Suppl. Table 9 Cluster-specific marker genes for integrated astrocytes (XLSX 271 KB) [file 401_2022_2497_MOESM10_ESM.xlsx]

## Sheet: GO terms cerebrum
ID	Description	GeneRatio	BgRatio	pvalue	p.adjust	qvalue	geneID	Count
GO:0042391	regulation of membrane potential	16/97	380/13145	1.62768e-08	2.73613e-05	2.47236e-05	NRXN1/GNA14/NOS1AP/TMEM108/NLGN1/GABRG1/SLC4A4/GRID2/KCNN2/GRIA1/KCND2/DMD/GRM5/CTNNA3/FGF14/GABRG3	16
GO:0060078	regulation of postsynaptic membrane potential	10/97	130/13145	3.83409e-08	3.22255e-05	2.91189e-05	NRXN1/TMEM108/NLGN1/GABRG1/GRID2/GRIA1/KCND2/GRM5/FGF14/GABRG3	10
GO:0044057	regulation of system process	15/97	462/13145	1.34844e-06	0.000755578	0.000682738	NRXN1/NOS1AP/TNR/CALCRL/THRB/TMEM108/NLGN1/PDE4D/KCNN2/KCND2/DMD/PBX3/CTNNA3/SHISA6/S100B	15
GO:2001257	regulation of cation channel activity	8/97	151/13145	1.53419e-05	0.00644744	0.00582589	NOS1AP/NLGN1/PDE4D/GRIA1/DMD/GRIA4/FGF14/SHISA6	8
GO:0034765	regulation of ion transmembrane transport	12/97	383/13145	2.40917e-05	0.00656576	0.00593281	NOS1AP/NLGN1/PDE4D/KCNN2/GRIA1/KCND2/DPP6/DMD/GRM5/GRIA4/FGF14/SHISA6	12
GO:0034762	regulation of transmembrane transport	13/97	450/13145	2.53116e-05	0.00656576	0.00593281	SLC1A2/NOS1AP/NLGN1/PDE4D/KCNN2/GRIA1/KCND2/DPP6/DMD/GRM5/GRIA4/FGF14/SHISA6	13
GO:0032412	regulation of ion transmembrane transporter activity	9/97	219/13145	3.3681e-05	0.00656576	0.00593281	NOS1AP/NLGN1/PDE4D/GRIA1/DMD/GRM5/GRIA4/FGF14/SHISA6	9
GO:1904062	regulation of cation transmembrane transport	10/97	277/13145	3.67459e-05	0.00656576	0.00593281	NOS1AP/NLGN1/PDE4D/KCNN2/GRIA1/DPP6/DMD/GRIA4/FGF14/SHISA6	10
GO:0048167	regulation of synaptic plasticity	8/97	173/13145	4.08718e-05	0.00656576	0.00593281	TNR/NLGN1/GRID2/GRIA1/GRM5/FGF14/SHISA6/S100B	8
GO:0022898	regulation of transmembrane transporter activity	9/97	227/13145	4.45854e-05	0.00656576	0.00593281	NOS1AP/NLGN1/PDE4D/GRIA1/DMD/GRM5/GRIA4/FGF14/SHISA6	9
GO:0050804	modulation of chemical synaptic transmission	12/97	409/13145	4.57751e-05	0.00656576	0.00593281	NRXN1/TNR/TMEM108/NLGN1/GRID2/GRIA1/TUBB2B/LAMA2/GRM5/FGF14/SHISA6/S100B	12
GO:0099177	regulation of trans-synaptic signaling	12/97	410/13145	4.68704e-05	0.00656576	0.00593281	NRXN1/TNR/TMEM108/NLGN1/GRID2/GRIA1/TUBB2B/LAMA2/GRM5/FGF14/SHISA6/S100B	12
GO:0070252	actin-mediated cell contraction	6/97	92/13145	5.90797e-05	0.00659597	0.0059601	NOS1AP/PDE4D/KCNN2/DMD/TMOD1/CTNNA3	6
GO:0007610	behavior	13/97	489/13145	5.97354e-05	0.00659597	0.0059601	NRXN1/SLC1A2/TNR/THRB/NLGN1/SELENOP/GRIA1/ADAM22/KCND2/TMOD1/PBX3/GRM5/S100B	13
GO:0032409	regulation of transporter activity	9/97	237/13145	6.22894e-05	0.00659597	0.0059601	NOS1AP/NLGN1/PDE4D/GRIA1/DMD/GRM5/GRIA4/FGF14/SHISA6	9
GO:0007215	glutamate receptor signaling pathway	6/97	93/13145	6.27814e-05	0.00659597	0.0059601	NLGN1/GRID2/GRIA1/GRM5/GRIA4/SHISA6	6
GO:0097106	postsynaptic density organization	4/97	31/13145	7.5241e-05	0.00744001	0.00672277	NRXN1/TMEM108/NLGN1/GRID2	4
GO:0099084	postsynaptic specialization organization	4/97	33/13145	9.67509e-05	0.00903546	0.00816442	NRXN1/TMEM108/NLGN1/GRID2	4
GO:0060134	prepulse inhibition	3/97	13/13145	0.00010559	0.0093419	0.00844132	NRXN1/CTNNA2/GRID2	3
GO:0060048	cardiac muscle contraction	6/97	107/13145	0.000137017	0.0115163	0.0104061	NOS1AP/PDE4D/KCNN2/DMD/CTNNA3/MAP2K6	6
GO:0060047	heart contraction	8/97	216/13145	0.000192577	0.014736	0.0133155	NOS1AP/THRB/PDE4D/KCNN2/KCND2/DMD/CTNNA3/MAP2K6	8
GO:0006936	muscle contraction	9/97	275/13145	0.000192857	0.014736	0.0133155	NOS1AP/CALCRL/PDE4D/KCNN2/DMD/TMOD1/CTNNA3/MAP2K6/SMTN	9
GO:0007626	locomotory behavior	7/97	164/13145	0.000207435	0.0151608	0.0136993	TNR/SELENOP/ADAM22/KCND2/TMOD1/PBX3/GRM5	7
GO:0007158	neuron cell-cell adhesion	3/97	17/13145	0.000245727	0.0159665	0.0144273	NRXN1/TNR/NLGN1	3
GO:0003015	heart process	8/97	225/13145	0.000254226	0.0159665	0.0144273	NOS1AP/THRB/PDE4D/KCNN2/KCND2/DMD/CTNNA3/MAP2K6	8
GO:0001508	action potential	6/97	120/13145	0.000256451	0.0159665	0.0144273	GNA14/NOS1AP/KCNN2/KCND2/DMD/CTNNA3	6
GO:0030048	actin filament-based movement	6/97	120/13145	0.000256451	0.0159665	0.0144273	NOS1AP/PDE4D/KCNN2/DMD/TMOD1/CTNNA3	6
GO:0031644	regulation of nervous system process	6/97	125/13145	0.000319735	0.0191955	0.017345	NRXN1/TNR/TMEM108/NLGN1/SHISA6/S100B	6
GO:0035249	synaptic transmission, glutamatergic	5/97	84/13145	0.000384201	0.0222704	0.0201235	NRXN1/TNR/NLGN1/GRID2/GRM5	5
GO:0098698	postsynaptic specialization assembly	3/97	21/13145	0.00047043	0.0261742	0.023651	NRXN1/NLGN1/GRID2	3
GO:0006941	striated muscle contraction	6/97	135/13145	0.00048269	0.0261742	0.023651	NOS1AP/PDE4D/KCNN2/DMD/CTNNA3/MAP2K6	6
GO:0008016	regulation of heart contraction	7/97	193/13145	0.000556209	0.0292184	0.0264016	NOS1AP/THRB/PDE4D/KCNN2/KCND2/DMD/CTNNA3	7
GO:0035235	ionotropic glutamate receptor signaling pathway	3/97	24/13145	0.000704509	0.0358872	0.0324276	GRID2/GRIA1/GRIA4	3
GO:0032970	regulation of actin filament-based process	9/97	332/13145	0.000761902	0.0376693	0.0340379	CTNNA2/NOS1AP/PLEKHH2/PDE4D/TENM1/TMOD1/CTNNA3/RGCC/PREX1	9
GO:0001964	startle response	3/97	25/13145	0.000796311	0.0382457	0.0345587	NRXN1/CTNNA2/GRID2	3
GO:1904861	excitatory synapse assembly	3/97	26/13145	0.000895381	0.0418093	0.0377788	NRXN1/NLGN1/GRID2	3
GO:0031646	positive regulation of nervous system process	4/97	60/13145	0.000990254	0.0421774	0.0381114	NRXN1/TNR/NLGN1/S100B	4
GO:0003012	muscle system process	9/97	345/13145	0.000999428	0.0421774	0.0381114	NOS1AP/CALCRL/PDE4D/KCNN2/DMD/TMOD1/CTNNA3/MAP2K6/SMTN	9
GO:0051968	positive regulation of synaptic transmission, glutamatergic	3/97	27/13145	0.00100194	0.0421774	0.0381114	NRXN1/TNR/NLGN1	3
GO:0051966	regulation of synaptic transmission, glutamatergic	4/97	61/13145	0.00105381	0.0421774	0.0381114	NRXN1/TNR/NLGN1/GRM5	4
GO:0086003	cardiac muscle cell contraction	4/97	61/13145	0.00105381	0.0421774	0.0381114	NOS1AP/PDE4D/KCNN2/CTNNA3	4
GO:1900449	regulation of glutamate receptor signaling pathway	4/97	61/13145	0.00105381	0.0421774	0.0381114	NLGN1/GRIA1/GRIA4/SHISA6	4
GO:0055117	regulation of cardiac muscle contraction	4/97	63/13145	0.00118942	0.0454411	0.0410605	NOS1AP/PDE4D/DMD/CTNNA3	4
GO:0086001	cardiac muscle cell action potential	4/97	63/13145	0.00118942	0.0454411	0.0410605	NOS1AP/KCNN2/DMD/CTNNA3	4
GO:0035633	maintenance of blood-brain barrier	3/97	29/13145	0.00123836	0.0462596	0.0418	LAMA2/DMD/SH3GL2	3
GO:1903522	regulation of blood circulation	7/97	223/13145	0.00129806	0.0474355	0.0428626	NOS1AP/THRB/PDE4D/KCNN2/KCND2/DMD/CTNNA3	7
GO:0099173	postsynapse organization	6/97	165/13145	0.00137652	0.0492326	0.0444864	NRXN1/NOS1AP/TMEM108/NLGN1/GRID2/SHISA6	6
GO:0099068	postsynapse assembly	3/97	31/13145	0.00150721	0.052684	0.0476051	NRXN1/NLGN1/GRID2	3
GO:0030534	adult behavior	5/97	114/13145	0.0015357	0.052684	0.0476051	NRXN1/SLC1A2/ADAM22/TMOD1/PBX3	5
GO:0086004	regulation of cardiac muscle cell contraction	3/97	32/13145	0.00165428	0.0556169	0.0502553	NOS1AP/PDE4D/CTNNA3	3
GO:0099601	regulation of neurotransmitter receptor activity	4/97	70/13145	0.00176031	0.0580213	0.0524279	NLGN1/GRIA1/GRIA4/SHISA6	4
GO:1901385	regulation of voltage-gated calcium channel activity	3/97	33/13145	0.00181003	0.0585128	0.052872	NOS1AP/DMD/FGF14	3
GO:0006942	regulation of striated muscle contraction	4/97	71/13145	0.00185497	0.0588342	0.0531624	NOS1AP/PDE4D/DMD/CTNNA3	4
GO:1903115	regulation of actin filament-based movement	3/97	34/13145	0.00197465	0.0603524	0.0545343	NOS1AP/PDE4D/CTNNA3	3
GO:2000310	regulation of NMDA receptor activity	3/97	34/13145	0.00197465	0.0603524	0.0545343	NLGN1/GRIA1/GRIA4	3
GO:0007157	heterophilic cell-cell adhesion via plasma membrane cell adhesion molecules	3/97	35/13145	0.00214829	0.0644872	0.0582705	NLGN1/GRID2/TENM1	3
GO:0002087	regulation of respiratory gaseous exchange by nervous system process	2/97	10/13145	0.00233355	0.0676327	0.0611127	NLGN1/PBX3	2
GO:1990416	cellular response to brain-derived neurotrophic factor stimulus	2/97	10/13145	0.00233355	0.0676327	0.0611127	TMEM108/SH3GL2	2
GO:0006937	regulation of muscle contraction	5/97	126/13145	0.00238381	0.0679183	0.0613708	NOS1AP/CALCRL/PDE4D/DMD/CTNNA3	5
GO:1901019	regulation of calcium ion transmembrane transporter activity	4/97	77/13145	0.00249815	0.0699897	0.0632426	NOS1AP/PDE4D/DMD/FGF14	4
GO:0002027	regulation of heart rate	4/97	79/13145	0.00274273	0.0747046	0.0675029	NOS1AP/PDE4D/DMD/CTNNA3	4
GO:0050808	synapse organization	9/97	400/13145	0.00275532	0.0747046	0.0675029	NRXN1/CTNNA2/NOS1AP/TNR/TMEM108/NLGN1/GRID2/GRM5/SHISA6	9
GO:0006029	proteoglycan metabolic process	4/97	80/13145	0.00287097	0.0753503	0.0680864	SPOCK3/UST/HS6ST3/XYLT1	4
GO:0010469	regulation of signaling receptor activity	5/97	132/13145	0.00291654	0.0753503	0.0680864	NLGN1/PDE4D/GRIA1/GRIA4/SHISA6	5
GO:0008015	blood circulation	9/97	404/13145	0.00294433	0.0753503	0.0680864	NOS1AP/THRB/PDE4D/KCNN2/KCND2/DMD/SH3GL2/CTNNA3/MAP2K6	9
GO:0035418	protein localization to synapse	4/97	81/13145	0.00300325	0.0753503	0.0680864	NRXN1/NLGN1/ADAM22/SHISA6	4
GO:0050905	neuromuscular process	4/97	81/13145	0.00300325	0.0753503	0.0680864	NRXN1/CTNNA2/TNR/GRID2	4
GO:0001941	postsynaptic membrane organization	3/97	40/13145	0.00315779	0.0780624	0.070537	NRXN1/NLGN1/SHISA6	3
GO:0098656	anion transmembrane transport	7/97	264/13145	0.0033646	0.0802568	0.0725199	SLC1A2/GABRG1/SLC4A4/GRM5/SLC38A1/GABRG3/SLC25A17	7
GO:0097104	postsynaptic membrane assembly	2/97	12/13145	0.00338979	0.0802568	0.0725199	NRXN1/NLGN1	2
GO:0099151	regulation of postsynaptic density assembly	2/97	12/13145	0.00338979	0.0802568	0.0725199	NRXN1/GRID2	2
GO:0051932	synaptic transmission, GABAergic	3/97	42/13145	0.00363037	0.0827408	0.0747644	NLGN1/GABRG1/GABRG3	3
GO:0098815	modulation of excitatory postsynaptic potential	3/97	42/13145	0.00363037	0.0827408	0.0747644	NRXN1/TMEM108/NLGN1	3
GO:0017014	protein nitrosylation	2/97	13/13145	0.00398691	0.0827408	0.0747644	NOS1AP/DMD	2
GO:0018119	peptidyl-cysteine S-nitrosylation	2/97	13/13145	0.00398691	0.0827408	0.0747644	NOS1AP/DMD	2
GO:0044065	regulation of respiratory system process	2/97	13/13145	0.00398691	0.0827408	0.0747644	NLGN1/PBX3	2
GO:0072578	neurotransmitter-gated ion channel clustering	2/97	13/13145	0.00398691	0.0827408	0.0747644	NLGN1/SHISA6	2
GO:0099150	regulation of postsynaptic specialization assembly	2/97	13/13145	0.00398691	0.0827408	0.0747644	NRXN1/GRID2	2
GO:0099566	regulation of postsynaptic cytosolic calcium ion concentration	2/97	13/13145	0.00398691	0.0827408	0.0747644	GRIA1/GRM5	2
GO:0150052	regulation of postsynapse assembly	2/97	13/13145	0.00398691	0.0827408	0.0747644	NRXN1/GRID2	2
GO:1901841	regulation of high voltage-gated calcium channel activity	2/97	13/13145	0.00398691	0.0827408	0.0747644	NOS1AP/FGF14	2
GO:0003013	circulatory system process	9/97	424/13145	0.00404916	0.0830079	0.0750057	NOS1AP/THRB/PDE4D/KCNN2/KCND2/DMD/SH3GL2/CTNNA3/MAP2K6	9
GO:0007409	axonogenesis	9/97	428/13145	0.0043048	0.0871852	0.0787804	NRXN1/CTNNA2/TNR/TUBB2B/LAMA2/UST/FGFR2/SEMA6D/S100B	9
GO:0018198	peptidyl-cysteine modification	3/97	45/13145	0.00441641	0.0883809	0.0798607	NOS1AP/ZDHHC14/DMD	3
GO:0060079	excitatory postsynaptic potential	4/97	91/13145	0.0045622	0.0897715	0.0811173	NRXN1/TMEM108/NLGN1/GRID2	4
GO:0098911	regulation of ventricular cardiac muscle cell action potential	2/97	14/13145	0.00462912	0.0897715	0.0811173	NOS1AP/CTNNA3	2
GO:0086002	cardiac muscle cell action potential involved in contraction	3/97	46/13145	0.00469952	0.0897715	0.0811173	NOS1AP/KCNN2/CTNNA3	3
GO:0086065	cell communication involved in cardiac conduction	3/97	46/13145	0.00469952	0.0897715	0.0811173	PDE4D/KCNN2/CTNNA3	3
GO:0048168	regulation of neuronal synaptic plasticity	3/97	48/13145	0.00529808	0.0971276	0.0877642	GRM5/SHISA6/S100B	3
GO:0021542	dentate gyrus development	2/97	15/13145	0.00531573	0.0971276	0.0877642	EMX2/TMEM108	2
GO:1904889	regulation of excitatory synapse assembly	2/97	15/13145	0.00531573	0.0971276	0.0877642	NRXN1/GRID2	2
GO:1905874	regulation of postsynaptic density organization	2/97	15/13145	0.00531573	0.0971276	0.0877642	NRXN1/GRID2	2
GO:0050806	positive regulation of synaptic transmission	5/97	154/13145	0.00561592	0.101509	0.0917236	NRXN1/TNR/NLGN1/LAMA2/S100B	5
GO:1903510	mucopolysaccharide metabolic process	4/97	97/13145	0.00571966	0.102284	0.092424	ST3GAL6/SPOCK3/UST/XYLT1	4
GO:0099565	chemical synaptic transmission, postsynaptic	4/97	98/13145	0.00592988	0.104928	0.0948124	NRXN1/TMEM108/NLGN1/GRID2	4
GO:0008064	regulation of actin polymerization or depolymerization	5/97	157/13145	0.00608669	0.10658	0.0963059	CTNNA2/PLEKHH2/TENM1/TMOD1/PREX1	5
GO:2000146	negative regulation of cell motility	6/97	224/13145	0.00624572	0.1072	0.0968656	SPOCK3/MCC/STARD13/RGCC/LRCH1/SEMA6D	6
GO:0030832	regulation of actin filament length	5/97	158/13145	0.00624961	0.1072	0.0968656	CTNNA2/PLEKHH2/TENM1/TMOD1/PREX1	5
GO:1902414	protein localization to cell junction	4/97	100/13145	0.00636567	0.108088	0.0976679	NRXN1/NLGN1/ADAM22/SHISA6	4
GO:0110053	regulation of actin filament organization	6/97	228/13145	0.00679294	0.112433	0.101595	CTNNA2/PLEKHH2/TENM1/TMOD1/RGCC/PREX1	6
GO:0051261	protein depolymerization	4/97	102/13145	0.00682225	0.112433	0.101595	PLEKHH2/NCKAP5/SH3GL2/TMOD1	4
GO:0099175	regulation of postsynapse organization	4/97	102/13145	0.00682225	0.112433	0.101595	NRXN1/NLGN1/GRID2/SHISA6	4
GO:0097120	receptor localization to synapse	3/97	53/13145	0.00698815	0.114049	0.103055	NLGN1/ADAM22/SHISA6	3
GO:0010633	negative regulation of epithelial cell migration	3/97	54/13145	0.00736014	0.117594	0.106258	MCC/STARD13/RGCC	3
GO:0043113	receptor clustering	3/97	54/13145	0.00736014	0.117594	0.106258	NRXN1/NLGN1/SHISA6	3
GO:0061564	axon development	9/97	466/13145	0.00741524	0.117594	0.106258	NRXN1/CTNNA2/TNR/TUBB2B/LAMA2/UST/FGFR2/SEMA6D/S100B	9
GO:0043576	regulation of respiratory gaseous exchange	2/97	18/13145	0.0076352	0.11884	0.107384	NLGN1/PBX3	2
GO:0097107	postsynaptic density assembly	2/97	18/13145	0.0076352	0.11884	0.107384	NRXN1/GRID2	2
GO:0035637	multicellular organismal signaling	5/97	170/13145	0.00845064	0.129784	0.117272	TNR/PDE4D/KCNN2/KCND2/CTNNA3	5
GO:0086013	membrane repolarization during cardiac muscle cell action potential	2/97	19/13145	0.0084927	0.129784	0.117272	NOS1AP/KCNN2	2
GO:0030166	proteoglycan biosynthetic process	3/97	60/13145	0.00983702	0.148973	0.134612	UST/HS6ST3/XYLT1	3
GO:0030049	muscle filament sliding	2/97	21/13145	0.0103303	0.151002	0.136445	DMD/TMOD1	2
GO:0033275	actin-myosin filament sliding	2/97	21/13145	0.0103303	0.151002	0.136445	DMD/TMOD1	2
GO:0099633	protein localization to postsynaptic specialization membrane	2/97	21/13145	0.0103303	0.151002	0.136445	ADAM22/SHISA6	2
GO:0099645	neurotransmitter receptor localization to postsynaptic specialization membrane	2/97	21/13145	0.0103303	0.151002	0.136445	ADAM22/SHISA6	2
GO:0040013	negative regulation of locomotion	6/97	251/13145	0.0106363	0.153251	0.138477	SPOCK3/MCC/STARD13/RGCC/LRCH1/SEMA6D	6
GO:0008344	adult locomotory behavior	3/97	62/13145	0.0107577	0.153251	0.138477	ADAM22/TMOD1/PBX3	3
GO:0051965	positive regulation of synapse assembly	3/97	62/13145	0.0107577	0.153251	0.138477	NRXN1/NLGN1/GRID2	3
GO:0090257	regulation of muscle system process	5/97	181/13145	0.0108958	0.153914	0.139076	NOS1AP/CALCRL/PDE4D/DMD/CTNNA3	5
GO:0086011	membrane repolarization during action potential	2/97	22/13145	0.0113092	0.158423	0.14315	NOS1AP/KCNN2	2
GO:0051271	negative regulation of cellular component movement	6/97	255/13145	0.0114358	0.158873	0.143557	SPOCK3/MCC/STARD13/RGCC/LRCH1/SEMA6D	6
GO:1903169	regulation of calcium ion transmembrane transport	4/97	119/13145	0.0115981	0.159807	0.144401	NOS1AP/PDE4D/DMD/FGF14	4
GO:0050805	negative regulation of synaptic transmission	3/97	64/13145	0.0117266	0.160264	0.144814	TNR/GRID2/GRIA1	3
GO:0061337	cardiac conduction	4/97	120/13145	0.0119316	0.161751	0.146157	PDE4D/KCNN2/KCND2/CTNNA3	4
GO:0008154	actin polymerization or depolymerization	5/97	186/13145	0.0121525	0.163426	0.147672	CTNNA2/PLEKHH2/TENM1/TMOD1/PREX1	5
GO:0060314	regulation of ryanodine-sensitive calcium-release channel activity	2/97	23/13145	0.0123272	0.164461	0.148606	PDE4D/DMD	2
GO:0032535	regulation of cellular component size	7/97	338/13145	0.0124563	0.164874	0.14898	CTNNA2/TNR/PLEKHH2/TENM1/TMOD1/SEMA6D/PREX1	7
GO:1901379	regulation of potassium ion transmembrane transport	3/97	66/13145	0.0127443	0.167369	0.151234	NOS1AP/KCNN2/DPP6	3
GO:0003016	respiratory system process	2/97	24/13145	0.0133838	0.170441	0.15401	NLGN1/PBX3	2
GO:0010880	regulation of release of sequestered calcium ion into cytosol by sarcoplasmic reticulum	2/97	24/13145	0.0133838	0.170441	0.15401	PDE4D/DMD	2
GO:0021846	cell proliferation in forebrain	2/97	24/13145	0.0133838	0.170441	0.15401	EMX2/FGFR2	2
GO:2000311	regulation of AMPA receptor activity	2/97	24/13145	0.0133838	0.170441	0.15401	NLGN1/SHISA6	2
GO:0015672	monovalent inorganic cation transport	8/97	429/13145	0.0138908	0.175095	0.158215	NOS1AP/SLC4A4/KCNN2/KCND2/DPP6/DMD/SLC38A1/FGF14	8
GO:0030902	hindbrain development	4/97	126/13145	0.0140624	0.175095	0.158215	CTNNA2/GRID2/MYO16/CKB	4
GO:0015012	heparan sulfate proteoglycan biosynthetic process	2/97	25/13145	0.0144784	0.175095	0.158215	HS6ST3/XYLT1	2
GO:0043537	negative regulation of blood vessel endothelial cell migration	2/97	25/13145	0.0144784	0.175095	0.158215	STARD13/RGCC	2
GO:0065005	protein-lipid complex assembly	2/97	25/13145	0.0144784	0.175095	0.158215	SH3GL2/LCAT	2
GO:0098901	regulation of cardiac muscle cell action potential	2/97	25/13145	0.0144784	0.175095	0.158215	NOS1AP/CTNNA3	2
GO:1903421	regulation of synaptic vesicle recycling	2/97	25/13145	0.0144784	0.175095	0.158215	NLGN1/FGF14	2
GO:0036465	synaptic vesicle recycling	3/97	70/13145	0.0149273	0.179234	0.161956	NLGN1/SH3GL2/FGF14	3
GO:0009100	glycoprotein metabolic process	7/97	351/13145	0.015059	0.179533	0.162226	GALNT13/ST3GAL6/SPOCK3/UST/HS6ST3/PCSK6/XYLT1	7
GO:0007214	gamma-aminobutyric acid signaling pathway	2/97	26/13145	0.0156103	0.182229	0.164661	GABRG1/GABRG3	2
GO:0014808	release of sequestered calcium ion into cytosol by sarcoplasmic reticulum	2/97	26/13145	0.0156103	0.182229	0.164661	PDE4D/DMD	2
GO:1903514	release of sequestered calcium ion into cytosol by endoplasmic reticulum	2/97	26/13145	0.0156103	0.182229	0.164661	PDE4D/DMD	2
GO:0018209	peptidyl-serine modification	6/97	274/13145	0.0158216	0.183421	0.165739	GALNT13/SPOCK3/PDE4D/STK32A/DMD/TENM1	6
GO:0030901	midbrain development	3/97	72/13145	0.0160932	0.185292	0.16743	FGFR2/NDRG2/CKB	3
GO:0033137	negative regulation of peptidyl-serine phosphorylation	2/97	27/13145	0.016779	0.191874	0.173377	PDE4D/DMD	2
GO:0030203	glycosaminoglycan metabolic process	4/97	135/13145	0.017688	0.198887	0.179714	ST3GAL6/SPOCK3/UST/XYLT1	4
GO:0051491	positive regulation of filopodium assembly	2/97	28/13145	0.0179838	0.198887	0.179714	NLGN1/TENM1	2
GO:0060428	lung epithelium development	2/97	28/13145	0.0179838	0.198887	0.179714	THRB/FGFR2	2
GO:0099560	synaptic membrane adhesion	2/97	28/13145	0.0179838	0.198887	0.179714	NRXN1/NLGN1	2
GO:2000463	positive regulation of excitatory postsynaptic potential	2/97	28/13145	0.0179838	0.198887	0.179714	NRXN1/NLGN1	2
GO:0060292	long-term synaptic depression	2/97	29/13145	0.0192242	0.211215	0.190853	GRID2/GRIA1	2
GO:0050807	regulation of synapse organization	5/97	210/13145	0.0195624	0.213535	0.192949	NRXN1/CTNNA2/NLGN1/GRID2/SHISA6	5
GO:0010769	regulation of cell morphogenesis involved in differentiation	6/97	288/13145	0.0197203	0.21387	0.193253	TNR/NLGN1/TUBB2B/UST/SEMA6D/PREX1	6
GO:0030336	negative regulation of cell migration	5/97	212/13145	0.0202888	0.21544	0.194671	MCC/STARD13/RGCC/LRCH1/SEMA6D	5
GO:0030201	heparan sulfate proteoglycan metabolic process	2/97	30/13145	0.0204996	0.21544	0.194671	HS6ST3/XYLT1	2
GO:0070296	sarcoplasmic reticulum calcium ion transport	2/97	30/13145	0.0204996	0.21544	0.194671	PDE4D/DMD	2
GO:0086005	ventricular cardiac muscle cell action potential	2/97	30/13145	0.0204996	0.21544	0.194671	NOS1AP/CTNNA3	2
GO:0006939	smooth muscle contraction	3/97	79/13145	0.0205679	0.21544	0.194671	CALCRL/PDE4D/SMTN	3
GO:0032102	negative regulation of response to external stimulus	6/97	291/13145	0.020634	0.21544	0.194671	NRXN1/CTNNA2/TNR/CALCRL/GRID2/SEMA6D	6
GO:0015698	inorganic anion transport	4/97	142/13145	0.0208768	0.21663	0.195746	GABRG1/SLC4A4/GRM5/GABRG3	4
GO:0060291	long-term synaptic potentiation	3/97	80/13145	0.0212574	0.217905	0.196898	TNR/NLGN1/S100B	3
GO:0007517	muscle organ development	6/97	293/13145	0.021259	0.217905	0.196898	PAX3/LAMA2/DMD/FGFR2/SMTN/S100B	6
GO:0060560	developmental growth involved in morphogenesis	5/97	216/13145	0.0217942	0.219926	0.198725	TNR/TMEM108/SH3GL2/FGFR2/SEMA6D	5
GO:0099622	cardiac muscle cell membrane repolarization	2/97	31/13145	0.0218094	0.219926	0.198725	NOS1AP/KCNN2	2
GO:0030833	regulation of actin filament polymerization	4/97	144/13145	0.0218487	0.219926	0.198725	CTNNA2/TENM1/TMOD1/PREX1	4
GO:0043266	regulation of potassium ion transport	3/97	82/13145	0.0226741	0.226876	0.205005	NOS1AP/KCNN2/DPP6	3
GO:0032956	regulation of actin cytoskeleton organization	6/97	298/13145	0.0228774	0.227555	0.205619	CTNNA2/PLEKHH2/TENM1/TMOD1/RGCC/PREX1	6
GO:1905606	regulation of presynapse assembly	2/97	32/13145	0.0231531	0.228943	0.206873	NRXN1/NLGN1	2
GO:0006022	aminoglycan metabolic process	4/97	147/13145	0.0233578	0.229617	0.207481	ST3GAL6/SPOCK3/UST/XYLT1	4
GO:0010975	regulation of neuron projection development	8/97	474/13145	0.0237513	0.231028	0.208757	CTNNA2/TNR/NLGN1/GRID2/TUBB2B/UST/SEMA6D/PREX1	8
GO:0050803	regulation of synapse structure or activity	5/97	221/13145	0.0237763	0.231028	0.208757	NRXN1/CTNNA2/NLGN1/GRID2/SHISA6	5
GO:0048706	embryonic skeletal system development	3/97	84/13145	0.0241412	0.233227	0.210743	KIAA1217/FGFR2/XYLT1	3
GO:0045823	positive regulation of heart contraction	2/97	33/13145	0.0245301	0.23429	0.211704	NOS1AP/PDE4D	2
GO:0099174	regulation of presynapse organization	2/97	33/13145	0.0245301	0.23429	0.211704	NRXN1/NLGN1	2
GO:0007611	learning or memory	5/97	225/13145	0.0254434	0.241641	0.218346	NRXN1/TNR/GRIA1/GRM5/S100B	5
GO:0097484	dendrite extension	2/97	34/13145	0.0259398	0.244971	0.221355	TMEM108/SH3GL2	2
GO:0010959	regulation of metal ion transport	6/97	308/13145	0.0263599	0.247547	0.223683	NOS1AP/PDE4D/KCNN2/DPP6/DMD/FGF14	6
GO:0030204	chondroitin sulfate metabolic process	2/97	35/13145	0.0273817	0.255715	0.231063	SPOCK3/XYLT1	2
GO:0021549	cerebellum development	3/97	89/13145	0.0280293	0.260316	0.235221	GRID2/MYO16/CKB	3
GO:1902903	regulation of supramolecular fiber organization	6/97	313/13145	0.028227	0.260712	0.235579	CTNNA2/PLEKHH2/TENM1/TMOD1/RGCC/PREX1	6
GO:0032414	positive regulation of ion transmembrane transporter activity	3/97	90/13145	0.0288446	0.263502	0.238099	NOS1AP/DMD/FGF14	3
GO:0001504	neurotransmitter uptake	2/97	36/13145	0.0288553	0.263502	0.238099	SLC1A2/SLC38A1	2
GO:0006898	receptor-mediated endocytosis	5/97	233/13145	0.0289993	0.263502	0.238099	CALCRL/TMEM108/GRIA1/SH3GL2/LDLRAD3	5
GO:0021761	limbic system development	3/97	91/13145	0.0296724	0.264391	0.238903	EMX2/TMEM108/FGFR2	3
GO:0007622	rhythmic behavior	2/97	37/13145	0.03036	0.264391	0.238903	NLGN1/KCND2	2
GO:0014037	Schwann cell differentiation	2/97	37/13145	0.03036	0.264391	0.238903	LAMA2/ADAM22	2
GO:0030835	negative regulation of actin filament depolymerization	2/97	37/13145	0.03036	0.264391	0.238903	PLEKHH2/TMOD1	2
GO:0048512	circadian behavior	2/97	37/13145	0.03036	0.264391	0.238903	NLGN1/KCND2	2
GO:0071709	membrane assembly	2/97	37/13145	0.03036	0.264391	0.238903	NRXN1/NLGN1	2
GO:0010771	negative regulation of cell morphogenesis involved in differentiation	3/97	92/13145	0.0305127	0.264391	0.238903	TNR/NLGN1/SEMA6D	3
GO:0051668	localization within membrane	3/97	92/13145	0.0305127	0.264391	0.238903	NRXN1/NLGN1/SHISA6	3
GO:1901890	positive regulation of cell junction assembly	3/97	92/13145	0.0305127	0.264391	0.238903	NRXN1/NLGN1/GRID2	3
GO:0048871	multicellular organismal homeostasis	7/97	407/13145	0.0307789	0.26533	0.239751	ADGRV1/ESRRG/LAMA2/DMD/SH3GL2/ALDH1A1/MAP2K6	7
GO:1990138	neuron projection extension	4/97	161/13145	0.0312288	0.267642	0.24184	TNR/TMEM108/SH3GL2/SEMA6D	4
GO:0006024	glycosaminoglycan biosynthetic process	3/97	93/13145	0.0313655	0.267642	0.24184	ST3GAL6/UST/XYLT1	3
GO:0030041	actin filament polymerization	4/97	162/13145	0.0318439	0.269426	0.243453	CTNNA2/TENM1/TMOD1/PREX1	4
GO:0086009	membrane repolarization	2/97	38/13145	0.0318952	0.269426	0.243453	NOS1AP/KCNN2	2
GO:0007411	axon guidance	5/97	241/13145	0.0328564	0.274377	0.247926	NRXN1/TNR/TUBB2B/LAMA2/SEMA6D	5
GO:0006821	chloride transport	3/97	95/13145	0.0331085	0.274377	0.247926	GABRG1/GRM5/GABRG3	3
GO:0097485	neuron projection guidance	5/97	242/13145	0.03336	0.274377	0.247926	NRXN1/TNR/TUBB2B/LAMA2/SEMA6D	5
GO:0010596	negative regulation of endothelial cell migration	2/97	39/13145	0.0334606	0.274377	0.247926	STARD13/RGCC	2
GO:0050654	chondroitin sulfate proteoglycan metabolic process	2/97	39/13145	0.0334606	0.274377	0.247926	SPOCK3/XYLT1	2
GO:0050885	neuromuscular process controlling balance	2/97	39/13145	0.0334606	0.274377	0.247926	NRXN1/TNR	2
GO:0071805	potassium ion transmembrane transport	4/97	165/13145	0.033732	0.275259	0.248724	NOS1AP/KCNN2/KCND2/DPP6	4
GO:0022037	metencephalon development	3/97	96/13145	0.0339986	0.276095	0.249479	GRID2/MYO16/CKB	3
GO:0032411	positive regulation of transporter activity	3/97	97/13145	0.0349011	0.277963	0.251167	NOS1AP/DMD/FGF14	3
GO:0034764	positive regulation of transmembrane transport	4/97	167/13145	0.0350264	0.277963	0.251167	SLC1A2/NOS1AP/DMD/FGF14	4
GO:0021762	substantia nigra development	2/97	40/13145	0.0350554	0.277963	0.251167	NDRG2/CKB	2
GO:0120163	negative regulation of cold-induced thermogenesis	2/97	40/13145	0.0350554	0.277963	0.251167	ALDH1A1/MAP2K6	2
GO:1902667	regulation of axon guidance	2/97	40/13145	0.0350554	0.277963	0.251167	TUBB2B/SEMA6D	2
GO:0006816	calcium ion transport	6/97	330/13145	0.0352247	0.277994	0.251195	NOS1AP/CALCRL/PDE4D/DMD/TRPM3/FGF14	6
GO:0006023	aminoglycan biosynthetic process	3/97	98/13145	0.035816	0.278735	0.251864	ST3GAL6/UST/XYLT1	3
GO:0031623	receptor internalization	3/97	98/13145	0.035816	0.278735	0.251864	CALCRL/GRIA1/SH3GL2	3
GO:0051963	regulation of synapse assembly	3/97	98/13145	0.035816	0.278735	0.251864	NRXN1/NLGN1/GRID2	3
GO:0030517	negative regulation of axon extension	2/97	41/13145	0.0366794	0.281543	0.254402	TNR/SEMA6D	2
GO:0071825	protein-lipid complex subunit organization	2/97	41/13145	0.0366794	0.281543	0.254402	SH3GL2/LCAT	2
GO:1903539	protein localization to postsynaptic membrane	2/97	41/13145	0.0366794	0.281543	0.254402	ADAM22/SHISA6	2
GO:0070588	calcium ion transmembrane transport	5/97	249/13145	0.0370208	0.282872	0.255603	NOS1AP/PDE4D/DMD/TRPM3/FGF14	5
GO:0044091	membrane biogenesis	2/97	42/13145	0.0383318	0.290251	0.26227	NRXN1/NLGN1	2
GO:0051489	regulation of filopodium assembly	2/97	42/13145	0.0383318	0.290251	0.26227	NLGN1/TENM1	2
GO:0090066	regulation of anatomical structure size	7/97	429/13145	0.0392117	0.294323	0.26595	CTNNA2/TNR/PLEKHH2/TENM1/TMOD1/SEMA6D/PREX1	7
GO:0050768	negative regulation of neurogenesis	5/97	253/13145	0.0392198	0.294323	0.26595	TNR/THRB/NLGN1/SEMA6D/PRTG	5
GO:0050770	regulation of axonogenesis	4/97	175/13145	0.0404906	0.30251	0.273347	TNR/TUBB2B/UST/SEMA6D	4
GO:0050890	cognition	5/97	257/13145	0.0414973	0.306437	0.276895	NRXN1/TNR/GRIA1/GRM5/S100B	5
GO:0033135	regulation of peptidyl-serine phosphorylation	3/97	104/13145	0.0415631	0.306437	0.276895	PDE4D/DMD/TENM1	3
GO:0098661	inorganic anion transmembrane transport	3/97	104/13145	0.0415631	0.306437	0.276895	GABRG1/GRM5/GABRG3	3
GO:0030834	regulation of actin filament depolymerization	2/97	45/13145	0.0434554	0.314864	0.28451	PLEKHH2/TMOD1	2
GO:0062237	protein localization to postsynapse	2/97	45/13145	0.0434554	0.314864	0.28451	ADAM22/SHISA6	2
GO:0098900	regulation of action potential	2/97	45/13145	0.0434554	0.314864	0.28451	NOS1AP/CTNNA3	2
GO:1990090	cellular response to nerve growth factor stimulus	2/97	45/13145	0.0434554	0.314864	0.28451	TMEM108/SH3GL2	2
GO:0050680	negative regulation of epithelial cell proliferation	3/97	107/13145	0.0446007	0.321776	0.290756	MCC/FGFR2/RGCC	3
GO:0098693	regulation of synaptic vesicle cycle	3/97	108/13145	0.0456373	0.327847	0.296242	NRXN1/NLGN1/FGF14	3
GO:0099054	presynapse assembly	2/97	47/13145	0.0470047	0.336234	0.30382	NRXN1/NLGN1	2
GO:0099504	synaptic vesicle cycle	4/97	185/13145	0.0479672	0.341665	0.308727	NRXN1/NLGN1/SH3GL2/FGF14	4
GO:0050795	regulation of behavior	2/97	48/13145	0.0488181	0.344803	0.311563	NRXN1/NLGN1	2
GO:1990089	response to nerve growth factor	2/97	48/13145	0.0488181	0.344803	0.311563	TMEM108/SH3GL2	2
GO:0006813	potassium ion transport	4/97	188/13145	0.0503501	0.351875	0.317953	NOS1AP/KCNN2/KCND2/DPP6	4
GO:0022604	regulation of cell morphogenesis	7/97	454/13145	0.0504964	0.351875	0.317953	TNR/NLGN1/TUBB2B/UST/SEMA6D/PREX1/S100B	7
GO:0030042	actin filament depolymerization	2/97	49/13145	0.0506565	0.351875	0.317953	PLEKHH2/TMOD1	2
GO:2000649	regulation of sodium ion transmembrane transporter activity	2/97	49/13145	0.0506565	0.351875	0.317953	DMD/FGF14	2
GO:0048660	regulation of smooth muscle cell proliferation	3/97	114/13145	0.0521058	0.360309	0.325574	CALCRL/FGFR2/NDRG2	3
GO:0007585	respiratory gaseous exchange by respiratory system	2/97	50/13145	0.0525197	0.360309	0.325574	NLGN1/PBX3	2
GO:0099172	presynapse organization	2/97	50/13145	0.0525197	0.360309	0.325574	NRXN1/NLGN1	2
GO:0051961	negative regulation of nervous system development	5/97	275/13145	0.0527281	0.360309	0.325574	TNR/THRB/NLGN1/SEMA6D/PRTG	5
GO:0048659	smooth muscle cell proliferation	3/97	115/13145	0.0532249	0.362231	0.327311	CALCRL/FGFR2/NDRG2	3
GO:0106106	cold-induced thermogenesis	3/97	116/13145	0.0543557	0.364376	0.329249	ESRRG/ALDH1A1/MAP2K6	3
GO:0120161	regulation of cold-induced thermogenesis	3/97	116/13145	0.0543557	0.364376	0.329249	ESRRG/ALDH1A1/MAP2K6	3
GO:1904064	positive regulation of cation transmembrane transport	3/97	116/13145	0.0543557	0.364376	0.329249	NOS1AP/DMD/FGF14	3
GO:1903524	positive regulation of blood circulation	2/97	51/13145	0.0544071	0.364376	0.329249	NOS1AP/PDE4D	2
GO:0007015	actin filament organization	6/97	369/13145	0.0552577	0.367147	0.331753	CTNNA2/PLEKHH2/TENM1/TMOD1/RGCC/PREX1	6
GO:0070838	divalent metal ion transport	6/97	369/13145	0.0552577	0.367147	0.331753	NOS1AP/CALCRL/PDE4D/DMD/TRPM3/FGF14	6
GO:0051924	regulation of calcium ion transport	4/97	195/13145	0.0561601	0.371259	0.335469	NOS1AP/PDE4D/DMD/FGF14	4
GO:1902475	L-alpha-amino acid transmembrane transport	2/97	52/13145	0.0563183	0.371259	0.335469	SLC1A2/SLC38A1	2
GO:0072511	divalent inorganic cation transport	6/97	373/13145	0.0576361	0.377144	0.340786	NOS1AP/CALCRL/PDE4D/DMD/TRPM3/FGF14	6
GO:0006814	sodium ion transport	4/97	197/13145	0.0578841	0.377144	0.340786	SLC4A4/DMD/SLC38A1/FGF14	4
GO:0098742	cell-cell adhesion via plasma-membrane adhesion molecules	4/97	197/13145	0.0578841	0.377144	0.340786	NRXN1/NLGN1/GRID2/TENM1	4
GO:0045665	negative regulation of neuron differentiation	4/97	198/13145	0.0587567	0.381351	0.344588	TNR/THRB/NLGN1/SEMA6D	4
GO:0007605	sensory perception of sound	3/97	120/13145	0.0589934	0.381415	0.344646	ADGRV1/PAX3/THRB	3
GO:0030593	neutrophil chemotaxis	2/97	54/13145	0.0602102	0.387791	0.350407	PDE4D/PREX1	2
GO:0032271	regulation of protein polymerization	4/97	200/13145	0.0605231	0.388318	0.350883	CTNNA2/TENM1/TMOD1/PREX1	4
GO:0001894	tissue homeostasis	4/97	201/13145	0.0614168	0.391078	0.353377	ADGRV1/LAMA2/DMD/SH3GL2	4
GO:0009880	embryonic pattern specification	2/97	55/13145	0.0621901	0.391078	0.353377	FGFR2/PCSK6	2
GO:0021885	forebrain cell migration	2/97	55/13145	0.0621901	0.391078	0.353377	EMX2/TNR	2
GO:0046847	filopodium assembly	2/97	55/13145	0.0621901	0.391078	0.353377	NLGN1/TENM1	2
GO:0048857	neural nucleus development	2/97	55/13145	0.0621901	0.391078	0.353377	NDRG2/CKB	2
GO:0051493	regulation of cytoskeleton organization	7/97	477/13145	0.0625434	0.391078	0.353377	CTNNA2/TOGARAM2/PLEKHH2/TENM1/TMOD1/RGCC/PREX1	7
GO:0010721	negative regulation of cell development	5/97	289/13145	0.0625818	0.391078	0.353377	TNR/THRB/NLGN1/SEMA6D/PRTG	5
GO:0099003	vesicle-mediated transport in synapse	4/97	204/13145	0.0641401	0.39678	0.358529	NRXN1/NLGN1/SH3GL2/FGF14	4
GO:1990845	adaptive thermogenesis	3/97	125/13145	0.0650445	0.39678	0.358529	ESRRG/ALDH1A1/MAP2K6	3
GO:0006836	neurotransmitter transport	4/97	205/13145	0.0650619	0.39678	0.358529	NRXN1/SLC1A2/NLGN1/SLC38A1	4
GO:0006935	chemotaxis	7/97	482/13145	0.0653777	0.39678	0.358529	NRXN1/TNR/PDE4D/TUBB2B/LAMA2/SEMA6D/PREX1	7
GO:0006869	lipid transport	5/97	293/13145	0.065577	0.39678	0.358529	ATP10B/LCAT/ABCA8/MAP2K6/SLC25A17	5
GO:0043624	cellular protein complex disassembly	4/97	206/13145	0.0659906	0.39678	0.358529	PLEKHH2/NCKAP5/SH3GL2/TMOD1	4
GO:0009101	glycoprotein biosynthetic process	5/97	294/13145	0.0663383	0.39678	0.358529	GALNT13/ST3GAL6/UST/HS6ST3/XYLT1	5
GO:0042330	taxis	7/97	484/13145	0.0665331	0.39678	0.358529	NRXN1/TNR/PDE4D/TUBB2B/LAMA2/SEMA6D/PREX1	7
GO:1902305	regulation of sodium ion transmembrane transport	2/97	58/13145	0.0682602	0.39678	0.358529	DMD/FGF14	2
GO:0034767	positive regulation of ion transmembrane transport	3/97	128/13145	0.0688077	0.39678	0.358529	NOS1AP/DMD/FGF14	3
GO:0001505	regulation of neurotransmitter levels	4/97	209/13145	0.0688184	0.39678	0.358529	NRXN1/SLC1A2/NLGN1/SLC38A1	4
GO:0048488	synaptic vesicle endocytosis	2/97	59/13145	0.0703256	0.39678	0.358529	NLGN1/SH3GL2	2
GO:0140238	presynaptic endocytosis	2/97	59/13145	0.0703256	0.39678	0.358529	NLGN1/SH3GL2	2
GO:0048588	developmental cell growth	4/97	211/13145	0.0707381	0.39678	0.358529	TNR/TMEM108/SH3GL2/SEMA6D	4
GO:0007612	learning	3/97	130/13145	0.0713705	0.39678	0.358529	NRXN1/TNR/GRM5	3
GO:0007638	mechanosensory behavior	1/97	10/13145	0.0714132	0.39678	0.358529	NRXN1	1
GO:0010587	miRNA catabolic process	1/97	10/13145	0.0714132	0.39678	0.358529	SND1	1
GO:0021932	hindbrain radial glia guided cell migration	1/97	10/13145	0.0714132	0.39678	0.358529	CTNNA2	1
GO:0034380	high-density lipoprotein particle assembly	1/97	10/13145	0.0714132	0.39678	0.358529	LCAT	1
GO:0048557	embryonic digestive tract morphogenesis	1/97	10/13145	0.0714132	0.39678	0.358529	FGFR2	1
GO:0048642	negative regulation of skeletal muscle tissue development	1/97	10/13145	0.0714132	0.39678	0.358529	S100B	1
GO:0060736	prostate gland growth	1/97	10/13145	0.0714132	0.39678	0.358529	FGFR2	1
GO:0072537	fibroblast activation	1/97	10/13145	0.0714132	0.39678	0.358529	RGCC	1
GO:0097105	presynaptic membrane assembly	1/97	10/13145	0.0714132	0.39678	0.358529	NLGN1	1
GO:1901203	positive regulation of extracellular matrix assembly	1/97	10/13145	0.0714132	0.39678	0.358529	RGCC	1
GO:1902514	regulation of calcium ion transmembrane transport via high voltage-gated calcium channel	1/97	10/13145	0.0714132	0.39678	0.358529	NOS1AP	1
GO:1990403	embryonic brain development	1/97	10/13145	0.0714132	0.39678	0.358529	TUBB2B	1
GO:2001225	regulation of chloride transport	1/97	10/13145	0.0714132	0.39678	0.358529	GRM5	1
GO:0007422	peripheral nervous system development	2/97	60/13145	0.0724114	0.39678	0.358529	LAMA2/ADAM22	2
GO:2001259	positive regulation of cation channel activity	2/97	60/13145	0.0724114	0.39678	0.358529	NOS1AP/FGF14	2
GO:1902904	negative regulation of supramolecular fiber organization	3/97	131/13145	0.072668	0.39678	0.358529	CTNNA2/PLEKHH2/TMOD1	3
GO:0015807	L-amino acid transport	2/97	61/13145	0.0745172	0.39678	0.358529	SLC1A2/SLC38A1	2
GO:0051279	regulation of release of sequestered calcium ion into cytosol	2/97	61/13145	0.0745172	0.39678	0.358529	PDE4D/DMD	2
GO:0043270	positive regulation of ion transport	4/97	216/13145	0.0756574	0.39678	0.358529	NOS1AP/DMD/FGF14/MAP2K6	4
GO:1901880	negative regulation of protein depolymerization	2/97	62/13145	0.0766425	0.39678	0.358529	PLEKHH2/TMOD1	2
GO:0015711	organic anion transport	6/97	403/13145	0.0774267	0.39678	0.358529	SLC1A2/SLC4A4/ATP10B/SLC38A1/MAP2K6/SLC25A17	6
GO:0043087	regulation of GTPase activity	6/97	403/13145	0.0774267	0.39678	0.358529	TBC1D1/ALDH1A1/USP6NL/STARD13/LRCH1/PREX1	6
GO:0010649	regulation of cell communication by electrical coupling	1/97	11/13145	0.0782706	0.39678	0.358529	PDE4D	1
GO:0010839	negative regulation of keratinocyte proliferation	1/97	11/13145	0.0782706	0.39678	0.358529	FGFR2	1
GO:0032230	positive regulation of synaptic transmission, GABAergic	1/97	11/13145	0.0782706	0.39678	0.358529	NLGN1	1
GO:0032303	regulation of icosanoid secretion	1/97	11/13145	0.0782706	0.39678	0.358529	MAP2K6	1
GO:0034375	high-density lipoprotein particle remodeling	1/97	11/13145	0.0782706	0.39678	0.358529	LCAT	1
GO:0035641	locomotory exploration behavior	1/97	11/13145	0.0782706	0.39678	0.358529	TNR	1
GO:0042753	positive regulation of circadian rhythm	1/97	11/13145	0.0782706	0.39678	0.358529	NLGN1	1
GO:0043691	reverse cholesterol transport	1/97	11/13145	0.0782706	0.39678	0.358529	LCAT	1
GO:0051386	regulation of neurotrophin TRK receptor signaling pathway	1/97	11/13145	0.0782706	0.39678	0.358529	TMEM108	1
GO:0051770	positive regulation of nitric-oxide synthase biosynthetic process	1/97	11/13145	0.0782706	0.39678	0.358529	MAP2K6	1
GO:0060452	positive regulation of cardiac muscle contraction	1/97	11/13145	0.0782706	0.39678	0.358529	NOS1AP	1
GO:0070278	extracellular matrix constituent secretion	1/97	11/13145	0.0782706	0.39678	0.358529	RGCC	1
GO:0070778	L-aspartate transmembrane transport	1/97	11/13145	0.0782706	0.39678	0.358529	SLC1A2	1
GO:0071872	cellular response to epinephrine stimulus	1/97	11/13145	0.0782706	0.39678	0.358529	PDE4D	1
GO:0072176	nephric duct development	1/97	11/13145	0.0782706	0.39678	0.358529	GREB1L	1
GO:0086103	G protein-coupled receptor signaling pathway involved in heart process	1/97	11/13145	0.0782706	0.39678	0.358529	PDE4D	1
GO:0097090	presynaptic membrane organization	1/97	11/13145	0.0782706	0.39678	0.358529	NLGN1	1
GO:0098917	retrograde trans-synaptic signaling	1/97	11/13145	0.0782706	0.39678	0.358529	NLGN1	1
GO:0098974	postsynaptic actin cytoskeleton organization	1/97	11/13145	0.0782706	0.39678	0.358529	NOS1AP	1
GO:1902474	positive regulation of protein localization to synapse	1/97	11/13145	0.0782706	0.39678	0.358529	NLGN1	1
GO:2000193	positive regulation of fatty acid transport	1/97	11/13145	0.0782706	0.39678	0.358529	MAP2K6	1
GO:2000302	positive regulation of synaptic vesicle exocytosis	1/97	11/13145	0.0782706	0.39678	0.358529	NLGN1	1
GO:0001659	temperature homeostasis	3/97	136/13145	0.079313	0.39678	0.358529	ESRRG/ALDH1A1/MAP2K6	3
GO:0030198	extracellular matrix organization	5/97	311/13145	0.0800368	0.39678	0.358529	TNR/COL23A1/LAMA2/ADAMTSL1/RGCC	5
GO:0043062	extracellular structure organization	5/97	312/13145	0.0808868	0.39678	0.358529	TNR/COL23A1/LAMA2/ADAMTSL1/RGCC	5
GO:0019226	transmission of nerve impulse	2/97	64/13145	0.0809502	0.39678	0.358529	TNR/KCND2	2
GO:0099072	regulation of postsynaptic membrane neurotransmitter receptor levels	2/97	64/13145	0.0809502	0.39678	0.358529	ADAM22/SHISA6	2
GO:0050954	sensory perception of mechanical stimulus	3/97	139/13145	0.0834234	0.39678	0.358529	ADGRV1/PAX3/THRB	3
GO:0051494	negative regulation of cytoskeleton organization	3/97	139/13145	0.0834234	0.39678	0.358529	CTNNA2/PLEKHH2/TMOD1	3
GO:0021537	telencephalon development	4/97	224/13145	0.0838792	0.39678	0.358529	SLC1A2/EMX2/TNR/TMEM108	4
GO:0006000	fructose metabolic process	1/97	12/13145	0.085078	0.39678	0.358529	ALDH1A1	1
GO:0007216	G protein-coupled glutamate receptor signaling pathway	1/97	12/13145	0.085078	0.39678	0.358529	GRM5	1
GO:0007625	grooming behavior	1/97	12/13145	0.085078	0.39678	0.358529	NRXN1	1
GO:0015732	prostaglandin transport	1/97	12/13145	0.085078	0.39678	0.358529	MAP2K6	1
GO:0030208	dermatan sulfate biosynthetic process	1/97	12/13145	0.085078	0.39678	0.358529	UST	1
GO:0034433	steroid esterification	1/97	12/13145	0.085078	0.39678	0.358529	LCAT	1
GO:0034434	sterol esterification	1/97	12/13145	0.085078	0.39678	0.358529	LCAT	1
GO:0034435	cholesterol esterification	1/97	12/13145	0.085078	0.39678	0.358529	LCAT	1
GO:0036376	sodium ion export across plasma membrane	1/97	12/13145	0.085078	0.39678	0.358529	SLC4A4	1
GO:0045986	negative regulation of smooth muscle contraction	1/97	12/13145	0.085078	0.39678	0.358529	CALCRL	1
GO:0055064	chloride ion homeostasis	1/97	12/13145	0.085078	0.39678	0.358529	CKB	1
GO:0060601	lateral sprouting from an epithelium	1/97	12/13145	0.085078	0.39678	0.358529	FGFR2	1
GO:0061577	calcium ion transmembrane transport via high voltage-gated calcium channel	1/97	12/13145	0.085078	0.39678	0.358529	NOS1AP	1
GO:0070207	protein homotrimerization	1/97	12/13145	0.085078	0.39678	0.358529	SLC1A2	1
GO:0071599	otic vesicle development	1/97	12/13145	0.085078	0.39678	0.358529	FGFR2	1
GO:0086069	bundle of His cell to Purkinje myocyte communication	1/97	12/13145	0.085078	0.39678	0.358529	CTNNA3	1
GO:0090051	negative regulation of cell migration involved in sprouting angiogenesis	1/97	12/13145	0.085078	0.39678	0.358529	STARD13	1
GO:0090128	regulation of synapse maturation	1/97	12/13145	0.085078	0.39678	0.358529	NRXN1	1
GO:0098885	modification of postsynaptic actin cytoskeleton	1/97	12/13145	0.085078	0.39678	0.358529	CTNNA2	1
GO:0098915	membrane repolarization during ventricular cardiac muscle cell action potential	1/97	12/13145	0.085078	0.39678	0.358529	NOS1AP	1
GO:1901387	positive regulation of voltage-gated calcium channel activity	1/97	12/13145	0.085078	0.39678	0.358529	FGF14	1
GO:1903818	positive regulation of voltage-gated potassium channel activity	1/97	12/13145	0.085078	0.39678	0.358529	NOS1AP	1
GO:1903909	regulation of receptor clustering	1/97	12/13145	0.085078	0.39678	0.358529	SHISA6	1
GO:2000402	negative regulation of lymphocyte migration	1/97	12/13145	0.085078	0.39678	0.358529	LRCH1	1
GO:0019932	second-messenger-mediated signaling	5/97	317/13145	0.0852097	0.39678	0.358529	NOS1AP/CALCRL/PDE4D/DMD/GRM5	5
GO:0009952	anterior/posterior pattern specification	3/97	141/13145	0.086214	0.397712	0.359372	EMX2/PBX3/PCSK6	3
GO:0050771	negative regulation of axonogenesis	2/97	67/13145	0.0875487	0.397712	0.359372	TNR/SEMA6D	2
GO:1990266	neutrophil migration	2/97	67/13145	0.0875487	0.397712	0.359372	PDE4D/PREX1	2
GO:0010977	negative regulation of neuron projection development	3/97	143/13145	0.0890442	0.397712	0.359372	TNR/NLGN1/SEMA6D	3
GO:0035023	regulation of Rho protein signal transduction	2/97	68/13145	0.0897832	0.397712	0.359372	ARHGEF28/STARD13	2
GO:0035725	sodium ion transmembrane transport	3/97	144/13145	0.0904738	0.397712	0.359372	SLC4A4/DMD/FGF14	3
GO:0007350	blastoderm segmentation	1/97	13/13145	0.0918356	0.397712	0.359372	PCSK6	1
GO:0009214	cyclic nucleotide catabolic process	1/97	13/13145	0.0918356	0.397712	0.359372	PDE4D	1
GO:0021681	cerebellar granular layer development	1/97	13/13145	0.0918356	0.397712	0.359372	GRID2	1
GO:0030205	dermatan sulfate metabolic process	1/97	13/13145	0.0918356	0.397712	0.359372	UST	1
GO:0032634	interleukin-5 production	1/97	13/13145	0.0918356	0.397712	0.359372	PDE4D	1
GO:0032674	regulation of interleukin-5 production	1/97	13/13145	0.0918356	0.397712	0.359372	PDE4D	1
GO:0045475	locomotor rhythm	1/97	13/13145	0.0918356	0.397712	0.359372	KCND2	1
GO:0045989	positive regulation of striated muscle contraction	1/97	13/13145	0.0918356	0.397712	0.359372	NOS1AP	1
GO:0048681	negative regulation of axon regeneration	1/97	13/13145	0.0918356	0.397712	0.359372	TNR	1
GO:0050910	detection of mechanical stimulus involved in sensory perception of sound	1/97	13/13145	0.0918356	0.397712	0.359372	ADGRV1	1
GO:0051969	regulation of transmission of nerve impulse	1/97	13/13145	0.0918356	0.397712	0.359372	TNR	1
GO:0060572	morphogenesis of an epithelial bud	1/97	13/13145	0.0918356	0.397712	0.359372	FGFR2	1
GO:0061000	negative regulation of dendritic spine development	1/97	13/13145	0.0918356	0.397712	0.359372	NLGN1	1
GO:0070206	protein trimerization	1/97	13/13145	0.0918356	0.397712	0.359372	SLC1A2	1
GO:0070307	lens fiber cell development	1/97	13/13145	0.0918356	0.397712	0.359372	TMOD1	1
GO:0098712	L-glutamate import across plasma membrane	1/97	13/13145	0.0918356	0.397712	0.359372	SLC1A2	1
GO:0099188	postsynaptic cytoskeleton organization	1/97	13/13145	0.0918356	0.397712	0.359372	NOS1AP	1
GO:1900029	positive regulation of ruffle assembly	1/97	13/13145	0.0918356	0.397712	0.359372	NLGN1	1
GO:1900452	regulation of long-term synaptic depression	1/97	13/13145	0.0918356	0.397712	0.359372	GRID2	1
GO:1902259	regulation of delayed rectifier potassium channel activity	1/97	13/13145	0.0918356	0.397712	0.359372	NOS1AP	1
GO:2000353	positive regulation of endothelial cell apoptotic process	1/97	13/13145	0.0918356	0.397712	0.359372	RGCC	1
GO:0007200	phospholipase C-activating G protein-coupled receptor signaling pathway	2/97	69/13145	0.0920345	0.397712	0.359372	GNA14/GRM5	2
GO:0030900	forebrain development	5/97	326/13145	0.0932937	0.40212	0.363355	SLC1A2/EMX2/TNR/TMEM108/FGFR2	5
GO:0043242	negative regulation of protein-containing complex disassembly	2/97	70/13145	0.0943024	0.402667	0.363849	PLEKHH2/TMOD1	2
GO:0010876	lipid localization	5/97	331/13145	0.0979509	0.402667	0.363849	ATP10B/LCAT/ABCA8/MAP2K6/SLC25A17	5
GO:0003159	morphogenesis of an endothelium	1/97	14/13145	0.0985438	0.402667	0.363849	STARD13	1
GO:0007096	regulation of exit from mitosis	1/97	14/13145	0.0985438	0.402667	0.363849	RGCC	1
GO:0007194	negative regulation of adenylate cyclase activity	1/97	14/13145	0.0985438	0.402667	0.363849	ADGRV1	1
GO:0021535	cell migration in hindbrain	1/97	14/13145	0.0985438	0.402667	0.363849	CTNNA2	1
GO:0021871	forebrain regionalization	1/97	14/13145	0.0985438	0.402667	0.363849	EMX2	1
GO:0043116	negative regulation of vascular permeability	1/97	14/13145	0.0985438	0.402667	0.363849	SH3GL2	1
GO:0048172	regulation of short-term neuronal synaptic plasticity	1/97	14/13145	0.0985438	0.402667	0.363849	SHISA6	1
GO:0051938	L-glutamate import	1/97	14/13145	0.0985438	0.402667	0.363849	SLC1A2	1
GO:0055057	neuroblast division	1/97	14/13145	0.0985438	0.402667	0.363849	FGFR2	1
GO:0055119	relaxation of cardiac muscle	1/97	14/13145	0.0985438	0.402667	0.363849	PDE4D	1
GO:0060602	branch elongation of an epithelium	1/97	14/13145	0.0985438	0.402667	0.363849	FGFR2	1
GO:0061154	endothelial tube morphogenesis	1/97	14/13145	0.0985438	0.402667	0.363849	STARD13	1
GO:0070571	negative regulation of neuron projection regeneration	1/97	14/13145	0.0985438	0.402667	0.363849	TNR	1
GO:0071871	response to epinephrine	1/97	14/13145	0.0985438	0.402667	0.363849	PDE4D	1
GO:0099550	trans-synaptic signaling, modulating synaptic transmission	1/97	14/13145	0.0985438	0.402667	0.363849	GRM5	1
GO:1901201	regulation of extracellular matrix assembly	1/97	14/13145	0.0985438	0.402667	0.363849	RGCC	1
GO:1901626	regulation of postsynaptic membrane organization	1/97	14/13145	0.0985438	0.402667	0.363849	SHISA6	1
GO:0015908	fatty acid transport	2/97	72/13145	0.0988862	0.402667	0.363849	MAP2K6/SLC25A17	2
GO:0021766	hippocampus development	2/97	72/13145	0.0988862	0.402667	0.363849	EMX2/TMEM108	2
GO:0048661	positive regulation of smooth muscle cell proliferation	2/97	72/13145	0.0988862	0.402667	0.363849	CALCRL/FGFR2	2
GO:0003333	amino acid transmembrane transport	2/97	73/13145	0.101201	0.402667	0.363849	SLC1A2/SLC38A1	2
GO:0071621	granulocyte chemotaxis	2/97	73/13145	0.101201	0.402667	0.363849	PDE4D/PREX1	2
GO:0043547	positive regulation of GTPase activity	5/97	336/13145	0.102725	0.402667	0.363849	TBC1D1/ALDH1A1/USP6NL/STARD13/PREX1	5
GO:0001657	ureteric bud development	2/97	74/13145	0.103532	0.402667	0.363849	FGFR2/GREB1L	2
GO:0071277	cellular response to calcium ion	2/97	74/13145	0.103532	0.402667	0.363849	ADGRV1/NLGN1	2
GO:0003002	regionalization	4/97	242/13145	0.103903	0.402667	0.363849	EMX2/PBX3/FGFR2/PCSK6	4
GO:0006067	ethanol metabolic process	1/97	15/13145	0.105203	0.402667	0.363849	ALDH1A1	1
GO:0030539	male genitalia development	1/97	15/13145	0.105203	0.402667	0.363849	GREB1L	1
GO:0031280	negative regulation of cyclase activity	1/97	15/13145	0.105203	0.402667	0.363849	ADGRV1	1
GO:0035330	regulation of hippo signaling	1/97	15/13145	0.105203	0.402667	0.363849	MOB3B	1
GO:0042749	regulation of circadian sleep/wake cycle	1/97	15/13145	0.105203	0.402667	0.363849	NLGN1	1
GO:0043931	ossification involved in bone maturation	1/97	15/13145	0.105203	0.402667	0.363849	XYLT1	1
GO:0050651	dermatan sulfate proteoglycan biosynthetic process	1/97	15/13145	0.105203	0.402667	0.363849	UST	1
GO:0050774	negative regulation of dendrite morphogenesis	1/97	15/13145	0.105203	0.402667	0.363849	NLGN1	1
GO:0051004	regulation of lipoprotein lipase activity	1/97	15/13145	0.105203	0.402667	0.363849	PCSK6	1
GO:0051767	nitric-oxide synthase biosynthetic process	1/97	15/13145	0.105203	0.402667	0.363849	MAP2K6	1
GO:0051769	regulation of nitric-oxide synthase biosynthetic process	1/97	15/13145	0.105203	0.402667	0.363849	MAP2K6	1
GO:0051923	sulfation	1/97	15/13145	0.105203	0.402667	0.363849	UST	1
GO:0060713	labyrinthine layer morphogenesis	1/97	15/13145	0.105203	0.402667	0.363849	FGFR2	1
GO:0071850	mitotic cell cycle arrest	1/97	15/13145	0.105203	0.402667	0.363849	RGCC	1
GO:0090036	regulation of protein kinase C signaling	1/97	15/13145	0.105203	0.402667	0.363849	ADGRV1	1
GO:0090148	membrane fission	1/97	15/13145	0.105203	0.402667	0.363849	SH3GL2	1
GO:0099170	postsynaptic modulation of chemical synaptic transmission	1/97	15/13145	0.105203	0.402667	0.363849	GRM5	1
GO:2000269	regulation of fibroblast apoptotic process	1/97	15/13145	0.105203	0.402667	0.363849	STK17A	1
GO:0019722	calcium-mediated signaling	3/97	154/13145	0.105289	0.402667	0.363849	PDE4D/DMD/GRM5	3
GO:0043535	regulation of blood vessel endothelial cell migration	2/97	75/13145	0.105877	0.402667	0.363849	STARD13/RGCC	2
GO:0044070	regulation of anion transport	2/97	75/13145	0.105877	0.402667	0.363849	GRM5/MAP2K6	2
GO:0050848	regulation of calcium-mediated signaling	2/97	75/13145	0.105877	0.402667	0.363849	PDE4D/DMD	2
GO:0072163	mesonephric epithelium development	2/97	75/13145	0.105877	0.402667	0.363849	FGFR2/GREB1L	2
GO:0072164	mesonephric tubule development	2/97	75/13145	0.105877	0.402667	0.363849	FGFR2/GREB1L	2
GO:0007188	adenylate cyclase-modulating G protein-coupled receptor signaling pathway	3/97	155/13145	0.106821	0.404427	0.365439	GNA14/CALCRL/PDE4D	3
GO:0090090	negative regulation of canonical Wnt signaling pathway	3/97	155/13145	0.106821	0.404427	0.365439	MCC/AMER2/SHISA6	3
GO:0009791	post-embryonic development	2/97	76/13145	0.108236	0.405083	0.366032	SELENOP/FGFR2	2
GO:1901879	regulation of protein depolymerization	2/97	76/13145	0.108236	0.405083	0.366032	PLEKHH2/TMOD1	2
GO:0033002	muscle cell proliferation	3/97	156/13145	0.108361	0.405083	0.366032	CALCRL/FGFR2/NDRG2	3
GO:0010522	regulation of calcium ion transport into cytosol	2/97	77/13145	0.11061	0.405083	0.366032	PDE4D/DMD	2
GO:0060191	regulation of lipase activity	2/97	77/13145	0.11061	0.405083	0.366032	FGFR2/PCSK6	2
GO:0002098	tRNA wobble uridine modification	1/97	16/13145	0.111813	0.405083	0.366032	TRMT9B	1
GO:0007617	mating behavior	1/97	16/13145	0.111813	0.405083	0.366032	THRB	1
GO:0031069	hair follicle morphogenesis	1/97	16/13145	0.111813	0.405083	0.366032	FGFR2	1
GO:0035994	response to muscle stretch	1/97	16/13145	0.111813	0.405083	0.366032	DMD	1
GO:0050655	dermatan sulfate proteoglycan metabolic process	1/97	16/13145	0.111813	0.405083	0.366032	UST	1
GO:0050715	positive regulation of cytokine secretion	1/97	16/13145	0.111813	0.405083	0.366032	RGCC	1
GO:0060065	uterus development	1/97	16/13145	0.111813	0.405083	0.366032	GREB1L	1
GO:0060487	lung epithelial cell differentiation	1/97	16/13145	0.111813	0.405083	0.366032	THRB	1
GO:0071625	vocalization behavior	1/97	16/13145	0.111813	0.405083	0.366032	NRXN1	1
GO:0097067	cellular response to thyroid hormone stimulus	1/97	16/13145	0.111813	0.405083	0.366032	THRB	1
GO:0097091	synaptic vesicle clustering	1/97	16/13145	0.111813	0.405083	0.366032	NLGN1	1
GO:1903358	regulation of Golgi organization	1/97	16/13145	0.111813	0.405083	0.366032	USP6NL	1
GO:1903729	regulation of plasma membrane organization	1/97	16/13145	0.111813	0.405083	0.366032	SH3GL2	1
GO:2000191	regulation of fatty acid transport	1/97	16/13145	0.111813	0.405083	0.366032	MAP2K6	1
GO:2000651	positive regulation of sodium ion transmembrane transporter activity	1/97	16/13145	0.111813	0.405083	0.366032	DMD	1
GO:0001823	mesonephros development	2/97	78/13145	0.112997	0.405273	0.366204	FGFR2/GREB1L	2
GO:0002028	regulation of sodium ion transport	2/97	79/13145	0.115398	0.405273	0.366204	DMD/FGF14	2
GO:0060828	regulation of canonical Wnt signaling pathway	4/97	252/13145	0.115895	0.405273	0.366204	MCC/FGFR2/AMER2/SHISA6	4
GO:0051480	regulation of cytosolic calcium ion concentration	4/97	253/13145	0.117127	0.405273	0.366204	PDE4D/GRIA1/DMD/GRM5	4
GO:0071868	cellular response to monoamine stimulus	2/97	80/13145	0.117812	0.405273	0.366204	GNA14/PDE4D	2
GO:0071870	cellular response to catecholamine stimulus	2/97	80/13145	0.117812	0.405273	0.366204	GNA14/PDE4D	2
GO:0007398	ectoderm development	1/97	17/13145	0.118376	0.405273	0.366204	AMER2	1
GO:0021533	cell differentiation in hindbrain	1/97	17/13145	0.118376	0.405273	0.366204	GRID2	1
GO:0022410	circadian sleep/wake cycle process	1/97	17/13145	0.118376	0.405273	0.366204	NLGN1	1
GO:0031643	positive regulation of myelination	1/97	17/13145	0.118376	0.405273	0.366204	S100B	1
GO:0035584	calcium-mediated signaling using intracellular calcium source	1/97	17/13145	0.118376	0.405273	0.366204	GRM5	1
GO:0046716	muscle cell cellular homeostasis	1/97	17/13145	0.118376	0.405273	0.366204	DMD	1
GO:0048520	positive regulation of behavior	1/97	17/13145	0.118376	0.405273	0.366204	NLGN1	1
GO:0051000	positive regulation of nitric-oxide synthase activity	1/97	17/13145	0.118376	0.405273	0.366204	NOS1AP	1
GO:0051350	negative regulation of lyase activity	1/97	17/13145	0.118376	0.405273	0.366204	ADGRV1	1
GO:0060479	lung cell differentiation	1/97	17/13145	0.118376	0.405273	0.366204	THRB	1
GO:0070977	bone maturation	1/97	17/13145	0.118376	0.405273	0.366204	XYLT1	1
GO:0086014	atrial cardiac muscle cell action potential	1/97	17/13145	0.118376	0.405273	0.366204	KCNN2	1
GO:0086026	atrial cardiac muscle cell to AV node cell signaling	1/97	17/13145	0.118376	0.405273	0.366204	KCNN2	1
GO:0086066	atrial cardiac muscle cell to AV node cell communication	1/97	17/13145	0.118376	0.405273	0.366204	KCNN2	1
GO:0097320	plasma membrane tubulation	1/97	17/13145	0.118376	0.405273	0.366204	SH3GL2	1
GO:0097503	sialylation	1/97	17/13145	0.118376	0.405273	0.366204	ST3GAL6	1
GO:0098962	regulation of postsynaptic neurotransmitter receptor activity	1/97	17/13145	0.118376	0.405273	0.366204	SHISA6	1
GO:1900242	regulation of synaptic vesicle endocytosis	1/97	17/13145	0.118376	0.405273	0.366204	NLGN1	1
GO:2000047	regulation of cell-cell adhesion mediated by cadherin	1/97	17/13145	0.118376	0.405273	0.366204	RGCC	1
GO:2000369	regulation of clathrin-dependent endocytosis	1/97	17/13145	0.118376	0.405273	0.366204	SH3GL2	1
GO:2001014	regulation of skeletal muscle cell differentiation	1/97	17/13145	0.118376	0.405273	0.366204	S100B	1
GO:0030838	positive regulation of actin filament polymerization	2/97	81/13145	0.120239	0.410815	0.371212	CTNNA2/TENM1	2
GO:0018105	peptidyl-serine phosphorylation	4/97	256/13145	0.120856	0.412088	0.372362	PDE4D/STK32A/DMD/TENM1	4
GO:0071456	cellular response to hypoxia	3/97	165/13145	0.122607	0.415695	0.375621	KCND2/RGCC/S100B	3
GO:0007187	G protein-coupled receptor signaling pathway, coupled to cyclic nucleotide second messenger	3/97	166/13145	0.124231	0.415695	0.375621	GNA14/CALCRL/PDE4D	3
GO:0044272	sulfur compound biosynthetic process	3/97	166/13145	0.124231	0.415695	0.375621	ST3GAL6/UST/XYLT1	3
GO:0002053	positive regulation of mesenchymal cell proliferation	1/97	18/13145	0.12489	0.415695	0.375621	FGFR2	1
GO:0006448	regulation of translational elongation	1/97	18/13145	0.12489	0.415695	0.375621	GRM5	1
GO:0010881	regulation of cardiac muscle contraction by regulation of the release of sequestered calcium ion	1/97	18/13145	0.12489	0.415695	0.375621	DMD	1
GO:0044346	fibroblast apoptotic process	1/97	18/13145	0.12489	0.415695	0.375621	STK17A	1
GO:0060445	branching involved in salivary gland morphogenesis	1/97	18/13145	0.12489	0.415695	0.375621	FGFR2	1
GO:0060669	embryonic placenta morphogenesis	1/97	18/13145	0.12489	0.415695	0.375621	FGFR2	1
GO:0099010	modification of postsynaptic structure	1/97	18/13145	0.12489	0.415695	0.375621	CTNNA2	1
GO:0071867	response to monoamine	2/97	83/13145	0.125129	0.415695	0.375621	GNA14/PDE4D	2
GO:0071869	response to catecholamine	2/97	83/13145	0.125129	0.415695	0.375621	GNA14/PDE4D	2
GO:1902476	chloride transmembrane transport	2/97	83/13145	0.125129	0.415695	0.375621	GABRG1/GABRG3	2
GO:0031345	negative regulation of cell projection organization	3/97	167/13145	0.125863	0.416639	0.376474	TNR/NLGN1/SEMA6D	3
GO:0051258	protein polymerization	4/97	260/13145	0.125909	0.416639	0.376474	CTNNA2/TENM1/TMOD1/PREX1	4
GO:0030282	bone mineralization	2/97	84/13145	0.127592	0.42059	0.380044	ADGRV1/FGFR2	2
GO:0016525	negative regulation of angiogenesis	2/97	85/13145	0.130067	0.42059	0.380044	STARD13/RGCC	2
GO:0043112	receptor metabolic process	3/97	170/13145	0.130805	0.42059	0.380044	CALCRL/GRIA1/SH3GL2	3
GO:0001956	positive regulation of neurotransmitter secretion	1/97	19/13145	0.131356	0.42059	0.380044	NLGN1	1
GO:0002097	tRNA wobble base modification	1/97	19/13145	0.131356	0.42059	0.380044	TRMT9B	1
GO:0008090	retrograde axonal transport	1/97	19/13145	0.131356	0.42059	0.380044	TMEM108	1
GO:0010738	regulation of protein kinase A signaling	1/97	19/13145	0.131356	0.42059	0.380044	ADGRV1	1
GO:0018149	peptide cross-linking	1/97	19/13145	0.131356	0.42059	0.380044	SPOCK3	1
GO:0032967	positive regulation of collagen biosynthetic process	1/97	19/13145	0.131356	0.42059	0.380044	RGCC	1
GO:0042745	circadian sleep/wake cycle	1/97	19/13145	0.131356	0.42059	0.380044	NLGN1	1
GO:0045822	negative regulation of heart contraction	1/97	19/13145	0.131356	0.42059	0.380044	PDE4D	1
GO:0045932	negative regulation of muscle contraction	1/97	19/13145	0.131356	0.42059	0.380044	CALCRL	1
GO:0048730	epidermis morphogenesis	1/97	19/13145	0.131356	0.42059	0.380044	FGFR2	1
GO:0060045	positive regulation of cardiac muscle cell proliferation	1/97	19/13145	0.131356	0.42059	0.380044	FGFR2	1
GO:0060307	regulation of ventricular cardiac muscle cell membrane repolarization	1/97	19/13145	0.131356	0.42059	0.380044	NOS1AP	1
GO:0060571	morphogenesis of an epithelial fold	1/97	19/13145	0.131356	0.42059	0.380044	FGFR2	1
GO:1901018	positive regulation of potassium ion transmembrane transporter activity	1/97	19/13145	0.131356	0.42059	0.380044	NOS1AP	1
GO:0044089	positive regulation of cellular component biogenesis	6/97	468/13145	0.131877	0.421212	0.380606	NRXN1/CTNNA2/NLGN1/GRID2/TENM1/RGCC	6
GO:0046942	carboxylic acid transport	4/97	265/13145	0.132349	0.421212	0.380606	SLC1A2/SLC38A1/MAP2K6/SLC25A17	4
GO:0007416	synapse assembly	3/97	171/13145	0.132467	0.421212	0.380606	NRXN1/NLGN1/GRID2	3
GO:2000181	negative regulation of blood vessel morphogenesis	2/97	86/13145	0.132553	0.421212	0.380606	STARD13/RGCC	2
GO:0048762	mesenchymal cell differentiation	3/97	172/13145	0.134137	0.422883	0.382116	FGFR2/RGCC/SEMA6D	3
GO:0015849	organic acid transport	4/97	267/13145	0.134964	0.422883	0.382116	SLC1A2/SLC38A1/MAP2K6/SLC25A17	4
GO:0006903	vesicle targeting	2/97	87/13145	0.135049	0.422883	0.382116	NLGN1/GRIA1	2
GO:0090630	activation of GTPase activity	2/97	87/13145	0.135049	0.422883	0.382116	TBC1D1/USP6NL	2
GO:0009612	response to mechanical stimulus	3/97	174/13145	0.1375	0.422883	0.382116	NRXN1/ADGRV1/DMD	3
GO:1902905	positive regulation of supramolecular fiber organization	3/97	174/13145	0.1375	0.422883	0.382116	CTNNA2/TENM1/RGCC	3
GO:0042158	lipoprotein biosynthetic process	2/97	88/13145	0.137557	0.422883	0.382116	ZDHHC14/LCAT	2
GO:0051209	release of sequestered calcium ion into cytosol	2/97	88/13145	0.137557	0.422883	0.382116	PDE4D/DMD	2
GO:0097530	granulocyte migration	2/97	88/13145	0.137557	0.422883	0.382116	PDE4D/PREX1	2
GO:0010714	positive regulation of collagen metabolic process	1/97	20/13145	0.137775	0.422883	0.382116	RGCC	1
GO:0016048	detection of temperature stimulus	1/97	20/13145	0.137775	0.422883	0.382116	TRPM3	1
GO:0034315	regulation of Arp2/3 complex-mediated actin nucleation	1/97	20/13145	0.137775	0.422883	0.382116	CTNNA2	1
GO:0048799	animal organ maturation	1/97	20/13145	0.137775	0.422883	0.382116	XYLT1	1
GO:0055083	monovalent inorganic anion homeostasis	1/97	20/13145	0.137775	0.422883	0.382116	CKB	1
GO:0071880	adenylate cyclase-activating adrenergic receptor signaling pathway	1/97	20/13145	0.137775	0.422883	0.382116	PDE4D	1
GO:0086064	cell communication by electrical coupling involved in cardiac conduction	1/97	20/13145	0.137775	0.422883	0.382116	PDE4D	1
GO:1903055	positive regulation of extracellular matrix organization	1/97	20/13145	0.137775	0.422883	0.382116	RGCC	1
GO:0036294	cellular response to decreased oxygen levels	3/97	175/13145	0.139192	0.422883	0.382116	KCND2/RGCC/S100B	3
GO:0051283	negative regulation of sequestering of calcium ion	2/97	89/13145	0.140075	0.422883	0.382116	PDE4D/DMD	2
GO:0120034	positive regulation of plasma membrane bounded cell projection assembly	2/97	89/13145	0.140075	0.422883	0.382116	NLGN1/TENM1	2
GO:1901888	regulation of cell junction assembly	3/97	177/13145	0.142597	0.422883	0.382116	NRXN1/NLGN1/GRID2	3
GO:0051282	regulation of sequestering of calcium ion	2/97	90/13145	0.142603	0.422883	0.382116	PDE4D/DMD	2
GO:0003148	outflow tract septum morphogenesis	1/97	21/13145	0.144148	0.422883	0.382116	FGFR2	1
GO:0003416	endochondral bone growth	1/97	21/13145	0.144148	0.422883	0.382116	FGFR2	1
GO:0007263	nitric oxide mediated signal transduction	1/97	21/13145	0.144148	0.422883	0.382116	NOS1AP	1
GO:0010460	positive regulation of heart rate	1/97	21/13145	0.144148	0.422883	0.382116	PDE4D	1
GO:0010996	response to auditory stimulus	1/97	21/13145	0.144148	0.422883	0.382116	NRXN1	1
GO:0014912	negative regulation of smooth muscle cell migration	1/97	21/13145	0.144148	0.422883	0.382116	SEMA6D	1
GO:0021697	cerebellar cortex formation	1/97	21/13145	0.144148	0.422883	0.382116	GRID2	1
GO:0032743	positive regulation of interleukin-2 production	1/97	21/13145	0.144148	0.422883	0.382116	PDE4D	1
GO:0032770	positive regulation of monooxygenase activity	1/97	21/13145	0.144148	0.422883	0.382116	NOS1AP	1
GO:0033688	regulation of osteoblast proliferation	1/97	21/13145	0.144148	0.422883	0.382116	FGFR2	1
GO:0034368	protein-lipid complex remodeling	1/97	21/13145	0.144148	0.422883	0.382116	LCAT	1
GO:0034369	plasma lipoprotein particle remodeling	1/97	21/13145	0.144148	0.422883	0.382116	LCAT	1
GO:0035640	exploration behavior	1/97	21/13145	0.144148	0.422883	0.382116	TNR	1
GO:0043951	negative regulation of cAMP-mediated signaling	1/97	21/13145	0.144148	0.422883	0.382116	PDE4D	1
GO:0045821	positive regulation of glycolytic process	1/97	21/13145	0.144148	0.422883	0.382116	SLC4A4	1
GO:0046058	cAMP metabolic process	1/97	21/13145	0.144148	0.422883	0.382116	PDE4D	1
GO:0048566	embryonic digestive tract development	1/97	21/13145	0.144148	0.422883	0.382116	FGFR2	1
GO:0050951	sensory perception of temperature stimulus	1/97	21/13145	0.144148	0.422883	0.382116	TRPM3	1
GO:0060441	epithelial tube branching involved in lung morphogenesis	1/97	21/13145	0.144148	0.422883	0.382116	FGFR2	1
GO:0060740	prostate gland epithelium morphogenesis	1/97	21/13145	0.144148	0.422883	0.382116	FGFR2	1
GO:1902307	positive regulation of sodium ion transmembrane transport	1/97	21/13145	0.144148	0.422883	0.382116	DMD	1
GO:1903671	negative regulation of sprouting angiogenesis	1/97	21/13145	0.144148	0.422883	0.382116	STARD13	1
GO:0030516	regulation of axon extension	2/97	91/13145	0.145141	0.425055	0.384078	TNR/SEMA6D	2
GO:0043254	regulation of protein-containing complex assembly	5/97	378/13145	0.147189	0.428721	0.387391	CTNNA2/TENM1/TMOD1/LCAT/PREX1	5
GO:0051208	sequestering of calcium ion	2/97	93/13145	0.150244	0.428721	0.387391	PDE4D/DMD	2
GO:0006359	regulation of transcription by RNA polymerase III	1/97	22/13145	0.150473	0.428721	0.387391	TENM1	1
GO:0010574	regulation of vascular endothelial growth factor production	1/97	22/13145	0.150473	0.428721	0.387391	NDRG2	1
GO:0010882	regulation of cardiac muscle contraction by calcium ion signaling	1/97	22/13145	0.150473	0.428721	0.387391	DMD	1
GO:0015813	L-glutamate transmembrane transport	1/97	22/13145	0.150473	0.428721	0.387391	SLC1A2	1
GO:0018146	keratan sulfate biosynthetic process	1/97	22/13145	0.150473	0.428721	0.387391	ST3GAL6	1
GO:0019098	reproductive behavior	1/97	22/13145	0.150473	0.428721	0.387391	THRB	1
GO:0021884	forebrain neuron development	1/97	22/13145	0.150473	0.428721	0.387391	FGFR2	1
GO:0034367	protein-containing complex remodeling	1/97	22/13145	0.150473	0.428721	0.387391	LCAT	1
GO:0034377	plasma lipoprotein particle assembly	1/97	22/13145	0.150473	0.428721	0.387391	LCAT	1
GO:0045777	positive regulation of blood pressure	1/97	22/13145	0.150473	0.428721	0.387391	PDE4D	1
GO:0048333	mesodermal cell differentiation	1/97	22/13145	0.150473	0.428721	0.387391	FGFR2	1
GO:0060512	prostate gland morphogenesis	1/97	22/13145	0.150473	0.428721	0.387391	FGFR2	1
GO:0099625	ventricular cardiac muscle cell membrane repolarization	1/97	22/13145	0.150473	0.428721	0.387391	NOS1AP	1
GO:1905809	negative regulation of synapse organization	1/97	22/13145	0.150473	0.428721	0.387391	NLGN1	1
GO:0003158	endothelium development	2/97	95/13145	0.155384	0.431969	0.390326	PDE4D/STARD13	2
GO:0043534	blood vessel endothelial cell migration	2/97	95/13145	0.155384	0.431969	0.390326	STARD13/RGCC	2
GO:2000134	negative regulation of G1/S transition of mitotic cell cycle	2/97	95/13145	0.155384	0.431969	0.390326	RGCC/MYO16	2
GO:0009743	response to carbohydrate	3/97	185/13145	0.156492	0.431969	0.390326	ME1/CALCRL/MAP2K6	3
GO:0030178	negative regulation of Wnt signaling pathway	3/97	185/13145	0.156492	0.431969	0.390326	MCC/AMER2/SHISA6	3
GO:0042692	muscle cell differentiation	4/97	283/13145	0.156619	0.431969	0.390326	CTNNA2/DMD/TMOD1/FGFR2	4
GO:0003401	axis elongation	1/97	23/13145	0.156753	0.431969	0.390326	FGFR2	1
GO:0007271	synaptic transmission, cholinergic	1/97	23/13145	0.156753	0.431969	0.390326	LAMA2	1
GO:0010092	specification of animal organ identity	1/97	23/13145	0.156753	0.431969	0.390326	FGFR2	1
GO:0015740	C4-dicarboxylate transport	1/97	23/13145	0.156753	0.431969	0.390326	SLC1A2	1
GO:0018230	peptidyl-L-cysteine S-palmitoylation	1/97	23/13145	0.156753	0.431969	0.390326	ZDHHC14	1
GO:0018231	peptidyl-S-diacylglycerol-L-cysteine biosynthetic process from peptidyl-cysteine	1/97	23/13145	0.156753	0.431969	0.390326	ZDHHC14	1
GO:0030318	melanocyte differentiation	1/97	23/13145	0.156753	0.431969	0.390326	LRMDA	1
GO:0060219	camera-type eye photoreceptor cell differentiation	1/97	23/13145	0.156753	0.431969	0.390326	THRB	1
GO:0070528	protein kinase C signaling	1/97	23/13145	0.156753	0.431969	0.390326	ADGRV1	1
GO:0071875	adrenergic receptor signaling pathway	1/97	23/13145	0.156753	0.431969	0.390326	PDE4D	1
GO:0090075	relaxation of muscle	1/97	23/13145	0.156753	0.431969	0.390326	PDE4D	1
GO:0097066	response to thyroid hormone	1/97	23/13145	0.156753	0.431969	0.390326	THRB	1
GO:0099563	modification of synaptic structure	1/97	23/13145	0.156753	0.431969	0.390326	CTNNA2	1
GO:0099623	regulation of cardiac muscle cell membrane repolarization	1/97	23/13145	0.156753	0.431969	0.390326	NOS1AP	1
GO:0006897	endocytosis	6/97	494/13145	0.157774	0.433893	0.392064	CALCRL/TMEM108/NLGN1/GRIA1/SH3GL2/LDLRAD3	6
GO:1901343	negative regulation of vasculature development	2/97	96/13145	0.157967	0.433893	0.392064	STARD13/RGCC	2
GO:0060070	canonical Wnt signaling pathway	4/97	285/13145	0.159414	0.437153	0.39501	MCC/FGFR2/AMER2/SHISA6	4
GO:0007189	adenylate cyclase-activating G protein-coupled receptor signaling pathway	2/97	97/13145	0.160558	0.437667	0.395475	CALCRL/PDE4D	2
GO:1902807	negative regulation of cell cycle G1/S phase transition	2/97	97/13145	0.160558	0.437667	0.395475	RGCC/MYO16	2
GO:0016486	peptide hormone processing	1/97	24/13145	0.162986	0.437667	0.395475	PCSK6	1
GO:0033687	osteoblast proliferation	1/97	24/13145	0.162986	0.437667	0.395475	FGFR2	1
GO:0044331	cell-cell adhesion mediated by cadherin	1/97	24/13145	0.162986	0.437667	0.395475	RGCC	1
GO:0045761	regulation of adenylate cyclase activity	1/97	24/13145	0.162986	0.437667	0.395475	ADGRV1	1
GO:0048679	regulation of axon regeneration	1/97	24/13145	0.162986	0.437667	0.395475	TNR	1
GO:0048843	negative regulation of axon extension involved in axon guidance	1/97	24/13145	0.162986	0.437667	0.395475	SEMA6D	1
GO:0051590	positive regulation of neurotransmitter transport	1/97	24/13145	0.162986	0.437667	0.395475	NLGN1	1
GO:0060074	synapse maturation	1/97	24/13145	0.162986	0.437667	0.395475	NRXN1	1
GO:0070633	transepithelial transport	1/97	24/13145	0.162986	0.437667	0.395475	SLC1A2	1
GO:0098868	bone growth	1/97	24/13145	0.162986	0.437667	0.395475	FGFR2	1
GO:0140448	signaling receptor ligand precursor processing	1/97	24/13145	0.162986	0.437667	0.395475	PCSK6	1
GO:0071453	cellular response to oxygen levels	3/97	190/13145	0.165384	0.442273	0.399636	KCND2/RGCC/S100B	3
GO:0003231	cardiac ventricle development	2/97	99/13145	0.165763	0.442273	0.399636	FGFR2/GREB1L	2
GO:0010632	regulation of epithelial cell migration	3/97	191/13145	0.167181	0.442273	0.399636	MCC/STARD13/RGCC	3
GO:0051259	protein complex oligomerization	3/97	191/13145	0.167181	0.442273	0.399636	SLC1A2/KCND2/TRPM3	3
GO:0048640	negative regulation of developmental growth	2/97	100/13145	0.168377	0.442273	0.399636	TNR/SEMA6D	2
GO:0051495	positive regulation of cytoskeleton organization	3/97	192/13145	0.168983	0.442273	0.399636	CTNNA2/TENM1/RGCC	3
GO:0010458	exit from mitosis	1/97	25/13145	0.169174	0.442273	0.399636	RGCC	1
GO:0010464	regulation of mesenchymal cell proliferation	1/97	25/13145	0.169174	0.442273	0.399636	FGFR2	1
GO:0010573	vascular endothelial growth factor production	1/97	25/13145	0.169174	0.442273	0.399636	NDRG2	1
GO:0010644	cell communication by electrical coupling	1/97	25/13145	0.169174	0.442273	0.399636	PDE4D	1
GO:0030206	chondroitin sulfate biosynthetic process	1/97	25/13145	0.169174	0.442273	0.399636	XYLT1	1
GO:0032309	icosanoid secretion	1/97	25/13145	0.169174	0.442273	0.399636	MAP2K6	1
GO:0032892	positive regulation of organic acid transport	1/97	25/13145	0.169174	0.442273	0.399636	MAP2K6	1
GO:0048169	regulation of long-term neuronal synaptic plasticity	1/97	25/13145	0.169174	0.442273	0.399636	GRM5	1
GO:0060122	inner ear receptor cell stereocilium organization	1/97	25/13145	0.169174	0.442273	0.399636	ADGRV1	1
GO:1902473	regulation of protein localization to synapse	1/97	25/13145	0.169174	0.442273	0.399636	NLGN1	1
GO:1904037	positive regulation of epithelial cell apoptotic process	1/97	25/13145	0.169174	0.442273	0.399636	RGCC	1
GO:0032984	protein-containing complex disassembly	4/97	296/13145	0.175113	0.451312	0.407805	PLEKHH2/NCKAP5/SH3GL2/TMOD1	4
GO:0010259	multicellular organism aging	1/97	26/13145	0.175316	0.451312	0.407805	SLC1A2	1
GO:0015867	ATP transport	1/97	26/13145	0.175316	0.451312	0.407805	SLC25A17	1
GO:0042339	keratan sulfate metabolic process	1/97	26/13145	0.175316	0.451312	0.407805	ST3GAL6	1
GO:0042462	eye photoreceptor cell development	1/97	26/13145	0.175316	0.451312	0.407805	THRB	1
GO:0055023	positive regulation of cardiac muscle tissue growth	1/97	26/13145	0.175316	0.451312	0.407805	FGFR2	1
GO:0086019	cell-cell signaling involved in cardiac conduction	1/97	26/13145	0.175316	0.451312	0.407805	KCNN2	1
GO:0140058	neuron projection arborization	1/97	26/13145	0.175316	0.451312	0.407805	NLGN1	1
GO:1900027	regulation of ruffle assembly	1/97	26/13145	0.175316	0.451312	0.407805	NLGN1	1
GO:1902668	negative regulation of axon guidance	1/97	26/13145	0.175316	0.451312	0.407805	SEMA6D	1
GO:0002576	platelet degranulation	2/97	103/13145	0.176261	0.453049	0.409374	SELENOP/SCG3	2
GO:0007600	sensory perception	5/97	403/13145	0.177008	0.454274	0.410481	ADGRV1/PAX3/THRB/KCND2/TRPM3	5
GO:0010001	glial cell differentiation	3/97	197/13145	0.17808	0.45633	0.412339	LAMA2/ADAM22/S100B	3
GO:0010837	regulation of keratinocyte proliferation	1/97	27/13145	0.181414	0.458923	0.414682	FGFR2	1
GO:0060603	mammary gland duct morphogenesis	1/97	27/13145	0.181414	0.458923	0.414682	FGFR2	1
GO:0070570	regulation of neuron projection regeneration	1/97	27/13145	0.181414	0.458923	0.414682	TNR	1
GO:0098810	neurotransmitter reuptake	1/97	27/13145	0.181414	0.458923	0.414682	SLC1A2	1
GO:0110111	negative regulation of animal organ morphogenesis	1/97	27/13145	0.181414	0.458923	0.414682	THRB	1
GO:1903523	negative regulation of blood circulation	1/97	27/13145	0.181414	0.458923	0.414682	PDE4D	1
GO:2000171	negative regulation of dendrite development	1/97	27/13145	0.181414	0.458923	0.414682	NLGN1	1
GO:0009581	detection of external stimulus	2/97	105/13145	0.181549	0.458923	0.414682	ADGRV1/TRPM3	2
GO:0061387	regulation of extent of cell growth	2/97	105/13145	0.181549	0.458923	0.414682	TNR/SEMA6D	2
GO:0016202	regulation of striated muscle tissue development	2/97	106/13145	0.184202	0.463429	0.418754	FGFR2/S100B	2
GO:0043244	regulation of protein-containing complex disassembly	2/97	106/13145	0.184202	0.463429	0.418754	PLEKHH2/TMOD1	2
GO:0097553	calcium ion transmembrane import into cytosol	2/97	106/13145	0.184202	0.463429	0.418754	PDE4D/DMD	2
GO:0007613	memory	2/97	107/13145	0.186861	0.463429	0.418754	GRIA1/S100B	2
GO:0048634	regulation of muscle organ development	2/97	107/13145	0.186861	0.463429	0.418754	FGFR2/S100B	2
GO:0000578	embryonic axis specification	1/97	28/13145	0.187467	0.463429	0.418754	PCSK6	1
GO:0022011	myelination in peripheral nervous system	1/97	28/13145	0.187467	0.463429	0.418754	ADAM22	1
GO:0032292	peripheral nervous system axon ensheathment	1/97	28/13145	0.187467	0.463429	0.418754	ADAM22	1
GO:0032965	regulation of collagen biosynthetic process	1/97	28/13145	0.187467	0.463429	0.418754	RGCC	1
GO:0048011	neurotrophin TRK receptor signaling pathway	1/97	28/13145	0.187467	0.463429	0.418754	TMEM108	1
GO:0048384	retinoic acid receptor signaling pathway	1/97	28/13145	0.187467	0.463429	0.418754	ESRRG	1
GO:0051125	regulation of actin nucleation	1/97	28/13145	0.187467	0.463429	0.418754	CTNNA2	1
GO:0051150	regulation of smooth muscle cell differentiation	1/97	28/13145	0.187467	0.463429	0.418754	FGFR2	1
GO:0060306	regulation of membrane repolarization	1/97	28/13145	0.187467	0.463429	0.418754	NOS1AP	1
GO:1903959	regulation of anion transmembrane transport	1/97	28/13145	0.187467	0.463429	0.418754	GRM5	1
GO:1901861	regulation of muscle tissue development	2/97	108/13145	0.189526	0.467288	0.42224	FGFR2/S100B	2
GO:0009582	detection of abiotic stimulus	2/97	109/13145	0.192196	0.467288	0.42224	ADGRV1/TRPM3	2
GO:0007435	salivary gland morphogenesis	1/97	29/13145	0.193476	0.467288	0.42224	FGFR2	1
GO:0009154	purine ribonucleotide catabolic process	1/97	29/13145	0.193476	0.467288	0.42224	PDE4D	1
GO:0010737	protein kinase A signaling	1/97	29/13145	0.193476	0.467288	0.42224	ADGRV1	1
GO:0032228	regulation of synaptic transmission, GABAergic	1/97	29/13145	0.193476	0.467288	0.42224	NLGN1	1
GO:0045737	positive regulation of cyclin-dependent protein serine/threonine kinase activity	1/97	29/13145	0.193476	0.467288	0.42224	RGCC	1
GO:0048286	lung alveolus development	1/97	29/13145	0.193476	0.467288	0.42224	FGFR2	1
GO:0048854	brain morphogenesis	1/97	29/13145	0.193476	0.467288	0.42224	CTNNA2	1
GO:0050650	chondroitin sulfate proteoglycan biosynthetic process	1/97	29/13145	0.193476	0.467288	0.42224	XYLT1	1
GO:0050707	regulation of cytokine secretion	1/97	29/13145	0.193476	0.467288	0.42224	RGCC	1
GO:0051503	adenine nucleotide transport	1/97	29/13145	0.193476	0.467288	0.42224	SLC25A17	1
GO:0060421	positive regulation of heart growth	1/97	29/13145	0.193476	0.467288	0.42224	FGFR2	1
GO:0070268	cornification	1/97	29/13145	0.193476	0.467288	0.42224	PCSK6	1
GO:0071715	icosanoid transport	1/97	29/13145	0.193476	0.467288	0.42224	MAP2K6	1
GO:1901571	fatty acid derivative transport	1/97	29/13145	0.193476	0.467288	0.42224	MAP2K6	1
GO:0001503	ossification	4/97	311/13145	0.197337	0.47087	0.425477	ADGRV1/SND1/FGFR2/XYLT1	4
GO:0072073	kidney epithelium development	2/97	111/13145	0.197551	0.47087	0.425477	FGFR2/GREB1L	2
GO:0003009	skeletal muscle contraction	1/97	30/13145	0.19944	0.47087	0.425477	DMD	1
GO:0009261	ribonucleotide catabolic process	1/97	30/13145	0.19944	0.47087	0.425477	PDE4D	1
GO:0010586	miRNA metabolic process	1/97	30/13145	0.19944	0.47087	0.425477	SND1	1
GO:0015868	purine ribonucleotide transport	1/97	30/13145	0.19944	0.47087	0.425477	SLC25A17	1
GO:0021696	cerebellar cortex morphogenesis	1/97	30/13145	0.19944	0.47087	0.425477	GRID2	1
GO:0045429	positive regulation of nitric oxide biosynthetic process	1/97	30/13145	0.19944	0.47087	0.425477	NOS1AP	1
GO:0048841	regulation of axon extension involved in axon guidance	1/97	30/13145	0.19944	0.47087	0.425477	SEMA6D	1
GO:0050931	pigment cell differentiation	1/97	30/13145	0.19944	0.47087	0.425477	LRMDA	1
GO:0050974	detection of mechanical stimulus involved in sensory perception	1/97	30/13145	0.19944	0.47087	0.425477	ADGRV1	1
GO:0070306	lens fiber cell differentiation	1/97	30/13145	0.19944	0.47087	0.425477	TMOD1	1
GO:0090049	regulation of cell migration involved in sprouting angiogenesis	1/97	30/13145	0.19944	0.47087	0.425477	STARD13	1
GO:0140353	lipid export from cell	1/97	30/13145	0.19944	0.47087	0.425477	MAP2K6	1
GO:1901381	positive regulation of potassium ion transmembrane transport	1/97	30/13145	0.19944	0.47087	0.425477	NOS1AP	1
GO:2000404	regulation of T cell migration	1/97	30/13145	0.19944	0.47087	0.425477	LRCH1	1
GO:0060485	mesenchyme development	3/97	209/13145	0.200439	0.471546	0.426087	FGFR2/RGCC/SEMA6D	3
GO:0042493	response to drug	4/97	314/13145	0.201885	0.471546	0.426087	SLC1A2/EMX2/GABRG3/MAP2K6	4
GO:0072593	reactive oxygen species metabolic process	3/97	210/13145	0.202333	0.471546	0.426087	NOS1AP/STK17A/PREX1	3
GO:0031109	microtubule polymerization or depolymerization	2/97	113/13145	0.202924	0.471546	0.426087	TOGARAM2/NCKAP5	2
GO:0031214	biomineral tissue development	2/97	113/13145	0.202924	0.471546	0.426087	ADGRV1/FGFR2	2
GO:0048754	branching morphogenesis of an epithelial tube	2/97	113/13145	0.202924	0.471546	0.426087	FGFR2/GREB1L	2
GO:0110148	biomineralization	2/97	113/13145	0.202924	0.471546	0.426087	ADGRV1/FGFR2	2
GO:0006790	sulfur compound metabolic process	4/97	316/13145	0.204935	0.471546	0.426087	ST3GAL6/SPOCK3/UST/XYLT1	4
GO:0001937	negative regulation of endothelial cell proliferation	1/97	31/13145	0.205361	0.471546	0.426087	RGCC	1
GO:0003044	regulation of systemic arterial blood pressure mediated by a chemical signal	1/97	31/13145	0.205361	0.471546	0.426087	PDE4D	1
GO:0007616	long-term memory	1/97	31/13145	0.205361	0.471546	0.426087	GRIA1	1
GO:0007618	mating	1/97	31/13145	0.205361	0.471546	0.426087	THRB	1
GO:0014044	Schwann cell development	1/97	31/13145	0.205361	0.471546	0.426087	ADAM22	1
GO:0015865	purine nucleotide transport	1/97	31/13145	0.205361	0.471546	0.426087	SLC25A17	1
GO:0043616	keratinocyte proliferation	1/97	31/13145	0.205361	0.471546	0.426087	FGFR2	1
GO:0046326	positive regulation of glucose import	1/97	31/13145	0.205361	0.471546	0.426087	SLC1A2	1
GO:0070423	nucleotide-binding oligomerization domain containing signaling pathway	1/97	31/13145	0.205361	0.471546	0.426087	MAP2K6	1
GO:0071354	cellular response to interleukin-6	1/97	31/13145	0.205361	0.471546	0.426087	ST3GAL6	1
GO:1904407	positive regulation of nitric oxide metabolic process	1/97	31/13145	0.205361	0.471546	0.426087	NOS1AP	1
GO:0015748	organophosphate ester transport	2/97	114/13145	0.205617	0.471546	0.426087	ATP10B/SLC25A17	2
GO:0042157	lipoprotein metabolic process	2/97	114/13145	0.205617	0.471546	0.426087	ZDHHC14/LCAT	2
GO:0007389	pattern specification process	4/97	318/13145	0.207998	0.474723	0.428958	EMX2/PBX3/FGFR2/PCSK6	4
GO:0001837	epithelial to mesenchymal transition	2/97	115/13145	0.208315	0.474723	0.428958	FGFR2/RGCC	2
GO:0007266	Rho protein signal transduction	2/97	115/13145	0.208315	0.474723	0.428958	ARHGEF28/STARD13	2
GO:0030111	regulation of Wnt signaling pathway	4/97	319/13145	0.209535	0.474723	0.428958	MCC/FGFR2/AMER2/SHISA6	4
GO:0032273	positive regulation of protein polymerization	2/97	116/13145	0.211016	0.474723	0.428958	CTNNA2/TENM1	2
GO:0048675	axon extension	2/97	116/13145	0.211016	0.474723	0.428958	TNR/SEMA6D	2
GO:0006739	NADP metabolic process	1/97	32/13145	0.211239	0.474723	0.428958	ME1	1
GO:0010463	mesenchymal cell proliferation	1/97	32/13145	0.211239	0.474723	0.428958	FGFR2	1
GO:0010765	positive regulation of sodium ion transport	1/97	32/13145	0.211239	0.474723	0.428958	DMD	1
GO:0019228	neuronal action potential	1/97	32/13145	0.211239	0.474723	0.428958	KCND2	1
GO:0021591	ventricular system development	1/97	32/13145	0.211239	0.474723	0.428958	SEMA6D	1
GO:0034661	ncRNA catabolic process	1/97	32/13145	0.211239	0.474723	0.428958	SND1	1
GO:0035872	nucleotide-binding domain, leucine rich repeat containing receptor signaling pathway	1/97	32/13145	0.211239	0.474723	0.428958	MAP2K6	1
GO:0086091	regulation of heart rate by cardiac conduction	1/97	32/13145	0.211239	0.474723	0.428958	CTNNA3	1
GO:1904646	cellular response to amyloid-beta	1/97	32/13145	0.211239	0.474723	0.428958	GRM5	1
GO:0055002	striated muscle cell development	2/97	118/13145	0.216428	0.482035	0.435566	DMD/TMOD1	2
GO:0007431	salivary gland development	1/97	33/13145	0.217074	0.482035	0.435566	FGFR2	1
GO:0010712	regulation of collagen metabolic process	1/97	33/13145	0.217074	0.482035	0.435566	RGCC	1
GO:0042572	retinol metabolic process	1/97	33/13145	0.217074	0.482035	0.435566	ALDH1A1	1
GO:0048806	genitalia development	1/97	33/13145	0.217074	0.482035	0.435566	GREB1L	1
GO:0055010	ventricular cardiac muscle tissue morphogenesis	1/97	33/13145	0.217074	0.482035	0.435566	FGFR2	1
GO:0070741	response to interleukin-6	1/97	33/13145	0.217074	0.482035	0.435566	ST3GAL6	1
GO:1900026	positive regulation of substrate adhesion-dependent cell spreading	1/97	33/13145	0.217074	0.482035	0.435566	PREX1	1
GO:1904031	positive regulation of cyclin-dependent protein kinase activity	1/97	33/13145	0.217074	0.482035	0.435566	RGCC	1
GO:0060402	calcium ion transport into cytosol	2/97	120/13145	0.221854	0.482158	0.435677	PDE4D/DMD	2
GO:0071322	cellular response to carbohydrate stimulus	2/97	120/13145	0.221854	0.482158	0.435677	CALCRL/MAP2K6	2
GO:0002686	negative regulation of leukocyte migration	1/97	34/13145	0.222866	0.482158	0.435677	LRCH1	1
GO:0006656	phosphatidylcholine biosynthetic process	1/97	34/13145	0.222866	0.482158	0.435677	LCAT	1
GO:0009948	anterior/posterior axis specification	1/97	34/13145	0.222866	0.482158	0.435677	PCSK6	1
GO:0014911	positive regulation of smooth muscle cell migration	1/97	34/13145	0.222866	0.482158	0.435677	SEMA6D	1
GO:0018345	protein palmitoylation	1/97	34/13145	0.222866	0.482158	0.435677	ZDHHC14	1
GO:0030501	positive regulation of bone mineralization	1/97	34/13145	0.222866	0.482158	0.435677	ADGRV1	1
GO:0031279	regulation of cyclase activity	1/97	34/13145	0.222866	0.482158	0.435677	ADGRV1	1
GO:0034314	Arp2/3 complex-mediated actin nucleation	1/97	34/13145	0.222866	0.482158	0.435677	CTNNA2	1
GO:0038179	neurotrophin signaling pathway	1/97	34/13145	0.222866	0.482158	0.435677	TMEM108	1
GO:0043114	regulation of vascular permeability	1/97	34/13145	0.222866	0.482158	0.435677	SH3GL2	1
GO:0045494	photoreceptor cell maintenance	1/97	34/13145	0.222866	0.482158	0.435677	ADGRV1	1
GO:0048546	digestive tract morphogenesis	1/97	34/13145	0.222866	0.482158	0.435677	FGFR2	1
GO:0048641	regulation of skeletal muscle tissue development	1/97	34/13145	0.222866	0.482158	0.435677	S100B	1
GO:0051339	regulation of lyase activity	1/97	34/13145	0.222866	0.482158	0.435677	ADGRV1	1
GO:0051693	actin filament capping	1/97	34/13145	0.222866	0.482158	0.435677	TMOD1	1
GO:0060043	regulation of cardiac muscle cell proliferation	1/97	34/13145	0.222866	0.482158	0.435677	FGFR2	1
GO:1900087	positive regulation of G1/S transition of mitotic cell cycle	1/97	34/13145	0.222866	0.482158	0.435677	RGCC	1
GO:2000351	regulation of endothelial cell apoptotic process	1/97	34/13145	0.222866	0.482158	0.435677	RGCC	1
GO:1905039	carboxylic acid transmembrane transport	2/97	121/13145	0.224571	0.484618	0.4379	SLC1A2/SLC38A1	2
GO:0007162	negative regulation of cell adhesion	3/97	222/13145	0.225372	0.484618	0.4379	TNR/ADAM22/RGCC	3
GO:0007423	sensory organ development	5/97	441/13145	0.226249	0.484618	0.4379	ADGRV1/THRB/TMOD1/PBX3/FGFR2	5
GO:0051592	response to calcium ion	2/97	122/13145	0.227291	0.484618	0.4379	ADGRV1/NLGN1	2
GO:1903825	organic acid transmembrane transport	2/97	122/13145	0.227291	0.484618	0.4379	SLC1A2/SLC38A1	2
GO:0001667	ameboidal-type cell migration	4/97	331/13145	0.228226	0.484618	0.4379	MCC/STARD13/RGCC/SEMA6D	4
GO:0002067	glandular epithelial cell differentiation	1/97	35/13145	0.228615	0.484618	0.4379	FGFR2	1
GO:0006862	nucleotide transport	1/97	35/13145	0.228615	0.484618	0.4379	SLC25A17	1
GO:0010828	positive regulation of glucose transmembrane transport	1/97	35/13145	0.228615	0.484618	0.4379	SLC1A2	1
GO:0031424	keratinization	1/97	35/13145	0.228615	0.484618	0.4379	PCSK6	1
GO:0045933	positive regulation of muscle contraction	1/97	35/13145	0.228615	0.484618	0.4379	NOS1AP	1
GO:0048701	embryonic cranial skeleton morphogenesis	1/97	35/13145	0.228615	0.484618	0.4379	FGFR2	1
GO:0048846	axon extension involved in axon guidance	1/97	35/13145	0.228615	0.484618	0.4379	SEMA6D	1
GO:0060119	inner ear receptor cell development	1/97	35/13145	0.228615	0.484618	0.4379	ADGRV1	1
GO:0071526	semaphorin-plexin signaling pathway	1/97	35/13145	0.228615	0.484618	0.4379	SEMA6D	1
GO:1902284	neuron projection extension involved in neuron projection guidance	1/97	35/13145	0.228615	0.484618	0.4379	SEMA6D	1
GO:0030522	intracellular receptor signaling pathway	3/97	224/13145	0.229262	0.485378	0.438586	ESRRG/THRB/MAP2K6	3
GO:0006865	amino acid transport	2/97	123/13145	0.230013	0.485692	0.43887	SLC1A2/SLC38A1	2
GO:0006874	cellular calcium ion homeostasis	4/97	333/13145	0.231383	0.485692	0.43887	PDE4D/GRIA1/DMD/GRM5	4
GO:0016055	Wnt signaling pathway	5/97	446/13145	0.233023	0.485692	0.43887	MCC/FGFR2/AMER2/NDRG2/SHISA6	5
GO:0001754	eye photoreceptor cell differentiation	1/97	36/13145	0.234323	0.485692	0.43887	THRB	1
GO:0009187	cyclic nucleotide metabolic process	1/97	36/13145	0.234323	0.485692	0.43887	PDE4D	1
GO:0014047	glutamate secretion	1/97	36/13145	0.234323	0.485692	0.43887	SLC1A2	1
GO:0015804	neutral amino acid transport	1/97	36/13145	0.234323	0.485692	0.43887	SLC38A1	1
GO:0019068	virion assembly	1/97	36/13145	0.234323	0.485692	0.43887	USP6NL	1
GO:0021587	cerebellum morphogenesis	1/97	36/13145	0.234323	0.485692	0.43887	GRID2	1
GO:0032964	collagen biosynthetic process	1/97	36/13145	0.234323	0.485692	0.43887	RGCC	1
GO:0045981	positive regulation of nucleotide metabolic process	1/97	36/13145	0.234323	0.485692	0.43887	SLC4A4	1
GO:0055025	positive regulation of cardiac muscle tissue development	1/97	36/13145	0.234323	0.485692	0.43887	FGFR2	1
GO:0085029	extracellular matrix assembly	1/97	36/13145	0.234323	0.485692	0.43887	RGCC	1
GO:0089718	amino acid import across plasma membrane	1/97	36/13145	0.234323	0.485692	0.43887	SLC1A2	1
GO:1900544	positive regulation of purine nucleotide metabolic process	1/97	36/13145	0.234323	0.485692	0.43887	SLC4A4	1
GO:1903580	positive regulation of ATP metabolic process	1/97	36/13145	0.234323	0.485692	0.43887	SLC4A4	1
GO:1904645	response to amyloid-beta	1/97	36/13145	0.234323	0.485692	0.43887	GRM5	1
GO:0198738	cell-cell signaling by wnt	5/97	448/13145	0.23575	0.488048	0.440999	MCC/FGFR2/AMER2/NDRG2/SHISA6	5
GO:0030855	epithelial cell differentiation	5/97	449/13145	0.237116	0.489768	0.442553	THRB/PDE4D/TMOD1/FGFR2/PCSK6	5
GO:0015718	monocarboxylic acid transport	2/97	126/13145	0.238193	0.489768	0.442553	MAP2K6/SLC25A17	2
GO:0043268	positive regulation of potassium ion transport	1/97	37/13145	0.239988	0.489768	0.442553	NOS1AP	1
GO:0046622	positive regulation of organ growth	1/97	37/13145	0.239988	0.489768	0.442553	FGFR2	1
GO:0048066	developmental pigmentation	1/97	37/13145	0.239988	0.489768	0.442553	LRMDA	1
GO:0051353	positive regulation of oxidoreductase activity	1/97	37/13145	0.239988	0.489768	0.442553	NOS1AP	1
GO:0060412	ventricular septum morphogenesis	1/97	37/13145	0.239988	0.489768	0.442553	FGFR2	1
GO:0060443	mammary gland morphogenesis	1/97	37/13145	0.239988	0.489768	0.442553	FGFR2	1
GO:1901021	positive regulation of calcium ion transmembrane transporter activity	1/97	37/13145	0.239988	0.489768	0.442553	FGF14	1
GO:1903053	regulation of extracellular matrix organization	1/97	37/13145	0.239988	0.489768	0.442553	RGCC	1
GO:0042552	myelination	2/97	127/13145	0.240924	0.489768	0.442553	ADAM22/S100B	2
GO:0051147	regulation of muscle cell differentiation	2/97	127/13145	0.240924	0.489768	0.442553	CTNNA2/FGFR2	2
GO:0055074	calcium ion homeostasis	4/97	340/13145	0.242519	0.489768	0.442553	PDE4D/GRIA1/DMD/GRM5	4
GO:0007272	ensheathment of neurons	2/97	128/13145	0.243656	0.489768	0.442553	ADAM22/S100B	2
GO:0008366	axon ensheathment	2/97	128/13145	0.243656	0.489768	0.442553	ADAM22/S100B	2
GO:0035264	multicellular organism growth	2/97	128/13145	0.243656	0.489768	0.442553	SLC1A2/PDE4D	2
GO:0061351	neural precursor cell proliferation	2/97	128/13145	0.243656	0.489768	0.442553	EMX2/FGFR2	2
GO:0003229	ventricular cardiac muscle tissue development	1/97	38/13145	0.245612	0.489768	0.442553	FGFR2	1
GO:0007212	dopamine receptor signaling pathway	1/97	38/13145	0.245612	0.489768	0.442553	GNA14	1
GO:0016339	calcium-dependent cell-cell adhesion via plasma membrane cell adhesion molecules	1/97	38/13145	0.245612	0.489768	0.442553	NLGN1	1
GO:0017145	stem cell division	1/97	38/13145	0.245612	0.489768	0.442553	FGFR2	1
GO:0021575	hindbrain morphogenesis	1/97	38/13145	0.245612	0.489768	0.442553	GRID2	1
GO:0021879	forebrain neuron differentiation	1/97	38/13145	0.245612	0.489768	0.442553	FGFR2	1
GO:0022602	ovulation cycle process	1/97	38/13145	0.245612	0.489768	0.442553	MAP2K6	1
GO:0030488	tRNA methylation	1/97	38/13145	0.245612	0.489768	0.442553	TRMT9B	1
GO:0032663	regulation of interleukin-2 production	1/97	38/13145	0.245612	0.489768	0.442553	PDE4D	1
GO:0034260	negative regulation of GTPase activity	1/97	38/13145	0.245612	0.489768	0.442553	LRCH1	1
GO:0042461	photoreceptor cell development	1/97	38/13145	0.245612	0.489768	0.442553	THRB	1
GO:0050999	regulation of nitric-oxide synthase activity	1/97	38/13145	0.245612	0.489768	0.442553	NOS1AP	1
GO:0061028	establishment of endothelial barrier	1/97	38/13145	0.245612	0.489768	0.442553	PDE4D	1
GO:0071827	plasma lipoprotein particle organization	1/97	38/13145	0.245612	0.489768	0.442553	LCAT	1
GO:0072001	renal system development	3/97	233/13145	0.246924	0.491571	0.444182	EMX2/FGFR2/GREB1L	3
GO:0010639	negative regulation of organelle organization	4/97	343/13145	0.247331	0.491571	0.444182	CTNNA2/PLEKHH2/TMOD1/RGCC	4
GO:0016358	dendrite development	3/97	234/13145	0.2489	0.491571	0.444182	CTNNA2/NLGN1/PREX1	3
GO:1903532	positive regulation of secretion by cell	3/97	234/13145	0.2489	0.491571	0.444182	NLGN1/RGCC/MAP2K6	3
GO:0006195	purine nucleotide catabolic process	1/97	39/13145	0.251195	0.491571	0.444182	PDE4D	1
GO:0015701	bicarbonate transport	1/97	39/13145	0.251195	0.491571	0.444182	SLC4A4	1
GO:0035176	social behavior	1/97	39/13145	0.251195	0.491571	0.444182	NRXN1	1
GO:0045332	phospholipid translocation	1/97	39/13145	0.251195	0.491571	0.444182	ATP10B	1
GO:0048662	negative regulation of smooth muscle cell proliferation	1/97	39/13145	0.251195	0.491571	0.444182	NDRG2	1
GO:0050663	cytokine secretion	1/97	39/13145	0.251195	0.491571	0.444182	RGCC	1
GO:0060711	labyrinthine layer development	1/97	39/13145	0.251195	0.491571	0.444182	FGFR2	1
GO:0070169	positive regulation of biomineral tissue development	1/97	39/13145	0.251195	0.491571	0.444182	ADGRV1	1
GO:0072577	endothelial cell apoptotic process	1/97	39/13145	0.251195	0.491571	0.444182	RGCC	1
GO:0097178	ruffle assembly	1/97	39/13145	0.251195	0.491571	0.444182	NLGN1	1
GO:0110151	positive regulation of biomineralization	1/97	39/13145	0.251195	0.491571	0.444182	ADGRV1	1
GO:1903428	positive regulation of reactive oxygen species biosynthetic process	1/97	39/13145	0.251195	0.491571	0.444182	NOS1AP	1
GO:0006090	pyruvate metabolic process	2/97	132/13145	0.254596	0.496635	0.448758	ME1/SLC4A4	2
GO:0055001	muscle cell development	2/97	132/13145	0.254596	0.496635	0.448758	DMD/TMOD1	2
GO:0010718	positive regulation of epithelial to mesenchymal transition	1/97	40/13145	0.256737	0.496635	0.448758	RGCC	1
GO:0015695	organic cation transport	1/97	40/13145	0.256737	0.496635	0.448758	SLC25A17	1
GO:0043090	amino acid import	1/97	40/13145	0.256737	0.496635	0.448758	SLC1A2	1
GO:0043949	regulation of cAMP-mediated signaling	1/97	40/13145	0.256737	0.496635	0.448758	PDE4D	1
GO:0048489	synaptic vesicle transport	1/97	40/13145	0.256737	0.496635	0.448758	NLGN1	1
GO:0050982	detection of mechanical stimulus	1/97	40/13145	0.256737	0.496635	0.448758	ADGRV1	1
GO:0051703	intraspecies interaction between organisms	1/97	40/13145	0.256737	0.496635	0.448758	NRXN1	1
GO:1903793	positive regulation of anion transport	1/97	40/13145	0.256737	0.496635	0.448758	MAP2K6	1
GO:0001658	branching involved in ureteric bud morphogenesis	1/97	41/13145	0.262239	0.500889	0.452602	GREB1L	1
GO:0016266	O-glycan processing	1/97	41/13145	0.262239	0.500889	0.452602	GALNT13	1
GO:0030850	prostate gland development	1/97	41/13145	0.262239	0.500889	0.452602	FGFR2	1
GO:0035272	exocrine system development	1/97	41/13145	0.262239	0.500889	0.452602	FGFR2	1
GO:0035329	hippo signaling	1/97	41/13145	0.262239	0.500889	0.452602	MOB3B	1
GO:0050879	multicellular organismal movement	1/97	41/13145	0.262239	0.500889	0.452602	DMD	1
GO:0050881	musculoskeletal movement	1/97	41/13145	0.262239	0.500889	0.452602	DMD	1
GO:0060038	cardiac muscle cell proliferation	1/97	41/13145	0.262239	0.500889	0.452602	FGFR2	1
GO:0060425	lung morphogenesis	1/97	41/13145	0.262239	0.500889	0.452602	FGFR2	1
GO:1902808	positive regulation of cell cycle G1/S phase transition	1/97	41/13145	0.262239	0.500889	0.452602	RGCC	1
GO:2001222	regulation of neuron migration	1/97	41/13145	0.262239	0.500889	0.452602	CTNNA2	1
GO:0003205	cardiac chamber development	2/97	135/13145	0.26281	0.500889	0.452602	FGFR2/GREB1L	2
GO:0010594	regulation of endothelial cell migration	2/97	135/13145	0.26281	0.500889	0.452602	STARD13/RGCC	2
GO:0010631	epithelial cell migration	3/97	242/13145	0.264795	0.50336	0.454835	MCC/STARD13/RGCC	3
GO:0090132	epithelium migration	3/97	243/13145	0.266792	0.50336	0.454835	MCC/STARD13/RGCC	3
GO:0001755	neural crest cell migration	1/97	42/13145	0.2677	0.50336	0.454835	SEMA6D	1
GO:0034204	lipid translocation	1/97	42/13145	0.2677	0.50336	0.454835	ATP10B	1
GO:0042059	negative regulation of epidermal growth factor receptor signaling pathway	1/97	42/13145	0.2677	0.50336	0.454835	SH3GL2	1
GO:0048645	animal organ formation	1/97	42/13145	0.2677	0.50336	0.454835	FGFR2	1
GO:0048747	muscle fiber development	1/97	42/13145	0.2677	0.50336	0.454835	DMD	1
GO:0055008	cardiac muscle tissue morphogenesis	1/97	42/13145	0.2677	0.50336	0.454835	FGFR2	1
GO:0060688	regulation of morphogenesis of a branching structure	1/97	42/13145	0.2677	0.50336	0.454835	FGFR2	1
GO:0060999	positive regulation of dendritic spine development	1/97	42/13145	0.2677	0.50336	0.454835	NLGN1	1
GO:1990868	response to chemokine	1/97	42/13145	0.2677	0.50336	0.454835	LRCH1	1
GO:1990869	cellular response to chemokine	1/97	42/13145	0.2677	0.50336	0.454835	LRCH1	1
GO:0022408	negative regulation of cell-cell adhesion	2/97	137/13145	0.268288	0.503902	0.455324	TNR/RGCC	2
GO:0007568	aging	3/97	245/13145	0.270791	0.505159	0.456461	SLC1A2/PDE4D/GRM5	3
GO:0090130	tissue migration	3/97	245/13145	0.270791	0.505159	0.456461	MCC/STARD13/RGCC	3
GO:0019933	cAMP-mediated signaling	2/97	138/13145	0.271027	0.505159	0.456461	CALCRL/PDE4D	2
GO:2000045	regulation of G1/S transition of mitotic cell cycle	2/97	138/13145	0.271027	0.505159	0.456461	RGCC/MYO16	2
GO:0007019	microtubule depolymerization	1/97	43/13145	0.273121	0.505159	0.456461	NCKAP5	1
GO:0031103	axon regeneration	1/97	43/13145	0.273121	0.505159	0.456461	TNR	1
GO:0031641	regulation of myelination	1/97	43/13145	0.273121	0.505159	0.456461	S100B	1
GO:0032623	interleukin-2 production	1/97	43/13145	0.273121	0.505159	0.456461	PDE4D	1
GO:0032729	positive regulation of interferon-gamma production	1/97	43/13145	0.273121	0.505159	0.456461	PDE4D	1
GO:0032890	regulation of organic acid transport	1/97	43/13145	0.273121	0.505159	0.456461	MAP2K6	1
GO:0045840	positive regulation of mitotic nuclear division	1/97	43/13145	0.273121	0.505159	0.456461	RGCC	1
GO:0050919	negative chemotaxis	1/97	43/13145	0.273121	0.505159	0.456461	SEMA6D	1
GO:0072678	T cell migration	1/97	43/13145	0.273121	0.505159	0.456461	LRCH1	1
GO:0001933	negative regulation of protein phosphorylation	4/97	359/13145	0.27333	0.505159	0.456461	PDE4D/DMD/SH3GL2/NDRG2	4
GO:0060401	cytosolic calcium ion transport	2/97	139/13145	0.273766	0.505159	0.456461	PDE4D/DMD	2
GO:0061138	morphogenesis of a branching epithelium	2/97	139/13145	0.273766	0.505159	0.456461	FGFR2/GREB1L	2
GO:0051962	positive regulation of nervous system development	5/97	477/13145	0.276228	0.508872	0.459816	NRXN1/NLGN1/GRID2/TUBB2B/S100B	5
GO:0002042	cell migration involved in sprouting angiogenesis	1/97	44/13145	0.278502	0.508872	0.459816	STARD13	1
GO:0009311	oligosaccharide metabolic process	1/97	44/13145	0.278502	0.508872	0.459816	ST3GAL6	1
GO:0032768	regulation of monooxygenase activity	1/97	44/13145	0.278502	0.508872	0.459816	NOS1AP	1
GO:0034113	heterotypic cell-cell adhesion	1/97	44/13145	0.278502	0.508872	0.459816	CTNNA3	1
GO:0045010	actin nucleation	1/97	44/13145	0.278502	0.508872	0.459816	CTNNA2	1
GO:0045839	negative regulation of mitotic nuclear division	1/97	44/13145	0.278502	0.508872	0.459816	RGCC	1
GO:0072583	clathrin-dependent endocytosis	1/97	44/13145	0.278502	0.508872	0.459816	SH3GL2	1
GO:2000401	regulation of lymphocyte migration	1/97	44/13145	0.278502	0.508872	0.459816	LRCH1	1
GO:0048813	dendrite morphogenesis	2/97	141/13145	0.279242	0.50967	0.460536	CTNNA2/NLGN1	2
GO:0072503	cellular divalent inorganic cation homeostasis	4/97	363/13145	0.279907	0.51033	0.461133	PDE4D/GRIA1/DMD/GRM5	4
GO:0001764	neuron migration	2/97	142/13145	0.281979	0.513551	0.464043	CTNNA2/TUBB2B	2
GO:0006383	transcription by RNA polymerase III	1/97	45/13145	0.283844	0.513609	0.464096	TENM1	1
GO:0021695	cerebellar cortex development	1/97	45/13145	0.283844	0.513609	0.464096	GRID2	1
GO:0045428	regulation of nitric oxide biosynthetic process	1/97	45/13145	0.283844	0.513609	0.464096	NOS1AP	1
GO:0045843	negative regulation of striated muscle tissue development	1/97	45/13145	0.283844	0.513609	0.464096	S100B	1
GO:0051496	positive regulation of stress fiber assembly	1/97	45/13145	0.283844	0.513609	0.464096	RGCC	1
GO:1901016	regulation of potassium ion transmembrane transporter activity	1/97	45/13145	0.283844	0.513609	0.464096	NOS1AP	1
GO:0097529	myeloid leukocyte migration	2/97	143/13145	0.284716	0.514299	0.46472	PDE4D/PREX1	2
GO:0051047	positive regulation of secretion	3/97	252/13145	0.284838	0.514299	0.46472	NLGN1/RGCC/MAP2K6	3
GO:0048511	rhythmic process	3/97	253/13145	0.286851	0.51489	0.465254	NLGN1/KCND2/MAP2K6	3
GO:0030324	lung development	2/97	144/13145	0.287452	0.51489	0.465254	THRB/FGFR2	2
GO:0007632	visual behavior	1/97	46/13145	0.289147	0.51489	0.465254	SLC1A2	1
GO:0042398	cellular modified amino acid biosynthetic process	1/97	46/13145	0.289147	0.51489	0.465254	CKB	1
GO:0048635	negative regulation of muscle organ development	1/97	46/13145	0.289147	0.51489	0.465254	S100B	1
GO:0051145	smooth muscle cell differentiation	1/97	46/13145	0.289147	0.51489	0.465254	FGFR2	1
GO:0055081	anion homeostasis	1/97	46/13145	0.289147	0.51489	0.465254	CKB	1
GO:0060675	ureteric bud morphogenesis	1/97	46/13145	0.289147	0.51489	0.465254	GREB1L	1
GO:0072171	mesonephric tubule morphogenesis	1/97	46/13145	0.289147	0.51489	0.465254	GREB1L	1
GO:0072523	purine-containing compound catabolic process	1/97	46/13145	0.289147	0.51489	0.465254	PDE4D	1
GO:1900024	regulation of substrate adhesion-dependent cell spreading	1/97	46/13145	0.289147	0.51489	0.465254	PREX1	1
GO:1901185	negative regulation of ERBB signaling pathway	1/97	46/13145	0.289147	0.51489	0.465254	SH3GL2	1
GO:1901862	negative regulation of muscle tissue development	1/97	46/13145	0.289147	0.51489	0.465254	S100B	1
GO:0010770	positive regulation of cell morphogenesis involved in differentiation	2/97	145/13145	0.290187	0.516195	0.466432	TUBB2B/PREX1	2
GO:0050678	regulation of epithelial cell proliferation	3/97	256/13145	0.292895	0.517683	0.467777	MCC/FGFR2/RGCC	3
GO:0060562	epithelial tube morphogenesis	3/97	256/13145	0.292895	0.517683	0.467777	FGFR2/STARD13/GREB1L	3
GO:0002090	regulation of receptor internalization	1/97	47/13145	0.294411	0.517683	0.467777	SH3GL2	1
GO:0002931	response to ischemia	1/97	47/13145	0.294411	0.517683	0.467777	MAP2K6	1
GO:0006940	regulation of smooth muscle contraction	1/97	47/13145	0.294411	0.517683	0.467777	CALCRL	1
GO:0019320	hexose catabolic process	1/97	47/13145	0.294411	0.517683	0.467777	ALDH1A1	1
GO:0021872	forebrain generation of neurons	1/97	47/13145	0.294411	0.517683	0.467777	FGFR2	1
GO:0046324	regulation of glucose import	1/97	47/13145	0.294411	0.517683	0.467777	SLC1A2	1
GO:0050922	negative regulation of chemotaxis	1/97	47/13145	0.294411	0.517683	0.467777	SEMA6D	1
GO:0060415	muscle tissue morphogenesis	1/97	47/13145	0.294411	0.517683	0.467777	FGFR2	1
GO:0061001	regulation of dendritic spine morphogenesis	1/97	47/13145	0.294411	0.517683	0.467777	NLGN1	1
GO:0030595	leukocyte chemotaxis	2/97	147/13145	0.295653	0.51824	0.468281	PDE4D/PREX1	2
GO:0050773	regulation of dendrite development	2/97	147/13145	0.295653	0.51824	0.468281	NLGN1/PREX1	2
GO:0051260	protein homooligomerization	2/97	147/13145	0.295653	0.51824	0.468281	SLC1A2/KCND2	2
GO:0021543	pallium development	2/97	148/13145	0.298384	0.520065	0.46993	EMX2/TMEM108	2
GO:0030323	respiratory tube development	2/97	148/13145	0.298384	0.520065	0.46993	THRB/FGFR2	2
GO:2000377	regulation of reactive oxygen species metabolic process	2/97	148/13145	0.298384	0.520065	0.46993	NOS1AP/STK17A	2
GO:0031529	ruffle organization	1/97	48/13145	0.299637	0.520065	0.46993	NLGN1	1
GO:0045844	positive regulation of striated muscle tissue development	1/97	48/13145	0.299637	0.520065	0.46993	FGFR2	1
GO:0048636	positive regulation of muscle organ development	1/97	48/13145	0.299637	0.520065	0.46993	FGFR2	1
GO:0060113	inner ear receptor cell differentiation	1/97	48/13145	0.299637	0.520065	0.46993	ADGRV1	1
GO:0097035	regulation of membrane lipid distribution	1/97	48/13145	0.299637	0.520065	0.46993	ATP10B	1
GO:1903307	positive regulation of regulated secretory pathway	1/97	48/13145	0.299637	0.520065	0.46993	NLGN1	1
GO:0060249	anatomical structure homeostasis	4/97	375/13145	0.299788	0.520065	0.46993	ADGRV1/LAMA2/DMD/SH3GL2	4
GO:0042063	gliogenesis	3/97	260/13145	0.30097	0.521577	0.471296	LAMA2/ADAM22/S100B	3
GO:0034329	cell junction assembly	4/97	377/13145	0.30312	0.522866	0.47246	NRXN1/PATJ/NLGN1/GRID2	4
GO:0072507	divalent inorganic cation homeostasis	4/97	377/13145	0.30312	0.522866	0.47246	PDE4D/GRIA1/DMD/GRM5	4
GO:0001763	morphogenesis of a branching structure	2/97	150/13145	0.303841	0.522866	0.47246	FGFR2/GREB1L	2
GO:1902806	regulation of cell cycle G1/S phase transition	2/97	150/13145	0.303841	0.522866	0.47246	RGCC/MYO16	2
GO:0010518	positive regulation of phospholipase activity	1/97	49/13145	0.304824	0.522866	0.47246	FGFR2	1
GO:0030239	myofibril assembly	1/97	49/13145	0.304824	0.522866	0.47246	TMOD1	1
GO:0051784	negative regulation of nuclear division	1/97	49/13145	0.304824	0.522866	0.47246	RGCC	1
GO:0061098	positive regulation of protein tyrosine kinase activity	1/97	49/13145	0.304824	0.522866	0.47246	GRM5	1
GO:0071300	cellular response to retinoic acid	1/97	49/13145	0.304824	0.522866	0.47246	FGFR2	1
GO:1901863	positive regulation of muscle tissue development	1/97	49/13145	0.304824	0.522866	0.47246	FGFR2	1
GO:0021953	central nervous system neuron differentiation	2/97	151/13145	0.306567	0.525321	0.474678	GRID2/FGFR2	2
GO:0001655	urogenital system development	3/97	264/13145	0.309057	0.52686	0.476069	EMX2/FGFR2/GREB1L	3
GO:0031503	protein-containing complex localization	3/97	264/13145	0.309057	0.52686	0.476069	NLGN1/ADAM22/SHISA6	3
GO:0003208	cardiac ventricle morphogenesis	1/97	50/13145	0.309973	0.52686	0.476069	FGFR2	1
GO:0031102	neuron projection regeneration	1/97	50/13145	0.309973	0.52686	0.476069	TNR	1
GO:0035914	skeletal muscle cell differentiation	1/97	50/13145	0.309973	0.52686	0.476069	S100B	1
GO:0046530	photoreceptor cell differentiation	1/97	50/13145	0.309973	0.52686	0.476069	THRB	1
GO:0048644	muscle organ morphogenesis	1/97	50/13145	0.309973	0.52686	0.476069	FGFR2	1
GO:1904888	cranial skeletal system development	1/97	50/13145	0.309973	0.52686	0.476069	FGFR2	1
GO:0048839	inner ear development	2/97	153/13145	0.312014	0.529793	0.47872	ADGRV1/FGFR2	2
GO:0120032	regulation of plasma membrane bounded cell projection assembly	2/97	154/13145	0.314734	0.53125	0.480036	NLGN1/TENM1	2
GO:0001707	mesoderm formation	1/97	51/13145	0.315084	0.53125	0.480036	FGFR2	1
GO:0006081	cellular aldehyde metabolic process	1/97	51/13145	0.315084	0.53125	0.480036	ALDH1A1	1
GO:0006977	DNA damage response, signal transduction by p53 class mediator resulting in cell cycle arrest	1/97	51/13145	0.315084	0.53125	0.480036	RGCC	1
GO:0007405	neuroblast proliferation	1/97	51/13145	0.315084	0.53125	0.480036	FGFR2	1
GO:0055021	regulation of cardiac muscle tissue growth	1/97	51/13145	0.315084	0.53125	0.480036	FGFR2	1
GO:0140115	export across plasma membrane	1/97	51/13145	0.315084	0.53125	0.480036	SLC4A4	1
GO:0019935	cyclic-nucleotide-mediated signaling	2/97	155/13145	0.317452	0.533929	0.482457	CALCRL/PDE4D	2
GO:0001885	endothelial cell development	1/97	52/13145	0.320158	0.533929	0.482457	PDE4D	1
GO:0014855	striated muscle cell proliferation	1/97	52/13145	0.320158	0.533929	0.482457	FGFR2	1
GO:0022029	telencephalon cell migration	1/97	52/13145	0.320158	0.533929	0.482457	TNR	1
GO:0048332	mesoderm morphogenesis	1/97	52/13145	0.320158	0.533929	0.482457	FGFR2	1
GO:0060042	retina morphogenesis in camera-type eye	1/97	52/13145	0.320158	0.533929	0.482457	THRB	1
GO:0070613	regulation of protein processing	1/97	52/13145	0.320158	0.533929	0.482457	LDLRAD3	1
GO:0072431	signal transduction involved in mitotic G1 DNA damage checkpoint	1/97	52/13145	0.320158	0.533929	0.482457	RGCC	1
GO:1902400	intracellular signal transduction involved in G1 DNA damage checkpoint	1/97	52/13145	0.320158	0.533929	0.482457	RGCC	1
GO:0009755	hormone-mediated signaling pathway	2/97	156/13145	0.320167	0.533929	0.482457	ESRRG/THRB	2
GO:0060491	regulation of cell projection assembly	2/97	156/13145	0.320167	0.533929	0.482457	NLGN1/TENM1	2
GO:0006801	superoxide metabolic process	1/97	53/13145	0.325195	0.538573	0.486654	PREX1	1
GO:0032370	positive regulation of lipid transport	1/97	53/13145	0.325195	0.538573	0.486654	MAP2K6	1
GO:0072078	nephron tubule morphogenesis	1/97	53/13145	0.325195	0.538573	0.486654	GREB1L	1
GO:0072413	signal transduction involved in mitotic cell cycle checkpoint	1/97	53/13145	0.325195	0.538573	0.486654	RGCC	1
GO:0097479	synaptic vesicle localization	1/97	53/13145	0.325195	0.538573	0.486654	NLGN1	1
GO:1902402	signal transduction involved in mitotic DNA damage checkpoint	1/97	53/13145	0.325195	0.538573	0.486654	RGCC	1
GO:1902403	signal transduction involved in mitotic DNA integrity checkpoint	1/97	53/13145	0.325195	0.538573	0.486654	RGCC	1
GO:0060348	bone development	2/97	158/13145	0.32559	0.538698	0.486766	FGFR2/XYLT1	2
GO:0030278	regulation of ossification	2/97	159/13145	0.328298	0.539686	0.487659	ADGRV1/FGFR2	2
GO:0071248	cellular response to metal ion	2/97	159/13145	0.328298	0.539686	0.487659	ADGRV1/NLGN1	2
GO:0042326	negative regulation of phosphorylation	4/97	393/13145	0.329915	0.539686	0.487659	PDE4D/DMD/SH3GL2/NDRG2	4
GO:0006956	complement activation	1/97	54/13145	0.330194	0.539686	0.487659	RGCC	1
GO:0014910	regulation of smooth muscle cell migration	1/97	54/13145	0.330194	0.539686	0.487659	SEMA6D	1
GO:0032233	positive regulation of actin filament bundle assembly	1/97	54/13145	0.330194	0.539686	0.487659	RGCC	1
GO:0042490	mechanoreceptor differentiation	1/97	54/13145	0.330194	0.539686	0.487659	ADGRV1	1
GO:0051785	positive regulation of nuclear division	1/97	54/13145	0.330194	0.539686	0.487659	RGCC	1
GO:0070830	bicellular tight junction assembly	1/97	54/13145	0.330194	0.539686	0.487659	PATJ	1
GO:0072088	nephron epithelium morphogenesis	1/97	54/13145	0.330194	0.539686	0.487659	GREB1L	1
GO:0098930	axonal transport	1/97	54/13145	0.330194	0.539686	0.487659	TMEM108	1
GO:1903317	regulation of protein maturation	1/97	54/13145	0.330194	0.539686	0.487659	LDLRAD3	1
GO:0007269	neurotransmitter secretion	2/97	160/13145	0.331003	0.539686	0.487659	NRXN1/NLGN1	2
GO:0042445	hormone metabolic process	2/97	160/13145	0.331003	0.539686	0.487659	ALDH1A1/PCSK6	2
GO:0099643	signal release from synapse	2/97	160/13145	0.331003	0.539686	0.487659	NRXN1/NLGN1	2
GO:0003151	outflow tract morphogenesis	1/97	55/13145	0.335157	0.544874	0.492346	FGFR2	1
GO:0030837	negative regulation of actin filament polymerization	1/97	55/13145	0.335157	0.544874	0.492346	TMOD1	1
GO:0090307	mitotic spindle assembly	1/97	55/13145	0.335157	0.544874	0.492346	TOGARAM2	1
GO:0031032	actomyosin structure organization	2/97	162/13145	0.336404	0.546232	0.493573	TMOD1/RGCC	2
GO:0001525	angiogenesis	4/97	397/13145	0.336642	0.546232	0.493573	CALCRL/FGFR2/STARD13/RGCC	4
GO:0030308	negative regulation of cell growth	2/97	163/13145	0.3391	0.547063	0.494325	TNR/SEMA6D	2
GO:0001895	retina homeostasis	1/97	56/13145	0.340084	0.547063	0.494325	ADGRV1	1
GO:0003407	neural retina development	1/97	56/13145	0.340084	0.547063	0.494325	THRB	1
GO:0006809	nitric oxide biosynthetic process	1/97	56/13145	0.340084	0.547063	0.494325	NOS1AP	1
GO:0046365	monosaccharide catabolic process	1/97	56/13145	0.340084	0.547063	0.494325	ALDH1A1	1
GO:0051781	positive regulation of cell division	1/97	56/13145	0.340084	0.547063	0.494325	FGFR2	1
GO:0060420	regulation of heart growth	1/97	56/13145	0.340084	0.547063	0.494325	FGFR2	1
GO:0072028	nephron morphogenesis	1/97	56/13145	0.340084	0.547063	0.494325	GREB1L	1
GO:0120192	tight junction assembly	1/97	56/13145	0.340084	0.547063	0.494325	PATJ	1
GO:0050920	regulation of chemotaxis	2/97	165/13145	0.344482	0.551238	0.498097	TUBB2B/SEMA6D	2
GO:0060541	respiratory system development	2/97	165/13145	0.344482	0.551238	0.498097	THRB/FGFR2	2
GO:0030500	regulation of bone mineralization	1/97	57/13145	0.344974	0.551238	0.498097	ADGRV1	1
GO:0061333	renal tubule morphogenesis	1/97	57/13145	0.344974	0.551238	0.498097	GREB1L	1
GO:1903670	regulation of sprouting angiogenesis	1/97	57/13145	0.344974	0.551238	0.498097	STARD13	1
GO:1903779	regulation of cardiac conduction	1/97	57/13145	0.344974	0.551238	0.498097	PDE4D	1
GO:1904427	positive regulation of calcium ion transmembrane transport	1/97	57/13145	0.344974	0.551238	0.498097	FGF14	1
GO:0010517	regulation of phospholipase activity	1/97	58/13145	0.349829	0.55481	0.501325	FGFR2	1
GO:0030865	cortical cytoskeleton organization	1/97	58/13145	0.349829	0.55481	0.501325	NLGN1	1
GO:0031571	mitotic G1 DNA damage checkpoint	1/97	58/13145	0.349829	0.55481	0.501325	RGCC	1
GO:0042698	ovulation cycle	1/97	58/13145	0.349829	0.55481	0.501325	MAP2K6	1
GO:0046323	glucose import	1/97	58/13145	0.349829	0.55481	0.501325	SLC1A2	1
GO:0060193	positive regulation of lipase activity	1/97	58/13145	0.349829	0.55481	0.501325	FGFR2	1
GO:0061180	mammary gland epithelium development	1/97	58/13145	0.349829	0.55481	0.501325	FGFR2	1
GO:0016485	protein processing	2/97	167/13145	0.349851	0.55481	0.501325	LDLRAD3/PCSK6	2
GO:0048638	regulation of developmental growth	3/97	285/13145	0.351578	0.557024	0.503326	TNR/FGFR2/SEMA6D	3
GO:0008361	regulation of cell size	2/97	168/13145	0.352529	0.558006	0.504213	TNR/SEMA6D	2
GO:0014909	smooth muscle cell migration	1/97	59/13145	0.354648	0.55817	0.504361	SEMA6D	1
GO:0044783	G1 DNA damage checkpoint	1/97	59/13145	0.354648	0.55817	0.504361	RGCC	1
GO:0044819	mitotic G1/S transition checkpoint	1/97	59/13145	0.354648	0.55817	0.504361	RGCC	1
GO:0060411	cardiac septum morphogenesis	1/97	59/13145	0.354648	0.55817	0.504361	FGFR2	1
GO:0120193	tight junction organization	1/97	59/13145	0.354648	0.55817	0.504361	PATJ	1
GO:1904035	regulation of epithelial cell apoptotic process	1/97	59/13145	0.354648	0.55817	0.504361	RGCC	1
GO:0046578	regulation of Ras protein signal transduction	2/97	169/13145	0.355205	0.55817	0.504361	ARHGEF28/STARD13	2
GO:0001666	response to hypoxia	3/97	287/13145	0.355622	0.55817	0.504361	KCND2/RGCC/S100B	3
GO:0051056	regulation of small GTPase mediated signal transduction	3/97	287/13145	0.355622	0.55817	0.504361	ARHGEF28/STARD13/PREX1	3
GO:0018108	peptidyl-tyrosine phosphorylation	3/97	288/13145	0.357643	0.560487	0.506454	GRM5/FGFR2/MAP2K6	3
GO:0043583	ear development	2/97	170/13145	0.357876	0.560487	0.506454	ADGRV1/FGFR2	2
GO:0002753	cytoplasmic pattern recognition receptor signaling pathway	1/97	60/13145	0.359432	0.560487	0.506454	MAP2K6	1
GO:0007218	neuropeptide signaling pathway	1/97	60/13145	0.359432	0.560487	0.506454	TENM1	1
GO:0010827	regulation of glucose transmembrane transport	1/97	60/13145	0.359432	0.560487	0.506454	SLC1A2	1
GO:0015800	acidic amino acid transport	1/97	60/13145	0.359432	0.560487	0.506454	SLC1A2	1
GO:0070373	negative regulation of ERK1 and ERK2 cascade	1/97	60/13145	0.359432	0.560487	0.506454	NDRG2	1
GO:0016052	carbohydrate catabolic process	2/97	171/13145	0.360544	0.56164	0.507496	SLC4A4/ALDH1A1	2
GO:0006367	transcription initiation from RNA polymerase II promoter	2/97	172/13145	0.363207	0.56164	0.507496	ESRRG/THRB	2
GO:1902115	regulation of organelle assembly	2/97	172/13145	0.363207	0.56164	0.507496	NRXN1/GRID2	2
GO:0018212	peptidyl-tyrosine modification	3/97	291/13145	0.363701	0.56164	0.507496	GRM5/FGFR2/MAP2K6	3
GO:0003073	regulation of systemic arterial blood pressure	1/97	61/13145	0.36418	0.56164	0.507496	PDE4D	1
GO:0009166	nucleotide catabolic process	1/97	61/13145	0.36418	0.56164	0.507496	PDE4D	1
GO:0046209	nitric oxide metabolic process	1/97	61/13145	0.36418	0.56164	0.507496	NOS1AP	1
GO:0048207	vesicle targeting, rough ER to cis-Golgi	1/97	61/13145	0.36418	0.56164	0.507496	GRIA1	1
GO:0048208	COPII vesicle coating	1/97	61/13145	0.36418	0.56164	0.507496	GRIA1	1
GO:0048704	embryonic skeletal system morphogenesis	1/97	61/13145	0.36418	0.56164	0.507496	FGFR2	1
GO:0060997	dendritic spine morphogenesis	1/97	61/13145	0.36418	0.56164	0.507496	NLGN1	1
GO:0110110	positive regulation of animal organ morphogenesis	1/97	61/13145	0.36418	0.56164	0.507496	FGFR2	1
GO:0043542	endothelial cell migration	2/97	173/13145	0.365867	0.563723	0.509379	STARD13/RGCC	2
GO:0051651	maintenance of location in cell	2/97	174/13145	0.368522	0.566311	0.511718	PDE4D/DMD	2
GO:0014032	neural crest cell development	1/97	62/13145	0.368894	0.566311	0.511718	SEMA6D	1
GO:0043297	apical junction assembly	1/97	62/13145	0.368894	0.566311	0.511718	PATJ	1
GO:2001057	reactive nitrogen species metabolic process	1/97	62/13145	0.368894	0.566311	0.511718	NOS1AP	1
GO:0071902	positive regulation of protein serine/threonine kinase activity	3/97	294/13145	0.36975	0.567108	0.512438	TENM1/RGCC/MAP2K6	3
GO:0030100	regulation of endocytosis	2/97	175/13145	0.371173	0.568772	0.513941	NLGN1/SH3GL2	2
GO:0001656	metanephros development	1/97	63/13145	0.373573	0.570747	0.515725	GREB1L	1
GO:0003281	ventricular septum development	1/97	63/13145	0.373573	0.570747	0.515725	FGFR2	1
GO:0009798	axis specification	1/97	63/13145	0.373573	0.570747	0.515725	PCSK6	1
GO:0002064	epithelial cell development	2/97	176/13145	0.37382	0.570747	0.515725	PDE4D/TMOD1	2
GO:0050673	epithelial cell proliferation	3/97	297/13145	0.375791	0.573235	0.517973	MCC/FGFR2/RGCC	3
GO:0036293	response to decreased oxygen levels	3/97	298/13145	0.377802	0.575371	0.519903	KCND2/RGCC/S100B	3
GO:0072401	signal transduction involved in DNA integrity checkpoint	1/97	64/13145	0.378218	0.575371	0.519903	RGCC	1
GO:0072422	signal transduction involved in DNA damage checkpoint	1/97	64/13145	0.378218	0.575371	0.519903	RGCC	1
GO:0016049	cell growth	4/97	422/13145	0.378767	0.575672	0.520176	TNR/TMEM108/SH3GL2/SEMA6D	4
GO:0001649	osteoblast differentiation	2/97	178/13145	0.379101	0.575672	0.520176	SND1/FGFR2	2
GO:0001654	eye development	3/97	300/13145	0.381821	0.578199	0.522459	THRB/TMOD1/PBX3	3
GO:0006901	vesicle coating	1/97	65/13145	0.382829	0.578199	0.522459	GRIA1	1
GO:0008088	axo-dendritic transport	1/97	65/13145	0.382829	0.578199	0.522459	TMEM108	1
GO:0048678	response to axon injury	1/97	65/13145	0.382829	0.578199	0.522459	TNR	1
GO:0048708	astrocyte differentiation	1/97	65/13145	0.382829	0.578199	0.522459	S100B	1
GO:0072395	signal transduction involved in cell cycle checkpoint	1/97	65/13145	0.382829	0.578199	0.522459	RGCC	1
GO:0007623	circadian rhythm	2/97	180/13145	0.384364	0.579901	0.523997	NLGN1/KCND2	2
GO:0001942	hair follicle development	1/97	66/13145	0.387406	0.579901	0.523997	FGFR2	1
GO:0002088	lens development in camera-type eye	1/97	66/13145	0.387406	0.579901	0.523997	TMOD1	1
GO:0014031	mesenchymal cell development	1/97	66/13145	0.387406	0.579901	0.523997	SEMA6D	1
GO:0046470	phosphatidylcholine metabolic process	1/97	66/13145	0.387406	0.579901	0.523997	LCAT	1
GO:0048864	stem cell development	1/97	66/13145	0.387406	0.579901	0.523997	SEMA6D	1
GO:0050709	negative regulation of protein secretion	1/97	66/13145	0.387406	0.579901	0.523997	RGCC	1
GO:1903350	response to dopamine	1/97	66/13145	0.387406	0.579901	0.523997	GNA14	1
GO:1903351	cellular response to dopamine	1/97	66/13145	0.387406	0.579901	0.523997	GNA14	1
GO:2000573	positive regulation of DNA biosynthetic process	1/97	66/13145	0.387406	0.579901	0.523997	RGCC	1
GO:0071241	cellular response to inorganic substance	2/97	182/13145	0.389607	0.582511	0.526355	ADGRV1/NLGN1	2
GO:0150063	visual system development	3/97	304/13145	0.389842	0.582511	0.526355	THRB/TMOD1/PBX3	3
GO:0032649	regulation of interferon-gamma production	1/97	67/13145	0.391949	0.583067	0.526858	PDE4D	1
GO:0042632	cholesterol homeostasis	1/97	67/13145	0.391949	0.583067	0.526858	LCAT	1
GO:0060349	bone morphogenesis	1/97	67/13145	0.391949	0.583067	0.526858	FGFR2	1
GO:0072676	lymphocyte migration	1/97	67/13145	0.391949	0.583067	0.526858	LRCH1	1
GO:1901292	nucleoside phosphate catabolic process	1/97	67/13145	0.391949	0.583067	0.526858	PDE4D	1
GO:0001892	embryonic placenta development	1/97	68/13145	0.396459	0.584539	0.528188	FGFR2	1
GO:0006970	response to osmotic stress	1/97	68/13145	0.396459	0.584539	0.528188	TSC22D4	1
GO:0008306	associative learning	1/97	68/13145	0.396459	0.584539	0.528188	TNR	1
GO:0022404	molting cycle process	1/97	68/13145	0.396459	0.584539	0.528188	FGFR2	1
GO:0022405	hair cycle process	1/97	68/13145	0.396459	0.584539	0.528188	FGFR2	1
GO:0055092	sterol homeostasis	1/97	68/13145	0.396459	0.584539	0.528188	LCAT	1
GO:0090114	COPII-coated vesicle budding	1/97	68/13145	0.396459	0.584539	0.528188	GRIA1	1
GO:0090502	RNA phosphodiester bond hydrolysis, endonucleolytic	1/97	68/13145	0.396459	0.584539	0.528188	SND1	1
GO:0098773	skin epidermis development	1/97	68/13145	0.396459	0.584539	0.528188	FGFR2	1
GO:0023061	signal release	4/97	433/13145	0.397263	0.584539	0.528188	NRXN1/NLGN1/RGCC/MAP2K6	4
GO:0043588	skin development	2/97	185/13145	0.397437	0.584539	0.528188	FGFR2/PCSK6	2
GO:0048880	sensory system development	3/97	308/13145	0.397839	0.584539	0.528188	THRB/TMOD1/PBX3	3
GO:1990778	protein localization to cell periphery	3/97	308/13145	0.397839	0.584539	0.528188	ADAM22/DPP6/SHISA6	3
GO:0006875	cellular metal ion homeostasis	4/97	434/13145	0.398941	0.584539	0.528188	PDE4D/GRIA1/DMD/GRM5	4
GO:0001523	retinoid metabolic process	1/97	69/13145	0.400936	0.584539	0.528188	ALDH1A1	1
GO:0014033	neural crest cell differentiation	1/97	69/13145	0.400936	0.584539	0.528188	SEMA6D	1
GO:0030301	cholesterol transport	1/97	69/13145	0.400936	0.584539	0.528188	LCAT	1
GO:0032272	negative regulation of protein polymerization	1/97	69/13145	0.400936	0.584539	0.528188	TMOD1	1
GO:0045913	positive regulation of carbohydrate metabolic process	1/97	69/13145	0.400936	0.584539	0.528188	SLC4A4	1
GO:0048199	vesicle targeting, to, from or within Golgi	1/97	69/13145	0.400936	0.584539	0.528188	GRIA1	1
GO:0055017	cardiac muscle tissue growth	1/97	69/13145	0.400936	0.584539	0.528188	FGFR2	1
GO:0055024	regulation of cardiac muscle tissue development	1/97	69/13145	0.400936	0.584539	0.528188	FGFR2	1
GO:0097006	regulation of plasma lipoprotein particle levels	1/97	69/13145	0.400936	0.584539	0.528188	LCAT	1
GO:0006612	protein targeting to membrane	2/97	188/13145	0.405221	0.587451	0.530819	ZDHHC14/SNAP25-AS1	2
GO:0006635	fatty acid beta-oxidation	1/97	70/13145	0.40538	0.587451	0.530819	SLC25A17	1
GO:0051149	positive regulation of muscle cell differentiation	1/97	70/13145	0.40538	0.587451	0.530819	CTNNA2	1
GO:0071158	positive regulation of cell cycle arrest	1/97	70/13145	0.40538	0.587451	0.530819	RGCC	1
GO:0072080	nephron tubule development	1/97	70/13145	0.40538	0.587451	0.530819	GREB1L	1
GO:1903035	negative regulation of response to wounding	1/97	70/13145	0.40538	0.587451	0.530819	TNR	1
GO:1903426	regulation of reactive oxygen species biosynthetic process	1/97	70/13145	0.40538	0.587451	0.530819	NOS1AP	1
GO:0002792	negative regulation of peptide secretion	1/97	71/13145	0.409791	0.590282	0.533377	RGCC	1
GO:0014812	muscle cell migration	1/97	71/13145	0.409791	0.590282	0.533377	SEMA6D	1
GO:0034308	primary alcohol metabolic process	1/97	71/13145	0.409791	0.590282	0.533377	ALDH1A1	1
GO:0051262	protein tetramerization	1/97	71/13145	0.409791	0.590282	0.533377	TRPM3	1
GO:0060993	kidney morphogenesis	1/97	71/13145	0.409791	0.590282	0.533377	GREB1L	1
GO:0070167	regulation of biomineral tissue development	1/97	71/13145	0.409791	0.590282	0.533377	ADGRV1	1
GO:0110149	regulation of biomineralization	1/97	71/13145	0.409791	0.590282	0.533377	ADGRV1	1
GO:0051650	establishment of vesicle localization	2/97	191/13145	0.412957	0.592024	0.534951	NLGN1/GRIA1	2
GO:0098657	import into cell	2/97	191/13145	0.412957	0.592024	0.534951	SLC1A2/SLC38A1	2
GO:0006110	regulation of glycolytic process	1/97	72/13145	0.41417	0.592024	0.534951	SLC4A4	1
GO:0030510	regulation of BMP signaling pathway	1/97	72/13145	0.41417	0.592024	0.534951	PCSK6	1
GO:0033138	positive regulation of peptidyl-serine phosphorylation	1/97	72/13145	0.41417	0.592024	0.534951	TENM1	1
GO:0035282	segmentation	1/97	72/13145	0.41417	0.592024	0.534951	PCSK6	1
GO:0061326	renal tubule development	1/97	72/13145	0.41417	0.592024	0.534951	GREB1L	1
GO:1900006	positive regulation of dendrite development	1/97	72/13145	0.41417	0.592024	0.534951	NLGN1	1
GO:1901992	positive regulation of mitotic cell cycle phase transition	1/97	72/13145	0.41417	0.592024	0.534951	RGCC	1
GO:0050900	leukocyte migration	3/97	318/13145	0.41771	0.596209	0.538733	PDE4D/LRCH1/PREX1	3
GO:0032609	interferon-gamma production	1/97	73/13145	0.418517	0.596209	0.538733	PDE4D	1
GO:0034109	homotypic cell-cell adhesion	1/97	73/13145	0.418517	0.596209	0.538733	CTNNA3	1
GO:0051453	regulation of intracellular pH	1/97	73/13145	0.418517	0.596209	0.538733	SLC4A4	1
GO:0070482	response to oxygen levels	3/97	320/13145	0.421661	0.599308	0.541534	KCND2/RGCC/S100B	3
GO:0016101	diterpenoid metabolic process	1/97	74/13145	0.422832	0.599308	0.541534	ALDH1A1	1
GO:0042472	inner ear morphogenesis	1/97	74/13145	0.422832	0.599308	0.541534	FGFR2	1
GO:0051492	regulation of stress fiber assembly	1/97	74/13145	0.422832	0.599308	0.541534	RGCC	1
GO:1905954	positive regulation of lipid localization	1/97	74/13145	0.422832	0.599308	0.541534	MAP2K6	1
GO:2000300	regulation of synaptic vesicle exocytosis	1/97	74/13145	0.422832	0.599308	0.541534	NLGN1	1
GO:0048568	embryonic organ development	3/97	321/13145	0.423633	0.599938	0.542103	TUBB2B/PBX3/FGFR2	3
GO:0045860	positive regulation of protein kinase activity	4/97	449/13145	0.424015	0.599975	0.542136	TENM1/GRM5/RGCC/MAP2K6	4
GO:0010717	regulation of epithelial to mesenchymal transition	1/97	75/13145	0.427115	0.601827	0.54381	RGCC	1
GO:0015914	phospholipid transport	1/97	75/13145	0.427115	0.601827	0.54381	ATP10B	1
GO:0021954	central nervous system neuron development	1/97	75/13145	0.427115	0.601827	0.54381	FGFR2	1
GO:0060419	heart growth	1/97	75/13145	0.427115	0.601827	0.54381	FGFR2	1
GO:0120162	positive regulation of cold-induced thermogenesis	1/97	75/13145	0.427115	0.601827	0.54381	ESRRG	1
GO:0001510	RNA methylation	1/97	76/13145	0.431366	0.604776	0.546475	TRMT9B	1
GO:0021510	spinal cord development	1/97	76/13145	0.431366	0.604776	0.546475	PBX3	1
GO:0032963	collagen metabolic process	1/97	76/13145	0.431366	0.604776	0.546475	RGCC	1
GO:0042058	regulation of epidermal growth factor receptor signaling pathway	1/97	76/13145	0.431366	0.604776	0.546475	SH3GL2	1
GO:0048194	Golgi vesicle budding	1/97	76/13145	0.431366	0.604776	0.546475	GRIA1	1
GO:0060998	regulation of dendritic spine development	1/97	76/13145	0.431366	0.604776	0.546475	NLGN1	1
GO:0001818	negative regulation of cytokine production	2/97	199/13145	0.433346	0.607045	0.548524	RGCC/NDRG2	2
GO:0008589	regulation of smoothened signaling pathway	1/97	77/13145	0.435587	0.608045	0.549428	FGFR2	1
GO:0045778	positive regulation of ossification	1/97	77/13145	0.435587	0.608045	0.549428	ADGRV1	1
GO:0140029	exocytic process	1/97	77/13145	0.435587	0.608045	0.549428	NLGN1	1
GO:1904019	epithelial cell apoptotic process	1/97	77/13145	0.435587	0.608045	0.549428	RGCC	1
GO:0060326	cell chemotaxis	2/97	200/13145	0.435868	0.608045	0.549428	PDE4D/PREX1	2
GO:2000027	regulation of animal organ morphogenesis	2/97	201/13145	0.438385	0.610458	0.551608	THRB/FGFR2	2
GO:0051272	positive regulation of cellular component movement	4/97	458/13145	0.438949	0.610458	0.551608	NOS1AP/TUBB2B/SEMA6D/PREX1	4
GO:0019233	sensory perception of pain	1/97	78/13145	0.439776	0.610458	0.551608	KCND2	1
GO:0043473	pigmentation	1/97	78/13145	0.439776	0.610458	0.551608	LRMDA	1
GO:0045921	positive regulation of exocytosis	1/97	78/13145	0.439776	0.610458	0.551608	NLGN1	1
GO:1901264	carbohydrate derivative transport	1/97	78/13145	0.439776	0.610458	0.551608	SLC25A17	1
GO:0070372	regulation of ERK1 and ERK2 cascade	2/97	202/13145	0.440896	0.611183	0.552264	FGFR2/NDRG2	2
GO:0007050	cell cycle arrest	2/97	203/13145	0.4434	0.611183	0.552264	RGCC/MAP2K6	2
GO:0030641	regulation of cellular pH	1/97	79/13145	0.443935	0.611183	0.552264	SLC4A4	1
GO:0042303	molting cycle	1/97	79/13145	0.443935	0.611183	0.552264	FGFR2	1
GO:0042633	hair cycle	1/97	79/13145	0.443935	0.611183	0.552264	FGFR2	1
GO:0043648	dicarboxylic acid metabolic process	1/97	79/13145	0.443935	0.611183	0.552264	ME1	1
GO:0046620	regulation of organ growth	1/97	79/13145	0.443935	0.611183	0.552264	FGFR2	1
GO:0048013	ephrin receptor signaling pathway	1/97	79/13145	0.443935	0.611183	0.552264	ARHGEF28	1
GO:0051341	regulation of oxidoreductase activity	1/97	79/13145	0.443935	0.611183	0.552264	NOS1AP	1
GO:2000379	positive regulation of reactive oxygen species metabolic process	1/97	79/13145	0.443935	0.611183	0.552264	NOS1AP	1
GO:0006721	terpenoid metabolic process	1/97	80/13145	0.448063	0.6143	0.55508	ALDH1A1	1
GO:0050772	positive regulation of axonogenesis	1/97	80/13145	0.448063	0.6143	0.55508	TUBB2B	1
GO:0061097	regulation of protein tyrosine kinase activity	1/97	80/13145	0.448063	0.6143	0.55508	GRM5	1
GO:0051648	vesicle localization	2/97	205/13145	0.448392	0.6143	0.55508	NLGN1/GRIA1	2
GO:0090596	sensory organ morphogenesis	2/97	205/13145	0.448392	0.6143	0.55508	THRB/FGFR2	2
GO:1901991	negative regulation of mitotic cell cycle phase transition	2/97	205/13145	0.448392	0.6143	0.55508	RGCC/MYO16	2
GO:0051402	neuron apoptotic process	2/97	206/13145	0.450878	0.617203	0.557703	THRB/GRID2	2
GO:0060627	regulation of vesicle-mediated transport	4/97	466/13145	0.452136	0.617451	0.557928	NRXN1/NLGN1/SH3GL2/FGF14	4
GO:0043470	regulation of carbohydrate catabolic process	1/97	81/13145	0.452161	0.617451	0.557928	SLC4A4	1
GO:0097061	dendritic spine organization	1/97	81/13145	0.452161	0.617451	0.557928	NLGN1	1
GO:0048863	stem cell differentiation	2/97	207/13145	0.453358	0.617986	0.558411	FGFR2/SEMA6D	2
GO:0048514	blood vessel morphogenesis	4/97	468/13145	0.455418	0.617986	0.558411	CALCRL/FGFR2/STARD13/RGCC	4
GO:0006493	protein O-linked glycosylation	1/97	82/13145	0.456229	0.617986	0.558411	GALNT13	1
GO:0015918	sterol transport	1/97	82/13145	0.456229	0.617986	0.558411	LCAT	1
GO:0031110	regulation of microtubule polymerization or depolymerization	1/97	82/13145	0.456229	0.617986	0.558411	TOGARAM2	1
GO:0032526	response to retinoic acid	1/97	82/13145	0.456229	0.617986	0.558411	FGFR2	1
GO:0050906	detection of stimulus involved in sensory perception	1/97	82/13145	0.456229	0.617986	0.558411	ADGRV1	1
GO:0072009	nephron epithelium development	1/97	82/13145	0.456229	0.617986	0.558411	GREB1L	1
GO:0110020	regulation of actomyosin structure organization	1/97	82/13145	0.456229	0.617986	0.558411	RGCC	1
GO:1901184	regulation of ERBB signaling pathway	1/97	82/13145	0.456229	0.617986	0.558411	SH3GL2	1
GO:0006400	tRNA modification	1/97	83/13145	0.460267	0.621952	0.561994	TRMT9B	1
GO:0048259	regulation of receptor-mediated endocytosis	1/97	83/13145	0.460267	0.621952	0.561994	SH3GL2	1
GO:1901989	positive regulation of cell cycle phase transition	1/97	83/13145	0.460267	0.621952	0.561994	RGCC	1
GO:0051606	detection of stimulus	2/97	211/13145	0.463216	0.623359	0.563266	ADGRV1/TRPM3	2
GO:0002495	antigen processing and presentation of peptide antigen via MHC class II	1/97	84/13145	0.464275	0.623359	0.563266	SH3GL2	1
GO:0002504	antigen processing and presentation of peptide or polysaccharide antigen via MHC class II	1/97	84/13145	0.464275	0.623359	0.563266	SH3GL2	1
GO:0006497	protein lipidation	1/97	84/13145	0.464275	0.623359	0.563266	ZDHHC14	1
GO:0006835	dicarboxylic acid transport	1/97	84/13145	0.464275	0.623359	0.563266	SLC1A2	1
GO:0019886	antigen processing and presentation of exogenous peptide antigen via MHC class II	1/97	84/13145	0.464275	0.623359	0.563266	SH3GL2	1
GO:0032368	regulation of lipid transport	1/97	84/13145	0.464275	0.623359	0.563266	MAP2K6	1
GO:0045446	endothelial cell differentiation	1/97	84/13145	0.464275	0.623359	0.563266	PDE4D	1
GO:0006352	DNA-templated transcription, initiation	2/97	212/13145	0.465664	0.624227	0.56405	ESRRG/THRB	2
GO:0051146	striated muscle cell differentiation	2/97	212/13145	0.465664	0.624227	0.56405	DMD/TMOD1	2
GO:1904659	glucose transmembrane transport	1/97	85/13145	0.468253	0.627198	0.566735	SLC1A2	1
GO:0032231	regulation of actin filament bundle assembly	1/97	86/13145	0.472203	0.631482	0.570606	RGCC	1
GO:0045807	positive regulation of endocytosis	1/97	86/13145	0.472203	0.631482	0.570606	NLGN1	1
GO:0045926	negative regulation of growth	2/97	215/13145	0.47297	0.631503	0.570625	TNR/SEMA6D	2
GO:1901988	negative regulation of cell cycle phase transition	2/97	215/13145	0.47297	0.631503	0.570625	RGCC/MYO16	2
GO:0031334	positive regulation of protein-containing complex assembly	2/97	216/13145	0.475393	0.6337	0.57261	CTNNA2/TENM1	2
GO:0000079	regulation of cyclin-dependent protein serine/threonine kinase activity	1/97	87/13145	0.476123	0.6337	0.57261	RGCC	1
GO:0006885	regulation of pH	1/97	87/13145	0.476123	0.6337	0.57261	SLC4A4	1
GO:0042471	ear morphogenesis	1/97	87/13145	0.476123	0.6337	0.57261	FGFR2	1
GO:0007498	mesoderm development	1/97	88/13145	0.480015	0.634627	0.573447	FGFR2	1
GO:0008645	hexose transmembrane transport	1/97	88/13145	0.480015	0.634627	0.573447	SLC1A2	1
GO:0030038	contractile actin filament bundle assembly	1/97	88/13145	0.480015	0.634627	0.573447	RGCC	1
GO:0043149	stress fiber assembly	1/97	88/13145	0.480015	0.634627	0.573447	RGCC	1
GO:0106027	neuron projection organization	1/97	88/13145	0.480015	0.634627	0.573447	NLGN1	1
GO:1903409	reactive oxygen species biosynthetic process	1/97	88/13145	0.480015	0.634627	0.573447	NOS1AP	1
GO:0006486	protein glycosylation	2/97	218/13145	0.480217	0.634627	0.573447	GALNT13/ST3GAL6	2
GO:0043413	macromolecule glycosylation	2/97	218/13145	0.480217	0.634627	0.573447	GALNT13/ST3GAL6	2
GO:0070371	ERK1 and ERK2 cascade	2/97	218/13145	0.480217	0.634627	0.573447	FGFR2/NDRG2	2
GO:0009611	response to wounding	4/97	485/13145	0.483053	0.635964	0.574656	GNA14/SLC1A2/TNR/FGFR2	4
GO:0031346	positive regulation of cell projection organization	3/97	352/13145	0.483515	0.635964	0.574656	NLGN1/TUBB2B/TENM1	3
GO:0001704	formation of primary germ layer	1/97	89/13145	0.483878	0.635964	0.574656	FGFR2	1
GO:0002065	columnar/cuboidal epithelial cell differentiation	1/97	89/13145	0.483878	0.635964	0.574656	FGFR2	1
GO:0010927	cellular component assembly involved in morphogenesis	1/97	89/13145	0.483878	0.635964	0.574656	TMOD1	1
GO:0042476	odontogenesis	1/97	89/13145	0.483878	0.635964	0.574656	FGFR2	1
GO:0071156	regulation of cell cycle arrest	1/97	89/13145	0.483878	0.635964	0.574656	RGCC	1
GO:0001578	microtubule bundle formation	1/97	90/13145	0.487712	0.639006	0.577404	NCKAP5	1
GO:0007368	determination of left/right symmetry	1/97	90/13145	0.487712	0.639006	0.577404	PCSK6	1
GO:0008543	fibroblast growth factor receptor signaling pathway	1/97	90/13145	0.487712	0.639006	0.577404	FGFR2	1
GO:0015749	monosaccharide transmembrane transport	1/97	90/13145	0.487712	0.639006	0.577404	SLC1A2	1
GO:0007204	positive regulation of cytosolic calcium ion concentration	2/97	222/13145	0.489786	0.640995	0.579202	PDE4D/DMD	2
GO:0022411	cellular component disassembly	4/97	490/13145	0.491082	0.640995	0.579202	PLEKHH2/NCKAP5/SH3GL2/TMOD1	4
GO:0055065	metal ion homeostasis	4/97	490/13145	0.491082	0.640995	0.579202	PDE4D/GRIA1/DMD/GRM5	4
GO:0034754	cellular hormone metabolic process	1/97	91/13145	0.491519	0.640995	0.579202	ALDH1A1	1
GO:0048814	regulation of dendrite morphogenesis	1/97	91/13145	0.491519	0.640995	0.579202	NLGN1	1
GO:1904029	regulation of cyclin-dependent protein kinase activity	1/97	91/13145	0.491519	0.640995	0.579202	RGCC	1
GO:0051604	protein maturation	2/97	223/13145	0.492162	0.641336	0.57951	LDLRAD3/PCSK6	2
GO:0008544	epidermis development	2/97	224/13145	0.49453	0.643923	0.581847	FGFR2/PCSK6	2
GO:0034219	carbohydrate transmembrane transport	1/97	92/13145	0.495297	0.643924	0.581848	SLC1A2	1
GO:0097237	cellular response to toxic substance	1/97	92/13145	0.495297	0.643924	0.581848	ABTB2	1
GO:0045936	negative regulation of phosphate metabolic process	4/97	493/13145	0.495876	0.644179	0.582078	PDE4D/DMD/SH3GL2/NDRG2	4
GO:0043406	positive regulation of MAP kinase activity	2/97	225/13145	0.496892	0.645	0.58282	TENM1/MAP2K6	2
GO:0010563	negative regulation of phosphorus metabolic process	4/97	494/13145	0.49747	0.645068	0.582882	PDE4D/DMD/SH3GL2/NDRG2	4
GO:0003279	cardiac septum development	1/97	93/13145	0.499047	0.645068	0.582882	FGFR2	1
GO:0006614	SRP-dependent cotranslational protein targeting to membrane	1/97	93/13145	0.499047	0.645068	0.582882	SNAP25-AS1	1
GO:0030004	cellular monovalent inorganic cation homeostasis	1/97	93/13145	0.499047	0.645068	0.582882	SLC4A4	1
GO:0044773	mitotic DNA damage checkpoint	1/97	93/13145	0.499047	0.645068	0.582882	RGCC	1
GO:0001822	kidney development	2/97	226/13145	0.499246	0.645068	0.582882	FGFR2/GREB1L	2
GO:0070085	glycosylation	2/97	227/13145	0.501594	0.647603	0.585173	GALNT13/ST3GAL6	2
GO:0030216	keratinocyte differentiation	1/97	94/13145	0.50277	0.648624	0.586095	PCSK6	1
GO:0032496	response to lipopolysaccharide	2/97	229/13145	0.506269	0.650894	0.588146	PDE4D/FGFR2	2
GO:0090287	regulation of cellular response to growth factor stimulus	2/97	229/13145	0.506269	0.650894	0.588146	TMEM108/PCSK6	2
GO:0003206	cardiac chamber morphogenesis	1/97	95/13145	0.506466	0.650894	0.588146	FGFR2	1
GO:0030330	DNA damage response, signal transduction by p53 class mediator	1/97	95/13145	0.506466	0.650894	0.588146	RGCC	1
GO:0051928	positive regulation of calcium ion transport	1/97	95/13145	0.506466	0.650894	0.588146	FGF14	1
GO:0019395	fatty acid oxidation	1/97	96/13145	0.510134	0.653296	0.590317	SLC25A17	1
GO:0043200	response to amino acid	1/97	96/13145	0.510134	0.653296	0.590317	SLC1A2	1
GO:0021700	developmental maturation	2/97	231/13145	0.510915	0.653296	0.590317	NRXN1/XYLT1	2
GO:0045765	regulation of angiogenesis	2/97	231/13145	0.510915	0.653296	0.590317	STARD13/RGCC	2
GO:0000082	G1/S transition of mitotic cell cycle	2/97	232/13145	0.513228	0.653296	0.590317	RGCC/MYO16	2
GO:0006613	cotranslational protein targeting to membrane	1/97	97/13145	0.513776	0.653296	0.590317	SNAP25-AS1	1
GO:0006664	glycolipid metabolic process	1/97	97/13145	0.513776	0.653296	0.590317	ST3GAL6	1
GO:0006720	isoprenoid metabolic process	1/97	97/13145	0.513776	0.653296	0.590317	ALDH1A1	1
GO:0009855	determination of bilateral symmetry	1/97	97/13145	0.513776	0.653296	0.590317	PCSK6	1
GO:0034404	nucleobase-containing small molecule biosynthetic process	1/97	97/13145	0.513776	0.653296	0.590317	PDE4D	1
GO:0034446	substrate adhesion-dependent cell spreading	1/97	97/13145	0.513776	0.653296	0.590317	PREX1	1
GO:0045471	response to ethanol	1/97	97/13145	0.513776	0.653296	0.590317	FGFR2	1
GO:0046928	regulation of neurotransmitter secretion	1/97	97/13145	0.513776	0.653296	0.590317	NLGN1	1
GO:0048565	digestive tract development	1/97	97/13145	0.513776	0.653296	0.590317	FGFR2	1
GO:0001936	regulation of endothelial cell proliferation	1/97	98/13145	0.517391	0.655413	0.59223	RGCC	1
GO:0009799	specification of symmetry	1/97	98/13145	0.517391	0.655413	0.59223	PCSK6	1
GO:0010811	positive regulation of cell-substrate adhesion	1/97	98/13145	0.517391	0.655413	0.59223	PREX1	1
GO:1900542	regulation of purine nucleotide metabolic process	1/97	98/13145	0.517391	0.655413	0.59223	SLC4A4	1
GO:1903509	liposaccharide metabolic process	1/97	98/13145	0.517391	0.655413	0.59223	ST3GAL6	1
GO:0002040	sprouting angiogenesis	1/97	99/13145	0.520979	0.65847	0.594992	STARD13	1
GO:0045995	regulation of embryonic development	1/97	99/13145	0.520979	0.65847	0.594992	LAMA2	1
GO:0051225	spindle assembly	1/97	99/13145	0.520979	0.65847	0.594992	TOGARAM2	1
GO:0006140	regulation of nucleotide metabolic process	1/97	100/13145	0.52454	0.659008	0.595478	SLC4A4	1
GO:0007009	plasma membrane organization	1/97	100/13145	0.52454	0.659008	0.595478	SH3GL2	1
GO:0034440	lipid oxidation	1/97	100/13145	0.52454	0.659008	0.595478	SLC25A17	1
GO:0044774	mitotic DNA integrity checkpoint	1/97	100/13145	0.52454	0.659008	0.595478	RGCC	1
GO:0045667	regulation of osteoblast differentiation	1/97	100/13145	0.52454	0.659008	0.595478	FGFR2	1
GO:0060996	dendritic spine development	1/97	100/13145	0.52454	0.659008	0.595478	NLGN1	1
GO:0072089	stem cell proliferation	1/97	100/13145	0.52454	0.659008	0.595478	FGFR2	1
GO:2000278	regulation of DNA biosynthetic process	1/97	100/13145	0.52454	0.659008	0.595478	RGCC	1
GO:0006096	glycolytic process	1/97	101/13145	0.528076	0.662459	0.598596	SLC4A4	1
GO:0022612	gland morphogenesis	1/97	101/13145	0.528076	0.662459	0.598596	FGFR2	1
GO:0002237	response to molecule of bacterial origin	2/97	240/13145	0.531473	0.663889	0.599888	PDE4D/FGFR2	2
GO:0030258	lipid modification	2/97	240/13145	0.531473	0.663889	0.599888	LCAT/SLC25A17	2
GO:0006757	ATP generation from ADP	1/97	102/13145	0.531585	0.663889	0.599888	SLC4A4	1
GO:0006900	vesicle budding from membrane	1/97	102/13145	0.531585	0.663889	0.599888	GRIA1	1
GO:0021987	cerebral cortex development	1/97	102/13145	0.531585	0.663889	0.599888	EMX2	1
GO:0051384	response to glucocorticoid	1/97	102/13145	0.531585	0.663889	0.599888	S100B	1
GO:0001501	skeletal system development	3/97	380/13145	0.535029	0.667248	0.602924	KIAA1217/FGFR2/XYLT1	3
GO:0009062	fatty acid catabolic process	1/97	103/13145	0.535069	0.667248	0.602924	SLC25A17	1
GO:0140014	mitotic nuclear division	2/97	242/13145	0.535963	0.667868	0.603484	TOGARAM2/RGCC	2
GO:0021782	glial cell development	1/97	104/13145	0.538527	0.668584	0.604131	ADAM22	1
GO:0042752	regulation of circadian rhythm	1/97	104/13145	0.538527	0.668584	0.604131	NLGN1	1
GO:0048593	camera-type eye morphogenesis	1/97	104/13145	0.538527	0.668584	0.604131	THRB	1
GO:0050728	negative regulation of inflammatory response	1/97	104/13145	0.538527	0.668584	0.604131	CALCRL	1
GO:0050921	positive regulation of chemotaxis	1/97	104/13145	0.538527	0.668584	0.604131	TUBB2B	1
GO:0045047	protein targeting to ER	1/97	105/13145	0.541959	0.671358	0.606638	SNAP25-AS1	1
GO:0055123	digestive system development	1/97	105/13145	0.541959	0.671358	0.606638	FGFR2	1
GO:1903578	regulation of ATP metabolic process	1/97	105/13145	0.541959	0.671358	0.606638	SLC4A4	1
GO:0044843	cell cycle G1/S phase transition	2/97	246/13145	0.544854	0.674089	0.609105	RGCC/MYO16	2
GO:0007052	mitotic spindle organization	1/97	106/13145	0.545366	0.674089	0.609105	TOGARAM2	1
GO:0007173	epidermal growth factor receptor signaling pathway	1/97	106/13145	0.545366	0.674089	0.609105	SH3GL2	1
GO:0001101	response to acid chemical	1/97	109/13145	0.555438	0.683522	0.617629	SLC1A2	1
GO:0018210	peptidyl-threonine modification	1/97	109/13145	0.555438	0.683522	0.617629	GALNT13	1
GO:0044344	cellular response to fibroblast growth factor stimulus	1/97	109/13145	0.555438	0.683522	0.617629	FGFR2	1
GO:0051588	regulation of neurotransmitter transport	1/97	109/13145	0.555438	0.683522	0.617629	NLGN1	1
GO:0062013	positive regulation of small molecule metabolic process	1/97	109/13145	0.555438	0.683522	0.617629	SLC4A4	1
GO:0072599	establishment of protein localization to endoplasmic reticulum	1/97	109/13145	0.555438	0.683522	0.617629	SNAP25-AS1	1
GO:0001935	endothelial cell proliferation	1/97	110/13145	0.558746	0.686588	0.620399	RGCC	1
GO:0046031	ADP metabolic process	1/97	110/13145	0.558746	0.686588	0.620399	SLC4A4	1
GO:0016079	synaptic vesicle exocytosis	1/97	111/13145	0.56203	0.690118	0.623589	NLGN1	1
GO:0072006	nephron development	1/97	112/13145	0.565289	0.693614	0.626748	GREB1L	1
GO:0030879	mammary gland development	1/97	113/13145	0.568524	0.697075	0.629875	FGFR2	1
GO:0007043	cell-cell junction assembly	1/97	114/13145	0.571736	0.698465	0.631131	PATJ	1
GO:0035107	appendage morphogenesis	1/97	114/13145	0.571736	0.698465	0.631131	FGFR2	1
GO:0035108	limb morphogenesis	1/97	114/13145	0.571736	0.698465	0.631131	FGFR2	1
GO:0072175	epithelial tube formation	1/97	114/13145	0.571736	0.698465	0.631131	FGFR2	1
GO:1905952	regulation of lipid localization	1/97	114/13145	0.571736	0.698465	0.631131	MAP2K6	1
GO:0001890	placenta development	1/97	115/13145	0.574924	0.700472	0.632945	FGFR2	1
GO:0031960	response to corticosteroid	1/97	115/13145	0.574924	0.700472	0.632945	S100B	1
GO:0071774	response to fibroblast growth factor	1/97	115/13145	0.574924	0.700472	0.632945	FGFR2	1
GO:1901342	regulation of vasculature development	2/97	260/13145	0.575046	0.700472	0.632945	STARD13/RGCC	2
GO:0043010	camera-type eye development	2/97	261/13145	0.577147	0.701636	0.633997	THRB/TMOD1	2
GO:0006165	nucleoside diphosphate phosphorylation	1/97	116/13145	0.578088	0.701636	0.633997	SLC4A4	1
GO:0042770	signal transduction in response to DNA damage	1/97	116/13145	0.578088	0.701636	0.633997	RGCC	1
GO:0051224	negative regulation of protein transport	1/97	116/13145	0.578088	0.701636	0.633997	RGCC	1
GO:0055088	lipid homeostasis	1/97	116/13145	0.578088	0.701636	0.633997	LCAT	1
GO:0051235	maintenance of location	2/97	262/13145	0.57924	0.702527	0.634802	PDE4D/DMD	2
GO:0006605	protein targeting	3/97	406/13145	0.580229	0.703219	0.635427	NLGN1/ZDHHC14/SNAP25-AS1	3
GO:0007519	skeletal muscle tissue development	1/97	117/13145	0.581229	0.703417	0.635606	S100B	1
GO:0030509	BMP signaling pathway	1/97	117/13145	0.581229	0.703417	0.635606	PCSK6	1
GO:0046939	nucleotide phosphorylation	1/97	118/13145	0.584347	0.706174	0.638097	SLC4A4	1
GO:1903531	negative regulation of secretion by cell	1/97	118/13145	0.584347	0.706174	0.638097	RGCC	1
GO:0010976	positive regulation of neuron projection development	2/97	265/13145	0.585475	0.707028	0.638869	NLGN1/TUBB2B	2
GO:0008643	carbohydrate transport	1/97	119/13145	0.587442	0.708895	0.640556	SLC1A2	1
GO:0008033	tRNA processing	1/97	120/13145	0.590515	0.711071	0.642522	TRMT9B	1
GO:0043401	steroid hormone mediated signaling pathway	1/97	120/13145	0.590515	0.711071	0.642522	ESRRG	1
GO:1904950	negative regulation of establishment of protein localization	1/97	120/13145	0.590515	0.711071	0.642522	RGCC	1
GO:0031333	negative regulation of protein-containing complex assembly	1/97	121/13145	0.593564	0.713354	0.644585	TMOD1	1
GO:0050714	positive regulation of protein secretion	1/97	121/13145	0.593564	0.713354	0.644585	RGCC	1
GO:0048545	response to steroid hormone	2/97	269/13145	0.593684	0.713354	0.644585	ESRRG/S100B	2
GO:0008203	cholesterol metabolic process	1/97	122/13145	0.596591	0.714128	0.645285	LCAT	1
GO:0009135	purine nucleoside diphosphate metabolic process	1/97	122/13145	0.596591	0.714128	0.645285	SLC4A4	1
GO:0009179	purine ribonucleoside diphosphate metabolic process	1/97	122/13145	0.596591	0.714128	0.645285	SLC4A4	1
GO:0060041	retina development in camera-type eye	1/97	122/13145	0.596591	0.714128	0.645285	THRB	1
GO:0072329	monocarboxylic acid catabolic process	1/97	122/13145	0.596591	0.714128	0.645285	SLC25A17	1
GO:0043410	positive regulation of MAPK cascade	3/97	416/13145	0.596877	0.714128	0.645285	TENM1/FGFR2/MAP2K6	3
GO:0060538	skeletal muscle organ development	1/97	124/13145	0.602578	0.719881	0.650482	S100B	1
GO:0007224	smoothened signaling pathway	1/97	125/13145	0.605539	0.719881	0.650482	FGFR2	1
GO:0009185	ribonucleoside diphosphate metabolic process	1/97	125/13145	0.605539	0.719881	0.650482	SLC4A4	1
GO:0014065	phosphatidylinositol 3-kinase signaling	1/97	125/13145	0.605539	0.719881	0.650482	MYO16	1
GO:0016331	morphogenesis of embryonic epithelium	1/97	125/13145	0.605539	0.719881	0.650482	FGFR2	1
GO:0046434	organophosphate catabolic process	1/97	125/13145	0.605539	0.719881	0.650482	PDE4D	1
GO:0048592	eye morphogenesis	1/97	125/13145	0.605539	0.719881	0.650482	THRB	1
GO:0071772	response to BMP	1/97	125/13145	0.605539	0.719881	0.650482	PCSK6	1
GO:0071773	cellular response to BMP stimulus	1/97	125/13145	0.605539	0.719881	0.650482	PCSK6	1
GO:0006414	translational elongation	1/97	126/13145	0.608478	0.721843	0.652255	GRM5	1
GO:0046661	male sex differentiation	1/97	126/13145	0.608478	0.721843	0.652255	GREB1L	1
GO:0098739	import across plasma membrane	1/97	126/13145	0.608478	0.721843	0.652255	SLC1A2	1
GO:0007030	Golgi organization	1/97	127/13145	0.611395	0.723262	0.653537	USP6NL	1
GO:0008217	regulation of blood pressure	1/97	127/13145	0.611395	0.723262	0.653537	PDE4D	1
GO:0038127	ERBB signaling pathway	1/97	127/13145	0.611395	0.723262	0.653537	SH3GL2	1
GO:0055067	monovalent inorganic cation homeostasis	1/97	127/13145	0.611395	0.723262	0.653537	SLC4A4	1
GO:0045930	negative regulation of mitotic cell cycle	2/97	279/13145	0.613681	0.724647	0.654789	RGCC/MYO16	2
GO:0030168	platelet activation	1/97	128/13145	0.61429	0.724647	0.654789	GNA14	1
GO:0035148	tube formation	1/97	128/13145	0.61429	0.724647	0.654789	FGFR2	1
GO:0051302	regulation of cell division	1/97	128/13145	0.61429	0.724647	0.654789	FGFR2	1
GO:0032147	activation of protein kinase activity	2/97	280/13145	0.615639	0.725729	0.655767	RGCC/MAP2K6	2
GO:0051222	positive regulation of protein transport	2/97	281/13145	0.61759	0.727518	0.657384	TENM1/RGCC	2
GO:0000187	activation of MAPK activity	1/97	130/13145	0.620018	0.728337	0.658123	MAP2K6	1
GO:0030010	establishment of cell polarity	1/97	130/13145	0.620018	0.728337	0.658123	UST	1
GO:0051897	positive regulation of protein kinase B signaling	1/97	130/13145	0.620018	0.728337	0.658123	FGFR2	1
GO:1902652	secondary alcohol metabolic process	1/97	130/13145	0.620018	0.728337	0.658123	LCAT	1
GO:0051048	negative regulation of secretion	1/97	131/13145	0.62285	0.731152	0.660668	RGCC	1
GO:0045931	positive regulation of mitotic cell cycle	1/97	132/13145	0.625661	0.732917	0.662262	RGCC	1
GO:0070374	positive regulation of ERK1 and ERK2 cascade	1/97	132/13145	0.625661	0.732917	0.662262	FGFR2	1
GO:1902850	microtubule cytoskeleton organization involved in mitosis	1/97	132/13145	0.625661	0.732917	0.662262	TOGARAM2	1
GO:0010948	negative regulation of cell cycle process	2/97	286/13145	0.627232	0.732946	0.662288	RGCC/MYO16	2
GO:0002009	morphogenesis of an epithelium	3/97	435/13145	0.627328	0.732946	0.662288	FGFR2/STARD13/GREB1L	3
GO:0002793	positive regulation of peptide secretion	1/97	133/13145	0.628451	0.732946	0.662288	RGCC	1
GO:0007369	gastrulation	1/97	133/13145	0.628451	0.732946	0.662288	FGFR2	1
GO:0090263	positive regulation of canonical Wnt signaling pathway	1/97	133/13145	0.628451	0.732946	0.662288	FGFR2	1
GO:0090501	RNA phosphodiester bond hydrolysis	1/97	133/13145	0.628451	0.732946	0.662288	SND1	1
GO:0006091	generation of precursor metabolites and energy	3/97	437/13145	0.630442	0.732946	0.662288	ME1/SLC4A4/ALDH1A1	3
GO:0014706	striated muscle tissue development	2/97	288/13145	0.631037	0.732946	0.662288	FGFR2/S100B	2
GO:0006959	humoral immune response	1/97	134/13145	0.631221	0.732946	0.662288	RGCC	1
GO:0007088	regulation of mitotic nuclear division	1/97	134/13145	0.631221	0.732946	0.662288	RGCC	1
GO:0016125	sterol metabolic process	1/97	134/13145	0.631221	0.732946	0.662288	LCAT	1
GO:1903034	regulation of response to wounding	1/97	134/13145	0.631221	0.732946	0.662288	TNR	1
GO:0071396	cellular response to lipid	3/97	438/13145	0.631993	0.732946	0.662288	ESRRG/PDE4D/FGFR2	3
GO:0000077	DNA damage checkpoint	1/97	135/13145	0.63397	0.732946	0.662288	RGCC	1
GO:0048736	appendage development	1/97	135/13145	0.63397	0.732946	0.662288	FGFR2	1
GO:0051017	actin filament bundle assembly	1/97	135/13145	0.63397	0.732946	0.662288	RGCC	1
GO:0060173	limb development	1/97	135/13145	0.63397	0.732946	0.662288	FGFR2	1
GO:0070972	protein localization to endoplasmic reticulum	1/97	135/13145	0.63397	0.732946	0.662288	SNAP25-AS1	1
GO:0071222	cellular response to lipopolysaccharide	1/97	135/13145	0.63397	0.732946	0.662288	PDE4D	1
GO:0043405	regulation of MAP kinase activity	2/97	291/13145	0.636688	0.735582	0.66467	TENM1/MAP2K6	2
GO:0008360	regulation of cell shape	1/97	137/13145	0.639408	0.736002	0.665049	S100B	1
GO:0009132	nucleoside diphosphate metabolic process	1/97	137/13145	0.639408	0.736002	0.665049	SLC4A4	1
GO:0035265	organ growth	1/97	137/13145	0.639408	0.736002	0.665049	FGFR2	1
GO:0050731	positive regulation of peptidyl-tyrosine phosphorylation	1/97	137/13145	0.639408	0.736002	0.665049	GRM5	1
GO:0061572	actin filament bundle organization	1/97	137/13145	0.639408	0.736002	0.665049	RGCC	1
GO:0071900	regulation of protein serine/threonine kinase activity	3/97	443/13145	0.639678	0.736002	0.665049	TENM1/RGCC/MAP2K6	3
GO:0050679	positive regulation of epithelial cell proliferation	1/97	138/13145	0.642097	0.737976	0.666833	FGFR2	1
GO:0010038	response to metal ion	2/97	294/13145	0.642272	0.737976	0.666833	ADGRV1/NLGN1	2
GO:0003018	vascular process in circulatory system	1/97	139/13145	0.644766	0.739831	0.668509	SH3GL2	1
GO:0043467	regulation of generation of precursor metabolites and energy	1/97	139/13145	0.644766	0.739831	0.668509	SLC4A4	1
GO:0009913	epidermal cell differentiation	1/97	140/13145	0.647416	0.74178	0.670271	PCSK6	1
GO:0071219	cellular response to molecule of bacterial origin	1/97	140/13145	0.647416	0.74178	0.670271	PDE4D	1
GO:1904951	positive regulation of establishment of protein localization	2/97	297/13145	0.647789	0.74178	0.670271	TENM1/RGCC	2
GO:0040017	positive regulation of locomotion	3/97	451/13145	0.651744	0.745801	0.673904	TUBB2B/SEMA6D/PREX1	3
GO:0048639	positive regulation of developmental growth	1/97	142/13145	0.652656	0.746336	0.674388	FGFR2	1
GO:0060537	muscle tissue development	2/97	301/13145	0.655042	0.747773	0.675686	FGFR2/S100B	2
GO:0031570	DNA integrity checkpoint	1/97	143/13145	0.655247	0.747773	0.675686	RGCC	1
GO:1903305	regulation of regulated secretory pathway	1/97	143/13145	0.655247	0.747773	0.675686	NLGN1	1
GO:0043409	negative regulation of MAPK cascade	1/97	145/13145	0.660372	0.752126	0.67962	NDRG2	1
GO:0070997	neuron death	2/97	304/13145	0.660404	0.752126	0.67962	THRB/GRID2	2
GO:0090150	establishment of protein localization to membrane	2/97	304/13145	0.660404	0.752126	0.67962	ZDHHC14/SNAP25-AS1	2
GO:0007264	small GTPase mediated signal transduction	3/97	458/13145	0.662068	0.752493	0.67995	ARHGEF28/STARD13/PREX1	3
GO:0007507	heart development	3/97	458/13145	0.662068	0.752493	0.67995	CALCRL/FGFR2/GREB1L	3
GO:0009117	nucleotide metabolic process	3/97	458/13145	0.662068	0.752493	0.67995	ME1/SLC4A4/PDE4D	3
GO:0022900	electron transport chain	1/97	147/13145	0.665421	0.755793	0.682933	ME1	1
GO:0002685	regulation of leukocyte migration	1/97	148/13145	0.667918	0.757605	0.68457	LRCH1	1
GO:0010970	transport along microtubule	1/97	148/13145	0.667918	0.757605	0.68457	TMEM108	1
GO:0006066	alcohol metabolic process	2/97	309/13145	0.669194	0.758029	0.684953	ALDH1A1/LCAT	2
GO:0007265	Ras protein signal transduction	2/97	309/13145	0.669194	0.758029	0.684953	ARHGEF28/STARD13	2
GO:0006575	cellular modified amino acid metabolic process	1/97	149/13145	0.670397	0.758251	0.685154	CKB	1
GO:0009451	RNA modification	1/97	149/13145	0.670397	0.758251	0.685154	TRMT9B	1
GO:0006753	nucleoside phosphate metabolic process	3/97	464/13145	0.670743	0.758251	0.685154	ME1/SLC4A4/PDE4D	3
GO:0002478	antigen processing and presentation of exogenous peptide antigen	1/97	150/13145	0.672857	0.759619	0.68639	SH3GL2	1
GO:0007093	mitotic cell cycle checkpoint	1/97	150/13145	0.672857	0.759619	0.68639	RGCC	1
GO:0007601	visual perception	1/97	151/13145	0.675299	0.761353	0.687957	ADGRV1	1
GO:0051783	regulation of nuclear division	1/97	151/13145	0.675299	0.761353	0.687957	RGCC	1
GO:0045787	positive regulation of cell cycle	2/97	314/13145	0.677802	0.763205	0.68963	FGFR2/RGCC	2
GO:0071407	cellular response to organic cyclic compound	3/97	469/13145	0.677849	0.763205	0.68963	GNA14/ESRRG/PDE4D	3
GO:0006399	tRNA metabolic process	1/97	153/13145	0.680129	0.764747	0.691023	TRMT9B	1
GO:0019884	antigen processing and presentation of exogenous antigen	1/97	153/13145	0.680129	0.764747	0.691023	SH3GL2	1
GO:0031099	regeneration	1/97	154/13145	0.682517	0.766407	0.692523	TNR	1
GO:0050953	sensory perception of light stimulus	1/97	154/13145	0.682517	0.766407	0.692523	ADGRV1	1
GO:0031047	gene silencing by RNA	1/97	156/13145	0.68724	0.771096	0.696761	SND1	1
GO:0010720	positive regulation of cell development	3/97	476/13145	0.687611	0.771096	0.696761	NLGN1/TUBB2B/PREX1	3
GO:0043123	positive regulation of I-kappaB kinase/NF-kappaB signaling	1/97	159/13145	0.694196	0.777412	0.702468	S100B	1
GO:0048705	skeletal system morphogenesis	1/97	159/13145	0.694196	0.777412	0.702468	FGFR2	1
GO:0001819	positive regulation of cytokine production	2/97	325/13145	0.696106	0.777412	0.702468	PDE4D/RGCC	2
GO:0022407	regulation of cell-cell adhesion	2/97	325/13145	0.696106	0.777412	0.702468	TNR/RGCC	2
GO:0048002	antigen processing and presentation of peptide antigen	1/97	160/13145	0.69648	0.777412	0.702468	SH3GL2	1
GO:0048015	phosphatidylinositol-mediated signaling	1/97	160/13145	0.69648	0.777412	0.702468	MYO16	1
GO:0090316	positive regulation of intracellular protein transport	1/97	160/13145	0.69648	0.777412	0.702468	TENM1	1
GO:0002221	pattern recognition receptor signaling pathway	1/97	162/13145	0.700998	0.7809	0.705619	MAP2K6	1
GO:0030177	positive regulation of Wnt signaling pathway	1/97	162/13145	0.700998	0.7809	0.705619	FGFR2	1
GO:0071216	cellular response to biotic stimulus	1/97	162/13145	0.700998	0.7809	0.705619	PDE4D	1
GO:0031348	negative regulation of defense response	1/97	163/13145	0.703232	0.782869	0.707399	CALCRL	1
GO:0007051	spindle organization	1/97	164/13145	0.705449	0.784299	0.708691	TOGARAM2	1
GO:0048017	inositol lipid-mediated signaling	1/97	164/13145	0.705449	0.784299	0.708691	MYO16	1
GO:0010951	negative regulation of endopeptidase activity	1/97	166/13145	0.709835	0.788653	0.712625	SPOCK3	1
GO:1903530	regulation of secretion by cell	3/97	494/13145	0.711708	0.790018	0.713859	NLGN1/RGCC/MAP2K6	3
GO:0048738	cardiac muscle tissue development	1/97	167/13145	0.712004	0.790018	0.713859	FGFR2	1
GO:0045666	positive regulation of neuron differentiation	2/97	337/13145	0.715099	0.792407	0.716017	NLGN1/TUBB2B	2
GO:0048608	reproductive structure development	2/97	337/13145	0.715099	0.792407	0.716017	FGFR2/GREB1L	2
GO:1901136	carbohydrate derivative catabolic process	1/97	169/13145	0.716293	0.793207	0.71674	PDE4D	1
GO:0051346	negative regulation of hydrolase activity	2/97	340/13145	0.719691	0.79579	0.719074	SPOCK3/LRCH1	2
GO:0045216	cell-cell junction organization	1/97	171/13145	0.720519	0.79579	0.719074	PATJ	1
GO:0050852	T cell receptor signaling pathway	1/97	171/13145	0.720519	0.79579	0.719074	PDE4D	1
GO:0071383	cellular response to steroid hormone stimulus	1/97	171/13145	0.720519	0.79579	0.719074	ESRRG	1
GO:0061458	reproductive system development	2/97	341/13145	0.721208	0.796027	0.719288	FGFR2/GREB1L	2
GO:0045165	cell fate commitment	1/97	172/13145	0.722608	0.796527	0.71974	FGFR2	1
GO:1905475	regulation of protein localization to membrane	1/97	172/13145	0.722608	0.796527	0.71974	SHISA6	1
GO:0010466	negative regulation of peptidase activity	1/97	173/13145	0.724682	0.79829	0.721333	SPOCK3	1
GO:0071897	DNA biosynthetic process	1/97	174/13145	0.726741	0.79951	0.722435	RGCC	1
GO:0099111	microtubule-based transport	1/97	174/13145	0.726741	0.79951	0.722435	TMEM108	1
GO:0009150	purine ribonucleotide metabolic process	2/97	347/13145	0.730166	0.802753	0.725366	SLC4A4/PDE4D	2
GO:0010810	regulation of cell-substrate adhesion	1/97	177/13145	0.732826	0.804625	0.727057	PREX1	1
GO:0070507	regulation of microtubule cytoskeleton organization	1/97	177/13145	0.732826	0.804625	0.727057	TOGARAM2	1
GO:0006888	endoplasmic reticulum to Golgi vesicle-mediated transport	1/97	178/13145	0.734825	0.806293	0.728564	GRIA1	1
GO:0006643	membrane lipid metabolic process	1/97	179/13145	0.736808	0.807415	0.729578	ST3GAL6	1
GO:0051054	positive regulation of DNA metabolic process	1/97	179/13145	0.736808	0.807415	0.729578	RGCC	1
GO:0006109	regulation of carbohydrate metabolic process	1/97	180/13145	0.738777	0.808519	0.730575	SLC4A4	1
GO:0043523	regulation of neuron apoptotic process	1/97	180/13145	0.738777	0.808519	0.730575	GRID2	1
GO:0030217	T cell differentiation	1/97	181/13145	0.740732	0.81013	0.732031	PREX1	1
GO:0030705	cytoskeleton-dependent intracellular transport	1/97	183/13145	0.744597	0.812771	0.734418	TMEM108	1
GO:0051896	regulation of protein kinase B signaling	1/97	183/13145	0.744597	0.812771	0.734418	FGFR2	1
GO:0097305	response to alcohol	1/97	183/13145	0.744597	0.812771	0.734418	FGFR2	1
GO:0071695	anatomical structure maturation	1/97	184/13145	0.746508	0.814329	0.735825	XYLT1	1
GO:0000280	nuclear division	2/97	359/13145	0.747362	0.814731	0.736189	TOGARAM2/RGCC	2
GO:0019882	antigen processing and presentation	1/97	185/13145	0.748406	0.81534	0.736739	SH3GL2	1
GO:0001558	regulation of cell growth	2/97	361/13145	0.750136	0.816696	0.737964	TNR/SEMA6D	2
GO:0002253	activation of immune response	2/97	362/13145	0.751513	0.817137	0.738363	PDE4D/RGCC	2
GO:0009259	ribonucleotide metabolic process	2/97	362/13145	0.751513	0.817137	0.738363	SLC4A4/PDE4D	2
GO:0003007	heart morphogenesis	1/97	187/13145	0.752158	0.817309	0.738518	FGFR2	1
GO:0050730	regulation of peptidyl-tyrosine phosphorylation	1/97	191/13145	0.759497	0.824751	0.745243	GRM5	1
GO:0017157	regulation of exocytosis	1/97	192/13145	0.761298	0.826173	0.746527	NLGN1	1
GO:0009636	response to toxic substance	1/97	193/13145	0.763085	0.827045	0.747315	ABTB2	1
GO:0044242	cellular lipid catabolic process	1/97	193/13145	0.763085	0.827045	0.747315	SLC25A17	1
GO:0000075	cell cycle checkpoint	1/97	194/13145	0.764859	0.827448	0.74768	RGCC	1
GO:0072330	monocarboxylic acid biosynthetic process	1/97	194/13145	0.764859	0.827448	0.74768	UST	1
GO:0019693	ribose phosphate metabolic process	2/97	372/13145	0.764935	0.827448	0.74768	SLC4A4/PDE4D	2
GO:0032388	positive regulation of intracellular transport	1/97	195/13145	0.766621	0.828206	0.748365	TENM1	1
GO:0090092	regulation of transmembrane receptor protein serine/threonine kinase signaling pathway	1/97	195/13145	0.766621	0.828206	0.748365	PCSK6	1
GO:1901990	regulation of mitotic cell cycle phase transition	2/97	375/13145	0.768838	0.830069	0.750048	RGCC/MYO16	2
GO:0006163	purine nucleotide metabolic process	2/97	376/13145	0.770127	0.830926	0.750823	SLC4A4/PDE4D	2
GO:0071560	cellular response to transforming growth factor beta stimulus	1/97	198/13145	0.771826	0.832226	0.751997	FGFR2	1
GO:0010817	regulation of hormone levels	2/97	379/13145	0.773956	0.833987	0.753589	ALDH1A1/PCSK6	2
GO:0015850	organic hydroxy compound transport	1/97	200/13145	0.775232	0.834828	0.754348	LCAT	1
GO:0007163	establishment or maintenance of cell polarity	1/97	202/13145	0.778588	0.836477	0.755839	UST	1
GO:0009266	response to temperature stimulus	1/97	202/13145	0.778588	0.836477	0.755839	TRPM3	1
GO:0043491	protein kinase B signaling	1/97	202/13145	0.778588	0.836477	0.755839	FGFR2	1
GO:0051656	establishment of organelle localization	2/97	384/13145	0.780216	0.836477	0.755839	NLGN1/GRIA1	2
GO:0016458	gene silencing	1/97	203/13145	0.780248	0.836477	0.755839	SND1	1
GO:0046474	glycerophospholipid biosynthetic process	1/97	203/13145	0.780248	0.836477	0.755839	LCAT	1
GO:0071559	response to transforming growth factor beta	1/97	203/13145	0.780248	0.836477	0.755839	FGFR2	1
GO:0044282	small molecule catabolic process	2/97	387/13145	0.7839	0.839857	0.758893	ALDH1A1/SLC25A17	2
GO:0048562	embryonic organ morphogenesis	1/97	206/13145	0.785152	0.840663	0.759621	FGFR2	1
GO:0031668	cellular response to extracellular stimulus	1/97	207/13145	0.786763	0.841851	0.760695	SLC1A2	1
GO:0042060	wound healing	2/97	392/13145	0.78992	0.844692	0.763262	GNA14/FGFR2	2
GO:0043122	regulation of I-kappaB kinase/NF-kappaB signaling	1/97	210/13145	0.791524	0.845868	0.764325	S100B	1
GO:0007548	sex differentiation	1/97	211/13145	0.793087	0.846463	0.764862	GREB1L	1
GO:0045927	positive regulation of growth	1/97	211/13145	0.793087	0.846463	0.764862	FGFR2	1
GO:0072521	purine-containing compound metabolic process	2/97	396/13145	0.794631	0.847044	0.765386	SLC4A4/PDE4D	2
GO:0046777	protein autophosphorylation	1/97	212/13145	0.794639	0.847044	0.765386	FGFR2	1
GO:0019318	hexose metabolic process	1/97	213/13145	0.796179	0.84761	0.765899	ALDH1A1	1
GO:0043543	protein acylation	1/97	213/13145	0.796179	0.84761	0.765899	ZDHHC14	1
GO:1901987	regulation of cell cycle phase transition	2/97	398/13145	0.796952	0.847896	0.766157	RGCC/MYO16	2
GO:0050851	antigen receptor-mediated signaling pathway	1/97	215/13145	0.799225	0.849777	0.767856	PDE4D	1
GO:0048285	organelle fission	2/97	401/13145	0.80039	0.850303	0.768332	TOGARAM2/RGCC	2
GO:0032886	regulation of microtubule-based process	1/97	216/13145	0.800731	0.850303	0.768332	TOGARAM2	1
GO:0051091	positive regulation of DNA-binding transcription factor activity	1/97	220/13145	0.806645	0.855459	0.772991	RGCC	1
GO:0009617	response to bacterium	2/97	407/13145	0.807114	0.855459	0.772991	PDE4D/FGFR2	2
GO:0010256	endomembrane system organization	2/97	407/13145	0.807114	0.855459	0.772991	SH3GL2/USP6NL	2
GO:0009165	nucleotide biosynthetic process	1/97	221/13145	0.808096	0.855961	0.773444	ME1	1
GO:1901293	nucleoside phosphate biosynthetic process	1/97	223/13145	0.810966	0.85846	0.775702	ME1	1
GO:0050769	positive regulation of neurogenesis	2/97	419/13145	0.819967	0.867441	0.783818	NLGN1/TUBB2B	2
GO:0045017	glycerolipid biosynthetic process	1/97	230/13145	0.820681	0.86765	0.784007	LCAT	1
GO:0030335	positive regulation of cell migration	2/97	425/13145	0.826105	0.87247	0.788361	SEMA6D/PREX1	2
GO:0015931	nucleobase-containing compound transport	1/97	235/13145	0.827315	0.87247	0.788361	SLC25A17	1
GO:0033157	regulation of intracellular protein transport	1/97	235/13145	0.827315	0.87247	0.788361	TENM1	1
GO:0090068	positive regulation of cell cycle process	1/97	235/13145	0.827315	0.87247	0.788361	RGCC	1
GO:0034660	ncRNA metabolic process	2/97	428/13145	0.829104	0.873808	0.78957	SND1/TRMT9B	2
GO:0008654	phospholipid biosynthetic process	1/97	237/13145	0.8299	0.874099	0.789834	LCAT	1
GO:0007249	I-kappaB kinase/NF-kappaB signaling	1/97	238/13145	0.831179	0.874898	0.790555	S100B	1
GO:0005996	monosaccharide metabolic process	1/97	239/13145	0.832447	0.875685	0.791267	ALDH1A1	1
GO:0072331	signal transduction by p53 class mediator	1/97	240/13145	0.833707	0.876461	0.791968	RGCC	1
GO:1902532	negative regulation of intracellular signal transduction	2/97	437/13145	0.837826	0.880241	0.795383	PDE4D/NDRG2	2
GO:0007596	blood coagulation	1/97	247/13145	0.842263	0.883389	0.798228	GNA14	1
GO:0008202	steroid metabolic process	1/97	247/13145	0.842263	0.883389	0.798228	LCAT	1
GO:2000147	positive regulation of cell motility	2/97	442/13145	0.842498	0.883389	0.798228	SEMA6D/PREX1	2
GO:0016054	organic acid catabolic process	1/97	248/13145	0.84345	0.883389	0.798228	SLC25A17	1
GO:0046395	carboxylic acid catabolic process	1/97	248/13145	0.84345	0.883389	0.798228	SLC25A17	1
GO:0050817	coagulation	1/97	249/13145	0.844627	0.884071	0.798844	GNA14	1
GO:0046034	ATP metabolic process	1/97	250/13145	0.845796	0.884743	0.799452	SLC4A4	1
GO:0007599	hemostasis	1/97	251/13145	0.846956	0.885406	0.800051	GNA14	1
GO:0050727	regulation of inflammatory response	1/97	252/13145	0.848107	0.885508	0.800143	CALCRL	1
GO:0072659	protein localization to plasma membrane	1/97	252/13145	0.848107	0.885508	0.800143	DPP6	1
GO:1901615	organic hydroxy compound metabolic process	2/97	450/13145	0.849723	0.885915	0.80051	ALDH1A1/LCAT	2
GO:0045861	negative regulation of proteolysis	1/97	254/13145	0.850384	0.885915	0.80051	SPOCK3	1
GO:0050708	regulation of protein secretion	1/97	254/13145	0.850384	0.885915	0.80051	RGCC	1
GO:0010035	response to inorganic substance	2/97	451/13145	0.850604	0.885915	0.80051	ADGRV1/NLGN1	2
GO:0009416	response to light stimulus	1/97	255/13145	0.85151	0.886308	0.800866	SLC1A2	1
GO:0090305	nucleic acid phosphodiester bond hydrolysis	1/97	258/13145	0.854837	0.889221	0.803498	SND1	1
GO:0030098	lymphocyte differentiation	1/97	260/13145	0.857014	0.890935	0.805046	PREX1	1
GO:0031647	regulation of protein stability	1/97	262/13145	0.859159	0.892612	0.806562	ADGRV1	1
GO:0016042	lipid catabolic process	1/97	263/13145	0.86022	0.893162	0.807059	SLC25A17	1
GO:0071496	cellular response to external stimulus	1/97	267/13145	0.864383	0.896931	0.810464	SLC1A2	1
GO:0007178	transmembrane receptor protein serine/threonine kinase signaling pathway	1/97	270/13145	0.867425	0.898977	0.812313	PCSK6	1
GO:1901214	regulation of neuron death	1/97	270/13145	0.867425	0.898977	0.812313	GRID2	1
GO:0002791	regulation of peptide secretion	1/97	273/13145	0.870399	0.901504	0.814596	RGCC	1
GO:0043414	macromolecule methylation	1/97	275/13145	0.872345	0.902963	0.815915	TRMT9B	1
GO:0019058	viral life cycle	1/97	285/13145	0.881649	0.912032	0.82411	USP6NL	1
GO:0034655	nucleobase-containing compound catabolic process	2/97	492/13145	0.882976	0.912843	0.824842	PDE4D/SND1	2
GO:0050778	positive regulation of immune response	2/97	498/13145	0.887136	0.91658	0.828219	PDE4D/RGCC	2
GO:0120031	plasma membrane bounded cell projection assembly	2/97	500/13145	0.888492	0.916973	0.828574	NLGN1/TENM1	2
GO:0006650	glycerophospholipid metabolic process	1/97	293/13145	0.888607	0.916973	0.828574	LCAT	1
GO:0046394	carboxylic acid biosynthetic process	1/97	296/13145	0.89111	0.918992	0.830399	UST	1
GO:0016053	organic acid biosynthetic process	1/97	297/13145	0.891932	0.919276	0.830655	UST	1
GO:1903829	positive regulation of cellular protein localization	1/97	298/13145	0.892748	0.919553	0.830905	TENM1	1
GO:0002429	immune response-activating cell surface receptor signaling pathway	1/97	301/13145	0.89516	0.920908	0.83213	PDE4D	1
GO:0002757	immune response-activating signal transduction	1/97	301/13145	0.89516	0.920908	0.83213	PDE4D	1
GO:0016050	vesicle organization	1/97	303/13145	0.896737	0.921403	0.832577	GRIA1	1
GO:0031589	cell-substrate adhesion	1/97	303/13145	0.896737	0.921403	0.832577	PREX1	1
GO:0006631	fatty acid metabolic process	1/97	310/13145	0.902076	0.925192	0.836001	SLC25A17	1
GO:0051052	regulation of DNA metabolic process	1/97	310/13145	0.902076	0.925192	0.836001	RGCC	1
GO:0052548	regulation of endopeptidase activity	1/97	310/13145	0.902076	0.925192	0.836001	SPOCK3	1
GO:0007018	microtubule-based movement	1/97	312/13145	0.903551	0.926139	0.836857	TMEM108	1
GO:0032386	regulation of intracellular transport	1/97	313/13145	0.90428	0.926322	0.837022	TENM1	1
GO:0032259	methylation	1/97	317/13145	0.907142	0.928276	0.838788	TRMT9B	1
GO:0043687	post-translational protein modification	1/97	318/13145	0.907844	0.928276	0.838788	SCG3	1
GO:1901653	cellular response to peptide	1/97	318/13145	0.907844	0.928276	0.838788	GRM5	1
GO:0001701	in utero embryonic development	1/97	322/13145	0.9106	0.929963	0.840312	FGFR2	1
GO:0002683	negative regulation of immune system process	1/97	322/13145	0.9106	0.929963	0.840312	LRCH1	1
GO:0002768	immune response-regulating cell surface receptor signaling pathway	1/97	324/13145	0.911948	0.930209	0.840534	PDE4D	1
GO:0045785	positive regulation of cell adhesion	1/97	324/13145	0.911948	0.930209	0.840534	PREX1	1
GO:0002764	immune response-regulating signaling pathway	1/97	326/13145	0.913275	0.930998	0.841247	PDE4D	1
GO:0048193	Golgi vesicle transport	1/97	328/13145	0.914583	0.931766	0.841941	GRIA1	1
GO:0006417	regulation of translation	1/97	333/13145	0.917767	0.934443	0.844361	GRM5	1
GO:0052547	regulation of peptidase activity	1/97	335/13145	0.919007	0.93514	0.84499	SPOCK3	1
GO:0048732	gland development	1/97	337/13145	0.920229	0.935817	0.845602	FGFR2	1
GO:0019216	regulation of lipid metabolic process	1/97	338/13145	0.920834	0.935865	0.845645	ME1	1
GO:0009306	protein secretion	1/97	341/13145	0.922619	0.936547	0.846262	RGCC	1
GO:0035592	establishment of protein localization to extracellular region	1/97	341/13145	0.922619	0.936547	0.846262	RGCC	1
GO:0042110	T cell activation	1/97	342/13145	0.923205	0.936577	0.846288	PREX1	1
GO:0071692	protein localization to extracellular region	1/97	346/13145	0.925506	0.938345	0.847886	RGCC	1
GO:0031331	positive regulation of cellular catabolic process	1/97	347/13145	0.926071	0.938352	0.847892	SLC4A4	1
GO:0051051	negative regulation of transport	1/97	351/13145	0.928287	0.940031	0.849409	RGCC	1
GO:0046486	glycerolipid metabolic process	1/97	354/13145	0.929906	0.941103	0.850378	LCAT	1
GO:0051090	regulation of DNA-binding transcription factor activity	1/97	360/13145	0.933036	0.943703	0.852727	RGCC	1
GO:0034470	ncRNA processing	1/97	362/13145	0.934048	0.944158	0.853139	TRMT9B	1
GO:0062012	regulation of small molecule metabolic process	1/97	366/13145	0.936028	0.944298	0.853265	SLC4A4	1
GO:0002790	peptide secretion	1/97	367/13145	0.936513	0.944298	0.853265	RGCC	1
GO:0009314	response to radiation	1/97	367/13145	0.936513	0.944298	0.853265	SLC1A2	1
GO:0006979	response to oxidative stress	1/97	368/13145	0.936995	0.944298	0.853265	SELENOP	1
GO:0032103	positive regulation of response to external stimulus	1/97	368/13145	0.936995	0.944298	0.853265	TUBB2B	1
GO:0006401	RNA catabolic process	1/97	374/13145	0.939812	0.946462	0.855221	SND1	1
GO:0050878	regulation of body fluid levels	1/97	375/13145	0.940269	0.946462	0.855221	GNA14	1
GO:0006644	phospholipid metabolic process	1/97	377/13145	0.941173	0.946805	0.855531	LCAT	1
GO:0002521	leukocyte differentiation	1/97	387/13145	0.945494	0.950431	0.858807	PREX1	1
GO:0034248	regulation of cellular amide metabolic process	1/97	388/13145	0.945908	0.950431	0.858807	GRM5	1
GO:0007283	spermatogenesis	1/97	391/13145	0.947133	0.951093	0.859406	SHISA6	1
GO:0009896	positive regulation of catabolic process	1/97	396/13145	0.949113	0.952333	0.860526	SLC4A4	1
GO:0009991	response to extracellular stimulus	1/97	397/13145	0.9495	0.952333	0.860526	SLC1A2	1
GO:0042119	neutrophil activation	1/97	399/13145	0.950266	0.952533	0.860706	PREX1	1
GO:0036230	granulocyte activation	1/97	402/13145	0.951393	0.953094	0.861213	PREX1	1
GO:0048232	male gamete generation	1/97	406/13145	0.952856	0.953991	0.862024	SHISA6	1
GO:1901652	response to peptide	1/97	418/13145	0.95699	0.957559	0.865248	GRM5	1
GO:0048598	embryonic morphogenesis	1/97	436/13145	0.962527	0.962527	0.869737	FGFR2	1

## Sheet: GO terms cerebellum
ID	Description	GeneRatio	BgRatio	pvalue	p.adjust	qvalue	geneID	Count
GO:0060078	regulation of postsynaptic membrane potential	7/61	130/13145	2.20199e-06	0.00277934	0.00253619	GRID2/FGF14/NLGN1/GABRG3/GRIA1/GRM5/TMEM108	7
GO:1904062	regulation of cation transmembrane transport	9/61	277/13145	4.78194e-06	0.00277934	0.00253619	GRIA4/FGF14/NLGN1/GRIA1/DPP6/DMD/PDE4D/DPP10/UTRN	9
GO:0032412	regulation of ion transmembrane transporter activity	8/61	219/13145	7.20017e-06	0.00277934	0.00253619	GRIA4/FGF14/NLGN1/GRIA1/GRM5/DMD/PDE4D/UTRN	8
GO:0022898	regulation of transmembrane transporter activity	8/61	227/13145	9.36406e-06	0.00277934	0.00253619	GRIA4/FGF14/NLGN1/GRIA1/GRM5/DMD/PDE4D/UTRN	8
GO:0034765	regulation of ion transmembrane transport	10/61	383/13145	9.38965e-06	0.00277934	0.00253619	GRIA4/FGF14/NLGN1/GRIA1/GRM5/DPP6/DMD/PDE4D/DPP10/UTRN	10
GO:0032409	regulation of transporter activity	8/61	237/13145	1.28199e-05	0.00316224	0.0028856	GRIA4/FGF14/NLGN1/GRIA1/GRM5/DMD/PDE4D/UTRN	8
GO:0007157	heterophilic cell-cell adhesion via plasma membrane cell adhesion molecules	4/61	35/13145	1.97322e-05	0.00417196	0.00380698	GRID2/NLGN1/TENM1/ALCAM	4
GO:0034762	regulation of transmembrane transport	10/61	450/13145	3.76783e-05	0.00697049	0.0063607	GRIA4/FGF14/NLGN1/GRIA1/GRM5/DPP6/DMD/PDE4D/DPP10/UTRN	10
GO:2001257	regulation of cation channel activity	6/61	151/13145	6.86199e-05	0.0102435	0.00934742	GRIA4/FGF14/NLGN1/GRIA1/DMD/PDE4D	6
GO:0007215	glutamate receptor signaling pathway	5/61	93/13145	6.92132e-05	0.0102435	0.00934742	GRID2/GRIA4/NLGN1/GRIA1/GRM5	5
GO:0035235	ionotropic glutamate receptor signaling pathway	3/61	24/13145	0.000179545	0.0241569	0.0220436	GRID2/GRIA4/GRIA1	3
GO:0042391	regulation of membrane potential	8/61	380/13145	0.000349546	0.0431106	0.0393392	GRID2/FGF14/NLGN1/GABRG3/GRIA1/GRM5/TMEM108/DMD	8
GO:0097106	postsynaptic density organization	3/61	31/13145	0.000389629	0.0435157	0.0397089	GRID2/NLGN1/TMEM108	3
GO:0001659	temperature homeostasis	5/61	136/13145	0.000411635	0.0435157	0.0397089	MAP2K6/ALDH1A1/ESRRG/FOXO1/PRDM16	5
GO:0099084	postsynaptic specialization organization	3/61	33/13145	0.000469818	0.0447123	0.0408008	GRID2/NLGN1/TMEM108	3
GO:0050808	synapse organization	8/61	400/13145	0.000491969	0.0447123	0.0408008	GRID2/NLGN1/GRM5/TMEM108/PPFIA2/FLRT2/TNC/UTRN	8
GO:2000310	regulation of NMDA receptor activity	3/61	34/13145	0.000513587	0.0447123	0.0408008	GRIA4/NLGN1/GRIA1	3
GO:0050804	modulation of chemical synaptic transmission	8/61	409/13145	0.000569891	0.0451115	0.041165	GRID2/FGF14/NLGN1/GRIA1/GRM5/TMEM108/PPFIA2/RNF19A	8
GO:0099177	regulation of trans-synaptic signaling	8/61	410/13145	0.000579134	0.0451115	0.041165	GRID2/FGF14/NLGN1/GRIA1/GRM5/TMEM108/PPFIA2/RNF19A	8
GO:0048167	regulation of synaptic plasticity	5/61	173/13145	0.00122243	0.0904598	0.0825462	GRID2/FGF14/NLGN1/GRIA1/GRM5	5
GO:2000649	regulation of sodium ion transmembrane transporter activity	3/61	49/13145	0.00150502	0.106068	0.0967893	FGF14/DMD/UTRN	3
GO:0099566	regulation of postsynaptic cytosolic calcium ion concentration	2/61	13/13145	0.00159879	0.107555	0.098146	GRIA1/GRM5	2
GO:0060602	branch elongation of an epithelium	2/61	14/13145	0.0018597	0.117271	0.107012	FGFR2/TNC	2
GO:0106106	cold-induced thermogenesis	4/61	116/13145	0.00203979	0.117271	0.107012	MAP2K6/ALDH1A1/ESRRG/PRDM16	4
GO:0120161	regulation of cold-induced thermogenesis	4/61	116/13145	0.00203979	0.117271	0.107012	MAP2K6/ALDH1A1/ESRRG/PRDM16	4
GO:0009880	embryonic pattern specification	3/61	55/13145	0.00210122	0.117271	0.107012	PCSK6/FGFR2/MEIS2	3
GO:0099170	postsynaptic modulation of chemical synaptic transmission	2/61	15/13145	0.0021394	0.117271	0.107012	GRM5/RNF19A	2
GO:1902305	regulation of sodium ion transmembrane transport	3/61	58/13145	0.00244708	0.129346	0.11803	FGF14/DMD/UTRN	3
GO:1990845	adaptive thermogenesis	4/61	125/13145	0.00267669	0.136603	0.124653	MAP2K6/ALDH1A1/ESRRG/PRDM16	4
GO:1900449	regulation of glutamate receptor signaling pathway	3/61	61/13145	0.00282625	0.137166	0.125166	GRIA4/NLGN1/GRIA1	3
GO:0051965	positive regulation of synapse assembly	3/61	62/13145	0.00296023	0.137166	0.125166	GRID2/NLGN1/FLRT2	3
GO:0010959	regulation of metal ion transport	6/61	308/13145	0.00296574	0.137166	0.125166	FGF14/DPP6/DMD/PDE4D/DPP10/UTRN	6
GO:0060560	developmental growth involved in morphogenesis	5/61	216/13145	0.00322466	0.141813	0.129406	TMEM108/FGFR2/TNC/DPYSL2/ALCAM	5
GO:0010469	regulation of signaling receptor activity	4/61	132/13145	0.00325786	0.141813	0.129406	GRIA4/NLGN1/GRIA1/PDE4D	4
GO:2000146	negative regulation of cell motility	5/61	224/13145	0.0037666	0.155508	0.141904	RGCC/LRCH1/SPOCK3/STARD13/KANK1	5
GO:0035023	regulation of Rho protein signal transduction	3/61	68/13145	0.00384618	0.155508	0.141904	ARHGEF28/STARD13/KANK1	3
GO:0099601	regulation of neurotransmitter receptor activity	3/61	70/13145	0.00417359	0.155508	0.141904	GRIA4/NLGN1/GRIA1	3
GO:0060441	epithelial tube branching involved in lung morphogenesis	2/61	21/13145	0.00420293	0.155508	0.141904	FGFR2/TNC	2
GO:0060740	prostate gland epithelium morphogenesis	2/61	21/13145	0.00420293	0.155508	0.141904	FGFR2/TNC	2
GO:0098698	postsynaptic specialization assembly	2/61	21/13145	0.00420293	0.155508	0.141904	GRID2/NLGN1	2
GO:0060512	prostate gland morphogenesis	2/61	22/13145	0.00460947	0.166391	0.151834	FGFR2/TNC	2
GO:0003401	axis elongation	2/61	23/13145	0.00503345	0.168592	0.153843	FGFR2/TNC	2
GO:0060314	regulation of ryanodine-sensitive calcium-release channel activity	2/61	23/13145	0.00503345	0.168592	0.153843	DMD/PDE4D	2
GO:0003012	muscle system process	6/61	345/13145	0.00516012	0.168592	0.153843	MAP2K6/SMTN/DMD/PDE4D/FOXO1/UTRN	6
GO:0044057	regulation of system process	7/61	462/13145	0.00536377	0.168592	0.153843	NLGN1/TMEM108/DMD/THRB/PDE4D/FOXO1/UTRN	7
GO:1901019	regulation of calcium ion transmembrane transporter activity	3/61	77/13145	0.00545078	0.168592	0.153843	FGF14/DMD/PDE4D	3
GO:0010880	regulation of release of sequestered calcium ion into cytosol by sarcoplasmic reticulum	2/61	24/13145	0.00547472	0.168592	0.153843	DMD/PDE4D	2
GO:0002028	regulation of sodium ion transport	3/61	79/13145	0.00585413	0.168592	0.153843	FGF14/DMD/UTRN	3
GO:0043537	negative regulation of blood vessel endothelial cell migration	2/61	25/13145	0.0059331	0.168592	0.153843	RGCC/STARD13	2
GO:1903421	regulation of synaptic vesicle recycling	2/61	25/13145	0.0059331	0.168592	0.153843	FGF14/NLGN1	2
GO:0040013	negative regulation of locomotion	5/61	251/13145	0.0060806	0.168592	0.153843	RGCC/LRCH1/SPOCK3/STARD13/KANK1	5
GO:0014808	release of sequestered calcium ion into cytosol by sarcoplasmic reticulum	2/61	26/13145	0.00640843	0.168592	0.153843	DMD/PDE4D	2
GO:1900027	regulation of ruffle assembly	2/61	26/13145	0.00640843	0.168592	0.153843	NLGN1/KANK1	2
GO:1903514	release of sequestered calcium ion into cytosol by endoplasmic reticulum	2/61	26/13145	0.00640843	0.168592	0.153843	DMD/PDE4D	2
GO:1904861	excitatory synapse assembly	2/61	26/13145	0.00640843	0.168592	0.153843	GRID2/NLGN1	2
GO:0032526	response to retinoic acid	3/61	82/13145	0.00649195	0.168592	0.153843	FGFR2/IGFBP7/TNC	3
GO:0051271	negative regulation of cellular component movement	5/61	255/13145	0.00649305	0.168592	0.153843	RGCC/LRCH1/SPOCK3/STARD13/KANK1	5
GO:0033137	negative regulation of peptidyl-serine phosphorylation	2/61	27/13145	0.00690055	0.174071	0.158843	DMD/PDE4D	2
GO:0035249	synaptic transmission, glutamatergic	3/61	84/13145	0.00693932	0.174071	0.158843	GRID2/NLGN1/GRM5	3
GO:0099173	postsynapse organization	4/61	165/13145	0.00716856	0.176824	0.161355	GRID2/NLGN1/TMEM108/PPFIA2	4
GO:0051491	positive regulation of filopodium assembly	2/61	28/13145	0.0074093	0.176867	0.161394	NLGN1/TENM1	2
GO:0060428	lung epithelium development	2/61	28/13145	0.0074093	0.176867	0.161394	FGFR2/THRB	2
GO:0060292	long-term synaptic depression	2/61	29/13145	0.00793452	0.185263	0.169056	GRID2/GRIA1	2
GO:0021549	cerebellum development	3/61	89/13145	0.00813654	0.185263	0.169056	GRID2/MYO16/CKB	3
GO:0042476	odontogenesis	3/61	89/13145	0.00813654	0.185263	0.169056	FGFR2/TNC/FOXO1	3
GO:0070296	sarcoplasmic reticulum calcium ion transport	2/61	30/13145	0.00847605	0.188309	0.171835	DMD/PDE4D	2
GO:0060079	excitatory postsynaptic potential	3/61	91/13145	0.00864737	0.188309	0.171835	GRID2/NLGN1/TMEM108	3
GO:0018209	peptidyl-serine modification	5/61	274/13145	0.00872413	0.188309	0.171835	GALNT13/TENM1/SPOCK3/DMD/PDE4D	5
GO:0006936	muscle contraction	5/61	275/13145	0.00885457	0.188309	0.171835	MAP2K6/SMTN/DMD/PDE4D/UTRN	5
GO:1901890	positive regulation of cell junction assembly	3/61	92/13145	0.00890972	0.188309	0.171835	GRID2/NLGN1/FLRT2	3
GO:0099068	postsynapse assembly	2/61	31/13145	0.00903374	0.188309	0.171835	GRID2/NLGN1	2
GO:0090257	regulation of muscle system process	4/61	181/13145	0.00985955	0.202668	0.184939	DMD/PDE4D/FOXO1/UTRN	4
GO:0022037	metencephalon development	3/61	96/13145	0.0100056	0.202854	0.185108	GRID2/MYO16/CKB	3
GO:1901385	regulation of voltage-gated calcium channel activity	2/61	33/13145	0.0101969	0.203939	0.186098	FGF14/DMD	2
GO:0051963	regulation of synapse assembly	3/61	98/13145	0.0105817	0.206065	0.188038	GRID2/NLGN1/FLRT2	3
GO:0099565	chemical synaptic transmission, postsynaptic	3/61	98/13145	0.0105817	0.206065	0.188038	GRID2/NLGN1/TMEM108	3
GO:0048871	multicellular organismal homeostasis	6/61	407/13145	0.0112265	0.214311	0.195563	MAP2K6/ALDH1A1/ESRRG/DMD/FOXO1/PRDM16	6
GO:0030204	chondroitin sulfate metabolic process	2/61	35/13145	0.0114229	0.214311	0.195563	XYLT1/SPOCK3	2
GO:0007517	muscle organ development	5/61	293/13145	0.0114396	0.214311	0.195563	PAX3/SMTN/FGFR2/DMD/UTRN	5
GO:0099175	regulation of postsynapse organization	3/61	102/13145	0.0117909	0.218131	0.199048	GRID2/NLGN1/PPFIA2	3
GO:0033135	regulation of peptidyl-serine phosphorylation	3/61	104/13145	0.0124241	0.227008	0.207149	TENM1/DMD/PDE4D	3
GO:0098742	cell-cell adhesion via plasma-membrane adhesion molecules	4/61	197/13145	0.0131361	0.23709	0.216349	GRID2/NLGN1/TENM1/ALCAM	4
GO:0060048	cardiac muscle contraction	3/61	107/13145	0.01341	0.239118	0.218199	MAP2K6/DMD/PDE4D	3
GO:0098693	regulation of synaptic vesicle cycle	3/61	108/13145	0.0137483	0.239151	0.218229	FGF14/NLGN1/PPFIA2	3
GO:0010596	negative regulation of endothelial cell migration	2/61	39/13145	0.0140582	0.239151	0.218229	RGCC/STARD13	2
GO:0050654	chondroitin sulfate proteoglycan metabolic process	2/61	39/13145	0.0140582	0.239151	0.218229	XYLT1/SPOCK3	2
GO:0097178	ruffle assembly	2/61	39/13145	0.0140582	0.239151	0.218229	NLGN1/KANK1	2
GO:0030198	extracellular matrix organization	5/61	311/13145	0.0144999	0.242627	0.221401	ADAMTSL1/RGCC/COL23A1/FLRT2/TNC	5
GO:0043062	extracellular structure organization	5/61	312/13145	0.0146845	0.242627	0.221401	ADAMTSL1/RGCC/COL23A1/FLRT2/TNC	5
GO:0120163	negative regulation of cold-induced thermogenesis	2/61	40/13145	0.0147543	0.242627	0.221401	MAP2K6/ALDH1A1	2
GO:0030850	prostate gland development	2/61	41/13145	0.0154651	0.245525	0.224046	FGFR2/TNC	2
GO:0060425	lung morphogenesis	2/61	41/13145	0.0154651	0.245525	0.224046	FGFR2/TNC	2
GO:0051489	regulation of filopodium assembly	2/61	42/13145	0.0161904	0.245525	0.224046	NLGN1/TENM1	2
GO:0051932	synaptic transmission, GABAergic	2/61	42/13145	0.0161904	0.245525	0.224046	NLGN1/GABRG3	2
GO:0098815	modulation of excitatory postsynaptic potential	2/61	42/13145	0.0161904	0.245525	0.224046	NLGN1/TMEM108	2
GO:0007266	Rho protein signal transduction	3/61	115/13145	0.0162527	0.245525	0.224046	ARHGEF28/STARD13/KANK1	3
GO:0071774	response to fibroblast growth factor	3/61	115/13145	0.0162527	0.245525	0.224046	FGFR2/FLRT2/TNC	3
GO:0050807	regulation of synapse organization	4/61	210/13145	0.0162577	0.245525	0.224046	GRID2/NLGN1/PPFIA2/FLRT2	4
GO:0030336	negative regulation of cell migration	4/61	212/13145	0.0167759	0.250792	0.228852	RGCC/LRCH1/STARD13/KANK1	4
GO:1903169	regulation of calcium ion transmembrane transport	3/61	119/13145	0.0177915	0.261465	0.238592	FGF14/DMD/PDE4D	3
GO:0060047	heart contraction	4/61	216/13145	0.0178433	0.261465	0.238592	MAP2K6/DMD/THRB/PDE4D	4
GO:0032970	regulation of actin filament-based process	5/61	332/13145	0.0187175	0.271588	0.247829	RGCC/TENM1/PLEKHH2/PDE4D/KANK1	5
GO:0050803	regulation of synapse structure or activity	4/61	221/13145	0.019236	0.276401	0.252221	GRID2/NLGN1/PPFIA2/FLRT2	4
GO:0007528	neuromuscular junction development	2/61	47/13145	0.020029	0.282314	0.257617	TNC/UTRN	2
GO:0061001	regulation of dendritic spine morphogenesis	2/61	47/13145	0.020029	0.282314	0.257617	NLGN1/PPFIA2	2
GO:0003015	heart process	4/61	225/13145	0.0203976	0.284797	0.259882	MAP2K6/DMD/THRB/PDE4D	4
GO:0030902	hindbrain development	3/61	126/13145	0.0206743	0.285561	0.260579	GRID2/MYO16/CKB	3
GO:0031529	ruffle organization	2/61	48/13145	0.0208382	0.285561	0.260579	NLGN1/KANK1	2
GO:0110053	regulation of actin filament organization	4/61	228/13145	0.0212968	0.289167	0.26387	RGCC/TENM1/PLEKHH2/KANK1	4
GO:0071300	cellular response to retinoic acid	2/61	49/13145	0.0216609	0.291438	0.265942	FGFR2/TNC	2
GO:0099172	presynapse organization	2/61	50/13145	0.022497	0.29996	0.273718	NLGN1/PPFIA2	2
GO:0009100	glycoprotein metabolic process	5/61	351/13145	0.0231737	0.306224	0.279434	XYLT1/PCSK6/GALNT13/SPOCK3/TMTC1	5
GO:0006941	striated muscle contraction	3/61	135/13145	0.024737	0.319732	0.291761	MAP2K6/DMD/PDE4D	3
GO:0010633	negative regulation of epithelial cell migration	2/61	54/13145	0.025972	0.319732	0.291761	RGCC/STARD13	2
GO:0031016	pancreas development	2/61	54/13145	0.025972	0.319732	0.291761	MEIS2/FOXO1	2
GO:0046847	filopodium assembly	2/61	55/13145	0.0268728	0.319732	0.291761	NLGN1/TENM1	2
GO:0030324	lung development	3/61	144/13145	0.0292009	0.319732	0.291761	FGFR2/THRB/TNC	3
GO:0035725	sodium ion transmembrane transport	3/61	144/13145	0.0292009	0.319732	0.291761	FGF14/DMD/UTRN	3
GO:0060828	regulation of canonical Wnt signaling pathway	4/61	252/13145	0.0293697	0.319732	0.291761	FGFR2/AMER2/KANK1/FOXO1	4
GO:0051480	regulation of cytosolic calcium ion concentration	4/61	253/13145	0.0297405	0.319732	0.291761	GRIA1/GRM5/DMD/PDE4D	4
GO:0030323	respiratory tube development	3/61	148/13145	0.0313131	0.319732	0.291761	FGFR2/THRB/TNC	3
GO:0051279	regulation of release of sequestered calcium ion into cytosol	2/61	61/13145	0.0325363	0.319732	0.291761	DMD/PDE4D	2
GO:0051966	regulation of synaptic transmission, glutamatergic	2/61	61/13145	0.0325363	0.319732	0.291761	NLGN1/GRM5	2
GO:0060997	dendritic spine morphogenesis	2/61	61/13145	0.0325363	0.319732	0.291761	NLGN1/PPFIA2	2
GO:0055117	regulation of cardiac muscle contraction	2/61	63/13145	0.0345197	0.319732	0.291761	DMD/PDE4D	2
GO:0019722	calcium-mediated signaling	3/61	154/13145	0.0346288	0.319732	0.291761	GRM5/DMD/PDE4D	3
GO:0120032	regulation of plasma membrane bounded cell projection assembly	3/61	154/13145	0.0346288	0.319732	0.291761	NLGN1/TENM1/KANK1	3
GO:0042475	odontogenesis of dentin-containing tooth	2/61	64/13145	0.0355288	0.319732	0.291761	TNC/FOXO1	2
GO:0050805	negative regulation of synaptic transmission	2/61	64/13145	0.0355288	0.319732	0.291761	GRID2/GRIA1	2
GO:0060491	regulation of cell projection assembly	3/61	156/13145	0.0357731	0.319732	0.291761	NLGN1/TENM1/KANK1	3
GO:1901654	response to ketone	3/61	156/13145	0.0357731	0.319732	0.291761	IGFBP7/TNC/FOXO1	3
GO:0008064	regulation of actin polymerization or depolymerization	3/61	157/13145	0.0363525	0.319732	0.291761	TENM1/PLEKHH2/KANK1	3
GO:0070542	response to fatty acid	2/61	65/13145	0.0365492	0.319732	0.291761	TNC/FOXO1	2
GO:0030832	regulation of actin filament length	3/61	158/13145	0.0369368	0.319732	0.291761	TENM1/PLEKHH2/KANK1	3
GO:0060348	bone development	3/61	158/13145	0.0369368	0.319732	0.291761	XYLT1/FGFR2/RANBP3L	3
GO:1901379	regulation of potassium ion transmembrane transport	2/61	66/13145	0.0375809	0.319732	0.291761	DPP6/DPP10	2
GO:0043502	regulation of muscle adaptation	2/61	67/13145	0.0386237	0.319732	0.291761	FOXO1/UTRN	2
GO:1990138	neuron projection extension	3/61	161/13145	0.0387188	0.319732	0.291761	TMEM108/DPYSL2/ALCAM	3
GO:0043087	regulation of GTPase activity	5/61	403/13145	0.0387221	0.319732	0.291761	LRCH1/ALDH1A1/USP6NL/STARD13/RANBP3L	5
GO:0060541	respiratory system development	3/61	165/13145	0.0411622	0.319732	0.291761	FGFR2/THRB/TNC	3
GO:0036465	synaptic vesicle recycling	2/61	70/13145	0.0418179	0.319732	0.291761	FGF14/NLGN1	2
GO:0006942	regulation of striated muscle contraction	2/61	71/13145	0.0429041	0.319732	0.291761	DMD/PDE4D	2
GO:0034308	primary alcohol metabolic process	2/61	71/13145	0.0429041	0.319732	0.291761	ALDH1A1/GPD2	2
GO:0060070	canonical Wnt signaling pathway	4/61	285/13145	0.043094	0.319732	0.291761	FGFR2/AMER2/KANK1/FOXO1	4
GO:0046578	regulation of Ras protein signal transduction	3/61	169/13145	0.0436823	0.319732	0.291761	ARHGEF28/STARD13/KANK1	3
GO:0030901	midbrain development	2/61	72/13145	0.0440009	0.319732	0.291761	FGFR2/CKB	2
GO:0010769	regulation of cell morphogenesis involved in differentiation	4/61	288/13145	0.0444946	0.319732	0.291761	NLGN1/PPFIA2/DPYSL2/KANK1	4
GO:0007416	synapse assembly	3/61	171/13145	0.0449708	0.319732	0.291761	GRID2/NLGN1/FLRT2	3
GO:0006094	gluconeogenesis	2/61	73/13145	0.0451081	0.319732	0.291761	GPD2/FOXO1	2
GO:0002087	regulation of respiratory gaseous exchange by nervous system process	1/61	10/13145	0.0454636	0.319732	0.291761	NLGN1	1
GO:0014745	negative regulation of muscle adaptation	1/61	10/13145	0.0454636	0.319732	0.291761	FOXO1	1
GO:0014854	response to inactivity	1/61	10/13145	0.0454636	0.319732	0.291761	UTRN	1
GO:0034380	high-density lipoprotein particle assembly	1/61	10/13145	0.0454636	0.319732	0.291761	LCAT	1
GO:0048557	embryonic digestive tract morphogenesis	1/61	10/13145	0.0454636	0.319732	0.291761	FGFR2	1
GO:0060736	prostate gland growth	1/61	10/13145	0.0454636	0.319732	0.291761	FGFR2	1
GO:0072537	fibroblast activation	1/61	10/13145	0.0454636	0.319732	0.291761	RGCC	1
GO:0097105	presynaptic membrane assembly	1/61	10/13145	0.0454636	0.319732	0.291761	NLGN1	1
GO:1901203	positive regulation of extracellular matrix assembly	1/61	10/13145	0.0454636	0.319732	0.291761	RGCC	1
GO:1990416	cellular response to brain-derived neurotrophic factor stimulus	1/61	10/13145	0.0454636	0.319732	0.291761	TMEM108	1
GO:2000392	regulation of lamellipodium morphogenesis	1/61	10/13145	0.0454636	0.319732	0.291761	KANK1	1
GO:2001225	regulation of chloride transport	1/61	10/13145	0.0454636	0.319732	0.291761	GRM5	1
GO:0048762	mesenchymal cell differentiation	3/61	172/13145	0.0456222	0.319732	0.291761	RGCC/FGFR2/RANBP3L	3
GO:2000300	regulation of synaptic vesicle exocytosis	2/61	74/13145	0.0462256	0.319732	0.291761	NLGN1/PPFIA2	2
GO:0009612	response to mechanical stimulus	3/61	174/13145	0.0469391	0.319732	0.291761	DMD/MEIS2/TNC	3
GO:0043535	regulation of blood vessel endothelial cell migration	2/61	75/13145	0.0473533	0.319732	0.291761	RGCC/STARD13	2
GO:0044070	regulation of anion transport	2/61	75/13145	0.0473533	0.319732	0.291761	MAP2K6/GRM5	2
GO:0050848	regulation of calcium-mediated signaling	2/61	75/13145	0.0473533	0.319732	0.291761	DMD/PDE4D	2
GO:0120162	positive regulation of cold-induced thermogenesis	2/61	75/13145	0.0473533	0.319732	0.291761	ESRRG/PRDM16	2
GO:0015672	monovalent inorganic cation transport	5/61	429/13145	0.0484384	0.319732	0.291761	FGF14/DPP6/DMD/DPP10/UTRN	5
GO:0019319	hexose biosynthetic process	2/61	76/13145	0.048491	0.319732	0.291761	GPD2/FOXO1	2
GO:0060998	regulation of dendritic spine development	2/61	76/13145	0.048491	0.319732	0.291761	NLGN1/PPFIA2	2
GO:1901888	regulation of cell junction assembly	3/61	177/13145	0.0489496	0.319732	0.291761	GRID2/NLGN1/FLRT2	3
GO:0032956	regulation of actin cytoskeleton organization	4/61	298/13145	0.0493478	0.319732	0.291761	RGCC/TENM1/PLEKHH2/KANK1	4
GO:0001649	osteoblast differentiation	3/61	178/13145	0.0496291	0.319732	0.291761	FGFR2/RANBP3L/TNC	3
GO:0010522	regulation of calcium ion transport into cytosol	2/61	77/13145	0.0496388	0.319732	0.291761	DMD/PDE4D	2
GO:0060191	regulation of lipase activity	2/61	77/13145	0.0496388	0.319732	0.291761	PCSK6/FGFR2	2
GO:0010649	regulation of cell communication by electrical coupling	1/61	11/13145	0.0498965	0.319732	0.291761	PDE4D	1
GO:0010839	negative regulation of keratinocyte proliferation	1/61	11/13145	0.0498965	0.319732	0.291761	FGFR2	1
GO:0032230	positive regulation of synaptic transmission, GABAergic	1/61	11/13145	0.0498965	0.319732	0.291761	NLGN1	1
GO:0032253	dense core granule localization	1/61	11/13145	0.0498965	0.319732	0.291761	PPFIA2	1
GO:0032303	regulation of icosanoid secretion	1/61	11/13145	0.0498965	0.319732	0.291761	MAP2K6	1
GO:0034375	high-density lipoprotein particle remodeling	1/61	11/13145	0.0498965	0.319732	0.291761	LCAT	1
GO:0042753	positive regulation of circadian rhythm	1/61	11/13145	0.0498965	0.319732	0.291761	NLGN1	1
GO:0043691	reverse cholesterol transport	1/61	11/13145	0.0498965	0.319732	0.291761	LCAT	1
GO:0051386	regulation of neurotrophin TRK receptor signaling pathway	1/61	11/13145	0.0498965	0.319732	0.291761	TMEM108	1
GO:0051770	positive regulation of nitric-oxide synthase biosynthetic process	1/61	11/13145	0.0498965	0.319732	0.291761	MAP2K6	1
GO:0070278	extracellular matrix constituent secretion	1/61	11/13145	0.0498965	0.319732	0.291761	RGCC	1
GO:0071872	cellular response to epinephrine stimulus	1/61	11/13145	0.0498965	0.319732	0.291761	PDE4D	1
GO:0086103	G protein-coupled receptor signaling pathway involved in heart process	1/61	11/13145	0.0498965	0.319732	0.291761	PDE4D	1
GO:0097090	presynaptic membrane organization	1/61	11/13145	0.0498965	0.319732	0.291761	NLGN1	1
GO:0098917	retrograde trans-synaptic signaling	1/61	11/13145	0.0498965	0.319732	0.291761	NLGN1	1
GO:0099519	dense core granule cytoskeletal transport	1/61	11/13145	0.0498965	0.319732	0.291761	PPFIA2	1
GO:1900025	negative regulation of substrate adhesion-dependent cell spreading	1/61	11/13145	0.0498965	0.319732	0.291761	KANK1	1
GO:1901950	dense core granule transport	1/61	11/13145	0.0498965	0.319732	0.291761	PPFIA2	1
GO:1902474	positive regulation of protein localization to synapse	1/61	11/13145	0.0498965	0.319732	0.291761	NLGN1	1
GO:2000193	positive regulation of fatty acid transport	1/61	11/13145	0.0498965	0.319732	0.291761	MAP2K6	1
GO:2000302	positive regulation of synaptic vesicle exocytosis	1/61	11/13145	0.0498965	0.319732	0.291761	NLGN1	1
GO:0002027	regulation of heart rate	2/61	79/13145	0.0519637	0.319732	0.291761	DMD/PDE4D	2
GO:0006939	smooth muscle contraction	2/61	79/13145	0.0519637	0.319732	0.291761	SMTN/PDE4D	2
GO:0071396	cellular response to lipid	5/61	438/13145	0.0521122	0.319732	0.291761	ESRRG/FGFR2/PDE4D/TNC/FOXO1	5
GO:0097305	response to alcohol	3/61	183/13145	0.0530961	0.319732	0.291761	FGFR2/IGFBP7/TNC	3
GO:0006029	proteoglycan metabolic process	2/61	80/13145	0.0531407	0.319732	0.291761	XYLT1/SPOCK3	2
GO:0007423	sensory organ development	5/61	441/13145	0.0533725	0.319732	0.291761	FGFR2/THRB/MEIS2/GPD2/PRDM16	5
GO:0006000	fructose metabolic process	1/61	12/13145	0.0543092	0.319732	0.291761	ALDH1A1	1
GO:0007216	G protein-coupled glutamate receptor signaling pathway	1/61	12/13145	0.0543092	0.319732	0.291761	GRM5	1
GO:0015732	prostaglandin transport	1/61	12/13145	0.0543092	0.319732	0.291761	MAP2K6	1
GO:0034433	steroid esterification	1/61	12/13145	0.0543092	0.319732	0.291761	LCAT	1
GO:0034434	sterol esterification	1/61	12/13145	0.0543092	0.319732	0.291761	LCAT	1
GO:0034435	cholesterol esterification	1/61	12/13145	0.0543092	0.319732	0.291761	LCAT	1
GO:0055064	chloride ion homeostasis	1/61	12/13145	0.0543092	0.319732	0.291761	CKB	1
GO:0060601	lateral sprouting from an epithelium	1/61	12/13145	0.0543092	0.319732	0.291761	FGFR2	1
GO:0070166	enamel mineralization	1/61	12/13145	0.0543092	0.319732	0.291761	FOXO1	1
GO:0071599	otic vesicle development	1/61	12/13145	0.0543092	0.319732	0.291761	FGFR2	1
GO:0090051	negative regulation of cell migration involved in sprouting angiogenesis	1/61	12/13145	0.0543092	0.319732	0.291761	STARD13	1
GO:0097104	postsynaptic membrane assembly	1/61	12/13145	0.0543092	0.319732	0.291761	NLGN1	1
GO:0099151	regulation of postsynaptic density assembly	1/61	12/13145	0.0543092	0.319732	0.291761	GRID2	1
GO:1901387	positive regulation of voltage-gated calcium channel activity	1/61	12/13145	0.0543092	0.319732	0.291761	FGF14	1
GO:2000402	negative regulation of lymphocyte migration	1/61	12/13145	0.0543092	0.319732	0.291761	LRCH1	1
GO:0097061	dendritic spine organization	2/61	81/13145	0.0543271	0.319732	0.291761	NLGN1/PPFIA2	2
GO:0099504	synaptic vesicle cycle	3/61	185/13145	0.0545151	0.319732	0.291761	FGF14/NLGN1/PPFIA2	3
GO:0008154	actin polymerization or depolymerization	3/61	186/13145	0.0552315	0.319732	0.291761	TENM1/PLEKHH2/KANK1	3
GO:0006493	protein O-linked glycosylation	2/61	82/13145	0.055523	0.319732	0.291761	GALNT13/TMTC1	2
GO:0043266	regulation of potassium ion transport	2/61	82/13145	0.055523	0.319732	0.291761	DPP6/DPP10	2
GO:0046364	monosaccharide biosynthetic process	2/61	82/13145	0.055523	0.319732	0.291761	GPD2/FOXO1	2
GO:0001503	ossification	4/61	311/13145	0.0560802	0.319732	0.291761	XYLT1/FGFR2/RANBP3L/TNC	4
GO:1901655	cellular response to ketone	2/61	83/13145	0.0567282	0.319732	0.291761	TNC/FOXO1	2
GO:1902903	regulation of supramolecular fiber organization	4/61	313/13145	0.0571582	0.319732	0.291761	RGCC/TENM1/PLEKHH2/KANK1	4
GO:0043500	muscle adaptation	2/61	84/13145	0.0579425	0.319732	0.291761	FOXO1/UTRN	2
GO:0048706	embryonic skeletal system development	2/61	84/13145	0.0579425	0.319732	0.291761	XYLT1/FGFR2	2
GO:0007350	blastoderm segmentation	1/61	13/13145	0.0587017	0.319732	0.291761	PCSK6	1
GO:0009214	cyclic nucleotide catabolic process	1/61	13/13145	0.0587017	0.319732	0.291761	PDE4D	1
GO:0017014	protein nitrosylation	1/61	13/13145	0.0587017	0.319732	0.291761	DMD	1
GO:0018119	peptidyl-cysteine S-nitrosylation	1/61	13/13145	0.0587017	0.319732	0.291761	DMD	1
GO:0021681	cerebellar granular layer development	1/61	13/13145	0.0587017	0.319732	0.291761	GRID2	1
GO:0032634	interleukin-5 production	1/61	13/13145	0.0587017	0.319732	0.291761	PDE4D	1
GO:0032674	regulation of interleukin-5 production	1/61	13/13145	0.0587017	0.319732	0.291761	PDE4D	1
GO:0044065	regulation of respiratory system process	1/61	13/13145	0.0587017	0.319732	0.291761	NLGN1	1
GO:0045722	positive regulation of gluconeogenesis	1/61	13/13145	0.0587017	0.319732	0.291761	FOXO1	1
GO:0060134	prepulse inhibition	1/61	13/13145	0.0587017	0.319732	0.291761	GRID2	1
GO:0060572	morphogenesis of an epithelial bud	1/61	13/13145	0.0587017	0.319732	0.291761	FGFR2	1
GO:0061000	negative regulation of dendritic spine development	1/61	13/13145	0.0587017	0.319732	0.291761	NLGN1	1
GO:0072578	neurotransmitter-gated ion channel clustering	1/61	13/13145	0.0587017	0.319732	0.291761	NLGN1	1
GO:0090336	positive regulation of brown fat cell differentiation	1/61	13/13145	0.0587017	0.319732	0.291761	PRDM16	1
GO:0099150	regulation of postsynaptic specialization assembly	1/61	13/13145	0.0587017	0.319732	0.291761	GRID2	1
GO:0150052	regulation of postsynapse assembly	1/61	13/13145	0.0587017	0.319732	0.291761	GRID2	1
GO:1900029	positive regulation of ruffle assembly	1/61	13/13145	0.0587017	0.319732	0.291761	NLGN1	1
GO:1900452	regulation of long-term synaptic depression	1/61	13/13145	0.0587017	0.319732	0.291761	GRID2	1
GO:1901841	regulation of high voltage-gated calcium channel activity	1/61	13/13145	0.0587017	0.319732	0.291761	FGF14	1
GO:2000291	regulation of myoblast proliferation	1/61	13/13145	0.0587017	0.319732	0.291761	MEIS2	1
GO:2000353	positive regulation of endothelial cell apoptotic process	1/61	13/13145	0.0587017	0.319732	0.291761	RGCC	1
GO:0051650	establishment of vesicle localization	3/61	191/13145	0.0588811	0.319732	0.291761	NLGN1/GRIA1/PPFIA2	3
GO:0016525	negative regulation of angiogenesis	2/61	85/13145	0.059166	0.319732	0.291761	RGCC/STARD13	2
GO:0008016	regulation of heart contraction	3/61	193/13145	0.0603723	0.319732	0.291761	DMD/THRB/PDE4D	3
GO:2000181	negative regulation of blood vessel morphogenesis	2/61	86/13145	0.0603984	0.319732	0.291761	RGCC/STARD13	2
GO:0030111	regulation of Wnt signaling pathway	4/61	319/13145	0.0604595	0.319732	0.291761	FGFR2/AMER2/KANK1/FOXO1	4
GO:0006903	vesicle targeting	2/61	87/13145	0.0616397	0.319732	0.291761	NLGN1/GRIA1	2
GO:0051924	regulation of calcium ion transport	3/61	195/13145	0.0618814	0.319732	0.291761	FGF14/DMD/PDE4D	3
GO:0051209	release of sequestered calcium ion into cytosol	2/61	88/13145	0.0628897	0.319732	0.291761	DMD/PDE4D	2
GO:0106027	neuron projection organization	2/61	88/13145	0.0628897	0.319732	0.291761	NLGN1/PPFIA2	2
GO:0003159	morphogenesis of an endothelium	1/61	14/13145	0.0630742	0.319732	0.291761	STARD13	1
GO:0007096	regulation of exit from mitosis	1/61	14/13145	0.0630742	0.319732	0.291761	RGCC	1
GO:0032252	secretory granule localization	1/61	14/13145	0.0630742	0.319732	0.291761	PPFIA2	1
GO:0036295	cellular response to increased oxygen levels	1/61	14/13145	0.0630742	0.319732	0.291761	FOXO1	1
GO:0046500	S-adenosylmethionine metabolic process	1/61	14/13145	0.0630742	0.319732	0.291761	AHCYL2	1
GO:0055057	neuroblast division	1/61	14/13145	0.0630742	0.319732	0.291761	FGFR2	1
GO:0055119	relaxation of cardiac muscle	1/61	14/13145	0.0630742	0.319732	0.291761	PDE4D	1
GO:0061154	endothelial tube morphogenesis	1/61	14/13145	0.0630742	0.319732	0.291761	STARD13	1
GO:0071871	response to epinephrine	1/61	14/13145	0.0630742	0.319732	0.291761	PDE4D	1
GO:0099550	trans-synaptic signaling, modulating synaptic transmission	1/61	14/13145	0.0630742	0.319732	0.291761	GRM5	1
GO:1901201	regulation of extracellular matrix assembly	1/61	14/13145	0.0630742	0.319732	0.291761	RGCC	1
GO:0006814	sodium ion transport	3/61	197/13145	0.0634081	0.319732	0.291761	FGF14/DMD/UTRN	3
GO:0051283	negative regulation of sequestering of calcium ion	2/61	89/13145	0.0641484	0.319732	0.291761	DMD/PDE4D	2
GO:0120034	positive regulation of plasma membrane bounded cell projection assembly	2/61	89/13145	0.0641484	0.319732	0.291761	NLGN1/TENM1	2
GO:0045665	negative regulation of neuron differentiation	3/61	198/13145	0.0641781	0.319732	0.291761	NLGN1/THRB/KANK1	3
GO:0061564	axon development	5/61	466/13145	0.0645704	0.319732	0.291761	FGFR2/FLRT2/TNC/DPYSL2/ALCAM	5
GO:0008543	fibroblast growth factor receptor signaling pathway	2/61	90/13145	0.0654157	0.319732	0.291761	FGFR2/FLRT2	2
GO:0032414	positive regulation of ion transmembrane transporter activity	2/61	90/13145	0.0654157	0.319732	0.291761	FGF14/DMD	2
GO:0051282	regulation of sequestering of calcium ion	2/61	90/13145	0.0654157	0.319732	0.291761	DMD/PDE4D	2
GO:0044089	positive regulation of cellular component biogenesis	5/61	468/13145	0.0655199	0.319732	0.291761	GRID2/RGCC/NLGN1/TENM1/FLRT2	5
GO:0021761	limbic system development	2/61	91/13145	0.0666914	0.319732	0.291761	TMEM108/FGFR2	2
GO:0048814	regulation of dendrite morphogenesis	2/61	91/13145	0.0666914	0.319732	0.291761	NLGN1/PPFIA2	2
GO:0006067	ethanol metabolic process	1/61	15/13145	0.0674267	0.319732	0.291761	ALDH1A1	1
GO:0006071	glycerol metabolic process	1/61	15/13145	0.0674267	0.319732	0.291761	GPD2	1
GO:0021542	dentate gyrus development	1/61	15/13145	0.0674267	0.319732	0.291761	TMEM108	1
GO:0042749	regulation of circadian sleep/wake cycle	1/61	15/13145	0.0674267	0.319732	0.291761	NLGN1	1
GO:0043931	ossification involved in bone maturation	1/61	15/13145	0.0674267	0.319732	0.291761	XYLT1	1
GO:0045663	positive regulation of myoblast differentiation	1/61	15/13145	0.0674267	0.319732	0.291761	RANBP3L	1
GO:0050774	negative regulation of dendrite morphogenesis	1/61	15/13145	0.0674267	0.319732	0.291761	NLGN1	1
GO:0051004	regulation of lipoprotein lipase activity	1/61	15/13145	0.0674267	0.319732	0.291761	PCSK6	1
GO:0051767	nitric-oxide synthase biosynthetic process	1/61	15/13145	0.0674267	0.319732	0.291761	MAP2K6	1
GO:0051769	regulation of nitric-oxide synthase biosynthetic process	1/61	15/13145	0.0674267	0.319732	0.291761	MAP2K6	1
GO:0060713	labyrinthine layer morphogenesis	1/61	15/13145	0.0674267	0.319732	0.291761	FGFR2	1
GO:0071305	cellular response to vitamin D	1/61	15/13145	0.0674267	0.319732	0.291761	TNC	1
GO:0071732	cellular response to nitric oxide	1/61	15/13145	0.0674267	0.319732	0.291761	FOXO1	1
GO:0071850	mitotic cell cycle arrest	1/61	15/13145	0.0674267	0.319732	0.291761	RGCC	1
GO:1904889	regulation of excitatory synapse assembly	1/61	15/13145	0.0674267	0.319732	0.291761	GRID2	1
GO:1905874	regulation of postsynaptic density organization	1/61	15/13145	0.0674267	0.319732	0.291761	GRID2	1
GO:2000269	regulation of fibroblast apoptotic process	1/61	15/13145	0.0674267	0.319732	0.291761	STK17A	1
GO:0010771	negative regulation of cell morphogenesis involved in differentiation	2/61	92/13145	0.0679754	0.319732	0.291761	NLGN1/KANK1	2
GO:0070252	actin-mediated cell contraction	2/61	92/13145	0.0679754	0.319732	0.291761	DMD/PDE4D	2
GO:0010975	regulation of neuron projection development	5/61	474/13145	0.0684157	0.319732	0.291761	GRID2/NLGN1/PPFIA2/DPYSL2/KANK1	5
GO:0006874	cellular calcium ion homeostasis	4/61	333/13145	0.068552	0.319732	0.291761	GRIA1/GRM5/DMD/PDE4D	4
GO:0099003	vesicle-mediated transport in synapse	3/61	204/13145	0.068889	0.319732	0.291761	FGF14/NLGN1/PPFIA2	3
GO:0051208	sequestering of calcium ion	2/61	93/13145	0.0692677	0.319732	0.291761	DMD/PDE4D	2
GO:0051648	vesicle localization	3/61	205/13145	0.0696893	0.319732	0.291761	NLGN1/GRIA1/PPFIA2	3
GO:0043547	positive regulation of GTPase activity	4/61	336/13145	0.0703564	0.319732	0.291761	ALDH1A1/USP6NL/STARD13/RANBP3L	4
GO:0032535	regulation of cellular component size	4/61	338/13145	0.071573	0.319732	0.291761	TENM1/PLEKHH2/DPYSL2/KANK1	4
GO:0007617	mating behavior	1/61	16/13145	0.0717593	0.319732	0.291761	THRB	1
GO:0031069	hair follicle morphogenesis	1/61	16/13145	0.0717593	0.319732	0.291761	FGFR2	1
GO:0031290	retinal ganglion cell axon guidance	1/61	16/13145	0.0717593	0.319732	0.291761	ALCAM	1
GO:0035994	response to muscle stretch	1/61	16/13145	0.0717593	0.319732	0.291761	DMD	1
GO:0043586	tongue development	1/61	16/13145	0.0717593	0.319732	0.291761	PRDM16	1
GO:0050715	positive regulation of cytokine secretion	1/61	16/13145	0.0717593	0.319732	0.291761	RGCC	1
GO:0051450	myoblast proliferation	1/61	16/13145	0.0717593	0.319732	0.291761	MEIS2	1
GO:0060487	lung epithelial cell differentiation	1/61	16/13145	0.0717593	0.319732	0.291761	THRB	1
GO:0072673	lamellipodium morphogenesis	1/61	16/13145	0.0717593	0.319732	0.291761	KANK1	1
GO:0097067	cellular response to thyroid hormone stimulus	1/61	16/13145	0.0717593	0.319732	0.291761	THRB	1
GO:0097091	synaptic vesicle clustering	1/61	16/13145	0.0717593	0.319732	0.291761	NLGN1	1
GO:0097186	amelogenesis	1/61	16/13145	0.0717593	0.319732	0.291761	FOXO1	1
GO:1903358	regulation of Golgi organization	1/61	16/13145	0.0717593	0.319732	0.291761	USP6NL	1
GO:2000191	regulation of fatty acid transport	1/61	16/13145	0.0717593	0.319732	0.291761	MAP2K6	1
GO:2000651	positive regulation of sodium ion transmembrane transporter activity	1/61	16/13145	0.0717593	0.319732	0.291761	DMD	1
GO:0003158	endothelium development	2/61	95/13145	0.0718765	0.319732	0.291761	STARD13/PDE4D	2
GO:0006821	chloride transport	2/61	95/13145	0.0718765	0.319732	0.291761	GABRG3/GRM5	2
GO:0043534	blood vessel endothelial cell migration	2/61	95/13145	0.0718765	0.319732	0.291761	RGCC/STARD13	2
GO:2000134	negative regulation of G1/S transition of mitotic cell cycle	2/61	95/13145	0.0718765	0.319732	0.291761	RGCC/MYO16	2
GO:0055074	calcium ion homeostasis	4/61	340/13145	0.0728005	0.319732	0.291761	GRIA1/GRM5/DMD/PDE4D	4
GO:0060485	mesenchyme development	3/61	209/13145	0.0729326	0.319732	0.291761	RGCC/FGFR2/RANBP3L	3
GO:1901343	negative regulation of vasculature development	2/61	96/13145	0.073193	0.319732	0.291761	RGCC/STARD13	2
GO:0032411	positive regulation of transporter activity	2/61	97/13145	0.0745172	0.319732	0.291761	FGF14/DMD	2
GO:0045471	response to ethanol	2/61	97/13145	0.0745172	0.319732	0.291761	FGFR2/TNC	2
GO:0046928	regulation of neurotransmitter secretion	2/61	97/13145	0.0745172	0.319732	0.291761	NLGN1/PPFIA2	2
GO:1902807	negative regulation of cell cycle G1/S phase transition	2/61	97/13145	0.0745172	0.319732	0.291761	RGCC/MYO16	2
GO:1903510	mucopolysaccharide metabolic process	2/61	97/13145	0.0745172	0.319732	0.291761	XYLT1/SPOCK3	2
GO:0048588	developmental cell growth	3/61	211/13145	0.0745796	0.319732	0.291761	TMEM108/DPYSL2/ALCAM	3
GO:0007610	behavior	5/61	489/13145	0.0759661	0.319732	0.291761	NLGN1/GRIA1/GRM5/THRB/MEIS2	5
GO:0007158	neuron cell-cell adhesion	1/61	17/13145	0.0760721	0.319732	0.291761	NLGN1	1
GO:0007398	ectoderm development	1/61	17/13145	0.0760721	0.319732	0.291761	AMER2	1
GO:0021533	cell differentiation in hindbrain	1/61	17/13145	0.0760721	0.319732	0.291761	GRID2	1
GO:0022410	circadian sleep/wake cycle process	1/61	17/13145	0.0760721	0.319732	0.291761	NLGN1	1
GO:0034505	tooth mineralization	1/61	17/13145	0.0760721	0.319732	0.291761	FOXO1	1
GO:0035269	protein O-linked mannosylation	1/61	17/13145	0.0760721	0.319732	0.291761	TMTC1	1
GO:0035584	calcium-mediated signaling using intracellular calcium source	1/61	17/13145	0.0760721	0.319732	0.291761	GRM5	1
GO:0046716	muscle cell cellular homeostasis	1/61	17/13145	0.0760721	0.319732	0.291761	DMD	1
GO:0048520	positive regulation of behavior	1/61	17/13145	0.0760721	0.319732	0.291761	NLGN1	1
GO:0060479	lung cell differentiation	1/61	17/13145	0.0760721	0.319732	0.291761	THRB	1
GO:0070977	bone maturation	1/61	17/13145	0.0760721	0.319732	0.291761	XYLT1	1
GO:0071731	response to nitric oxide	1/61	17/13145	0.0760721	0.319732	0.291761	FOXO1	1
GO:1900242	regulation of synaptic vesicle endocytosis	1/61	17/13145	0.0760721	0.319732	0.291761	NLGN1	1
GO:2000047	regulation of cell-cell adhesion mediated by cadherin	1/61	17/13145	0.0760721	0.319732	0.291761	RGCC	1
GO:0019318	hexose metabolic process	3/61	213/13145	0.0762431	0.319732	0.291761	ALDH1A1/GPD2/FOXO1	3
GO:0045667	regulation of osteoblast differentiation	2/61	100/13145	0.078536	0.319732	0.291761	FGFR2/RANBP3L	2
GO:0060996	dendritic spine development	2/61	100/13145	0.078536	0.319732	0.291761	NLGN1/PPFIA2	2
GO:0006897	endocytosis	5/61	494/13145	0.078581	0.319732	0.291761	NLGN1/GRIA1/TMEM108/LDLRAD3/DPYSL2	5
GO:0043270	positive regulation of ion transport	3/61	216/13145	0.0787694	0.319732	0.291761	FGF14/MAP2K6/DMD	3
GO:0022612	gland morphogenesis	2/61	101/13145	0.0798906	0.319732	0.291761	FGFR2/TNC	2
GO:0002053	positive regulation of mesenchymal cell proliferation	1/61	18/13145	0.0803651	0.319732	0.291761	FGFR2	1
GO:0003299	muscle hypertrophy in response to stress	1/61	18/13145	0.0803651	0.319732	0.291761	FOXO1	1
GO:0006448	regulation of translational elongation	1/61	18/13145	0.0803651	0.319732	0.291761	GRM5	1
GO:0010881	regulation of cardiac muscle contraction by regulation of the release of sequestered calcium ion	1/61	18/13145	0.0803651	0.319732	0.291761	DMD	1
GO:0014887	cardiac muscle adaptation	1/61	18/13145	0.0803651	0.319732	0.291761	FOXO1	1
GO:0014898	cardiac muscle hypertrophy in response to stress	1/61	18/13145	0.0803651	0.319732	0.291761	FOXO1	1
GO:0019400	alditol metabolic process	1/61	18/13145	0.0803651	0.319732	0.291761	GPD2	1
GO:0043576	regulation of respiratory gaseous exchange	1/61	18/13145	0.0803651	0.319732	0.291761	NLGN1	1
GO:0044346	fibroblast apoptotic process	1/61	18/13145	0.0803651	0.319732	0.291761	STK17A	1
GO:0055093	response to hyperoxia	1/61	18/13145	0.0803651	0.319732	0.291761	FOXO1	1
GO:0060445	branching involved in salivary gland morphogenesis	1/61	18/13145	0.0803651	0.319732	0.291761	FGFR2	1
GO:0060669	embryonic placenta morphogenesis	1/61	18/13145	0.0803651	0.319732	0.291761	FGFR2	1
GO:0071379	cellular response to prostaglandin stimulus	1/61	18/13145	0.0803651	0.319732	0.291761	TNC	1
GO:0090335	regulation of brown fat cell differentiation	1/61	18/13145	0.0803651	0.319732	0.291761	PRDM16	1
GO:0097107	postsynaptic density assembly	1/61	18/13145	0.0803651	0.319732	0.291761	GRID2	1
GO:1902170	cellular response to reactive nitrogen species	1/61	18/13145	0.0803651	0.319732	0.291761	FOXO1	1
GO:0051261	protein depolymerization	2/61	102/13145	0.0812526	0.321535	0.293406	PLEKHH2/NCKAP5	2
GO:0051384	response to glucocorticoid	2/61	102/13145	0.0812526	0.321535	0.293406	IGFBP7/FOXO1	2
GO:0007162	negative regulation of cell adhesion	3/61	222/13145	0.0839316	0.325163	0.296717	RGCC/TNC/KANK1	3
GO:0098661	inorganic anion transmembrane transport	2/61	104/13145	0.0839983	0.325163	0.296717	GABRG3/GRM5	2
GO:0001956	positive regulation of neurotransmitter secretion	1/61	19/13145	0.0846386	0.325163	0.296717	NLGN1	1
GO:0008090	retrograde axonal transport	1/61	19/13145	0.0846386	0.325163	0.296717	TMEM108	1
GO:0018149	peptide cross-linking	1/61	19/13145	0.0846386	0.325163	0.296717	SPOCK3	1
GO:0032967	positive regulation of collagen biosynthetic process	1/61	19/13145	0.0846386	0.325163	0.296717	RGCC	1
GO:0042745	circadian sleep/wake cycle	1/61	19/13145	0.0846386	0.325163	0.296717	NLGN1	1
GO:0045822	negative regulation of heart contraction	1/61	19/13145	0.0846386	0.325163	0.296717	PDE4D	1
GO:0048730	epidermis morphogenesis	1/61	19/13145	0.0846386	0.325163	0.296717	FGFR2	1
GO:0060045	positive regulation of cardiac muscle cell proliferation	1/61	19/13145	0.0846386	0.325163	0.296717	FGFR2	1
GO:0060571	morphogenesis of an epithelial fold	1/61	19/13145	0.0846386	0.325163	0.296717	FGFR2	1
GO:1903522	regulation of blood circulation	3/61	223/13145	0.084806	0.325163	0.296717	DMD/THRB/PDE4D	3
GO:0030522	intracellular receptor signaling pathway	3/61	224/13145	0.0856843	0.327682	0.299015	MAP2K6/ESRRG/THRB	3
GO:0007611	learning or memory	3/61	225/13145	0.0865666	0.328162	0.299454	GRIA1/GRM5/MEIS2	3
GO:0097553	calcium ion transmembrane import into cytosol	2/61	106/13145	0.0867723	0.328162	0.299454	DMD/PDE4D	2
GO:0072503	cellular divalent inorganic cation homeostasis	4/61	363/13145	0.0876867	0.328162	0.299454	GRIA1/GRM5/DMD/PDE4D	4
GO:0050680	negative regulation of epithelial cell proliferation	2/61	107/13145	0.0881697	0.328162	0.299454	RGCC/FGFR2	2
GO:0010714	positive regulation of collagen metabolic process	1/61	20/13145	0.0888925	0.328162	0.299454	RGCC	1
GO:0048799	animal organ maturation	1/61	20/13145	0.0888925	0.328162	0.299454	XYLT1	1
GO:0055083	monovalent inorganic anion homeostasis	1/61	20/13145	0.0888925	0.328162	0.299454	CKB	1
GO:0071295	cellular response to vitamin	1/61	20/13145	0.0888925	0.328162	0.299454	TNC	1
GO:0071880	adenylate cyclase-activating adrenergic receptor signaling pathway	1/61	20/13145	0.0888925	0.328162	0.299454	PDE4D	1
GO:0086064	cell communication by electrical coupling involved in cardiac conduction	1/61	20/13145	0.0888925	0.328162	0.299454	PDE4D	1
GO:1903055	positive regulation of extracellular matrix organization	1/61	20/13145	0.0888925	0.328162	0.299454	RGCC	1
GO:0090287	regulation of cellular response to growth factor stimulus	3/61	229/13145	0.0901345	0.328162	0.299454	PCSK6/TMEM108/PRDM16	3
GO:0044344	cellular response to fibroblast growth factor stimulus	2/61	109/13145	0.0909848	0.328162	0.299454	FGFR2/FLRT2	2
GO:0045598	regulation of fat cell differentiation	2/61	109/13145	0.0909848	0.328162	0.299454	FOXO1/PRDM16	2
GO:0051588	regulation of neurotransmitter transport	2/61	109/13145	0.0909848	0.328162	0.299454	NLGN1/PPFIA2	2
GO:0007015	actin filament organization	4/61	369/13145	0.0917986	0.328162	0.299454	RGCC/TENM1/PLEKHH2/KANK1	4
GO:0003148	outflow tract septum morphogenesis	1/61	21/13145	0.093127	0.328162	0.299454	FGFR2	1
GO:0003416	endochondral bone growth	1/61	21/13145	0.093127	0.328162	0.299454	FGFR2	1
GO:0010460	positive regulation of heart rate	1/61	21/13145	0.093127	0.328162	0.299454	PDE4D	1
GO:0021697	cerebellar cortex formation	1/61	21/13145	0.093127	0.328162	0.299454	GRID2	1
GO:0030049	muscle filament sliding	1/61	21/13145	0.093127	0.328162	0.299454	DMD	1
GO:0032743	positive regulation of interleukin-2 production	1/61	21/13145	0.093127	0.328162	0.299454	PDE4D	1
GO:0033275	actin-myosin filament sliding	1/61	21/13145	0.093127	0.328162	0.299454	DMD	1
GO:0033688	regulation of osteoblast proliferation	1/61	21/13145	0.093127	0.328162	0.299454	FGFR2	1
GO:0034368	protein-lipid complex remodeling	1/61	21/13145	0.093127	0.328162	0.299454	LCAT	1
GO:0034369	plasma lipoprotein particle remodeling	1/61	21/13145	0.093127	0.328162	0.299454	LCAT	1
GO:0035024	negative regulation of Rho protein signal transduction	1/61	21/13145	0.093127	0.328162	0.299454	KANK1	1
GO:0043951	negative regulation of cAMP-mediated signaling	1/61	21/13145	0.093127	0.328162	0.299454	PDE4D	1
GO:0046058	cAMP metabolic process	1/61	21/13145	0.093127	0.328162	0.299454	PDE4D	1
GO:0048566	embryonic digestive tract development	1/61	21/13145	0.093127	0.328162	0.299454	FGFR2	1
GO:1902307	positive regulation of sodium ion transmembrane transport	1/61	21/13145	0.093127	0.328162	0.299454	DMD	1
GO:1903671	negative regulation of sprouting angiogenesis	1/61	21/13145	0.093127	0.328162	0.299454	STARD13	1
GO:2000114	regulation of establishment of cell polarity	1/61	21/13145	0.093127	0.328162	0.299454	KANK1	1
GO:0006898	receptor-mediated endocytosis	3/61	233/13145	0.093764	0.329059	0.300272	GRIA1/TMEM108/LDLRAD3	3
GO:0016079	synaptic vesicle exocytosis	2/61	111/13145	0.0938263	0.329059	0.300272	NLGN1/PPFIA2	2
GO:1903532	positive regulation of secretion by cell	3/61	234/13145	0.0946809	0.329195	0.300397	RGCC/NLGN1/MAP2K6	3
GO:0031214	biomineral tissue development	2/61	113/13145	0.0966936	0.329195	0.300397	FGFR2/FOXO1	2
GO:0048754	branching morphogenesis of an epithelial tube	2/61	113/13145	0.0966936	0.329195	0.300397	FGFR2/TNC	2
GO:0110148	biomineralization	2/61	113/13145	0.0966936	0.329195	0.300397	FGFR2/FOXO1	2
GO:0006359	regulation of transcription by RNA polymerase III	1/61	22/13145	0.0973421	0.329195	0.300397	TENM1	1
GO:0010882	regulation of cardiac muscle contraction by calcium ion signaling	1/61	22/13145	0.0973421	0.329195	0.300397	DMD	1
GO:0019098	reproductive behavior	1/61	22/13145	0.0973421	0.329195	0.300397	THRB	1
GO:0021884	forebrain neuron development	1/61	22/13145	0.0973421	0.329195	0.300397	FGFR2	1
GO:0034367	protein-containing complex remodeling	1/61	22/13145	0.0973421	0.329195	0.300397	LCAT	1
GO:0034377	plasma lipoprotein particle assembly	1/61	22/13145	0.0973421	0.329195	0.300397	LCAT	1
GO:0035268	protein mannosylation	1/61	22/13145	0.0973421	0.329195	0.300397	TMTC1	1
GO:0045777	positive regulation of blood pressure	1/61	22/13145	0.0973421	0.329195	0.300397	PDE4D	1
GO:0048333	mesodermal cell differentiation	1/61	22/13145	0.0973421	0.329195	0.300397	FGFR2	1
GO:0120033	negative regulation of plasma membrane bounded cell projection assembly	1/61	22/13145	0.0973421	0.329195	0.300397	KANK1	1
GO:1905809	negative regulation of synapse organization	1/61	22/13145	0.0973421	0.329195	0.300397	NLGN1	1
GO:0072507	divalent inorganic cation homeostasis	4/61	377/13145	0.097424	0.329195	0.300397	GRIA1/GRM5/DMD/PDE4D	4
GO:0005996	monosaccharide metabolic process	3/61	239/13145	0.0993209	0.329553	0.300723	ALDH1A1/GPD2/FOXO1	3
GO:0001837	epithelial to mesenchymal transition	2/61	115/13145	0.099586	0.329553	0.300723	RGCC/FGFR2	2
GO:0031960	response to corticosteroid	2/61	115/13145	0.099586	0.329553	0.300723	IGFBP7/FOXO1	2
GO:0048675	axon extension	2/61	116/13145	0.101041	0.329553	0.300723	DPYSL2/ALCAM	2
GO:1904064	positive regulation of cation transmembrane transport	2/61	116/13145	0.101041	0.329553	0.300723	FGF14/DMD	2
GO:0007411	axon guidance	3/61	241/13145	0.101203	0.329553	0.300723	FLRT2/DPYSL2/ALCAM	3
GO:0008045	motor neuron axon guidance	1/61	23/13145	0.101538	0.329553	0.300723	ALCAM	1
GO:0010092	specification of animal organ identity	1/61	23/13145	0.101538	0.329553	0.300723	FGFR2	1
GO:0010614	negative regulation of cardiac muscle hypertrophy	1/61	23/13145	0.101538	0.329553	0.300723	FOXO1	1
GO:0033280	response to vitamin D	1/61	23/13145	0.101538	0.329553	0.300723	TNC	1
GO:0034694	response to prostaglandin	1/61	23/13145	0.101538	0.329553	0.300723	TNC	1
GO:0043457	regulation of cellular respiration	1/61	23/13145	0.101538	0.329553	0.300723	PRDM16	1
GO:0046174	polyol catabolic process	1/61	23/13145	0.101538	0.329553	0.300723	GPD2	1
GO:0060219	camera-type eye photoreceptor cell differentiation	1/61	23/13145	0.101538	0.329553	0.300723	THRB	1
GO:0071875	adrenergic receptor signaling pathway	1/61	23/13145	0.101538	0.329553	0.300723	PDE4D	1
GO:0090075	relaxation of muscle	1/61	23/13145	0.101538	0.329553	0.300723	PDE4D	1
GO:0097066	response to thyroid hormone	1/61	23/13145	0.101538	0.329553	0.300723	THRB	1
GO:0097150	neuronal stem cell population maintenance	1/61	23/13145	0.101538	0.329553	0.300723	FOXO1	1
GO:0010631	epithelial cell migration	3/61	242/13145	0.102149	0.330088	0.301211	RGCC/STARD13/KANK1	3
GO:0097485	neuron projection guidance	3/61	242/13145	0.102149	0.330088	0.301211	FLRT2/DPYSL2/ALCAM	3
GO:0090132	epithelium migration	3/61	243/13145	0.103099	0.331859	0.302827	RGCC/STARD13/KANK1	3
GO:0090130	tissue migration	3/61	245/13145	0.105009	0.331859	0.302827	RGCC/STARD13/KANK1	3
GO:0008286	insulin receptor signaling pathway	2/61	119/13145	0.105443	0.331859	0.302827	KANK1/FOXO1	2
GO:0003016	respiratory system process	1/61	24/13145	0.105715	0.331859	0.302827	NLGN1	1
GO:0016486	peptide hormone processing	1/61	24/13145	0.105715	0.331859	0.302827	PCSK6	1
GO:0021846	cell proliferation in forebrain	1/61	24/13145	0.105715	0.331859	0.302827	FGFR2	1
GO:0032878	regulation of establishment or maintenance of cell polarity	1/61	24/13145	0.105715	0.331859	0.302827	KANK1	1
GO:0033687	osteoblast proliferation	1/61	24/13145	0.105715	0.331859	0.302827	FGFR2	1
GO:0044331	cell-cell adhesion mediated by cadherin	1/61	24/13145	0.105715	0.331859	0.302827	RGCC	1
GO:0051590	positive regulation of neurotransmitter transport	1/61	24/13145	0.105715	0.331859	0.302827	NLGN1	1
GO:0098868	bone growth	1/61	24/13145	0.105715	0.331859	0.302827	FGFR2	1
GO:0140448	signaling receptor ligand precursor processing	1/61	24/13145	0.105715	0.331859	0.302827	PCSK6	1
GO:2000311	regulation of AMPA receptor activity	1/61	24/13145	0.105715	0.331859	0.302827	NLGN1	1
GO:0007605	sensory perception of sound	2/61	120/13145	0.106922	0.331859	0.302827	PAX3/THRB	2
GO:0030048	actin filament-based movement	2/61	120/13145	0.106922	0.331859	0.302827	DMD/PDE4D	2
GO:0060402	calcium ion transport into cytosol	2/61	120/13145	0.106922	0.331859	0.302827	DMD/PDE4D	2
GO:0070588	calcium ion transmembrane transport	3/61	249/13145	0.108873	0.331859	0.302827	FGF14/DMD/PDE4D	3
GO:0001964	startle response	1/61	25/13145	0.109872	0.331859	0.302827	GRID2	1
GO:0010458	exit from mitosis	1/61	25/13145	0.109872	0.331859	0.302827	RGCC	1
GO:0010464	regulation of mesenchymal cell proliferation	1/61	25/13145	0.109872	0.331859	0.302827	FGFR2	1
GO:0010644	cell communication by electrical coupling	1/61	25/13145	0.109872	0.331859	0.302827	PDE4D	1
GO:0014741	negative regulation of muscle hypertrophy	1/61	25/13145	0.109872	0.331859	0.302827	FOXO1	1
GO:0015012	heparan sulfate proteoglycan biosynthetic process	1/61	25/13145	0.109872	0.331859	0.302827	XYLT1	1
GO:0030206	chondroitin sulfate biosynthetic process	1/61	25/13145	0.109872	0.331859	0.302827	XYLT1	1
GO:0032309	icosanoid secretion	1/61	25/13145	0.109872	0.331859	0.302827	MAP2K6	1
GO:0032892	positive regulation of organic acid transport	1/61	25/13145	0.109872	0.331859	0.302827	MAP2K6	1
GO:0036296	response to increased oxygen levels	1/61	25/13145	0.109872	0.331859	0.302827	FOXO1	1
GO:0048169	regulation of long-term neuronal synaptic plasticity	1/61	25/13145	0.109872	0.331859	0.302827	GRM5	1
GO:0065005	protein-lipid complex assembly	1/61	25/13145	0.109872	0.331859	0.302827	LCAT	1
GO:0071549	cellular response to dexamethasone stimulus	1/61	25/13145	0.109872	0.331859	0.302827	FOXO1	1
GO:1902473	regulation of protein localization to synapse	1/61	25/13145	0.109872	0.331859	0.302827	NLGN1	1
GO:1904037	positive regulation of epithelial cell apoptotic process	1/61	25/13145	0.109872	0.331859	0.302827	RGCC	1
GO:0051047	positive regulation of secretion	3/61	252/13145	0.111807	0.337014	0.307531	RGCC/NLGN1/MAP2K6	3
GO:0050768	negative regulation of neurogenesis	3/61	253/13145	0.112791	0.339291	0.309609	NLGN1/THRB/KANK1	3
GO:0007214	gamma-aminobutyric acid signaling pathway	1/61	26/13145	0.114011	0.340193	0.310433	GABRG3	1
GO:0042462	eye photoreceptor cell development	1/61	26/13145	0.114011	0.340193	0.310433	THRB	1
GO:0055023	positive regulation of cardiac muscle tissue growth	1/61	26/13145	0.114011	0.340193	0.310433	FGFR2	1
GO:0140058	neuron projection arborization	1/61	26/13145	0.114011	0.340193	0.310433	NLGN1	1
GO:0031644	regulation of nervous system process	2/61	125/13145	0.1144	0.340668	0.310865	NLGN1/TMEM108	2
GO:0018105	peptidyl-serine phosphorylation	3/61	256/13145	0.115766	0.343098	0.313083	TENM1/DMD/PDE4D	3
GO:0060562	epithelial tube morphogenesis	3/61	256/13145	0.115766	0.343098	0.313083	FGFR2/STARD13/TNC	3
GO:0006937	regulation of muscle contraction	2/61	126/13145	0.115912	0.343098	0.313083	DMD/PDE4D	2
GO:0050890	cognition	3/61	257/13145	0.116764	0.343483	0.313435	GRIA1/GRM5/MEIS2	3
GO:0008015	blood circulation	4/61	404/13145	0.117574	0.343483	0.313435	MAP2K6/DMD/THRB/PDE4D	4
GO:0010837	regulation of keratinocyte proliferation	1/61	27/13145	0.11813	0.343483	0.313435	FGFR2	1
GO:0046627	negative regulation of insulin receptor signaling pathway	1/61	27/13145	0.11813	0.343483	0.313435	KANK1	1
GO:0051968	positive regulation of synaptic transmission, glutamatergic	1/61	27/13145	0.11813	0.343483	0.313435	NLGN1	1
GO:0060603	mammary gland duct morphogenesis	1/61	27/13145	0.11813	0.343483	0.313435	FGFR2	1
GO:0110111	negative regulation of animal organ morphogenesis	1/61	27/13145	0.11813	0.343483	0.313435	THRB	1
GO:1903523	negative regulation of blood circulation	1/61	27/13145	0.11813	0.343483	0.313435	PDE4D	1
GO:2000171	negative regulation of dendrite development	1/61	27/13145	0.11813	0.343483	0.313435	NLGN1	1
GO:0034767	positive regulation of ion transmembrane transport	2/61	128/13145	0.118951	0.343841	0.313761	FGF14/DMD	2
GO:0035264	multicellular organism growth	2/61	128/13145	0.118951	0.343841	0.313761	PDE4D/GPD2	2
GO:0061351	neural precursor cell proliferation	2/61	128/13145	0.118951	0.343841	0.313761	FGFR2/FOXO1	2
GO:0007612	learning	2/61	130/13145	0.12201	0.347221	0.316845	GRM5/MEIS2	2
GO:0000578	embryonic axis specification	1/61	28/13145	0.122231	0.347221	0.316845	PCSK6	1
GO:0032965	regulation of collagen biosynthetic process	1/61	28/13145	0.122231	0.347221	0.316845	RGCC	1
GO:0048011	neurotrophin TRK receptor signaling pathway	1/61	28/13145	0.122231	0.347221	0.316845	TMEM108	1
GO:0048384	retinoic acid receptor signaling pathway	1/61	28/13145	0.122231	0.347221	0.316845	ESRRG	1
GO:0051150	regulation of smooth muscle cell differentiation	1/61	28/13145	0.122231	0.347221	0.316845	FGFR2	1
GO:0099560	synaptic membrane adhesion	1/61	28/13145	0.122231	0.347221	0.316845	NLGN1	1
GO:1903959	regulation of anion transmembrane transport	1/61	28/13145	0.122231	0.347221	0.316845	GRM5	1
GO:2000463	positive regulation of excitatory postsynaptic potential	1/61	28/13145	0.122231	0.347221	0.316845	NLGN1	1
GO:1902904	negative regulation of supramolecular fiber organization	2/61	131/13145	0.123546	0.348126	0.317671	PLEKHH2/KANK1	2
GO:0045931	positive regulation of mitotic cell cycle	2/61	132/13145	0.125088	0.348126	0.317671	RGCC/MEIS2	2
GO:0007435	salivary gland morphogenesis	1/61	29/13145	0.126313	0.348126	0.317671	FGFR2	1
GO:0009154	purine ribonucleotide catabolic process	1/61	29/13145	0.126313	0.348126	0.317671	PDE4D	1
GO:0032228	regulation of synaptic transmission, GABAergic	1/61	29/13145	0.126313	0.348126	0.317671	NLGN1	1
GO:0035633	maintenance of blood-brain barrier	1/61	29/13145	0.126313	0.348126	0.317671	DMD	1
GO:0045737	positive regulation of cyclin-dependent protein serine/threonine kinase activity	1/61	29/13145	0.126313	0.348126	0.317671	RGCC	1
GO:0048286	lung alveolus development	1/61	29/13145	0.126313	0.348126	0.317671	FGFR2	1
GO:0050650	chondroitin sulfate proteoglycan biosynthetic process	1/61	29/13145	0.126313	0.348126	0.317671	XYLT1	1
GO:0050707	regulation of cytokine secretion	1/61	29/13145	0.126313	0.348126	0.317671	RGCC	1
GO:0060421	positive regulation of heart growth	1/61	29/13145	0.126313	0.348126	0.317671	FGFR2	1
GO:0070268	cornification	1/61	29/13145	0.126313	0.348126	0.317671	PCSK6	1
GO:0071711	basement membrane organization	1/61	29/13145	0.126313	0.348126	0.317671	FLRT2	1
GO:0071715	icosanoid transport	1/61	29/13145	0.126313	0.348126	0.317671	MAP2K6	1
GO:1900077	negative regulation of cellular response to insulin stimulus	1/61	29/13145	0.126313	0.348126	0.317671	KANK1	1
GO:1901571	fatty acid derivative transport	1/61	29/13145	0.126313	0.348126	0.317671	MAP2K6	1
GO:0090263	positive regulation of canonical Wnt signaling pathway	2/61	133/13145	0.126634	0.348363	0.317887	FGFR2/KANK1	2
GO:0048545	response to steroid hormone	3/61	269/13145	0.128994	0.35147	0.320723	ESRRG/IGFBP7/FOXO1	3
GO:0010594	regulation of endothelial cell migration	2/61	135/13145	0.129741	0.35147	0.320723	RGCC/STARD13	2
GO:0030203	glycosaminoglycan metabolic process	2/61	135/13145	0.129741	0.35147	0.320723	XYLT1/SPOCK3	2
GO:0003009	skeletal muscle contraction	1/61	30/13145	0.130377	0.35147	0.320723	DMD	1
GO:0009261	ribonucleotide catabolic process	1/61	30/13145	0.130377	0.35147	0.320723	PDE4D	1
GO:0021696	cerebellar cortex morphogenesis	1/61	30/13145	0.130377	0.35147	0.320723	GRID2	1
GO:0030201	heparan sulfate proteoglycan metabolic process	1/61	30/13145	0.130377	0.35147	0.320723	XYLT1	1
GO:0090049	regulation of cell migration involved in sprouting angiogenesis	1/61	30/13145	0.130377	0.35147	0.320723	STARD13	1
GO:0097009	energy homeostasis	1/61	30/13145	0.130377	0.35147	0.320723	FOXO1	1
GO:0140353	lipid export from cell	1/61	30/13145	0.130377	0.35147	0.320723	MAP2K6	1
GO:2000404	regulation of T cell migration	1/61	30/13145	0.130377	0.35147	0.320723	LRCH1	1
GO:0016049	cell growth	4/61	422/13145	0.131952	0.354658	0.323632	TMEM108/IGFBP7/DPYSL2/ALCAM	4
GO:0003013	circulatory system process	4/61	424/13145	0.133593	0.354658	0.323632	MAP2K6/DMD/THRB/PDE4D	4
GO:0001937	negative regulation of endothelial cell proliferation	1/61	31/13145	0.134421	0.354658	0.323632	RGCC	1
GO:0003044	regulation of systemic arterial blood pressure mediated by a chemical signal	1/61	31/13145	0.134421	0.354658	0.323632	PDE4D	1
GO:0007616	long-term memory	1/61	31/13145	0.134421	0.354658	0.323632	GRIA1	1
GO:0007618	mating	1/61	31/13145	0.134421	0.354658	0.323632	THRB	1
GO:0014888	striated muscle adaptation	1/61	31/13145	0.134421	0.354658	0.323632	FOXO1	1
GO:0031018	endocrine pancreas development	1/61	31/13145	0.134421	0.354658	0.323632	FOXO1	1
GO:0031670	cellular response to nutrient	1/61	31/13145	0.134421	0.354658	0.323632	TNC	1
GO:0043616	keratinocyte proliferation	1/61	31/13145	0.134421	0.354658	0.323632	FGFR2	1
GO:0070423	nucleotide-binding oligomerization domain containing signaling pathway	1/61	31/13145	0.134421	0.354658	0.323632	MAP2K6	1
GO:2000045	regulation of G1/S transition of mitotic cell cycle	2/61	138/13145	0.134435	0.354658	0.323632	RGCC/MYO16	2
GO:0051961	negative regulation of nervous system development	3/61	275/13145	0.135277	0.355639	0.324527	NLGN1/THRB/KANK1	3
GO:0050954	sensory perception of mechanical stimulus	2/61	139/13145	0.136008	0.355639	0.324527	PAX3/THRB	2
GO:0051494	negative regulation of cytoskeleton organization	2/61	139/13145	0.136008	0.355639	0.324527	PLEKHH2/KANK1	2
GO:0060401	cytosolic calcium ion transport	2/61	139/13145	0.136008	0.355639	0.324527	DMD/PDE4D	2
GO:0061138	morphogenesis of a branching epithelium	2/61	139/13145	0.136008	0.355639	0.324527	FGFR2/TNC	2
GO:0007409	axonogenesis	4/61	428/13145	0.136903	0.356352	0.325178	FGFR2/FLRT2/DPYSL2/ALCAM	4
GO:0090066	regulation of anatomical structure size	4/61	429/13145	0.137735	0.356352	0.325178	TENM1/PLEKHH2/DPYSL2/KANK1	4
GO:0010463	mesenchymal cell proliferation	1/61	32/13145	0.138448	0.356352	0.325178	FGFR2	1
GO:0010765	positive regulation of sodium ion transport	1/61	32/13145	0.138448	0.356352	0.325178	DMD	1
GO:0035872	nucleotide-binding domain, leucine rich repeat containing receptor signaling pathway	1/61	32/13145	0.138448	0.356352	0.325178	MAP2K6	1
GO:0071548	response to dexamethasone	1/61	32/13145	0.138448	0.356352	0.325178	FOXO1	1
GO:0086004	regulation of cardiac muscle cell contraction	1/61	32/13145	0.138448	0.356352	0.325178	PDE4D	1
GO:1904646	cellular response to amyloid-beta	1/61	32/13145	0.138448	0.356352	0.325178	GRM5	1
GO:1905606	regulation of presynapse assembly	1/61	32/13145	0.138448	0.356352	0.325178	NLGN1	1
GO:0019827	stem cell population maintenance	2/61	141/13145	0.139167	0.356741	0.325533	FOXO1/PRDM16	2
GO:0048813	dendrite morphogenesis	2/61	141/13145	0.139167	0.356741	0.325533	NLGN1/PPFIA2	2
GO:0015698	inorganic anion transport	2/61	142/13145	0.140752	0.356741	0.325533	GABRG3/GRM5	2
GO:0023061	signal release	4/61	433/13145	0.141087	0.356741	0.325533	RGCC/NLGN1/MAP2K6/PPFIA2	4
GO:0006875	cellular metal ion homeostasis	4/61	434/13145	0.14193	0.356741	0.325533	GRIA1/GRM5/DMD/PDE4D	4
GO:0010977	negative regulation of neuron projection development	2/61	143/13145	0.142342	0.356741	0.325533	NLGN1/KANK1	2
GO:0098727	maintenance of cell number	2/61	143/13145	0.142342	0.356741	0.325533	FOXO1/PRDM16	2
GO:1903305	regulation of regulated secretory pathway	2/61	143/13145	0.142342	0.356741	0.325533	NLGN1/PPFIA2	2
GO:0007431	salivary gland development	1/61	33/13145	0.142455	0.356741	0.325533	FGFR2	1
GO:0010712	regulation of collagen metabolic process	1/61	33/13145	0.142455	0.356741	0.325533	RGCC	1
GO:0010907	positive regulation of glucose metabolic process	1/61	33/13145	0.142455	0.356741	0.325533	FOXO1	1
GO:0042572	retinol metabolic process	1/61	33/13145	0.142455	0.356741	0.325533	ALDH1A1	1
GO:0045823	positive regulation of heart contraction	1/61	33/13145	0.142455	0.356741	0.325533	PDE4D	1
GO:0055010	ventricular cardiac muscle tissue morphogenesis	1/61	33/13145	0.142455	0.356741	0.325533	FGFR2	1
GO:0099174	regulation of presynapse organization	1/61	33/13145	0.142455	0.356741	0.325533	NLGN1	1
GO:1904031	positive regulation of cyclin-dependent protein kinase activity	1/61	33/13145	0.142455	0.356741	0.325533	RGCC	1
GO:0030833	regulation of actin filament polymerization	2/61	144/13145	0.143936	0.359434	0.327989	TENM1/KANK1	2
GO:0002686	negative regulation of leukocyte migration	1/61	34/13145	0.146445	0.359434	0.327989	LRCH1	1
GO:0006656	phosphatidylcholine biosynthetic process	1/61	34/13145	0.146445	0.359434	0.327989	LCAT	1
GO:0009948	anterior/posterior axis specification	1/61	34/13145	0.146445	0.359434	0.327989	PCSK6	1
GO:0038179	neurotrophin signaling pathway	1/61	34/13145	0.146445	0.359434	0.327989	TMEM108	1
GO:0048546	digestive tract morphogenesis	1/61	34/13145	0.146445	0.359434	0.327989	FGFR2	1
GO:0060043	regulation of cardiac muscle cell proliferation	1/61	34/13145	0.146445	0.359434	0.327989	FGFR2	1
GO:0097484	dendrite extension	1/61	34/13145	0.146445	0.359434	0.327989	TMEM108	1
GO:0097502	mannosylation	1/61	34/13145	0.146445	0.359434	0.327989	TMTC1	1
GO:1900087	positive regulation of G1/S transition of mitotic cell cycle	1/61	34/13145	0.146445	0.359434	0.327989	RGCC	1
GO:1903115	regulation of actin filament-based movement	1/61	34/13145	0.146445	0.359434	0.327989	PDE4D	1
GO:2000351	regulation of endothelial cell apoptotic process	1/61	34/13145	0.146445	0.359434	0.327989	RGCC	1
GO:0051056	regulation of small GTPase mediated signal transduction	3/61	287/13145	0.148155	0.360446	0.328914	ARHGEF28/STARD13/KANK1	3
GO:0006022	aminoglycan metabolic process	2/61	147/13145	0.148739	0.360446	0.328914	XYLT1/SPOCK3	2
GO:0050773	regulation of dendrite development	2/61	147/13145	0.148739	0.360446	0.328914	NLGN1/PPFIA2	2
GO:0018108	peptidyl-tyrosine phosphorylation	3/61	288/13145	0.149246	0.360446	0.328914	MAP2K6/GRM5/FGFR2	3
GO:0010721	negative regulation of cell development	3/61	289/13145	0.15034	0.360446	0.328914	NLGN1/THRB/KANK1	3
GO:2000377	regulation of reactive oxygen species metabolic process	2/61	148/13145	0.150348	0.360446	0.328914	STK17A/FOXO1	2
GO:0002067	glandular epithelial cell differentiation	1/61	35/13145	0.150416	0.360446	0.328914	FGFR2	1
GO:0031424	keratinization	1/61	35/13145	0.150416	0.360446	0.328914	PCSK6	1
GO:0048701	embryonic cranial skeleton morphogenesis	1/61	35/13145	0.150416	0.360446	0.328914	FGFR2	1
GO:0048846	axon extension involved in axon guidance	1/61	35/13145	0.150416	0.360446	0.328914	ALCAM	1
GO:0051567	histone H3-K9 methylation	1/61	35/13145	0.150416	0.360446	0.328914	PRDM16	1
GO:1902284	neuron projection extension involved in neuron projection guidance	1/61	35/13145	0.150416	0.360446	0.328914	ALCAM	1
GO:0016055	Wnt signaling pathway	4/61	446/13145	0.152204	0.360446	0.328914	FGFR2/AMER2/KANK1/FOXO1	4
GO:0018212	peptidyl-tyrosine modification	3/61	291/13145	0.152535	0.360446	0.328914	MAP2K6/GRM5/FGFR2	3
GO:0001763	morphogenesis of a branching structure	2/61	150/13145	0.153576	0.360446	0.328914	FGFR2/TNC	2
GO:1902806	regulation of cell cycle G1/S phase transition	2/61	150/13145	0.153576	0.360446	0.328914	RGCC/MYO16	2
GO:0198738	cell-cell signaling by wnt	4/61	448/13145	0.153945	0.360446	0.328914	FGFR2/AMER2/KANK1/FOXO1	4
GO:0001754	eye photoreceptor cell differentiation	1/61	36/13145	0.154369	0.360446	0.328914	THRB	1
GO:0006730	one-carbon metabolic process	1/61	36/13145	0.154369	0.360446	0.328914	AHCYL2	1
GO:0006734	NADH metabolic process	1/61	36/13145	0.154369	0.360446	0.328914	GPD2	1
GO:0009187	cyclic nucleotide metabolic process	1/61	36/13145	0.154369	0.360446	0.328914	PDE4D	1
GO:0014047	glutamate secretion	1/61	36/13145	0.154369	0.360446	0.328914	PPFIA2	1
GO:0019068	virion assembly	1/61	36/13145	0.154369	0.360446	0.328914	USP6NL	1
GO:0021587	cerebellum morphogenesis	1/61	36/13145	0.154369	0.360446	0.328914	GRID2	1
GO:0032964	collagen biosynthetic process	1/61	36/13145	0.154369	0.360446	0.328914	RGCC	1
GO:0055025	positive regulation of cardiac muscle tissue development	1/61	36/13145	0.154369	0.360446	0.328914	FGFR2	1
GO:0085029	extracellular matrix assembly	1/61	36/13145	0.154369	0.360446	0.328914	RGCC	1
GO:1904645	response to amyloid-beta	1/61	36/13145	0.154369	0.360446	0.328914	GRM5	1
GO:0006869	lipid transport	3/61	293/13145	0.154741	0.360446	0.328914	ATP10B/MAP2K6/LCAT	3
GO:0030855	epithelial cell differentiation	4/61	449/13145	0.154818	0.360446	0.328914	PCSK6/FGFR2/THRB/PDE4D	4
GO:0045860	positive regulation of protein kinase activity	4/61	449/13145	0.154818	0.360446	0.328914	RGCC/TENM1/MAP2K6/GRM5	4
GO:0021953	central nervous system neuron differentiation	2/61	151/13145	0.155195	0.360446	0.328914	GRID2/FGFR2	2
GO:0045333	cellular respiration	2/61	151/13145	0.155195	0.360446	0.328914	GPD2/PRDM16	2
GO:0009101	glycoprotein biosynthetic process	3/61	294/13145	0.155848	0.360446	0.328914	XYLT1/GALNT13/TMTC1	3
GO:0071902	positive regulation of protein serine/threonine kinase activity	3/61	294/13145	0.155848	0.360446	0.328914	RGCC/TENM1/MAP2K6	3
GO:0007622	rhythmic behavior	1/61	37/13145	0.158304	0.360446	0.328914	NLGN1	1
GO:0030835	negative regulation of actin filament depolymerization	1/61	37/13145	0.158304	0.360446	0.328914	PLEKHH2	1
GO:0044275	cellular carbohydrate catabolic process	1/61	37/13145	0.158304	0.360446	0.328914	GPD2	1
GO:0045599	negative regulation of fat cell differentiation	1/61	37/13145	0.158304	0.360446	0.328914	FOXO1	1
GO:0046622	positive regulation of organ growth	1/61	37/13145	0.158304	0.360446	0.328914	FGFR2	1
GO:0048512	circadian behavior	1/61	37/13145	0.158304	0.360446	0.328914	NLGN1	1
GO:0050873	brown fat cell differentiation	1/61	37/13145	0.158304	0.360446	0.328914	PRDM16	1
GO:0060412	ventricular septum morphogenesis	1/61	37/13145	0.158304	0.360446	0.328914	FGFR2	1
GO:0060443	mammary gland morphogenesis	1/61	37/13145	0.158304	0.360446	0.328914	FGFR2	1
GO:0071709	membrane assembly	1/61	37/13145	0.158304	0.360446	0.328914	NLGN1	1
GO:1901021	positive regulation of calcium ion transmembrane transporter activity	1/61	37/13145	0.158304	0.360446	0.328914	FGF14	1
GO:1903053	regulation of extracellular matrix organization	1/61	37/13145	0.158304	0.360446	0.328914	RGCC	1
GO:0022604	regulation of cell morphogenesis	4/61	454/13145	0.159212	0.361033	0.329449	NLGN1/PPFIA2/DPYSL2/KANK1	4
GO:0090090	negative regulation of canonical Wnt signaling pathway	2/61	155/13145	0.161705	0.361033	0.329449	AMER2/FOXO1	2
GO:0003229	ventricular cardiac muscle tissue development	1/61	38/13145	0.162221	0.361033	0.329449	FGFR2	1
GO:0006111	regulation of gluconeogenesis	1/61	38/13145	0.162221	0.361033	0.329449	FOXO1	1
GO:0016339	calcium-dependent cell-cell adhesion via plasma membrane cell adhesion molecules	1/61	38/13145	0.162221	0.361033	0.329449	NLGN1	1
GO:0017145	stem cell division	1/61	38/13145	0.162221	0.361033	0.329449	FGFR2	1
GO:0021575	hindbrain morphogenesis	1/61	38/13145	0.162221	0.361033	0.329449	GRID2	1
GO:0021879	forebrain neuron differentiation	1/61	38/13145	0.162221	0.361033	0.329449	FGFR2	1
GO:0022602	ovulation cycle process	1/61	38/13145	0.162221	0.361033	0.329449	MAP2K6	1
GO:0032663	regulation of interleukin-2 production	1/61	38/13145	0.162221	0.361033	0.329449	PDE4D	1
GO:0034260	negative regulation of GTPase activity	1/61	38/13145	0.162221	0.361033	0.329449	LRCH1	1
GO:0042461	photoreceptor cell development	1/61	38/13145	0.162221	0.361033	0.329449	THRB	1
GO:0045668	negative regulation of osteoblast differentiation	1/61	38/13145	0.162221	0.361033	0.329449	RANBP3L	1
GO:0061028	establishment of endothelial barrier	1/61	38/13145	0.162221	0.361033	0.329449	PDE4D	1
GO:0071827	plasma lipoprotein particle organization	1/61	38/13145	0.162221	0.361033	0.329449	LCAT	1
GO:0001654	eye development	3/61	300/13145	0.162543	0.361206	0.329607	THRB/MEIS2/GPD2	3
GO:0009755	hormone-mediated signaling pathway	2/61	156/13145	0.16334	0.362434	0.330727	ESRRG/THRB	2
GO:0031589	cell-substrate adhesion	3/61	303/13145	0.165923	0.364234	0.33237	PPFIA2/KANK1/UTRN	3
GO:0006195	purine nucleotide catabolic process	1/61	39/13145	0.16612	0.364234	0.33237	PDE4D	1
GO:0045332	phospholipid translocation	1/61	39/13145	0.16612	0.364234	0.33237	ATP10B	1
GO:0045661	regulation of myoblast differentiation	1/61	39/13145	0.16612	0.364234	0.33237	RANBP3L	1
GO:0050663	cytokine secretion	1/61	39/13145	0.16612	0.364234	0.33237	RGCC	1
GO:0060711	labyrinthine layer development	1/61	39/13145	0.16612	0.364234	0.33237	FGFR2	1
GO:0072577	endothelial cell apoptotic process	1/61	39/13145	0.16612	0.364234	0.33237	RGCC	1
GO:1902743	regulation of lamellipodium organization	1/61	39/13145	0.16612	0.364234	0.33237	KANK1	1
GO:0150063	visual system development	3/61	304/13145	0.167054	0.36574	0.333744	THRB/MEIS2/GPD2	3
GO:0030278	regulation of ossification	2/61	159/13145	0.168265	0.366233	0.334194	FGFR2/RANBP3L	2
GO:0007269	neurotransmitter secretion	2/61	160/13145	0.169912	0.366233	0.334194	NLGN1/PPFIA2	2
GO:0042445	hormone metabolic process	2/61	160/13145	0.169912	0.366233	0.334194	PCSK6/ALDH1A1	2
GO:0099643	signal release from synapse	2/61	160/13145	0.169912	0.366233	0.334194	NLGN1/PPFIA2	2
GO:0001941	postsynaptic membrane organization	1/61	40/13145	0.170001	0.366233	0.334194	NLGN1	1
GO:0007566	embryo implantation	1/61	40/13145	0.170001	0.366233	0.334194	IGFBP7	1
GO:0010718	positive regulation of epithelial to mesenchymal transition	1/61	40/13145	0.170001	0.366233	0.334194	RGCC	1
GO:0021762	substantia nigra development	1/61	40/13145	0.170001	0.366233	0.334194	CKB	1
GO:0043949	regulation of cAMP-mediated signaling	1/61	40/13145	0.170001	0.366233	0.334194	PDE4D	1
GO:0048489	synaptic vesicle transport	1/61	40/13145	0.170001	0.366233	0.334194	NLGN1	1
GO:1903793	positive regulation of anion transport	1/61	40/13145	0.170001	0.366233	0.334194	MAP2K6	1
GO:0048880	sensory system development	3/61	308/13145	0.171604	0.366552	0.334486	THRB/MEIS2/GPD2	3
GO:0071407	cellular response to organic cyclic compound	4/61	469/13145	0.17267	0.366552	0.334486	ESRRG/PDE4D/TNC/FOXO1	4
GO:0006066	alcohol metabolic process	3/61	309/13145	0.172747	0.366552	0.334486	ALDH1A1/LCAT/GPD2	3
GO:0007265	Ras protein signal transduction	3/61	309/13145	0.172747	0.366552	0.334486	ARHGEF28/STARD13/KANK1	3
GO:0030041	actin filament polymerization	2/61	162/13145	0.173215	0.366552	0.334486	TENM1/KANK1	2
GO:0030177	positive regulation of Wnt signaling pathway	2/61	162/13145	0.173215	0.366552	0.334486	FGFR2/KANK1	2
GO:0009409	response to cold	1/61	41/13145	0.173865	0.366552	0.334486	FOXO1	1
GO:0016266	O-glycan processing	1/61	41/13145	0.173865	0.366552	0.334486	GALNT13	1
GO:0035272	exocrine system development	1/61	41/13145	0.173865	0.366552	0.334486	FGFR2	1
GO:0050879	multicellular organismal movement	1/61	41/13145	0.173865	0.366552	0.334486	DMD	1
GO:0050881	musculoskeletal movement	1/61	41/13145	0.173865	0.366552	0.334486	DMD	1
GO:0060038	cardiac muscle cell proliferation	1/61	41/13145	0.173865	0.366552	0.334486	FGFR2	1
GO:0071825	protein-lipid complex subunit organization	1/61	41/13145	0.173865	0.366552	0.334486	LCAT	1
GO:1902808	positive regulation of cell cycle G1/S phase transition	1/61	41/13145	0.173865	0.366552	0.334486	RGCC	1
GO:2001222	regulation of neuron migration	1/61	41/13145	0.173865	0.366552	0.334486	FLRT2	1
GO:0008542	visual learning	1/61	42/13145	0.17771	0.367045	0.334935	MEIS2	1
GO:0019674	NAD metabolic process	1/61	42/13145	0.17771	0.367045	0.334935	GPD2	1
GO:0032873	negative regulation of stress-activated MAPK cascade	1/61	42/13145	0.17771	0.367045	0.334935	FOXO1	1
GO:0034204	lipid translocation	1/61	42/13145	0.17771	0.367045	0.334935	ATP10B	1
GO:0044091	membrane biogenesis	1/61	42/13145	0.17771	0.367045	0.334935	NLGN1	1
GO:0048645	animal organ formation	1/61	42/13145	0.17771	0.367045	0.334935	FGFR2	1
GO:0048747	muscle fiber development	1/61	42/13145	0.17771	0.367045	0.334935	DMD	1
GO:0055008	cardiac muscle tissue morphogenesis	1/61	42/13145	0.17771	0.367045	0.334935	FGFR2	1
GO:0060688	regulation of morphogenesis of a branching structure	1/61	42/13145	0.17771	0.367045	0.334935	FGFR2	1
GO:0060999	positive regulation of dendritic spine development	1/61	42/13145	0.17771	0.367045	0.334935	NLGN1	1
GO:0070303	negative regulation of stress-activated protein kinase signaling cascade	1/61	42/13145	0.17771	0.367045	0.334935	FOXO1	1
GO:0090303	positive regulation of wound healing	1/61	42/13145	0.17771	0.367045	0.334935	KANK1	1
GO:1990868	response to chemokine	1/61	42/13145	0.17771	0.367045	0.334935	LRCH1	1
GO:1990869	cellular response to chemokine	1/61	42/13145	0.17771	0.367045	0.334935	LRCH1	1
GO:0071805	potassium ion transmembrane transport	2/61	165/13145	0.17819	0.367045	0.334935	DPP6/DPP10	2
GO:0045787	positive regulation of cell cycle	3/61	314/13145	0.178495	0.367045	0.334935	RGCC/FGFR2/MEIS2	3
GO:0051493	regulation of cytoskeleton organization	4/61	477/13145	0.180011	0.367045	0.334935	RGCC/TENM1/PLEKHH2/KANK1	4
GO:0006790	sulfur compound metabolic process	3/61	316/13145	0.18081	0.367045	0.334935	XYLT1/SPOCK3/AHCYL2	3
GO:0016485	protein processing	2/61	167/13145	0.18152	0.367045	0.334935	PCSK6/LDLRAD3	2
GO:0031345	negative regulation of cell projection organization	2/61	167/13145	0.18152	0.367045	0.334935	NLGN1/KANK1	2
GO:0034764	positive regulation of transmembrane transport	2/61	167/13145	0.18152	0.367045	0.334935	FGF14/DMD	2
GO:0007019	microtubule depolymerization	1/61	43/13145	0.181539	0.367045	0.334935	NCKAP5	1
GO:0031103	axon regeneration	1/61	43/13145	0.181539	0.367045	0.334935	TNC	1
GO:0032623	interleukin-2 production	1/61	43/13145	0.181539	0.367045	0.334935	PDE4D	1
GO:0032729	positive regulation of interferon-gamma production	1/61	43/13145	0.181539	0.367045	0.334935	PDE4D	1
GO:0032890	regulation of organic acid transport	1/61	43/13145	0.181539	0.367045	0.334935	MAP2K6	1
GO:0045840	positive regulation of mitotic nuclear division	1/61	43/13145	0.181539	0.367045	0.334935	RGCC	1
GO:0050919	negative chemotaxis	1/61	43/13145	0.181539	0.367045	0.334935	FLRT2	1
GO:0071398	cellular response to fatty acid	1/61	43/13145	0.181539	0.367045	0.334935	TNC	1
GO:0072678	T cell migration	1/61	43/13145	0.181539	0.367045	0.334935	LRCH1	1
GO:0019932	second-messenger-mediated signaling	3/61	317/13145	0.18197	0.367416	0.335274	GRM5/DMD/PDE4D	3
GO:0007389	pattern specification process	3/61	318/13145	0.183133	0.368256	0.33604	PCSK6/FGFR2/MEIS2	3
GO:0043687	post-translational protein modification	3/61	318/13145	0.183133	0.368256	0.33604	SCG3/IGFBP7/TNC	3
GO:1901653	cellular response to peptide	3/61	318/13145	0.183133	0.368256	0.33604	GRM5/KANK1/FOXO1	3
GO:0006935	chemotaxis	4/61	482/13145	0.184653	0.369699	0.337357	PDE4D/FLRT2/DPYSL2/ALCAM	4
GO:0001954	positive regulation of cell-matrix adhesion	1/61	44/13145	0.185349	0.369699	0.337357	UTRN	1
GO:0002042	cell migration involved in sprouting angiogenesis	1/61	44/13145	0.185349	0.369699	0.337357	STARD13	1
GO:0045839	negative regulation of mitotic nuclear division	1/61	44/13145	0.185349	0.369699	0.337357	RGCC	1
GO:0071385	cellular response to glucocorticoid stimulus	1/61	44/13145	0.185349	0.369699	0.337357	FOXO1	1
GO:2000401	regulation of lymphocyte migration	1/61	44/13145	0.185349	0.369699	0.337357	LRCH1	1
GO:0042330	taxis	4/61	484/13145	0.186521	0.371535	0.339032	PDE4D/FLRT2/DPYSL2/ALCAM	4
GO:0016052	carbohydrate catabolic process	2/61	171/13145	0.188207	0.372248	0.339683	ALDH1A1/GPD2	2
GO:0071383	cellular response to steroid hormone stimulus	2/61	171/13145	0.188207	0.372248	0.339683	ESRRG/FOXO1	2
GO:0006383	transcription by RNA polymerase III	1/61	45/13145	0.189142	0.372248	0.339683	TENM1	1
GO:0018198	peptidyl-cysteine modification	1/61	45/13145	0.189142	0.372248	0.339683	DMD	1
GO:0021695	cerebellar cortex development	1/61	45/13145	0.189142	0.372248	0.339683	GRID2	1
GO:0030834	regulation of actin filament depolymerization	1/61	45/13145	0.189142	0.372248	0.339683	PLEKHH2	1
GO:0046164	alcohol catabolic process	1/61	45/13145	0.189142	0.372248	0.339683	GPD2	1
GO:0051496	positive regulation of stress fiber assembly	1/61	45/13145	0.189142	0.372248	0.339683	RGCC	1
GO:1990090	cellular response to nerve growth factor stimulus	1/61	45/13145	0.189142	0.372248	0.339683	TMEM108	1
GO:0006367	transcription initiation from RNA polymerase II promoter	2/61	172/13145	0.189885	0.373213	0.340563	ESRRG/THRB	2
GO:0043542	endothelial cell migration	2/61	173/13145	0.191564	0.373861	0.341155	RGCC/STARD13	2
GO:0055065	metal ion homeostasis	4/61	490/13145	0.192163	0.373861	0.341155	GRIA1/GRM5/DMD/PDE4D	4
GO:0007632	visual behavior	1/61	46/13145	0.192918	0.373861	0.341155	MEIS2	1
GO:0042398	cellular modified amino acid biosynthetic process	1/61	46/13145	0.192918	0.373861	0.341155	CKB	1
GO:0051145	smooth muscle cell differentiation	1/61	46/13145	0.192918	0.373861	0.341155	FGFR2	1
GO:0055081	anion homeostasis	1/61	46/13145	0.192918	0.373861	0.341155	CKB	1
GO:0061647	histone H3-K9 modification	1/61	46/13145	0.192918	0.373861	0.341155	PRDM16	1
GO:0072523	purine-containing compound catabolic process	1/61	46/13145	0.192918	0.373861	0.341155	PDE4D	1
GO:0086065	cell communication involved in cardiac conduction	1/61	46/13145	0.192918	0.373861	0.341155	PDE4D	1
GO:1900024	regulation of substrate adhesion-dependent cell spreading	1/61	46/13145	0.192918	0.373861	0.341155	KANK1	1
GO:0051651	maintenance of location in cell	2/61	174/13145	0.193246	0.373861	0.341155	DMD/PDE4D	2
GO:1902905	positive regulation of supramolecular fiber organization	2/61	174/13145	0.193246	0.373861	0.341155	RGCC/TENM1	2
GO:1903530	regulation of secretion by cell	4/61	494/13145	0.195956	0.375589	0.342731	RGCC/NLGN1/MAP2K6/PPFIA2	4
GO:0016051	carbohydrate biosynthetic process	2/61	176/13145	0.196615	0.375589	0.342731	GPD2/FOXO1	2
GO:0002931	response to ischemia	1/61	47/13145	0.196676	0.375589	0.342731	MAP2K6	1
GO:0019320	hexose catabolic process	1/61	47/13145	0.196676	0.375589	0.342731	ALDH1A1	1
GO:0021872	forebrain generation of neurons	1/61	47/13145	0.196676	0.375589	0.342731	FGFR2	1
GO:0046580	negative regulation of Ras protein signal transduction	1/61	47/13145	0.196676	0.375589	0.342731	KANK1	1
GO:0060415	muscle tissue morphogenesis	1/61	47/13145	0.196676	0.375589	0.342731	FGFR2	1
GO:0070828	heterochromatin organization	1/61	47/13145	0.196676	0.375589	0.342731	PRDM16	1
GO:0071384	cellular response to corticosteroid stimulus	1/61	47/13145	0.196676	0.375589	0.342731	FOXO1	1
GO:0099054	presynapse assembly	1/61	47/13145	0.196676	0.375589	0.342731	NLGN1	1
GO:0006816	calcium ion transport	3/61	330/13145	0.197239	0.376177	0.343269	FGF14/DMD/PDE4D	3
GO:0010810	regulation of cell-substrate adhesion	2/61	177/13145	0.198303	0.376986	0.344006	KANK1/UTRN	2
GO:0001667	ameboidal-type cell migration	3/61	331/13145	0.198427	0.376986	0.344006	RGCC/STARD13/KANK1	3
GO:0010876	lipid localization	3/61	331/13145	0.198427	0.376986	0.344006	ATP10B/MAP2K6/LCAT	3
GO:0045844	positive regulation of striated muscle tissue development	1/61	48/13145	0.200418	0.377377	0.344363	FGFR2	1
GO:0048168	regulation of neuronal synaptic plasticity	1/61	48/13145	0.200418	0.377377	0.344363	GRM5	1
GO:0048636	positive regulation of muscle organ development	1/61	48/13145	0.200418	0.377377	0.344363	FGFR2	1
GO:0050795	regulation of behavior	1/61	48/13145	0.200418	0.377377	0.344363	NLGN1	1
GO:0097035	regulation of membrane lipid distribution	1/61	48/13145	0.200418	0.377377	0.344363	ATP10B	1
GO:1903307	positive regulation of regulated secretory pathway	1/61	48/13145	0.200418	0.377377	0.344363	NLGN1	1
GO:1990089	response to nerve growth factor	1/61	48/13145	0.200418	0.377377	0.344363	TMEM108	1
GO:0006006	glucose metabolic process	2/61	179/13145	0.201684	0.378797	0.345659	GPD2/FOXO1	2
GO:0031669	cellular response to nutrient levels	2/61	179/13145	0.201684	0.378797	0.345659	TNC/FOXO1	2
GO:0010518	positive regulation of phospholipase activity	1/61	49/13145	0.204142	0.380037	0.346791	FGFR2	1
GO:0010611	regulation of cardiac muscle hypertrophy	1/61	49/13145	0.204142	0.380037	0.346791	FOXO1	1
GO:0010676	positive regulation of cellular carbohydrate metabolic process	1/61	49/13145	0.204142	0.380037	0.346791	FOXO1	1
GO:0030042	actin filament depolymerization	1/61	49/13145	0.204142	0.380037	0.346791	PLEKHH2	1
GO:0051784	negative regulation of nuclear division	1/61	49/13145	0.204142	0.380037	0.346791	RGCC	1
GO:0061098	positive regulation of protein tyrosine kinase activity	1/61	49/13145	0.204142	0.380037	0.346791	GRM5	1
GO:1901863	positive regulation of muscle tissue development	1/61	49/13145	0.204142	0.380037	0.346791	FGFR2	1
GO:0071241	cellular response to inorganic substance	2/61	182/13145	0.206768	0.383084	0.349571	NLGN1/FOXO1	2
GO:0003208	cardiac ventricle morphogenesis	1/61	50/13145	0.207849	0.383084	0.349571	FGFR2	1
GO:0007585	respiratory gaseous exchange by respiratory system	1/61	50/13145	0.207849	0.383084	0.349571	NLGN1	1
GO:0031102	neuron projection regeneration	1/61	50/13145	0.207849	0.383084	0.349571	TNC	1
GO:0046530	photoreceptor cell differentiation	1/61	50/13145	0.207849	0.383084	0.349571	THRB	1
GO:0048644	muscle organ morphogenesis	1/61	50/13145	0.207849	0.383084	0.349571	FGFR2	1
GO:1903036	positive regulation of response to wounding	1/61	50/13145	0.207849	0.383084	0.349571	KANK1	1
GO:1904888	cranial skeletal system development	1/61	50/13145	0.207849	0.383084	0.349571	FGFR2	1
GO:0030705	cytoskeleton-dependent intracellular transport	2/61	183/13145	0.208466	0.383267	0.349738	TMEM108/PPFIA2	2
GO:0045444	fat cell differentiation	2/61	183/13145	0.208466	0.383267	0.349738	FOXO1/PRDM16	2
GO:0001707	mesoderm formation	1/61	51/13145	0.211539	0.385212	0.351513	FGFR2	1
GO:0006081	cellular aldehyde metabolic process	1/61	51/13145	0.211539	0.385212	0.351513	ALDH1A1	1
GO:0006977	DNA damage response, signal transduction by p53 class mediator resulting in cell cycle arrest	1/61	51/13145	0.211539	0.385212	0.351513	RGCC	1
GO:0007405	neuroblast proliferation	1/61	51/13145	0.211539	0.385212	0.351513	FGFR2	1
GO:0014743	regulation of muscle hypertrophy	1/61	51/13145	0.211539	0.385212	0.351513	FOXO1	1
GO:0055021	regulation of cardiac muscle tissue growth	1/61	51/13145	0.211539	0.385212	0.351513	FGFR2	1
GO:1903524	positive regulation of blood circulation	1/61	51/13145	0.211539	0.385212	0.351513	PDE4D	1
GO:0030178	negative regulation of Wnt signaling pathway	2/61	185/13145	0.211867	0.385212	0.351513	AMER2/FOXO1	2
GO:0043588	skin development	2/61	185/13145	0.211867	0.385212	0.351513	PCSK6/FGFR2	2
GO:0010639	negative regulation of organelle organization	3/61	343/13145	0.212817	0.385253	0.35155	RGCC/PLEKHH2/KANK1	3
GO:0007160	cell-matrix adhesion	2/61	186/13145	0.213569	0.385253	0.35155	PPFIA2/UTRN	2
GO:0001885	endothelial cell development	1/61	52/13145	0.215212	0.385253	0.35155	PDE4D	1
GO:0014855	striated muscle cell proliferation	1/61	52/13145	0.215212	0.385253	0.35155	FGFR2	1
GO:0046626	regulation of insulin receptor signaling pathway	1/61	52/13145	0.215212	0.385253	0.35155	KANK1	1
GO:0048332	mesoderm morphogenesis	1/61	52/13145	0.215212	0.385253	0.35155	FGFR2	1
GO:0051058	negative regulation of small GTPase mediated signal transduction	1/61	52/13145	0.215212	0.385253	0.35155	KANK1	1
GO:0060042	retina morphogenesis in camera-type eye	1/61	52/13145	0.215212	0.385253	0.35155	THRB	1
GO:0070613	regulation of protein processing	1/61	52/13145	0.215212	0.385253	0.35155	LDLRAD3	1
GO:0072431	signal transduction involved in mitotic G1 DNA damage checkpoint	1/61	52/13145	0.215212	0.385253	0.35155	RGCC	1
GO:1902400	intracellular signal transduction involved in G1 DNA damage checkpoint	1/61	52/13145	0.215212	0.385253	0.35155	RGCC	1
GO:1903078	positive regulation of protein localization to plasma membrane	1/61	52/13145	0.215212	0.385253	0.35155	DPP10	1
GO:0003007	heart morphogenesis	2/61	187/13145	0.215273	0.385253	0.35155	FGFR2/FLRT2	2
GO:0006813	potassium ion transport	2/61	188/13145	0.216978	0.387836	0.353907	DPP6/DPP10	2
GO:0032370	positive regulation of lipid transport	1/61	53/13145	0.218868	0.388399	0.354421	MAP2K6	1
GO:0072413	signal transduction involved in mitotic cell cycle checkpoint	1/61	53/13145	0.218868	0.388399	0.354421	RGCC	1
GO:0097120	receptor localization to synapse	1/61	53/13145	0.218868	0.388399	0.354421	NLGN1	1
GO:0097479	synaptic vesicle localization	1/61	53/13145	0.218868	0.388399	0.354421	NLGN1	1
GO:1902402	signal transduction involved in mitotic DNA damage checkpoint	1/61	53/13145	0.218868	0.388399	0.354421	RGCC	1
GO:1902403	signal transduction involved in mitotic DNA integrity checkpoint	1/61	53/13145	0.218868	0.388399	0.354421	RGCC	1
GO:0032869	cellular response to insulin stimulus	2/61	190/13145	0.220393	0.390169	0.356037	KANK1/FOXO1	2
GO:0071453	cellular response to oxygen levels	2/61	190/13145	0.220393	0.390169	0.356037	RGCC/FOXO1	2
GO:0010632	regulation of epithelial cell migration	2/61	191/13145	0.222102	0.39018	0.356046	RGCC/STARD13	2
GO:0006956	complement activation	1/61	54/13145	0.222508	0.39018	0.356046	RGCC	1
GO:0030593	neutrophil chemotaxis	1/61	54/13145	0.222508	0.39018	0.356046	PDE4D	1
GO:0032233	positive regulation of actin filament bundle assembly	1/61	54/13145	0.222508	0.39018	0.356046	RGCC	1
GO:0043113	receptor clustering	1/61	54/13145	0.222508	0.39018	0.356046	NLGN1	1
GO:0051785	positive regulation of nuclear division	1/61	54/13145	0.222508	0.39018	0.356046	RGCC	1
GO:0098930	axonal transport	1/61	54/13145	0.222508	0.39018	0.356046	TMEM108	1
GO:1903317	regulation of protein maturation	1/61	54/13145	0.222508	0.39018	0.356046	LDLRAD3	1
GO:0017157	regulation of exocytosis	2/61	192/13145	0.223812	0.391539	0.357287	NLGN1/PPFIA2	2
GO:0051495	positive regulation of cytoskeleton organization	2/61	192/13145	0.223812	0.391539	0.357287	RGCC/TENM1	2
GO:0003151	outflow tract morphogenesis	1/61	55/13145	0.226131	0.393734	0.359289	FGFR2	1
GO:0030837	negative regulation of actin filament polymerization	1/61	55/13145	0.226131	0.393734	0.359289	KANK1	1
GO:0048857	neural nucleus development	1/61	55/13145	0.226131	0.393734	0.359289	CKB	1
GO:1901616	organic hydroxy compound catabolic process	1/61	55/13145	0.226131	0.393734	0.359289	GPD2	1
GO:0090092	regulation of transmembrane receptor protein serine/threonine kinase signaling pathway	2/61	195/13145	0.22895	0.397209	0.36246	PCSK6/PRDM16	2
GO:0003407	neural retina development	1/61	56/13145	0.229737	0.397209	0.36246	THRB	1
GO:0010812	negative regulation of cell-substrate adhesion	1/61	56/13145	0.229737	0.397209	0.36246	KANK1	1
GO:0046365	monosaccharide catabolic process	1/61	56/13145	0.229737	0.397209	0.36246	ALDH1A1	1
GO:0051781	positive regulation of cell division	1/61	56/13145	0.229737	0.397209	0.36246	FGFR2	1
GO:0060420	regulation of heart growth	1/61	56/13145	0.229737	0.397209	0.36246	FGFR2	1
GO:0001933	negative regulation of protein phosphorylation	3/61	359/13145	0.232353	0.401263	0.36616	DMD/PDE4D/FOXO1	3
GO:1903670	regulation of sprouting angiogenesis	1/61	57/13145	0.233327	0.401539	0.366412	STARD13	1
GO:1903779	regulation of cardiac conduction	1/61	57/13145	0.233327	0.401539	0.366412	PDE4D	1
GO:1904427	positive regulation of calcium ion transmembrane transport	1/61	57/13145	0.233327	0.401539	0.366412	FGF14	1
GO:0071560	cellular response to transforming growth factor beta stimulus	2/61	198/13145	0.234096	0.402395	0.367193	FGFR2/PRDM16	2
GO:0045732	positive regulation of protein catabolic process	2/61	199/13145	0.235813	0.403466	0.36817	FOXO1/RNF19A	2
GO:0010517	regulation of phospholipase activity	1/61	58/13145	0.2369	0.403466	0.36817	FGFR2	1
GO:0030865	cortical cytoskeleton organization	1/61	58/13145	0.2369	0.403466	0.36817	NLGN1	1
GO:0031571	mitotic G1 DNA damage checkpoint	1/61	58/13145	0.2369	0.403466	0.36817	RGCC	1
GO:0042698	ovulation cycle	1/61	58/13145	0.2369	0.403466	0.36817	MAP2K6	1
GO:0045600	positive regulation of fat cell differentiation	1/61	58/13145	0.2369	0.403466	0.36817	PRDM16	1
GO:0060193	positive regulation of lipase activity	1/61	58/13145	0.2369	0.403466	0.36817	FGFR2	1
GO:0061180	mammary gland epithelium development	1/61	58/13145	0.2369	0.403466	0.36817	FGFR2	1
GO:0032271	regulation of protein polymerization	2/61	200/13145	0.237531	0.404076	0.368727	TENM1/KANK1	2
GO:2000027	regulation of animal organ morphogenesis	2/61	201/13145	0.23925	0.405326	0.369867	FGFR2/THRB	2
GO:0044783	G1 DNA damage checkpoint	1/61	59/13145	0.240457	0.405326	0.369867	RGCC	1
GO:0044819	mitotic G1/S transition checkpoint	1/61	59/13145	0.240457	0.405326	0.369867	RGCC	1
GO:0048488	synaptic vesicle endocytosis	1/61	59/13145	0.240457	0.405326	0.369867	NLGN1	1
GO:0060411	cardiac septum morphogenesis	1/61	59/13145	0.240457	0.405326	0.369867	FGFR2	1
GO:0140238	presynaptic endocytosis	1/61	59/13145	0.240457	0.405326	0.369867	NLGN1	1
GO:1904035	regulation of epithelial cell apoptotic process	1/61	59/13145	0.240457	0.405326	0.369867	RGCC	1
GO:1904377	positive regulation of protein localization to cell periphery	1/61	59/13145	0.240457	0.405326	0.369867	DPP10	1
GO:0009266	response to temperature stimulus	2/61	202/13145	0.24097	0.405728	0.370234	IGFBP7/FOXO1	2
GO:0007050	cell cycle arrest	2/61	203/13145	0.24269	0.406205	0.370669	RGCC/MAP2K6	2
GO:0071559	response to transforming growth factor beta	2/61	203/13145	0.24269	0.406205	0.370669	FGFR2/PRDM16	2
GO:0002753	cytoplasmic pattern recognition receptor signaling pathway	1/61	60/13145	0.243997	0.406205	0.370669	MAP2K6	1
GO:0007218	neuropeptide signaling pathway	1/61	60/13145	0.243997	0.406205	0.370669	TENM1	1
GO:0015800	acidic amino acid transport	1/61	60/13145	0.243997	0.406205	0.370669	PPFIA2	1
GO:0030166	proteoglycan biosynthetic process	1/61	60/13145	0.243997	0.406205	0.370669	XYLT1	1
GO:0030279	negative regulation of ossification	1/61	60/13145	0.243997	0.406205	0.370669	RANBP3L	1
GO:0031646	positive regulation of nervous system process	1/61	60/13145	0.243997	0.406205	0.370669	NLGN1	1
GO:1900076	regulation of cellular response to insulin stimulus	1/61	60/13145	0.243997	0.406205	0.370669	KANK1	1
GO:2001259	positive regulation of cation channel activity	1/61	60/13145	0.243997	0.406205	0.370669	FGF14	1
GO:0070838	divalent metal ion transport	3/61	369/13145	0.244734	0.406228	0.37069	FGF14/DMD/PDE4D	3
GO:0006836	neurotransmitter transport	2/61	205/13145	0.246132	0.406228	0.37069	NLGN1/PPFIA2	2
GO:0090596	sensory organ morphogenesis	2/61	205/13145	0.246132	0.406228	0.37069	FGFR2/THRB	2
GO:1901991	negative regulation of mitotic cell cycle phase transition	2/61	205/13145	0.246132	0.406228	0.37069	RGCC/MYO16	2
GO:0003073	regulation of systemic arterial blood pressure	1/61	61/13145	0.247522	0.406228	0.37069	PDE4D	1
GO:0009166	nucleotide catabolic process	1/61	61/13145	0.247522	0.406228	0.37069	PDE4D	1
GO:0035019	somatic stem cell population maintenance	1/61	61/13145	0.247522	0.406228	0.37069	PRDM16	1
GO:0048207	vesicle targeting, rough ER to cis-Golgi	1/61	61/13145	0.247522	0.406228	0.37069	GRIA1	1
GO:0048208	COPII vesicle coating	1/61	61/13145	0.247522	0.406228	0.37069	GRIA1	1
GO:0048704	embryonic skeletal system morphogenesis	1/61	61/13145	0.247522	0.406228	0.37069	FGFR2	1
GO:0086003	cardiac muscle cell contraction	1/61	61/13145	0.247522	0.406228	0.37069	PDE4D	1
GO:0110110	positive regulation of animal organ morphogenesis	1/61	61/13145	0.247522	0.406228	0.37069	FGFR2	1
GO:0043624	cellular protein complex disassembly	2/61	206/13145	0.247854	0.406228	0.37069	PLEKHH2/NCKAP5	2
GO:0051402	neuron apoptotic process	2/61	206/13145	0.247854	0.406228	0.37069	GRID2/THRB	2
GO:0031668	cellular response to extracellular stimulus	2/61	207/13145	0.249576	0.40838	0.372654	TNC/FOXO1	2
GO:0072511	divalent inorganic cation transport	3/61	373/13145	0.249719	0.40838	0.372654	FGF14/DMD/PDE4D	3
GO:1901880	negative regulation of protein depolymerization	1/61	62/13145	0.25103	0.410071	0.374197	PLEKHH2	1
GO:0001505	regulation of neurotransmitter levels	2/61	209/13145	0.253023	0.41287	0.376752	NLGN1/PPFIA2	2
GO:0003281	ventricular septum development	1/61	63/13145	0.254522	0.412951	0.376825	FGFR2	1
GO:0009798	axis specification	1/61	63/13145	0.254522	0.412951	0.376825	PCSK6	1
GO:0033273	response to vitamin	1/61	63/13145	0.254522	0.412951	0.376825	TNC	1
GO:0086001	cardiac muscle cell action potential	1/61	63/13145	0.254522	0.412951	0.376825	DMD	1
GO:0034329	cell junction assembly	3/61	377/13145	0.25472	0.412951	0.376825	GRID2/NLGN1/FLRT2	3
GO:0072593	reactive oxygen species metabolic process	2/61	210/13145	0.254746	0.412951	0.376825	STK17A/FOXO1	2
GO:0043254	regulation of protein-containing complex assembly	3/61	378/13145	0.255972	0.414485	0.378225	TENM1/LCAT/KANK1	3
GO:0072401	signal transduction involved in DNA integrity checkpoint	1/61	64/13145	0.257998	0.416716	0.380261	RGCC	1
GO:0072422	signal transduction involved in DNA damage checkpoint	1/61	64/13145	0.257998	0.416716	0.380261	RGCC	1
GO:0006352	DNA-templated transcription, initiation	2/61	212/13145	0.258195	0.416716	0.380261	ESRRG/THRB	2
GO:0001501	skeletal system development	3/61	380/13145	0.25848	0.416722	0.380266	XYLT1/FGFR2/RANBP3L	3
GO:0006901	vesicle coating	1/61	65/13145	0.261458	0.41924	0.382564	GRIA1	1
GO:0008088	axo-dendritic transport	1/61	65/13145	0.261458	0.41924	0.382564	TMEM108	1
GO:0045638	negative regulation of myeloid cell differentiation	1/61	65/13145	0.261458	0.41924	0.382564	MEIS2	1
GO:0048678	response to axon injury	1/61	65/13145	0.261458	0.41924	0.382564	TNC	1
GO:0072395	signal transduction involved in cell cycle checkpoint	1/61	65/13145	0.261458	0.41924	0.382564	RGCC	1
GO:1901988	negative regulation of cell cycle phase transition	2/61	215/13145	0.263369	0.421113	0.384273	RGCC/MYO16	2
GO:0051656	establishment of organelle localization	3/61	384/13145	0.263507	0.421113	0.384273	NLGN1/GRIA1/PPFIA2	3
GO:0001942	hair follicle development	1/61	66/13145	0.264903	0.421113	0.384273	FGFR2	1
GO:0045445	myoblast differentiation	1/61	66/13145	0.264903	0.421113	0.384273	RANBP3L	1
GO:0046470	phosphatidylcholine metabolic process	1/61	66/13145	0.264903	0.421113	0.384273	LCAT	1
GO:0050709	negative regulation of protein secretion	1/61	66/13145	0.264903	0.421113	0.384273	RGCC	1
GO:0099518	vesicle cytoskeletal trafficking	1/61	66/13145	0.264903	0.421113	0.384273	PPFIA2	1
GO:2000573	positive regulation of DNA biosynthetic process	1/61	66/13145	0.264903	0.421113	0.384273	RGCC	1
GO:0003300	cardiac muscle hypertrophy	1/61	67/13145	0.268331	0.422367	0.385417	FOXO1	1
GO:0032649	regulation of interferon-gamma production	1/61	67/13145	0.268331	0.422367	0.385417	PDE4D	1
GO:0042632	cholesterol homeostasis	1/61	67/13145	0.268331	0.422367	0.385417	LCAT	1
GO:0060021	roof of mouth development	1/61	67/13145	0.268331	0.422367	0.385417	PRDM16	1
GO:0060349	bone morphogenesis	1/61	67/13145	0.268331	0.422367	0.385417	FGFR2	1
GO:0072676	lymphocyte migration	1/61	67/13145	0.268331	0.422367	0.385417	LRCH1	1
GO:1901292	nucleoside phosphate catabolic process	1/61	67/13145	0.268331	0.422367	0.385417	PDE4D	1
GO:1990266	neutrophil migration	1/61	67/13145	0.268331	0.422367	0.385417	PDE4D	1
GO:0006486	protein glycosylation	2/61	218/13145	0.268545	0.422367	0.385417	GALNT13/TMTC1	2
GO:0043413	macromolecule glycosylation	2/61	218/13145	0.268545	0.422367	0.385417	GALNT13/TMTC1	2
GO:0001892	embryonic placenta development	1/61	68/13145	0.271744	0.424176	0.387068	FGFR2	1
GO:0008306	associative learning	1/61	68/13145	0.271744	0.424176	0.387068	MEIS2	1
GO:0022404	molting cycle process	1/61	68/13145	0.271744	0.424176	0.387068	FGFR2	1
GO:0022405	hair cycle process	1/61	68/13145	0.271744	0.424176	0.387068	FGFR2	1
GO:0055092	sterol homeostasis	1/61	68/13145	0.271744	0.424176	0.387068	LCAT	1
GO:0090114	COPII-coated vesicle budding	1/61	68/13145	0.271744	0.424176	0.387068	GRIA1	1
GO:0098773	skin epidermis development	1/61	68/13145	0.271744	0.424176	0.387068	FGFR2	1
GO:0042060	wound healing	3/61	392/13145	0.2736	0.424176	0.387068	FGFR2/TNC/KANK1	3
GO:0042326	negative regulation of phosphorylation	3/61	393/13145	0.274865	0.424176	0.387068	DMD/PDE4D/FOXO1	3
GO:0001523	retinoid metabolic process	1/61	69/13145	0.275141	0.424176	0.387068	ALDH1A1	1
GO:0007200	phospholipase C-activating G protein-coupled receptor signaling pathway	1/61	69/13145	0.275141	0.424176	0.387068	GRM5	1
GO:0014897	striated muscle hypertrophy	1/61	69/13145	0.275141	0.424176	0.387068	FOXO1	1
GO:0030301	cholesterol transport	1/61	69/13145	0.275141	0.424176	0.387068	LCAT	1
GO:0032272	negative regulation of protein polymerization	1/61	69/13145	0.275141	0.424176	0.387068	KANK1	1
GO:0045913	positive regulation of carbohydrate metabolic process	1/61	69/13145	0.275141	0.424176	0.387068	FOXO1	1
GO:0048199	vesicle targeting, to, from or within Golgi	1/61	69/13145	0.275141	0.424176	0.387068	GRIA1	1
GO:0055017	cardiac muscle tissue growth	1/61	69/13145	0.275141	0.424176	0.387068	FGFR2	1
GO:0055024	regulation of cardiac muscle tissue development	1/61	69/13145	0.275141	0.424176	0.387068	FGFR2	1
GO:0097006	regulation of plasma lipoprotein particle levels	1/61	69/13145	0.275141	0.424176	0.387068	LCAT	1
GO:0007204	positive regulation of cytosolic calcium ion concentration	2/61	222/13145	0.275447	0.424206	0.387095	DMD/PDE4D	2
GO:0051604	protein maturation	2/61	223/13145	0.277172	0.426419	0.389115	PCSK6/LDLRAD3	2
GO:0030512	negative regulation of transforming growth factor beta receptor signaling pathway	1/61	70/13145	0.278522	0.427164	0.389795	PRDM16	1
GO:0043242	negative regulation of protein-containing complex disassembly	1/61	70/13145	0.278522	0.427164	0.389795	PLEKHH2	1
GO:0071158	positive regulation of cell cycle arrest	1/61	70/13145	0.278522	0.427164	0.389795	RGCC	1
GO:0008544	epidermis development	2/61	224/13145	0.278898	0.427297	0.389916	PCSK6/FGFR2	2
GO:0001525	angiogenesis	3/61	397/13145	0.279932	0.428438	0.390957	RGCC/FGFR2/STARD13	3
GO:0043406	positive regulation of MAP kinase activity	2/61	225/13145	0.280623	0.429051	0.391517	TENM1/MAP2K6	2
GO:0002792	negative regulation of peptide secretion	1/61	71/13145	0.281888	0.430098	0.392472	RGCC	1
GO:0014896	muscle hypertrophy	1/61	71/13145	0.281888	0.430098	0.392472	FOXO1	1
GO:0015980	energy derivation by oxidation of organic compounds	2/61	226/13145	0.282347	0.43033	0.392684	GPD2/PRDM16	2
GO:0070085	glycosylation	2/61	227/13145	0.284072	0.43033	0.392684	GALNT13/TMTC1	2
GO:0015908	fatty acid transport	1/61	72/13145	0.285239	0.43033	0.392684	MAP2K6	1
GO:0021766	hippocampus development	1/61	72/13145	0.285239	0.43033	0.392684	TMEM108	1
GO:0030510	regulation of BMP signaling pathway	1/61	72/13145	0.285239	0.43033	0.392684	PCSK6	1
GO:0033138	positive regulation of peptidyl-serine phosphorylation	1/61	72/13145	0.285239	0.43033	0.392684	TENM1	1
GO:0035282	segmentation	1/61	72/13145	0.285239	0.43033	0.392684	PCSK6	1
GO:0048661	positive regulation of smooth muscle cell proliferation	1/61	72/13145	0.285239	0.43033	0.392684	FGFR2	1
GO:1900006	positive regulation of dendrite development	1/61	72/13145	0.285239	0.43033	0.392684	NLGN1	1
GO:1901992	positive regulation of mitotic cell cycle phase transition	1/61	72/13145	0.285239	0.43033	0.392684	RGCC	1
GO:1903845	negative regulation of cellular response to transforming growth factor beta stimulus	1/61	72/13145	0.285239	0.43033	0.392684	PRDM16	1
GO:0032496	response to lipopolysaccharide	2/61	229/13145	0.28752	0.432715	0.39486	FGFR2/PDE4D	2
GO:0015711	organic anion transport	3/61	403/13145	0.28755	0.432715	0.39486	ATP10B/MAP2K6/PPFIA2	3
GO:0032609	interferon-gamma production	1/61	73/13145	0.288574	0.432715	0.39486	PDE4D	1
GO:0050810	regulation of steroid biosynthetic process	1/61	73/13145	0.288574	0.432715	0.39486	IGFBP7	1
GO:0071621	granulocyte chemotaxis	1/61	73/13145	0.288574	0.432715	0.39486	PDE4D	1
GO:0097581	lamellipodium organization	1/61	73/13145	0.288574	0.432715	0.39486	KANK1	1
GO:0045765	regulation of angiogenesis	2/61	231/13145	0.290967	0.434174	0.396191	RGCC/STARD13	2
GO:0001657	ureteric bud development	1/61	74/13145	0.291894	0.434174	0.396191	FGFR2	1
GO:0016101	diterpenoid metabolic process	1/61	74/13145	0.291894	0.434174	0.396191	ALDH1A1	1
GO:0042472	inner ear morphogenesis	1/61	74/13145	0.291894	0.434174	0.396191	FGFR2	1
GO:0051492	regulation of stress fiber assembly	1/61	74/13145	0.291894	0.434174	0.396191	RGCC	1
GO:0071277	cellular response to calcium ion	1/61	74/13145	0.291894	0.434174	0.396191	NLGN1	1
GO:1905954	positive regulation of lipid localization	1/61	74/13145	0.291894	0.434174	0.396191	MAP2K6	1
GO:2000177	regulation of neural precursor cell proliferation	1/61	74/13145	0.291894	0.434174	0.396191	FOXO1	1
GO:0000082	G1/S transition of mitotic cell cycle	2/61	232/13145	0.292689	0.43492	0.396872	RGCC/MYO16	2
GO:0010717	regulation of epithelial to mesenchymal transition	1/61	75/13145	0.295199	0.435587	0.397481	RGCC	1
GO:0015914	phospholipid transport	1/61	75/13145	0.295199	0.435587	0.397481	ATP10B	1
GO:0021954	central nervous system neuron development	1/61	75/13145	0.295199	0.435587	0.397481	FGFR2	1
GO:0060419	heart growth	1/61	75/13145	0.295199	0.435587	0.397481	FGFR2	1
GO:0072163	mesonephric epithelium development	1/61	75/13145	0.295199	0.435587	0.397481	FGFR2	1
GO:0072164	mesonephric tubule development	1/61	75/13145	0.295199	0.435587	0.397481	FGFR2	1
GO:0097306	cellular response to alcohol	1/61	75/13145	0.295199	0.435587	0.397481	TNC	1
GO:0016358	dendrite development	2/61	234/13145	0.296133	0.436097	0.397946	NLGN1/PPFIA2	2
GO:0032868	response to insulin	2/61	234/13145	0.296133	0.436097	0.397946	KANK1/FOXO1	2
GO:0009791	post-embryonic development	1/61	76/13145	0.298488	0.437388	0.399125	FGFR2	1
GO:0032963	collagen metabolic process	1/61	76/13145	0.298488	0.437388	0.399125	RGCC	1
GO:0048194	Golgi vesicle budding	1/61	76/13145	0.298488	0.437388	0.399125	GRIA1	1
GO:0070301	cellular response to hydrogen peroxide	1/61	76/13145	0.298488	0.437388	0.399125	FOXO1	1
GO:1901879	regulation of protein depolymerization	1/61	76/13145	0.298488	0.437388	0.399125	PLEKHH2	1
GO:0008589	regulation of smoothened signaling pathway	1/61	77/13145	0.301762	0.440877	0.402308	FGFR2	1
GO:0140029	exocytic process	1/61	77/13145	0.301762	0.440877	0.402308	NLGN1	1
GO:1904019	epithelial cell apoptotic process	1/61	77/13145	0.301762	0.440877	0.402308	RGCC	1
GO:0043410	positive regulation of MAPK cascade	3/61	416/13145	0.304117	0.443879	0.405047	TENM1/MAP2K6/FGFR2	3
GO:0001823	mesonephros development	1/61	78/13145	0.305022	0.444323	0.405452	FGFR2	1
GO:0045921	positive regulation of exocytosis	1/61	78/13145	0.305022	0.444323	0.405452	NLGN1	1
GO:0002237	response to molecule of bacterial origin	2/61	240/13145	0.306452	0.445411	0.406445	FGFR2/PDE4D	2
GO:0044262	cellular carbohydrate metabolic process	2/61	240/13145	0.306452	0.445411	0.406445	GPD2/FOXO1	2
GO:1901652	response to peptide	3/61	418/13145	0.306671	0.445411	0.406445	GRM5/KANK1/FOXO1	3
GO:0042303	molting cycle	1/61	79/13145	0.308266	0.445976	0.406961	FGFR2	1
GO:0042633	hair cycle	1/61	79/13145	0.308266	0.445976	0.406961	FGFR2	1
GO:0046620	regulation of organ growth	1/61	79/13145	0.308266	0.445976	0.406961	FGFR2	1
GO:0048013	ephrin receptor signaling pathway	1/61	79/13145	0.308266	0.445976	0.406961	ARHGEF28	1
GO:0003002	regionalization	2/61	242/13145	0.309887	0.447586	0.40843	PCSK6/FGFR2	2
GO:0006721	terpenoid metabolic process	1/61	80/13145	0.311495	0.447586	0.40843	ALDH1A1	1
GO:0032436	positive regulation of proteasomal ubiquitin-dependent protein catabolic process	1/61	80/13145	0.311495	0.447586	0.40843	RNF19A	1
GO:0060291	long-term synaptic potentiation	1/61	80/13145	0.311495	0.447586	0.40843	NLGN1	1
GO:0061097	regulation of protein tyrosine kinase activity	1/61	80/13145	0.311495	0.447586	0.40843	GRM5	1
GO:0071868	cellular response to monoamine stimulus	1/61	80/13145	0.311495	0.447586	0.40843	PDE4D	1
GO:0071870	cellular response to catecholamine stimulus	1/61	80/13145	0.311495	0.447586	0.40843	PDE4D	1
GO:0030838	positive regulation of actin filament polymerization	1/61	81/13145	0.31471	0.450891	0.411446	TENM1	1
GO:0035418	protein localization to synapse	1/61	81/13145	0.31471	0.450891	0.411446	NLGN1	1
GO:0050905	neuromuscular process	1/61	81/13145	0.31471	0.450891	0.411446	GRID2	1
GO:0007568	aging	2/61	245/13145	0.315033	0.450917	0.41147	GRM5/PDE4D	2
GO:0044843	cell cycle G1/S phase transition	2/61	246/13145	0.316746	0.452932	0.413308	RGCC/MYO16	2
GO:0015918	sterol transport	1/61	82/13145	0.31791	0.453282	0.413628	LCAT	1
GO:0035270	endocrine system development	1/61	82/13145	0.31791	0.453282	0.413628	FOXO1	1
GO:0110020	regulation of actomyosin structure organization	1/61	82/13145	0.31791	0.453282	0.413628	RGCC	1
GO:0008202	steroid metabolic process	2/61	247/13145	0.318459	0.453628	0.413944	LCAT/IGFBP7	2
GO:0043255	regulation of carbohydrate biosynthetic process	1/61	83/13145	0.321095	0.455192	0.415371	FOXO1	1
GO:0071867	response to monoamine	1/61	83/13145	0.321095	0.455192	0.415371	PDE4D	1
GO:0071869	response to catecholamine	1/61	83/13145	0.321095	0.455192	0.415371	PDE4D	1
GO:1901989	positive regulation of cell cycle phase transition	1/61	83/13145	0.321095	0.455192	0.415371	RGCC	1
GO:1902476	chloride transmembrane transport	1/61	83/13145	0.321095	0.455192	0.415371	GABRG3	1
GO:0006835	dicarboxylic acid transport	1/61	84/13145	0.324265	0.457932	0.417871	PPFIA2	1
GO:0030282	bone mineralization	1/61	84/13145	0.324265	0.457932	0.417871	FGFR2	1
GO:0032368	regulation of lipid transport	1/61	84/13145	0.324265	0.457932	0.417871	MAP2K6	1
GO:0045446	endothelial cell differentiation	1/61	84/13145	0.324265	0.457932	0.417871	PDE4D	1
GO:0072659	protein localization to plasma membrane	2/61	252/13145	0.327009	0.461366	0.421005	DPP6/DPP10	2
GO:0002009	morphogenesis of an epithelium	3/61	435/13145	0.328419	0.462892	0.422397	FGFR2/STARD13/TNC	3
GO:0048511	rhythmic process	2/61	253/13145	0.328716	0.462892	0.422397	NLGN1/MAP2K6	2
GO:0032231	regulation of actin filament bundle assembly	1/61	86/13145	0.330563	0.464313	0.423693	RGCC	1
GO:0045807	positive regulation of endocytosis	1/61	86/13145	0.330563	0.464313	0.423693	NLGN1	1
GO:0006091	generation of precursor metabolites and energy	3/61	437/13145	0.33098	0.464313	0.423693	ALDH1A1/GPD2/PRDM16	3
GO:1902532	negative regulation of intracellular signal transduction	3/61	437/13145	0.33098	0.464313	0.423693	PDE4D/KANK1/FOXO1	3
GO:0000079	regulation of cyclin-dependent protein serine/threonine kinase activity	1/61	87/13145	0.33369	0.466102	0.425326	RGCC	1
GO:0042471	ear morphogenesis	1/61	87/13145	0.33369	0.466102	0.425326	FGFR2	1
GO:0090630	activation of GTPase activity	1/61	87/13145	0.33369	0.466102	0.425326	USP6NL	1
GO:1903076	regulation of protein localization to plasma membrane	1/61	87/13145	0.33369	0.466102	0.425326	DPP10	1
GO:0050678	regulation of epithelial cell proliferation	2/61	256/13145	0.33383	0.466102	0.425326	RGCC/FGFR2	2
GO:0007498	mesoderm development	1/61	88/13145	0.336802	0.468045	0.427099	FGFR2	1
GO:0030038	contractile actin filament bundle assembly	1/61	88/13145	0.336802	0.468045	0.427099	RGCC	1
GO:0042158	lipoprotein biosynthetic process	1/61	88/13145	0.336802	0.468045	0.427099	LCAT	1
GO:0043149	stress fiber assembly	1/61	88/13145	0.336802	0.468045	0.427099	RGCC	1
GO:0097530	granulocyte migration	1/61	88/13145	0.336802	0.468045	0.427099	PDE4D	1
GO:0071900	regulation of protein serine/threonine kinase activity	3/61	443/13145	0.338662	0.470187	0.429054	RGCC/TENM1/MAP2K6	3
GO:0001704	formation of primary germ layer	1/61	89/13145	0.339901	0.470583	0.429415	FGFR2	1
GO:0002065	columnar/cuboidal epithelial cell differentiation	1/61	89/13145	0.339901	0.470583	0.429415	FGFR2	1
GO:0071156	regulation of cell cycle arrest	1/61	89/13145	0.339901	0.470583	0.429415	RGCC	1
GO:0051258	protein polymerization	2/61	260/13145	0.340633	0.470715	0.429536	TENM1/KANK1	2
GO:1901342	regulation of vasculature development	2/61	260/13145	0.340633	0.470715	0.429536	RGCC/STARD13	2
GO:0043010	camera-type eye development	2/61	261/13145	0.34233	0.472203	0.430893	THRB/GPD2	2
GO:0001578	microtubule bundle formation	1/61	90/13145	0.342985	0.472203	0.430893	NCKAP5	1
GO:0007368	determination of left/right symmetry	1/61	90/13145	0.342985	0.472203	0.430893	PCSK6	1
GO:0022904	respiratory electron transport chain	1/61	90/13145	0.342985	0.472203	0.430893	GPD2	1
GO:0051235	maintenance of location	2/61	262/13145	0.344027	0.473196	0.4318	DMD/PDE4D	2
GO:0030516	regulation of axon extension	1/61	91/13145	0.346055	0.474663	0.433138	DPYSL2	1
GO:0034754	cellular hormone metabolic process	1/61	91/13145	0.346055	0.474663	0.433138	ALDH1A1	1
GO:1904029	regulation of cyclin-dependent protein kinase activity	1/61	91/13145	0.346055	0.474663	0.433138	RGCC	1
GO:0001655	urogenital system development	2/61	264/13145	0.347415	0.475489	0.433892	FGFR2/TNC	2
GO:0098656	anion transmembrane transport	2/61	264/13145	0.347415	0.475489	0.433892	GABRG3/GRM5	2
GO:1901615	organic hydroxy compound metabolic process	3/61	450/13145	0.347621	0.475489	0.433892	ALDH1A1/LCAT/GPD2	3
GO:0046942	carboxylic acid transport	2/61	265/13145	0.349108	0.476206	0.434547	MAP2K6/PPFIA2	2
GO:0051668	localization within membrane	1/61	92/13145	0.349111	0.476206	0.434547	NLGN1	1
GO:0097237	cellular response to toxic substance	1/61	92/13145	0.349111	0.476206	0.434547	ABTB2	1
GO:0071375	cellular response to peptide hormone stimulus	2/61	266/13145	0.350799	0.477732	0.435939	KANK1/FOXO1	2
GO:0003279	cardiac septum development	1/61	93/13145	0.352152	0.477732	0.435939	FGFR2	1
GO:0006024	glycosaminoglycan biosynthetic process	1/61	93/13145	0.352152	0.477732	0.435939	XYLT1	1
GO:0006614	SRP-dependent cotranslational protein targeting to membrane	1/61	93/13145	0.352152	0.477732	0.435939	SNAP25-AS1	1
GO:0044773	mitotic DNA damage checkpoint	1/61	93/13145	0.352152	0.477732	0.435939	RGCC	1
GO:0015849	organic acid transport	2/61	267/13145	0.352488	0.477732	0.435939	MAP2K6/PPFIA2	2
GO:0071496	cellular response to external stimulus	2/61	267/13145	0.352488	0.477732	0.435939	TNC/FOXO1	2
GO:0030216	keratinocyte differentiation	1/61	94/13145	0.35518	0.480939	0.438866	PCSK6	1
GO:0007178	transmembrane receptor protein serine/threonine kinase signaling pathway	2/61	270/13145	0.357549	0.482372	0.440173	PCSK6/PRDM16	2
GO:0007264	small GTPase mediated signal transduction	3/61	458/13145	0.35785	0.482372	0.440173	ARHGEF28/STARD13/KANK1	3
GO:0003206	cardiac chamber morphogenesis	1/61	95/13145	0.358194	0.482372	0.440173	FGFR2	1
GO:0030330	DNA damage response, signal transduction by p53 class mediator	1/61	95/13145	0.358194	0.482372	0.440173	RGCC	1
GO:0051928	positive regulation of calcium ion transport	1/61	95/13145	0.358194	0.482372	0.440173	FGF14	1
GO:2000060	positive regulation of ubiquitin-dependent protein catabolic process	1/61	95/13145	0.358194	0.482372	0.440173	RNF19A	1
GO:0019218	regulation of steroid metabolic process	1/61	96/13145	0.361194	0.48597	0.443457	IGFBP7	1
GO:0006613	cotranslational protein targeting to membrane	1/61	97/13145	0.36418	0.48689	0.444296	SNAP25-AS1	1
GO:0006720	isoprenoid metabolic process	1/61	97/13145	0.36418	0.48689	0.444296	ALDH1A1	1
GO:0007189	adenylate cyclase-activating G protein-coupled receptor signaling pathway	1/61	97/13145	0.36418	0.48689	0.444296	PDE4D	1
GO:0009855	determination of bilateral symmetry	1/61	97/13145	0.36418	0.48689	0.444296	PCSK6	1
GO:0034404	nucleobase-containing small molecule biosynthetic process	1/61	97/13145	0.36418	0.48689	0.444296	PDE4D	1
GO:0034446	substrate adhesion-dependent cell spreading	1/61	97/13145	0.36418	0.48689	0.444296	KANK1	1
GO:0048565	digestive tract development	1/61	97/13145	0.36418	0.48689	0.444296	FGFR2	1
GO:0001936	regulation of endothelial cell proliferation	1/61	98/13145	0.367153	0.488657	0.445908	RGCC	1
GO:0006023	aminoglycan biosynthetic process	1/61	98/13145	0.367153	0.488657	0.445908	XYLT1	1
GO:0009799	specification of symmetry	1/61	98/13145	0.367153	0.488657	0.445908	PCSK6	1
GO:0010811	positive regulation of cell-substrate adhesion	1/61	98/13145	0.367153	0.488657	0.445908	UTRN	1
GO:0031623	receptor internalization	1/61	98/13145	0.367153	0.488657	0.445908	GRIA1	1
GO:0060627	regulation of vesicle-mediated transport	3/61	466/13145	0.368063	0.489428	0.446611	FGF14/NLGN1/PPFIA2	3
GO:0002040	sprouting angiogenesis	1/61	99/13145	0.370112	0.491269	0.448292	STARD13	1
GO:0003231	cardiac ventricle development	1/61	99/13145	0.370112	0.491269	0.448292	FGFR2	1
GO:0048514	blood vessel morphogenesis	3/61	468/13145	0.370613	0.491493	0.448496	RGCC/FGFR2/STARD13	3
GO:0045930	negative regulation of mitotic cell cycle	2/61	279/13145	0.372647	0.492089	0.44904	RGCC/MYO16	2
GO:0044774	mitotic DNA integrity checkpoint	1/61	100/13145	0.373057	0.492089	0.44904	RGCC	1
GO:0072089	stem cell proliferation	1/61	100/13145	0.373057	0.492089	0.44904	FGFR2	1
GO:1901800	positive regulation of proteasomal protein catabolic process	1/61	100/13145	0.373057	0.492089	0.44904	RNF19A	1
GO:1902414	protein localization to cell junction	1/61	100/13145	0.373057	0.492089	0.44904	NLGN1	1
GO:2000278	regulation of DNA biosynthetic process	1/61	100/13145	0.373057	0.492089	0.44904	RGCC	1
GO:0032147	activation of protein kinase activity	2/61	280/13145	0.374316	0.493311	0.450155	RGCC/MAP2K6	2
GO:0051222	positive regulation of protein transport	2/61	281/13145	0.375984	0.494194	0.450961	RGCC/TENM1	2
GO:0001952	regulation of cell-matrix adhesion	1/61	101/13145	0.375989	0.494194	0.450961	UTRN	1
GO:0010906	regulation of glucose metabolic process	1/61	101/13145	0.375989	0.494194	0.450961	FOXO1	1
GO:0006900	vesicle budding from membrane	1/61	102/13145	0.378907	0.497588	0.454058	GRIA1	1
GO:0042692	muscle cell differentiation	2/61	283/13145	0.379314	0.497682	0.454144	FGFR2/DMD	2
GO:0002576	platelet degranulation	1/61	103/13145	0.381811	0.49908	0.455419	SCG3	1
GO:0017015	regulation of transforming growth factor beta receptor signaling pathway	1/61	103/13145	0.381811	0.49908	0.455419	PRDM16	1
GO:0034968	histone lysine methylation	1/61	103/13145	0.381811	0.49908	0.455419	PRDM16	1
GO:0090101	negative regulation of transmembrane receptor protein serine/threonine kinase signaling pathway	1/61	103/13145	0.381811	0.49908	0.455419	PRDM16	1
GO:0051962	positive regulation of nervous system development	3/61	477/13145	0.382066	0.49908	0.455419	GRID2/NLGN1/FLRT2	3
GO:0048638	regulation of developmental growth	2/61	285/13145	0.382638	0.499386	0.455699	FGFR2/DPYSL2	2
GO:0010948	negative regulation of cell cycle process	2/61	286/13145	0.384297	0.500757	0.456949	RGCC/MYO16	2
GO:0042752	regulation of circadian rhythm	1/61	104/13145	0.384703	0.500757	0.456949	NLGN1	1
GO:0048593	camera-type eye morphogenesis	1/61	104/13145	0.384703	0.500757	0.456949	THRB	1
GO:0045047	protein targeting to ER	1/61	105/13145	0.387581	0.502734	0.458754	SNAP25-AS1	1
GO:0055123	digestive system development	1/61	105/13145	0.387581	0.502734	0.458754	FGFR2	1
GO:0061387	regulation of extent of cell growth	1/61	105/13145	0.387581	0.502734	0.458754	DPYSL2	1
GO:1903844	regulation of cellular response to transforming growth factor beta stimulus	1/61	105/13145	0.387581	0.502734	0.458754	PRDM16	1
GO:0016202	regulation of striated muscle tissue development	1/61	106/13145	0.390446	0.505122	0.460933	FGFR2	1
GO:0043244	regulation of protein-containing complex disassembly	1/61	106/13145	0.390446	0.505122	0.460933	PLEKHH2	1
GO:1904375	regulation of protein localization to cell periphery	1/61	106/13145	0.390446	0.505122	0.460933	DPP10	1
GO:0009611	response to wounding	3/61	485/13145	0.392214	0.506966	0.462616	FGFR2/TNC/KANK1	3
GO:0043405	regulation of MAP kinase activity	2/61	291/13145	0.392564	0.506976	0.462624	TENM1/MAP2K6	2
GO:0007613	memory	1/61	107/13145	0.393297	0.507038	0.462682	GRIA1	1
GO:0048634	regulation of muscle organ development	1/61	107/13145	0.393297	0.507038	0.462682	FGFR2	1
GO:1901861	regulation of muscle tissue development	1/61	108/13145	0.396136	0.50981	0.46521	FGFR2	1
GO:1903707	negative regulation of hemopoiesis	1/61	108/13145	0.396136	0.50981	0.46521	MEIS2	1
GO:0018210	peptidyl-threonine modification	1/61	109/13145	0.398961	0.51211	0.46731	GALNT13	1
GO:0062013	positive regulation of small molecule metabolic process	1/61	109/13145	0.398961	0.51211	0.46731	FOXO1	1
GO:0072599	establishment of protein localization to endoplasmic reticulum	1/61	109/13145	0.398961	0.51211	0.46731	SNAP25-AS1	1
GO:0032984	protein-containing complex disassembly	2/61	296/13145	0.400783	0.513877	0.468922	PLEKHH2/NCKAP5	2
GO:0001935	endothelial cell proliferation	1/61	110/13145	0.401774	0.513877	0.468922	RGCC	1
GO:0061041	regulation of wound healing	1/61	110/13145	0.401774	0.513877	0.468922	KANK1	1
GO:0045936	negative regulation of phosphate metabolic process	3/61	493/13145	0.402324	0.513877	0.468922	DMD/PDE4D/FOXO1	3
GO:0050673	epithelial cell proliferation	2/61	297/13145	0.402421	0.513877	0.468922	RGCC/FGFR2	2
GO:1904951	positive regulation of establishment of protein localization	2/61	297/13145	0.402421	0.513877	0.468922	RGCC/TENM1	2
GO:0010563	negative regulation of phosphorus metabolic process	3/61	494/13145	0.403585	0.514848	0.469808	DMD/PDE4D/FOXO1	3
GO:1903829	positive regulation of cellular protein localization	2/61	298/13145	0.404057	0.514848	0.469808	TENM1/DPP10	2
GO:0019751	polyol metabolic process	1/61	111/13145	0.404573	0.514848	0.469808	GPD2	1
GO:0072073	kidney epithelium development	1/61	111/13145	0.404573	0.514848	0.469808	FGFR2	1
GO:0018022	peptidyl-lysine methylation	1/61	112/13145	0.40736	0.517505	0.472232	PRDM16	1
GO:1905477	positive regulation of protein localization to membrane	1/61	112/13145	0.40736	0.517505	0.472232	DPP10	1
GO:0030879	mammary gland development	1/61	113/13145	0.410134	0.51963	0.474171	FGFR2	1
GO:0031109	microtubule polymerization or depolymerization	1/61	113/13145	0.410134	0.51963	0.474171	NCKAP5	1
GO:0120031	plasma membrane bounded cell projection assembly	3/61	500/13145	0.411136	0.51963	0.474171	NLGN1/TENM1/KANK1	3
GO:0015748	organophosphate ester transport	1/61	114/13145	0.412895	0.51963	0.474171	ATP10B	1
GO:0035107	appendage morphogenesis	1/61	114/13145	0.412895	0.51963	0.474171	FGFR2	1
GO:0035108	limb morphogenesis	1/61	114/13145	0.412895	0.51963	0.474171	FGFR2	1
GO:0042157	lipoprotein metabolic process	1/61	114/13145	0.412895	0.51963	0.474171	LCAT	1
GO:0042542	response to hydrogen peroxide	1/61	114/13145	0.412895	0.51963	0.474171	FOXO1	1
GO:0048660	regulation of smooth muscle cell proliferation	1/61	114/13145	0.412895	0.51963	0.474171	FGFR2	1
GO:0072175	epithelial tube formation	1/61	114/13145	0.412895	0.51963	0.474171	FGFR2	1
GO:1905952	regulation of lipid localization	1/61	114/13145	0.412895	0.51963	0.474171	MAP2K6	1
GO:0070997	neuron death	2/61	304/13145	0.413829	0.520363	0.474841	GRID2/THRB	2
GO:0001890	placenta development	1/61	115/13145	0.415643	0.521757	0.476113	FGFR2	1
GO:0048659	smooth muscle cell proliferation	1/61	115/13145	0.415643	0.521757	0.476113	FGFR2	1
GO:0032273	positive regulation of protein polymerization	1/61	116/13145	0.418379	0.523416	0.477626	TENM1	1
GO:0042770	signal transduction in response to DNA damage	1/61	116/13145	0.418379	0.523416	0.477626	RGCC	1
GO:0051224	negative regulation of protein transport	1/61	116/13145	0.418379	0.523416	0.477626	RGCC	1
GO:0055088	lipid homeostasis	1/61	116/13145	0.418379	0.523416	0.477626	LCAT	1
GO:1990778	protein localization to cell periphery	2/61	308/13145	0.420302	0.525378	0.479416	DPP6/DPP10	2
GO:0030509	BMP signaling pathway	1/61	117/13145	0.421102	0.52549	0.479519	PCSK6	1
GO:1903052	positive regulation of proteolysis involved in cellular protein catabolic process	1/61	117/13145	0.421102	0.52549	0.479519	RNF19A	1
GO:0010508	positive regulation of autophagy	1/61	118/13145	0.423813	0.527538	0.481388	FOXO1	1
GO:0055002	striated muscle cell development	1/61	118/13145	0.423813	0.527538	0.481388	DMD	1
GO:1903531	negative regulation of secretion by cell	1/61	118/13145	0.423813	0.527538	0.481388	RGCC	1
GO:0032434	regulation of proteasomal ubiquitin-dependent protein catabolic process	1/61	119/13145	0.426511	0.53045	0.484045	RNF19A	1
GO:0001508	action potential	1/61	120/13145	0.429196	0.531557	0.485055	DMD	1
GO:0043401	steroid hormone mediated signaling pathway	1/61	120/13145	0.429196	0.531557	0.485055	ESRRG	1
GO:0061337	cardiac conduction	1/61	120/13145	0.429196	0.531557	0.485055	PDE4D	1
GO:0071322	cellular response to carbohydrate stimulus	1/61	120/13145	0.429196	0.531557	0.485055	MAP2K6	1
GO:1904950	negative regulation of establishment of protein localization	1/61	120/13145	0.429196	0.531557	0.485055	RGCC	1
GO:0042493	response to drug	2/61	314/13145	0.429945	0.532039	0.485495	GABRG3/MAP2K6	2
GO:0031333	negative regulation of protein-containing complex assembly	1/61	121/13145	0.431869	0.533528	0.486854	KANK1	1
GO:0050714	positive regulation of protein secretion	1/61	121/13145	0.431869	0.533528	0.486854	RGCC	1
GO:0008203	cholesterol metabolic process	1/61	122/13145	0.43453	0.535475	0.48863	LCAT	1
GO:0051592	response to calcium ion	1/61	122/13145	0.43453	0.535475	0.48863	NLGN1	1
GO:0060041	retina development in camera-type eye	1/61	122/13145	0.43453	0.535475	0.48863	THRB	1
GO:0050900	leukocyte migration	2/61	318/13145	0.436329	0.537243	0.490244	LRCH1/PDE4D	2
GO:0006865	amino acid transport	1/61	123/13145	0.437179	0.537396	0.490384	PPFIA2	1
GO:0010675	regulation of cellular carbohydrate metabolic process	1/61	123/13145	0.437179	0.537396	0.490384	FOXO1	1
GO:0070482	response to oxygen levels	2/61	320/13145	0.439507	0.53967	0.492458	RGCC/FOXO1	2
GO:0001678	cellular glucose homeostasis	1/61	124/13145	0.439815	0.53967	0.492458	FOXO1	1
GO:0007224	smoothened signaling pathway	1/61	125/13145	0.44244	0.53967	0.492458	FGFR2	1
GO:0014065	phosphatidylinositol 3-kinase signaling	1/61	125/13145	0.44244	0.53967	0.492458	MYO16	1
GO:0016331	morphogenesis of embryonic epithelium	1/61	125/13145	0.44244	0.53967	0.492458	FGFR2	1
GO:0046434	organophosphate catabolic process	1/61	125/13145	0.44244	0.53967	0.492458	PDE4D	1
GO:0048592	eye morphogenesis	1/61	125/13145	0.44244	0.53967	0.492458	THRB	1
GO:0071772	response to BMP	1/61	125/13145	0.44244	0.53967	0.492458	PCSK6	1
GO:0071773	cellular response to BMP stimulus	1/61	125/13145	0.44244	0.53967	0.492458	PCSK6	1
GO:0002683	negative regulation of immune system process	2/61	322/13145	0.442675	0.53967	0.492458	LRCH1/MEIS2	2
GO:0006414	translational elongation	1/61	126/13145	0.445052	0.54123	0.493882	GRM5	1
GO:0007584	response to nutrient	1/61	126/13145	0.445052	0.54123	0.493882	TNC	1
GO:0015718	monocarboxylic acid transport	1/61	126/13145	0.445052	0.54123	0.493882	MAP2K6	1
GO:0001819	positive regulation of cytokine production	2/61	325/13145	0.44741	0.542609	0.49514	RGCC/PDE4D	2
GO:0007030	Golgi organization	1/61	127/13145	0.447652	0.542609	0.49514	USP6NL	1
GO:0008217	regulation of blood pressure	1/61	127/13145	0.447652	0.542609	0.49514	PDE4D	1
GO:0051147	regulation of muscle cell differentiation	1/61	127/13145	0.447652	0.542609	0.49514	FGFR2	1
GO:0030900	forebrain development	2/61	326/13145	0.448983	0.543777	0.496206	TMEM108/FGFR2	2
GO:0016571	histone methylation	1/61	128/13145	0.45024	0.543964	0.496377	PRDM16	1
GO:0035148	tube formation	1/61	128/13145	0.45024	0.543964	0.496377	FGFR2	1
GO:0051302	regulation of cell division	1/61	128/13145	0.45024	0.543964	0.496377	FGFR2	1
GO:0000187	activation of MAPK activity	1/61	130/13145	0.455381	0.548384	0.50041	MAP2K6	1
GO:0030010	establishment of cell polarity	1/61	130/13145	0.455381	0.548384	0.50041	KANK1	1
GO:0051897	positive regulation of protein kinase B signaling	1/61	130/13145	0.455381	0.548384	0.50041	FGFR2	1
GO:1902652	secondary alcohol metabolic process	1/61	130/13145	0.455381	0.548384	0.50041	LCAT	1
GO:0051048	negative regulation of secretion	1/61	131/13145	0.457934	0.55101	0.502806	RGCC	1
GO:0034614	cellular response to reactive oxygen species	1/61	132/13145	0.460474	0.552271	0.503957	FOXO1	1
GO:0055001	muscle cell development	1/61	132/13145	0.460474	0.552271	0.503957	DMD	1
GO:0070374	positive regulation of ERK1 and ERK2 cascade	1/61	132/13145	0.460474	0.552271	0.503957	FGFR2	1
GO:0090288	negative regulation of cellular response to growth factor stimulus	1/61	132/13145	0.460474	0.552271	0.503957	PRDM16	1
GO:0002793	positive regulation of peptide secretion	1/61	133/13145	0.463004	0.554406	0.505905	RGCC	1
GO:0007369	gastrulation	1/61	133/13145	0.463004	0.554406	0.505905	FGFR2	1
GO:0006959	humoral immune response	1/61	134/13145	0.465521	0.554587	0.506071	RGCC	1
GO:0007088	regulation of mitotic nuclear division	1/61	134/13145	0.465521	0.554587	0.506071	RGCC	1
GO:0016125	sterol metabolic process	1/61	134/13145	0.465521	0.554587	0.506071	LCAT	1
GO:1903034	regulation of response to wounding	1/61	134/13145	0.465521	0.554587	0.506071	KANK1	1
GO:0048608	reproductive structure development	2/61	337/13145	0.466129	0.554587	0.506071	FGFR2/TNC	2
GO:0048732	gland development	2/61	337/13145	0.466129	0.554587	0.506071	FGFR2/TNC	2
GO:0000077	DNA damage checkpoint	1/61	135/13145	0.468027	0.554587	0.506071	RGCC	1
GO:0003205	cardiac chamber development	1/61	135/13145	0.468027	0.554587	0.506071	FGFR2	1
GO:0048736	appendage development	1/61	135/13145	0.468027	0.554587	0.506071	FGFR2	1
GO:0051017	actin filament bundle assembly	1/61	135/13145	0.468027	0.554587	0.506071	RGCC	1
GO:0060173	limb development	1/61	135/13145	0.468027	0.554587	0.506071	FGFR2	1
GO:0070972	protein localization to endoplasmic reticulum	1/61	135/13145	0.468027	0.554587	0.506071	SNAP25-AS1	1
GO:0071222	cellular response to lipopolysaccharide	1/61	135/13145	0.468027	0.554587	0.506071	PDE4D	1
GO:0051346	negative regulation of hydrolase activity	2/61	340/13145	0.470753	0.557371	0.508611	LRCH1/SPOCK3	2
GO:0061458	reproductive system development	2/61	341/13145	0.472289	0.557805	0.509007	FGFR2/TNC	2
GO:0022408	negative regulation of cell-cell adhesion	1/61	137/13145	0.473004	0.557805	0.509007	RGCC	1
GO:0035265	organ growth	1/61	137/13145	0.473004	0.557805	0.509007	FGFR2	1
GO:0050731	positive regulation of peptidyl-tyrosine phosphorylation	1/61	137/13145	0.473004	0.557805	0.509007	GRM5	1
GO:0061572	actin filament bundle organization	1/61	137/13145	0.473004	0.557805	0.509007	RGCC	1
GO:0009267	cellular response to starvation	1/61	138/13145	0.475475	0.558938	0.510041	FOXO1	1
GO:0019933	cAMP-mediated signaling	1/61	138/13145	0.475475	0.558938	0.510041	PDE4D	1
GO:0050679	positive regulation of epithelial cell proliferation	1/61	138/13145	0.475475	0.558938	0.510041	FGFR2	1
GO:1903364	positive regulation of cellular protein catabolic process	1/61	138/13145	0.475475	0.558938	0.510041	RNF19A	1
GO:0043467	regulation of generation of precursor metabolites and energy	1/61	139/13145	0.477935	0.561384	0.512273	PRDM16	1
GO:0009913	epidermal cell differentiation	1/61	140/13145	0.480384	0.563366	0.514081	PCSK6	1
GO:0071219	cellular response to molecule of bacterial origin	1/61	140/13145	0.480384	0.563366	0.514081	PDE4D	1
GO:0031331	positive regulation of cellular catabolic process	2/61	347/13145	0.48145	0.56417	0.514815	FOXO1/RNF19A	2
GO:0009952	anterior/posterior pattern specification	1/61	141/13145	0.482821	0.565328	0.515872	PCSK6	1
GO:0001764	neuron migration	1/61	142/13145	0.485247	0.567271	0.517645	FLRT2	1
GO:0048639	positive regulation of developmental growth	1/61	142/13145	0.485247	0.567271	0.517645	FGFR2	1
GO:0031570	DNA integrity checkpoint	1/61	143/13145	0.487662	0.569195	0.519401	RGCC	1
GO:0097529	myeloid leukocyte migration	1/61	143/13145	0.487662	0.569195	0.519401	PDE4D	1
GO:0031346	positive regulation of cell projection organization	2/61	352/13145	0.489012	0.569873	0.520019	NLGN1/TENM1	2
GO:0043434	response to peptide hormone	2/61	352/13145	0.489012	0.569873	0.520019	KANK1/FOXO1	2
GO:0007565	female pregnancy	1/61	145/13145	0.492458	0.572986	0.52286	IGFBP7	1
GO:0043409	negative regulation of MAPK cascade	1/61	145/13145	0.492458	0.572986	0.52286	FOXO1	1
GO:0042176	regulation of protein catabolic process	2/61	355/13145	0.493518	0.573767	0.523573	FOXO1/RNF19A	2
GO:0009408	response to heat	1/61	146/13145	0.49484	0.574402	0.524152	IGFBP7	1
GO:2000058	regulation of ubiquitin-dependent protein catabolic process	1/61	146/13145	0.49484	0.574402	0.524152	RNF19A	1
GO:0022900	electron transport chain	1/61	147/13145	0.49721	0.57625	0.525838	GPD2	1
GO:0030595	leukocyte chemotaxis	1/61	147/13145	0.49721	0.57625	0.525838	PDE4D	1
GO:0002685	regulation of leukocyte migration	1/61	148/13145	0.49957	0.577177	0.526684	LRCH1	1
GO:0006694	steroid biosynthetic process	1/61	148/13145	0.49957	0.577177	0.526684	IGFBP7	1
GO:0010970	transport along microtubule	1/61	148/13145	0.49957	0.577177	0.526684	TMEM108	1
GO:0021543	pallium development	1/61	148/13145	0.49957	0.577177	0.526684	TMEM108	1
GO:0006575	cellular modified amino acid metabolic process	1/61	149/13145	0.501918	0.578986	0.528335	CKB	1
GO:0016482	cytosolic transport	1/61	149/13145	0.501918	0.578986	0.528335	PPFIA2	1
GO:0001558	regulation of cell growth	2/61	361/13145	0.502455	0.579154	0.528488	IGFBP7/DPYSL2	2
GO:0002253	activation of immune response	2/61	362/13145	0.503935	0.580326	0.529558	RGCC/PDE4D	2
GO:0007093	mitotic cell cycle checkpoint	1/61	150/13145	0.504256	0.580326	0.529558	RGCC	1
GO:0051783	regulation of nuclear division	1/61	151/13145	0.506583	0.582551	0.531588	RGCC	1
GO:0048839	inner ear development	1/61	153/13145	0.511205	0.58741	0.536022	FGFR2	1
GO:0031667	response to nutrient levels	2/61	368/13145	0.512757	0.588676	0.537177	TNC/FOXO1	2
GO:0031099	regeneration	1/61	154/13145	0.5135	0.588676	0.537177	TNC	1
GO:0050806	positive regulation of synaptic transmission	1/61	154/13145	0.5135	0.588676	0.537177	NLGN1	1
GO:0007188	adenylate cyclase-modulating G protein-coupled receptor signaling pathway	1/61	155/13145	0.515785	0.59038	0.538732	PDE4D	1
GO:0019935	cyclic-nucleotide-mediated signaling	1/61	155/13145	0.515785	0.59038	0.538732	PDE4D	1
GO:0033002	muscle cell proliferation	1/61	156/13145	0.518059	0.592524	0.540689	FGFR2	1
GO:0046890	regulation of lipid biosynthetic process	1/61	157/13145	0.520322	0.594654	0.542632	IGFBP7	1
GO:1901990	regulation of mitotic cell cycle phase transition	2/61	375/13145	0.522922	0.597164	0.544923	RGCC/MYO16	2
GO:0048705	skeletal system morphogenesis	1/61	159/13145	0.524817	0.598405	0.546055	FGFR2	1
GO:0071248	cellular response to metal ion	1/61	159/13145	0.524817	0.598405	0.546055	NLGN1	1
GO:0006479	protein methylation	1/61	160/13145	0.527049	0.598644	0.546273	PRDM16	1
GO:0007179	transforming growth factor beta receptor signaling pathway	1/61	160/13145	0.527049	0.598644	0.546273	PRDM16	1
GO:0008213	protein alkylation	1/61	160/13145	0.527049	0.598644	0.546273	PRDM16	1
GO:0048015	phosphatidylinositol-mediated signaling	1/61	160/13145	0.527049	0.598644	0.546273	MYO16	1
GO:0090316	positive regulation of intracellular protein transport	1/61	160/13145	0.527049	0.598644	0.546273	TENM1	1
GO:0010817	regulation of hormone levels	2/61	379/13145	0.528669	0.600023	0.547532	PCSK6/ALDH1A1	2
GO:0002221	pattern recognition receptor signaling pathway	1/61	162/13145	0.531483	0.601832	0.549182	MAP2K6	1
GO:0031032	actomyosin structure organization	1/61	162/13145	0.531483	0.601832	0.549182	RGCC	1
GO:0071216	cellular response to biotic stimulus	1/61	162/13145	0.531483	0.601832	0.549182	PDE4D	1
GO:0007626	locomotory behavior	1/61	164/13145	0.535875	0.605879	0.552875	GRM5	1
GO:0048017	inositol lipid-mediated signaling	1/61	164/13145	0.535875	0.605879	0.552875	MYO16	1
GO:0071456	cellular response to hypoxia	1/61	165/13145	0.538056	0.60788	0.554701	RGCC	1
GO:0044282	small molecule catabolic process	2/61	387/13145	0.540025	0.608012	0.554822	ALDH1A1/GPD2	2
GO:0007187	G protein-coupled receptor signaling pathway, coupled to cyclic nucleotide second messenger	1/61	166/13145	0.540227	0.608012	0.554822	PDE4D	1
GO:0010951	negative regulation of endopeptidase activity	1/61	166/13145	0.540227	0.608012	0.554822	SPOCK3	1
GO:0044272	sulfur compound biosynthetic process	1/61	166/13145	0.540227	0.608012	0.554822	XYLT1	1
GO:0044706	multi-multicellular organism process	1/61	166/13145	0.540227	0.608012	0.554822	IGFBP7	1
GO:0048738	cardiac muscle tissue development	1/61	167/13145	0.542388	0.60998	0.556618	FGFR2	1
GO:0008361	regulation of cell size	1/61	168/13145	0.544539	0.611934	0.558401	DPYSL2	1
GO:1901136	carbohydrate derivative catabolic process	1/61	169/13145	0.54668	0.613874	0.560171	PDE4D	1
GO:0006611	protein export from nucleus	1/61	170/13145	0.548811	0.614402	0.560653	RANBP3L	1
GO:0035637	multicellular organismal signaling	1/61	170/13145	0.548811	0.614402	0.560653	PDE4D	1
GO:0043112	receptor metabolic process	1/61	170/13145	0.548811	0.614402	0.560653	GRIA1	1
GO:0043583	ear development	1/61	170/13145	0.548811	0.614402	0.560653	FGFR2	1
GO:0006473	protein acetylation	1/61	171/13145	0.550932	0.615845	0.56197	FOXO1	1
GO:0050852	T cell receptor signaling pathway	1/61	171/13145	0.550932	0.615845	0.56197	PDE4D	1
GO:0009896	positive regulation of catabolic process	2/61	396/13145	0.552581	0.616344	0.562424	FOXO1/RNF19A	2
GO:0045165	cell fate commitment	1/61	172/13145	0.553043	0.616344	0.562424	FGFR2	1
GO:1902115	regulation of organelle assembly	1/61	172/13145	0.553043	0.616344	0.562424	GRID2	1
GO:1905475	regulation of protein localization to membrane	1/61	172/13145	0.553043	0.616344	0.562424	DPP10	1
GO:0009991	response to extracellular stimulus	2/61	397/13145	0.553961	0.616902	0.562934	TNC/FOXO1	2
GO:0010466	negative regulation of peptidase activity	1/61	173/13145	0.555145	0.617507	0.563486	SPOCK3	1
GO:1901987	regulation of cell cycle phase transition	2/61	398/13145	0.555339	0.617507	0.563486	RGCC/MYO16	2
GO:0042594	response to starvation	1/61	174/13145	0.557237	0.617761	0.563718	FOXO1	1
GO:0061136	regulation of proteasomal protein catabolic process	1/61	174/13145	0.557237	0.617761	0.563718	RNF19A	1
GO:0071897	DNA biosynthetic process	1/61	174/13145	0.557237	0.617761	0.563718	RGCC	1
GO:0099111	microtubule-based transport	1/61	174/13145	0.557237	0.617761	0.563718	TMEM108	1
GO:0030100	regulation of endocytosis	1/61	175/13145	0.559319	0.618679	0.564555	NLGN1	1
GO:0036294	cellular response to decreased oxygen levels	1/61	175/13145	0.559319	0.618679	0.564555	RGCC	1
GO:0050770	regulation of axonogenesis	1/61	175/13145	0.559319	0.618679	0.564555	DPYSL2	1
GO:0002064	epithelial cell development	1/61	176/13145	0.561392	0.620508	0.566224	PDE4D	1
GO:0007600	sensory perception	2/61	403/13145	0.562183	0.620918	0.566599	PAX3/THRB	2
GO:0006888	endoplasmic reticulum to Golgi vesicle-mediated transport	1/61	178/13145	0.565508	0.624125	0.569525	GRIA1	1
GO:0006605	protein targeting	2/61	406/13145	0.566254	0.624483	0.569852	NLGN1/SNAP25-AS1	2
GO:0051054	positive regulation of DNA metabolic process	1/61	179/13145	0.567552	0.625041	0.570361	RGCC	1
GO:0009617	response to bacterium	2/61	407/13145	0.567605	0.625041	0.570361	FGFR2/PDE4D	2
GO:0006109	regulation of carbohydrate metabolic process	1/61	180/13145	0.569587	0.625826	0.571078	FOXO1	1
GO:0007623	circadian rhythm	1/61	180/13145	0.569587	0.625826	0.571078	NLGN1	1
GO:0043523	regulation of neuron apoptotic process	1/61	180/13145	0.569587	0.625826	0.571078	GRID2	1
GO:0051896	regulation of protein kinase B signaling	1/61	183/13145	0.575634	0.632002	0.576713	FGFR2	1
GO:0000302	response to reactive oxygen species	1/61	184/13145	0.577631	0.633255	0.577856	FOXO1	1
GO:0071695	anatomical structure maturation	1/61	184/13145	0.577631	0.633255	0.577856	XYLT1	1
GO:0009743	response to carbohydrate	1/61	185/13145	0.579619	0.634494	0.578987	MAP2K6	1
GO:0051168	nuclear export	1/61	185/13145	0.579619	0.634494	0.578987	RANBP3L	1
GO:0006612	protein targeting to membrane	1/61	188/13145	0.585527	0.640488	0.584457	SNAP25-AS1	1
GO:0042593	glucose homeostasis	1/61	189/13145	0.587479	0.642148	0.585971	FOXO1	1
GO:0033500	carbohydrate homeostasis	1/61	190/13145	0.589421	0.643795	0.587475	FOXO1	1
GO:0045637	regulation of myeloid cell differentiation	1/61	191/13145	0.591354	0.644955	0.588533	MEIS2	1
GO:0050730	regulation of peptidyl-tyrosine phosphorylation	1/61	191/13145	0.591354	0.644955	0.588533	GRM5	1
GO:0009636	response to toxic substance	1/61	193/13145	0.595194	0.648665	0.591918	ABTB2	1
GO:0000075	cell cycle checkpoint	1/61	194/13145	0.5971	0.650264	0.593377	RGCC	1
GO:0032388	positive regulation of intracellular transport	1/61	195/13145	0.598998	0.651851	0.594825	TENM1	1
GO:0032872	regulation of stress-activated MAPK cascade	1/61	196/13145	0.600887	0.653426	0.596263	FOXO1	1
GO:0001818	negative regulation of cytokine production	1/61	199/13145	0.606501	0.658563	0.600951	RGCC	1
GO:0070302	regulation of stress-activated protein kinase signaling cascade	1/61	199/13145	0.606501	0.658563	0.600951	FOXO1	1
GO:0015850	organic hydroxy compound transport	1/61	200/13145	0.608355	0.659609	0.601905	LCAT	1
GO:0060326	cell chemotaxis	1/61	200/13145	0.608355	0.659609	0.601905	PDE4D	1
GO:0001894	tissue homeostasis	1/61	201/13145	0.610201	0.661125	0.603289	DMD	1
GO:0007163	establishment or maintenance of cell polarity	1/61	202/13145	0.612038	0.661662	0.603779	KANK1	1
GO:0043491	protein kinase B signaling	1/61	202/13145	0.612038	0.661662	0.603779	FGFR2	1
GO:0070372	regulation of ERK1 and ERK2 cascade	1/61	202/13145	0.612038	0.661662	0.603779	FGFR2	1
GO:0042180	cellular ketone metabolic process	1/61	203/13145	0.613866	0.662671	0.604699	GPD2	1
GO:0046474	glycerophospholipid biosynthetic process	1/61	203/13145	0.613866	0.662671	0.604699	LCAT	1
GO:1903050	regulation of proteolysis involved in cellular protein catabolic process	1/61	205/13145	0.617498	0.666105	0.607833	RNF19A	1
GO:0048562	embryonic organ morphogenesis	1/61	206/13145	0.619301	0.667564	0.609164	FGFR2	1
GO:0048863	stem cell differentiation	1/61	207/13145	0.621096	0.669011	0.610485	FGFR2	1
GO:0010035	response to inorganic substance	2/61	451/13145	0.624121	0.671781	0.613012	NLGN1/FOXO1	2
GO:0045927	positive regulation of growth	1/61	211/13145	0.628192	0.675672	0.616562	FGFR2	1
GO:0046777	protein autophosphorylation	1/61	212/13145	0.629945	0.676574	0.617386	FGFR2	1
GO:0051146	striated muscle cell differentiation	1/61	212/13145	0.629945	0.676574	0.617386	DMD	1
GO:0043543	protein acylation	1/61	213/13145	0.631691	0.677957	0.618648	FOXO1	1
GO:0007507	heart development	2/61	458/13145	0.632581	0.678421	0.619071	FGFR2/FLRT2	2
GO:0050851	antigen receptor-mediated signaling pathway	1/61	215/13145	0.635157	0.68069	0.621142	PDE4D	1
GO:0031334	positive regulation of protein-containing complex assembly	1/61	216/13145	0.636879	0.682041	0.622374	TENM1	1
GO:0070371	ERK1 and ERK2 cascade	1/61	218/13145	0.640297	0.685206	0.625263	FGFR2	1
GO:0051091	positive regulation of DNA-binding transcription factor activity	1/61	220/13145	0.643684	0.688333	0.628116	RGCC	1
GO:0021537	telencephalon development	1/61	224/13145	0.650364	0.694974	0.634176	TMEM108	1
GO:0001822	kidney development	1/61	226/13145	0.653657	0.697989	0.636928	FGFR2	1
GO:0045017	glycerolipid biosynthetic process	1/61	230/13145	0.660153	0.704417	0.642793	LCAT	1
GO:0021700	developmental maturation	1/61	231/13145	0.661759	0.705622	0.643892	XYLT1	1
GO:0072001	renal system development	1/61	233/13145	0.664947	0.70851	0.646528	FGFR2	1
GO:0033157	regulation of intracellular protein transport	1/61	235/13145	0.668105	0.710852	0.648665	TENM1	1
GO:0090068	positive regulation of cell cycle process	1/61	235/13145	0.668105	0.710852	0.648665	RGCC	1
GO:0022411	cellular component disassembly	2/61	490/13145	0.669414	0.711734	0.649469	PLEKHH2/NCKAP5	2
GO:0008654	phospholipid biosynthetic process	1/61	237/13145	0.671234	0.713156	0.650768	LCAT	1
GO:1903362	regulation of cellular protein catabolic process	1/61	238/13145	0.672788	0.714294	0.651806	RNF19A	1
GO:0030258	lipid modification	1/61	240/13145	0.675873	0.716029	0.653389	LCAT	1
GO:0051403	stress-activated MAPK cascade	1/61	240/13145	0.675873	0.716029	0.653389	FOXO1	1
GO:0072331	signal transduction by p53 class mediator	1/61	240/13145	0.675873	0.716029	0.653389	RGCC	1
GO:0050778	positive regulation of immune response	2/61	498/13145	0.678155	0.717932	0.655126	RGCC/PDE4D	2
GO:0140014	mitotic nuclear division	1/61	242/13145	0.678931	0.71824	0.655406	RGCC	1
GO:0034599	cellular response to oxidative stress	1/61	248/13145	0.687933	0.727243	0.663622	FOXO1	1
GO:0031098	stress-activated protein kinase signaling cascade	1/61	254/13145	0.696686	0.734922	0.670629	FOXO1	1
GO:0045861	negative regulation of proteolysis	1/61	254/13145	0.696686	0.734922	0.670629	SPOCK3	1
GO:0050708	regulation of protein secretion	1/61	254/13145	0.696686	0.734922	0.670629	RGCC	1
GO:0009416	response to light stimulus	1/61	255/13145	0.698122	0.735912	0.671532	MEIS2	1
GO:0031503	protein-containing complex localization	1/61	264/13145	0.710742	0.748682	0.683186	NLGN1	1
GO:0010976	positive regulation of neuron projection development	1/61	265/13145	0.712112	0.749591	0.684015	NLGN1	1
GO:1901214	regulation of neuron death	1/61	270/13145	0.718866	0.756163	0.690012	GRID2	1
GO:0002791	regulation of peptide secretion	1/61	273/13145	0.722843	0.759807	0.693337	RGCC	1
GO:0043414	macromolecule methylation	1/61	275/13145	0.725464	0.76202	0.695357	PRDM16	1
GO:0019058	viral life cycle	1/61	285/13145	0.738206	0.774855	0.707069	USP6NL	1
GO:0001666	response to hypoxia	1/61	287/13145	0.740684	0.776905	0.708939	RGCC	1
GO:0014706	striated muscle tissue development	1/61	288/13145	0.741914	0.777644	0.709614	FGFR2	1
GO:0062197	cellular response to chemical stress	1/61	290/13145	0.744358	0.779653	0.711447	FOXO1	1
GO:0032102	negative regulation of response to external stimulus	1/61	291/13145	0.745571	0.780371	0.712103	GRID2	1
GO:0006650	glycerophospholipid metabolic process	1/61	293/13145	0.74798	0.782339	0.713899	LCAT	1
GO:0010038	response to metal ion	1/61	294/13145	0.749176	0.783037	0.714535	NLGN1	1
GO:0002250	adaptive immune response	1/61	296/13145	0.751552	0.784966	0.716295	ALCAM	1
GO:0036293	response to decreased oxygen levels	1/61	298/13145	0.753905	0.786869	0.718032	RGCC	1
GO:0002429	immune response-activating cell surface receptor signaling pathway	1/61	301/13145	0.757394	0.788841	0.719832	PDE4D	1
GO:0002757	immune response-activating signal transduction	1/61	301/13145	0.757394	0.788841	0.719832	PDE4D	1
GO:0060537	muscle tissue development	1/61	301/13145	0.757394	0.788841	0.719832	FGFR2	1
GO:0000209	protein polyubiquitination	1/61	303/13145	0.759693	0.790124	0.721002	RNF19A	1
GO:0016050	vesicle organization	1/61	303/13145	0.759693	0.790124	0.721002	GRIA1	1
GO:0090150	establishment of protein localization to membrane	1/61	304/13145	0.760835	0.790755	0.721578	SNAP25-AS1	1
GO:0051052	regulation of DNA metabolic process	1/61	310/13145	0.767573	0.796639	0.726947	RGCC	1
GO:0052548	regulation of endopeptidase activity	1/61	310/13145	0.767573	0.796639	0.726947	SPOCK3	1
GO:0010506	regulation of autophagy	1/61	311/13145	0.768677	0.797227	0.727483	FOXO1	1
GO:0007018	microtubule-based movement	1/61	312/13145	0.769777	0.797808	0.728014	TMEM108	1
GO:0032386	regulation of intracellular transport	1/61	313/13145	0.770871	0.798383	0.728539	TENM1	1
GO:0045862	positive regulation of proteolysis	1/61	316/13145	0.774123	0.801191	0.731101	RNF19A	1
GO:0032259	methylation	1/61	317/13145	0.775197	0.801742	0.731603	PRDM16	1
GO:0006913	nucleocytoplasmic transport	1/61	319/13145	0.77733	0.803386	0.733104	RANBP3L	1
GO:0048568	embryonic organ development	1/61	321/13145	0.779443	0.804968	0.734548	FGFR2	1
GO:0001701	in utero embryonic development	1/61	322/13145	0.780493	0.804968	0.734548	FGFR2	1
GO:0051169	nuclear transport	1/61	322/13145	0.780493	0.804968	0.734548	RANBP3L	1
GO:0002768	immune response-regulating cell surface receptor signaling pathway	1/61	324/13145	0.782576	0.805994	0.735483	PDE4D	1
GO:0045785	positive regulation of cell adhesion	1/61	324/13145	0.782576	0.805994	0.735483	UTRN	1
GO:0022407	regulation of cell-cell adhesion	1/61	325/13145	0.783611	0.806498	0.735943	RGCC	1
GO:0002764	immune response-regulating signaling pathway	1/61	326/13145	0.78464	0.806996	0.736398	PDE4D	1
GO:0048193	Golgi vesicle transport	1/61	328/13145	0.786685	0.808537	0.737805	GRIA1	1
GO:0030099	myeloid cell differentiation	1/61	330/13145	0.788711	0.810057	0.739191	MEIS2	1
GO:0006417	regulation of translation	1/61	333/13145	0.791714	0.812577	0.741491	GRM5	1
GO:0052547	regulation of peptidase activity	1/61	335/13145	0.793693	0.814044	0.742829	SPOCK3	1
GO:0045666	positive regulation of neuron differentiation	1/61	337/13145	0.795653	0.815489	0.744148	NLGN1	1
GO:0019216	regulation of lipid metabolic process	1/61	338/13145	0.796626	0.815921	0.744543	IGFBP7	1
GO:0009306	protein secretion	1/61	341/13145	0.799518	0.817752	0.746213	RGCC	1
GO:0035592	establishment of protein localization to extracellular region	1/61	341/13145	0.799518	0.817752	0.746213	RGCC	1
GO:0018205	peptidyl-lysine modification	1/61	342/13145	0.800474	0.818164	0.746589	PRDM16	1
GO:0071692	protein localization to extracellular region	1/61	346/13145	0.80425	0.821456	0.749593	RGCC	1
GO:0009150	purine ribonucleotide metabolic process	1/61	347/13145	0.805182	0.821841	0.749945	PDE4D	1
GO:0051051	negative regulation of transport	1/61	351/13145	0.808871	0.825037	0.752861	RGCC	1
GO:0046486	glycerolipid metabolic process	1/61	354/13145	0.811592	0.827242	0.754873	LCAT	1
GO:0000280	nuclear division	1/61	359/13145	0.816042	0.831206	0.758491	RGCC	1
GO:0051090	regulation of DNA-binding transcription factor activity	1/61	360/13145	0.81692	0.831528	0.758784	RGCC	1
GO:0009259	ribonucleotide metabolic process	1/61	362/13145	0.818663	0.832729	0.75988	PDE4D	1
GO:0062012	regulation of small molecule metabolic process	1/61	366/13145	0.8221	0.835367	0.762287	FOXO1	1
GO:0002790	peptide secretion	1/61	367/13145	0.822949	0.835367	0.762287	RGCC	1
GO:0009314	response to radiation	1/61	367/13145	0.822949	0.835367	0.762287	MEIS2	1
GO:0006979	response to oxidative stress	1/61	368/13145	0.823794	0.835652	0.762547	FOXO1	1
GO:1903706	regulation of hemopoiesis	1/61	371/13145	0.826306	0.837626	0.764348	MEIS2	1
GO:0019693	ribose phosphate metabolic process	1/61	372/13145	0.827136	0.837892	0.764592	PDE4D	1
GO:0060249	anatomical structure homeostasis	1/61	375/13145	0.829601	0.839815	0.766346	DMD	1
GO:0006163	purine nucleotide metabolic process	1/61	376/13145	0.830415	0.840064	0.766573	PDE4D	1
GO:0006644	phospholipid metabolic process	1/61	377/13145	0.831225	0.840309	0.766797	LCAT	1
GO:0034248	regulation of cellular amide metabolic process	1/61	388/13145	0.839889	0.848489	0.774261	GRM5	1
GO:0043161	proteasome-mediated ubiquitin-dependent protein catabolic process	1/61	390/13145	0.841417	0.849452	0.77514	RNF19A	1
GO:0072521	purine-containing compound metabolic process	1/61	396/13145	0.845914	0.85341	0.778752	PDE4D	1
GO:0048285	organelle fission	1/61	401/13145	0.849566	0.85651	0.781581	RGCC	1
GO:0010256	endomembrane system organization	1/61	407/13145	0.853835	0.860229	0.784974	USP6NL	1
GO:0016570	histone modification	1/61	418/13145	0.861356	0.867216	0.79135	PRDM16	1
GO:0050769	positive regulation of neurogenesis	1/61	419/13145	0.862021	0.867295	0.791422	NLGN1	1
GO:0016569	covalent chromatin modification	1/61	428/13145	0.867862	0.872579	0.796244	PRDM16	1
GO:0048598	embryonic morphogenesis	1/61	436/13145	0.87285	0.876998	0.800276	FGFR2	1
GO:0010498	proteasomal protein catabolic process	1/61	440/13145	0.875274	0.878836	0.801954	RNF19A	1
GO:0009117	nucleotide metabolic process	1/61	458/13145	0.885631	0.888633	0.810893	PDE4D	1
GO:0006753	nucleoside phosphate metabolic process	1/61	464/13145	0.888891	0.8913	0.813327	PDE4D	1
GO:0010720	positive regulation of cell development	1/61	476/13145	0.895141	0.896959	0.818491	NLGN1	1
GO:0006914	autophagy	1/61	479/13145	0.896648	0.897254	0.81876	FOXO1	1
GO:0061919	process utilizing autophagic mechanism	1/61	479/13145	0.896648	0.897254	0.81876	FOXO1	1
GO:0034655	nucleobase-containing compound catabolic process	1/61	492/13145	0.902938	0.902938	0.823947	PDE4D	1

## Sheet: GO terms spinal cord
ID	Description	GeneRatio	BgRatio	pvalue	p.adjust	qvalue	geneID	Count
GO:0060221	retinal rod cell differentiation	2/21	13/13145	0.000187608	0.148968	0.111956	RORB/PTN	2
GO:0060219	camera-type eye photoreceptor cell differentiation	2/21	23/13145	0.000602689	0.148968	0.111956	RORB/PTN	2
GO:0060041	retina development in camera-type eye	3/21	122/13145	0.000918136	0.148968	0.111956	RORB/PTN/RHOJ	3
GO:0001666	response to hypoxia	4/21	287/13145	0.000993186	0.148968	0.111956	ADM/DDIT4/UBC/PTN	4
GO:0030902	hindbrain development	3/21	126/13145	0.00100809	0.148968	0.111956	CNTN1/CTNNA2/PTN	3
GO:0036293	response to decreased oxygen levels	4/21	298/13145	0.00114218	0.148968	0.111956	ADM/DDIT4/UBC/PTN	4
GO:0001754	eye photoreceptor cell differentiation	2/21	36/13145	0.00148211	0.148968	0.111956	RORB/PTN	2
GO:0014047	glutamate secretion	2/21	36/13145	0.00148211	0.148968	0.111956	SLC1A2/SYT1	2
GO:0070482	response to oxygen levels	4/21	320/13145	0.00148637	0.148968	0.111956	ADM/DDIT4/UBC/PTN	4
GO:0031102	neuron projection regeneration	2/21	50/13145	0.00284333	0.170739	0.128319	ADM/PTN	2
GO:0046530	photoreceptor cell differentiation	2/21	50/13145	0.00284333	0.170739	0.128319	RORB/PTN	2
GO:0060042	retina morphogenesis in camera-type eye	2/21	52/13145	0.00307185	0.170739	0.128319	RORB/PTN	2
GO:0003407	neural retina development	2/21	56/13145	0.00355392	0.170739	0.128319	RORB/PTN	2
GO:0050804	modulation of chemical synaptic transmission	4/21	409/13145	0.00363022	0.170739	0.128319	DGKB/GRM3/SYT1/PTN	4
GO:0099177	regulation of trans-synaptic signaling	4/21	410/13145	0.00366217	0.170739	0.128319	DGKB/GRM3/SYT1/PTN	4
GO:0015800	acidic amino acid transport	2/21	60/13145	0.00406903	0.170739	0.128319	SLC1A2/SYT1	2
GO:0051966	regulation of synaptic transmission, glutamatergic	2/21	61/13145	0.00420293	0.170739	0.128319	GRM3/SYT1	2
GO:0050807	regulation of synapse organization	3/21	210/13145	0.0043231	0.170739	0.128319	DGKB/CTNNA2/PTN	3
GO:0043270	positive regulation of ion transport	3/21	216/13145	0.00467735	0.170739	0.128319	CNTN1/TRDN/SYT1	3
GO:0050803	regulation of synapse structure or activity	3/21	221/13145	0.0049857	0.170739	0.128319	DGKB/CTNNA2/PTN	3
GO:0045765	regulation of angiogenesis	3/21	231/13145	0.00563885	0.170739	0.128319	ADM/PTN/RHOJ	3
GO:0010975	regulation of neuron projection development	4/21	474/13145	0.00613182	0.170739	0.128319	CNTN1/CTNNA2/SYT1/PTN	4
GO:0009611	response to wounding	4/21	485/13145	0.00664636	0.170739	0.128319	ADM/DGKB/SLC1A2/PTN	4
GO:0043648	dicarboxylic acid metabolic process	2/21	79/13145	0.00695485	0.170739	0.128319	ME1/ALDH1L1	2
GO:1901342	regulation of vasculature development	3/21	260/13145	0.00781626	0.170739	0.128319	ADM/PTN/RHOJ	3
GO:0006835	dicarboxylic acid transport	2/21	84/13145	0.00783142	0.170739	0.128319	SLC1A2/SYT1	2
GO:0035249	synaptic transmission, glutamatergic	2/21	84/13145	0.00783142	0.170739	0.128319	GRM3/SYT1	2
GO:0043010	camera-type eye development	3/21	261/13145	0.00789905	0.170739	0.128319	RORB/PTN/RHOJ	3
GO:0010976	positive regulation of neuron projection development	3/21	265/13145	0.00823543	0.170739	0.128319	CNTN1/SYT1/PTN	3
GO:0048545	response to steroid hormone	3/21	269/13145	0.00858024	0.170739	0.128319	ADM/DDIT4/PTN	3
GO:0021549	cerebellum development	2/21	89/13145	0.00875536	0.170739	0.128319	CNTN1/PTN	2
GO:0022037	metencephalon development	2/21	96/13145	0.010127	0.170739	0.128319	CNTN1/PTN	2
GO:0043200	response to amino acid	2/21	96/13145	0.010127	0.170739	0.128319	SLC1A2/PTN	2
GO:0051384	response to glucocorticoid	2/21	102/13145	0.011374	0.170739	0.128319	ADM/DDIT4	2
GO:0099175	regulation of postsynapse organization	2/21	102/13145	0.011374	0.170739	0.128319	DGKB/PTN	2
GO:0001654	eye development	3/21	300/13145	0.011543	0.170739	0.128319	RORB/PTN/RHOJ	3
GO:0048593	camera-type eye morphogenesis	2/21	104/13145	0.011804	0.170739	0.128319	RORB/PTN	2
GO:0150063	visual system development	3/21	304/13145	0.0119634	0.170739	0.128319	RORB/PTN/RHOJ	3
GO:0048880	sensory system development	3/21	308/13145	0.0123926	0.170739	0.128319	RORB/PTN/RHOJ	3
GO:0001101	response to acid chemical	2/21	109/13145	0.0129101	0.170739	0.128319	SLC1A2/PTN	2
GO:0001890	placenta development	2/21	115/13145	0.0142951	0.170739	0.128319	ADM/PTN	2
GO:0031960	response to corticosteroid	2/21	115/13145	0.0142951	0.170739	0.128319	ADM/DDIT4	2
GO:0045666	positive regulation of neuron differentiation	3/21	337/13145	0.0157715	0.170739	0.128319	CNTN1/SYT1/PTN	3
GO:0021794	thalamus development	1/21	10/13145	0.0158667	0.170739	0.128319	PTN	1
GO:0021932	hindbrain radial glia guided cell migration	1/21	10/13145	0.0158667	0.170739	0.128319	CTNNA2	1
GO:0031340	positive regulation of vesicle fusion	1/21	10/13145	0.0158667	0.170739	0.128319	SYT1	1
GO:0031630	regulation of synaptic vesicle fusion to presynaptic active zone membrane	1/21	10/13145	0.0158667	0.170739	0.128319	SYT1	1
GO:0033605	positive regulation of catecholamine secretion	1/21	10/13145	0.0158667	0.170739	0.128319	SYT1	1
GO:0046548	retinal rod cell development	1/21	10/13145	0.0158667	0.170739	0.128319	RORB	1
GO:0060315	negative regulation of ryanodine-sensitive calcium-release channel activity	1/21	10/13145	0.0158667	0.170739	0.128319	TRDN	1
GO:0061299	retina vasculature morphogenesis in camera-type eye	1/21	10/13145	0.0158667	0.170739	0.128319	RHOJ	1
GO:1904396	regulation of neuromuscular junction development	1/21	10/13145	0.0158667	0.170739	0.128319	PTN	1
GO:2001214	positive regulation of vasculogenesis	1/21	10/13145	0.0158667	0.170739	0.128319	ADM	1
GO:0006865	amino acid transport	2/21	123/13145	0.0162377	0.170739	0.128319	SLC1A2/SYT1	2
GO:0048592	eye morphogenesis	2/21	125/13145	0.0167402	0.170739	0.128319	RORB/PTN	2
GO:0002523	leukocyte migration involved in inflammatory response	1/21	11/13145	0.0174401	0.170739	0.128319	PTN	1
GO:0005513	detection of calcium ion	1/21	11/13145	0.0174401	0.170739	0.128319	SYT1	1
GO:0010649	regulation of cell communication by electrical coupling	1/21	11/13145	0.0174401	0.170739	0.128319	TRDN	1
GO:0010893	positive regulation of steroid biosynthetic process	1/21	11/13145	0.0174401	0.170739	0.128319	ADM	1
GO:0032488	Cdc42 protein signal transduction	1/21	11/13145	0.0174401	0.170739	0.128319	RHOJ	1
GO:0051280	negative regulation of release of sequestered calcium ion into cytosol	1/21	11/13145	0.0174401	0.170739	0.128319	TRDN	1
GO:0070778	L-aspartate transmembrane transport	1/21	11/13145	0.0174401	0.170739	0.128319	SLC1A2	1
GO:2000302	positive regulation of synaptic vesicle exocytosis	1/21	11/13145	0.0174401	0.170739	0.128319	SYT1	1
GO:0031346	positive regulation of cell projection organization	3/21	352/13145	0.0177056	0.170739	0.128319	CNTN1/SYT1/PTN	3
GO:0045766	positive regulation of angiogenesis	2/21	131/13145	0.0182875	0.170739	0.128319	ADM/RHOJ	2
GO:0006090	pyruvate metabolic process	2/21	132/13145	0.0185511	0.170739	0.128319	DDIT4/ME1	2
GO:0007216	G protein-coupled glutamate receptor signaling pathway	1/21	12/13145	0.0190111	0.170739	0.128319	GRM3	1
GO:0032352	positive regulation of hormone metabolic process	1/21	12/13145	0.0190111	0.170739	0.128319	ADM	1
GO:0042448	progesterone metabolic process	1/21	12/13145	0.0190111	0.170739	0.128319	ADM	1
GO:0045837	negative regulation of membrane potential	1/21	12/13145	0.0190111	0.170739	0.128319	PTN	1
GO:0051284	positive regulation of sequestering of calcium ion	1/21	12/13145	0.0190111	0.170739	0.128319	TRDN	1
GO:0051791	medium-chain fatty acid metabolic process	1/21	12/13145	0.0190111	0.170739	0.128319	GLYATL2	1
GO:0061548	ganglion development	1/21	12/13145	0.0190111	0.170739	0.128319	UNC5C	1
GO:0070207	protein homotrimerization	1/21	12/13145	0.0190111	0.170739	0.128319	SLC1A2	1
GO:0071340	skeletal muscle acetylcholine-gated channel clustering	1/21	12/13145	0.0190111	0.170739	0.128319	PTN	1
GO:0098885	modification of postsynaptic actin cytoskeleton	1/21	12/13145	0.0190111	0.170739	0.128319	CTNNA2	1
GO:1900272	negative regulation of long-term synaptic potentiation	1/21	12/13145	0.0190111	0.170739	0.128319	PTN	1
GO:1903909	regulation of receptor clustering	1/21	12/13145	0.0190111	0.170739	0.128319	PTN	1
GO:0010594	regulation of endothelial cell migration	2/21	135/13145	0.0193516	0.170739	0.128319	PTN/RHOJ	2
GO:0008360	regulation of cell shape	2/21	137/13145	0.0198933	0.170739	0.128319	PTN/RHOJ	2
GO:0002031	G protein-coupled receptor internalization	1/21	13/13145	0.0205797	0.170739	0.128319	ADM	1
GO:0038007	netrin-activated signaling pathway	1/21	13/13145	0.0205797	0.170739	0.128319	UNC5C	1
GO:0044849	estrous cycle	1/21	13/13145	0.0205797	0.170739	0.128319	PTN	1
GO:0045820	negative regulation of glycolytic process	1/21	13/13145	0.0205797	0.170739	0.128319	DDIT4	1
GO:0060134	prepulse inhibition	1/21	13/13145	0.0205797	0.170739	0.128319	CTNNA2	1
GO:0060253	negative regulation of glial cell proliferation	1/21	13/13145	0.0205797	0.170739	0.128319	PTN	1
GO:0070206	protein trimerization	1/21	13/13145	0.0205797	0.170739	0.128319	SLC1A2	1
GO:0098712	L-glutamate import across plasma membrane	1/21	13/13145	0.0205797	0.170739	0.128319	SLC1A2	1
GO:0099171	presynaptic modulation of chemical synaptic transmission	1/21	13/13145	0.0205797	0.170739	0.128319	SYT1	1
GO:2000738	positive regulation of stem cell differentiation	1/21	13/13145	0.0205797	0.170739	0.128319	PTN	1
GO:0048813	dendrite morphogenesis	2/21	141/13145	0.020996	0.170739	0.128319	CTNNA2/PTN	2
GO:0001764	neuron migration	2/21	142/13145	0.0212756	0.170739	0.128319	DDIT4/CTNNA2	2
GO:0007565	female pregnancy	2/21	145/13145	0.0221238	0.170739	0.128319	ADM/PTN	2
GO:0007194	negative regulation of adenylate cyclase activity	1/21	14/13145	0.022146	0.170739	0.128319	GRM3	1
GO:0010523	negative regulation of calcium ion transport into cytosol	1/21	14/13145	0.022146	0.170739	0.128319	TRDN	1
GO:0021535	cell migration in hindbrain	1/21	14/13145	0.022146	0.170739	0.128319	CTNNA2	1
GO:0043116	negative regulation of vascular permeability	1/21	14/13145	0.022146	0.170739	0.128319	ADM	1
GO:0051938	L-glutamate import	1/21	14/13145	0.022146	0.170739	0.128319	SLC1A2	1
GO:0098814	spontaneous synaptic transmission	1/21	14/13145	0.022146	0.170739	0.128319	SYT1	1
GO:1901626	regulation of postsynaptic membrane organization	1/21	14/13145	0.022146	0.170739	0.128319	PTN	1
GO:2000345	regulation of hepatocyte proliferation	1/21	14/13145	0.022146	0.170739	0.128319	PTN	1
GO:2001212	regulation of vasculogenesis	1/21	14/13145	0.022146	0.170739	0.128319	ADM	1
GO:1904018	positive regulation of vasculature development	2/21	150/13145	0.0235686	0.170739	0.128319	ADM/RHOJ	2
GO:0010566	regulation of ketone biosynthetic process	1/21	15/13145	0.0237098	0.170739	0.128319	ADM	1
GO:0031280	negative regulation of cyclase activity	1/21	15/13145	0.0237098	0.170739	0.128319	GRM3	1
GO:0035809	regulation of urine volume	1/21	15/13145	0.0237098	0.170739	0.128319	ADM	1
GO:0046885	regulation of hormone biosynthetic process	1/21	15/13145	0.0237098	0.170739	0.128319	ADM	1
GO:0060713	labyrinthine layer morphogenesis	1/21	15/13145	0.0237098	0.170739	0.128319	ADM	1
GO:0071305	cellular response to vitamin D	1/21	15/13145	0.0237098	0.170739	0.128319	PTN	1
GO:0001525	angiogenesis	3/21	397/13145	0.0242823	0.170739	0.128319	ADM/PTN/RHOJ	3
GO:0009991	response to extracellular stimulus	3/21	397/13145	0.0242823	0.170739	0.128319	ADM/SLC1A2/PTN	3
GO:0031099	regeneration	2/21	154/13145	0.024752	0.170739	0.128319	ADM/PTN	2
GO:0050806	positive regulation of synaptic transmission	2/21	154/13145	0.024752	0.170739	0.128319	SYT1/PTN	2
GO:0050808	synapse organization	3/21	400/13145	0.0247623	0.170739	0.128319	DGKB/CTNNA2/PTN	3
GO:0007188	adenylate cyclase-modulating G protein-coupled receptor signaling pathway	2/21	155/13145	0.0250516	0.170739	0.128319	ADM/GRM3	2
GO:0002029	desensitization of G protein-coupled receptor signaling pathway	1/21	16/13145	0.0252713	0.170739	0.128319	ADM	1
GO:0022401	negative adaptation of signaling pathway	1/21	16/13145	0.0252713	0.170739	0.128319	ADM	1
GO:0036120	cellular response to platelet-derived growth factor stimulus	1/21	16/13145	0.0252713	0.170739	0.128319	PTN	1
GO:0061298	retina vasculature development in camera-type eye	1/21	16/13145	0.0252713	0.170739	0.128319	RHOJ	1
GO:0090050	positive regulation of cell migration involved in sprouting angiogenesis	1/21	16/13145	0.0252713	0.170739	0.128319	RHOJ	1
GO:1900543	negative regulation of purine nucleotide metabolic process	1/21	16/13145	0.0252713	0.170739	0.128319	DDIT4	1
GO:1901654	response to ketone	2/21	156/13145	0.0253527	0.170739	0.128319	DDIT4/PTN	2
GO:0009617	response to bacterium	3/21	407/13145	0.0259026	0.170739	0.128319	ADM/DGKB/TRDN	3
GO:0030278	regulation of ossification	2/21	159/13145	0.0262651	0.170739	0.128319	RORB/PTN	2
GO:0023058	adaptation of signaling pathway	1/21	17/13145	0.0268304	0.170739	0.128319	ADM	1
GO:0036119	response to platelet-derived growth factor	1/21	17/13145	0.0268304	0.170739	0.128319	PTN	1
GO:0043649	dicarboxylic acid catabolic process	1/21	17/13145	0.0268304	0.170739	0.128319	ALDH1L1	1
GO:0045940	positive regulation of steroid metabolic process	1/21	17/13145	0.0268304	0.170739	0.128319	ADM	1
GO:0045980	negative regulation of nucleotide metabolic process	1/21	17/13145	0.0268304	0.170739	0.128319	DDIT4	1
GO:0046655	folic acid metabolic process	1/21	17/13145	0.0268304	0.170739	0.128319	ALDH1L1	1
GO:0046697	decidualization	1/21	17/13145	0.0268304	0.170739	0.128319	PTN	1
GO:0051350	negative regulation of lyase activity	1/21	17/13145	0.0268304	0.170739	0.128319	GRM3	1
GO:0050769	positive regulation of neurogenesis	3/21	419/13145	0.0279234	0.170739	0.128319	CNTN1/SYT1/PTN	3
GO:0071456	cellular response to hypoxia	2/21	165/13145	0.0281299	0.170739	0.128319	UBC/PTN	2
GO:0099173	postsynapse organization	2/21	165/13145	0.0281299	0.170739	0.128319	DGKB/PTN	2
GO:0006700	C21-steroid hormone biosynthetic process	1/21	18/13145	0.0283871	0.170739	0.128319	ADM	1
GO:0010801	negative regulation of peptidyl-threonine phosphorylation	1/21	18/13145	0.0283871	0.170739	0.128319	DDIT4	1
GO:0045956	positive regulation of calcium ion-dependent exocytosis	1/21	18/13145	0.0283871	0.170739	0.128319	SYT1	1
GO:0046653	tetrahydrofolate metabolic process	1/21	18/13145	0.0283871	0.170739	0.128319	ALDH1L1	1
GO:0051291	protein heterooligomerization	1/21	18/13145	0.0283871	0.170739	0.128319	SYT1	1
GO:0060669	embryonic placenta morphogenesis	1/21	18/13145	0.0283871	0.170739	0.128319	ADM	1
GO:0099010	modification of postsynaptic structure	1/21	18/13145	0.0283871	0.170739	0.128319	CTNNA2	1
GO:0007187	G protein-coupled receptor signaling pathway, coupled to cyclic nucleotide second messenger	2/21	166/13145	0.0284458	0.170739	0.128319	ADM/GRM3	2
GO:0044706	multi-multicellular organism process	2/21	166/13145	0.0284458	0.170739	0.128319	ADM/PTN	2
GO:0034764	positive regulation of transmembrane transport	2/21	167/13145	0.0287631	0.170739	0.128319	TRDN/SLC1A2	2
GO:0001956	positive regulation of neurotransmitter secretion	1/21	19/13145	0.0299415	0.170739	0.128319	SYT1	1
GO:0072574	hepatocyte proliferation	1/21	19/13145	0.0299415	0.170739	0.128319	PTN	1
GO:0072575	epithelial cell proliferation involved in liver morphogenesis	1/21	19/13145	0.0299415	0.170739	0.128319	PTN	1
GO:0043542	endothelial cell migration	2/21	173/13145	0.0306975	0.170739	0.128319	PTN/RHOJ	2
GO:0071396	cellular response to lipid	3/21	438/13145	0.0312936	0.170739	0.128319	DDIT4/RORB/PTN	3
GO:0036294	cellular response to decreased oxygen levels	2/21	175/13145	0.0313536	0.170739	0.128319	UBC/PTN	2
GO:0034315	regulation of Arp2/3 complex-mediated actin nucleation	1/21	20/13145	0.0314934	0.170739	0.128319	CTNNA2	1
GO:0048714	positive regulation of oligodendrocyte differentiation	1/21	20/13145	0.0314934	0.170739	0.128319	PTN	1
GO:0071295	cellular response to vitamin	1/21	20/13145	0.0314934	0.170739	0.128319	PTN	1
GO:0072576	liver morphogenesis	1/21	20/13145	0.0314934	0.170739	0.128319	PTN	1
GO:0086064	cell communication by electrical coupling involved in cardiac conduction	1/21	20/13145	0.0314934	0.170739	0.128319	TRDN	1
GO:2000178	negative regulation of neural precursor cell proliferation	1/21	20/13145	0.0314934	0.170739	0.128319	PTN	1
GO:0007423	sensory organ development	3/21	441/13145	0.0318448	0.170739	0.128319	RORB/PTN/RHOJ	3
GO:0000717	nucleotide-excision repair, DNA duplex unwinding	1/21	21/13145	0.033043	0.170739	0.128319	UBC	1
GO:0002026	regulation of the force of heart contraction	1/21	21/13145	0.033043	0.170739	0.128319	ADM	1
GO:0008209	androgen metabolic process	1/21	21/13145	0.033043	0.170739	0.128319	ADM	1
GO:0010460	positive regulation of heart rate	1/21	21/13145	0.033043	0.170739	0.128319	ADM	1
GO:0010996	response to auditory stimulus	1/21	21/13145	0.033043	0.170739	0.128319	PTN	1
GO:0031629	synaptic vesicle fusion to presynaptic active zone membrane	1/21	21/13145	0.033043	0.170739	0.128319	SYT1	1
GO:0042276	error-prone translesion synthesis	1/21	21/13145	0.033043	0.170739	0.128319	UBC	1
GO:0120255	olefinic compound biosynthetic process	1/21	21/13145	0.033043	0.170739	0.128319	ADM	1
GO:1903861	positive regulation of dendrite extension	1/21	21/13145	0.033043	0.170739	0.128319	SYT1	1
GO:0022604	regulation of cell morphogenesis	3/21	454/13145	0.0342933	0.170739	0.128319	SYT1/PTN/RHOJ	3
GO:0007205	protein kinase C-activating G protein-coupled receptor signaling pathway	1/21	22/13145	0.0345903	0.170739	0.128319	DGKB	1
GO:0015813	L-glutamate transmembrane transport	1/21	22/13145	0.0345903	0.170739	0.128319	SLC1A2	1
GO:0046339	diacylglycerol metabolic process	1/21	22/13145	0.0345903	0.170739	0.128319	DGKB	1
GO:0048791	calcium ion-regulated exocytosis of neurotransmitter	1/21	22/13145	0.0345903	0.170739	0.128319	SYT1	1
GO:0070987	error-free translesion synthesis	1/21	22/13145	0.0345903	0.170739	0.128319	UBC	1
GO:0099500	vesicle fusion to plasma membrane	1/21	22/13145	0.0345903	0.170739	0.128319	SYT1	1
GO:1905809	negative regulation of synapse organization	1/21	22/13145	0.0345903	0.170739	0.128319	PTN	1
GO:0000715	nucleotide-excision repair, DNA damage recognition	1/21	23/13145	0.0361352	0.170739	0.128319	UBC	1
GO:0006297	nucleotide-excision repair, DNA gap filling	1/21	23/13145	0.0361352	0.170739	0.128319	UBC	1
GO:0015740	C4-dicarboxylate transport	1/21	23/13145	0.0361352	0.170739	0.128319	SLC1A2	1
GO:0033280	response to vitamin D	1/21	23/13145	0.0361352	0.170739	0.128319	PTN	1
GO:0035886	vascular associated smooth muscle cell differentiation	1/21	23/13145	0.0361352	0.170739	0.128319	ADM	1
GO:0060314	regulation of ryanodine-sensitive calcium-release channel activity	1/21	23/13145	0.0361352	0.170739	0.128319	TRDN	1
GO:0099563	modification of synaptic structure	1/21	23/13145	0.0361352	0.170739	0.128319	CTNNA2	1
GO:1903859	regulation of dendrite extension	1/21	23/13145	0.0361352	0.170739	0.128319	SYT1	1
GO:0071453	cellular response to oxygen levels	2/21	190/13145	0.0364511	0.170739	0.128319	UBC/PTN	2
GO:0061564	axon development	3/21	466/13145	0.0366399	0.170739	0.128319	CTNNA2/PTN/UNC5C	3
GO:0010632	regulation of epithelial cell migration	2/21	191/13145	0.0368018	0.170739	0.128319	PTN/RHOJ	2
GO:0051259	protein complex oligomerization	2/21	191/13145	0.0368018	0.170739	0.128319	SLC1A2/SYT1	2
GO:0048514	blood vessel morphogenesis	3/21	468/13145	0.037039	0.170739	0.128319	ADM/PTN/RHOJ	3
GO:0008016	regulation of heart contraction	2/21	193/13145	0.0375072	0.170739	0.128319	ADM/TRDN	2
GO:0010880	regulation of release of sequestered calcium ion into cytosol by sarcoplasmic reticulum	1/21	24/13145	0.0376777	0.170739	0.128319	TRDN	1
GO:0042219	cellular modified amino acid catabolic process	1/21	24/13145	0.0376777	0.170739	0.128319	ALDH1L1	1
GO:0045761	regulation of adenylate cyclase activity	1/21	24/13145	0.0376777	0.170739	0.128319	GRM3	1
GO:0048679	regulation of axon regeneration	1/21	24/13145	0.0376777	0.170739	0.128319	PTN	1
GO:0051590	positive regulation of neurotransmitter transport	1/21	24/13145	0.0376777	0.170739	0.128319	SYT1	1
GO:0060251	regulation of glial cell proliferation	1/21	24/13145	0.0376777	0.170739	0.128319	PTN	1
GO:0070633	transepithelial transport	1/21	24/13145	0.0376777	0.170739	0.128319	SLC1A2	1
GO:1903579	negative regulation of ATP metabolic process	1/21	24/13145	0.0376777	0.170739	0.128319	DDIT4	1
GO:0010720	positive regulation of cell development	3/21	476/13145	0.0386584	0.170739	0.128319	CNTN1/SYT1/PTN	3
GO:0051962	positive regulation of nervous system development	3/21	477/13145	0.0388634	0.170739	0.128319	CNTN1/SYT1/PTN	3
GO:0001964	startle response	1/21	25/13145	0.0392179	0.170739	0.128319	CTNNA2	1
GO:0006760	folic acid-containing compound metabolic process	1/21	25/13145	0.0392179	0.170739	0.128319	ALDH1L1	1
GO:0010464	regulation of mesenchymal cell proliferation	1/21	25/13145	0.0392179	0.170739	0.128319	PTN	1
GO:0010644	cell communication by electrical coupling	1/21	25/13145	0.0392179	0.170739	0.128319	TRDN	1
GO:0050849	negative regulation of calcium-mediated signaling	1/21	25/13145	0.0392179	0.170739	0.128319	TRDN	1
GO:0070911	global genome nucleotide-excision repair	1/21	25/13145	0.0392179	0.170739	0.128319	UBC	1
GO:0071549	cellular response to dexamethasone stimulus	1/21	25/13145	0.0392179	0.170739	0.128319	DDIT4	1
GO:0008207	C21-steroid hormone metabolic process	1/21	26/13145	0.0407557	0.170739	0.128319	ADM	1
GO:0010259	multicellular organism aging	1/21	26/13145	0.0407557	0.170739	0.128319	SLC1A2	1
GO:0014808	release of sequestered calcium ion into cytosol by sarcoplasmic reticulum	1/21	26/13145	0.0407557	0.170739	0.128319	TRDN	1
GO:0035666	TRIF-dependent toll-like receptor signaling pathway	1/21	26/13145	0.0407557	0.170739	0.128319	UBC	1
GO:0042462	eye photoreceptor cell development	1/21	26/13145	0.0407557	0.170739	0.128319	RORB	1
GO:0140058	neuron projection arborization	1/21	26/13145	0.0407557	0.170739	0.128319	PTN	1
GO:1902692	regulation of neuroblast proliferation	1/21	26/13145	0.0407557	0.170739	0.128319	PTN	1
GO:1903514	release of sequestered calcium ion into cytosol by endoplasmic reticulum	1/21	26/13145	0.0407557	0.170739	0.128319	TRDN	1
GO:0006836	neurotransmitter transport	2/21	205/13145	0.0418487	0.170739	0.128319	SLC1A2/SYT1	2
GO:0090596	sensory organ morphogenesis	2/21	205/13145	0.0418487	0.170739	0.128319	RORB/PTN	2
GO:0006294	nucleotide-excision repair, preincision complex assembly	1/21	27/13145	0.0422912	0.170739	0.128319	UBC	1
GO:0031338	regulation of vesicle fusion	1/21	27/13145	0.0422912	0.170739	0.128319	SYT1	1
GO:0032350	regulation of hormone metabolic process	1/21	27/13145	0.0422912	0.170739	0.128319	ADM	1
GO:0033137	negative regulation of peptidyl-serine phosphorylation	1/21	27/13145	0.0422912	0.170739	0.128319	DDIT4	1
GO:0070570	regulation of neuron projection regeneration	1/21	27/13145	0.0422912	0.170739	0.128319	PTN	1
GO:0098810	neurotransmitter reuptake	1/21	27/13145	0.0422912	0.170739	0.128319	SLC1A2	1
GO:1903523	negative regulation of blood circulation	1/21	27/13145	0.0422912	0.170739	0.128319	ADM	1
GO:0006897	endocytosis	3/21	494/13145	0.0424353	0.170739	0.128319	ADM/SYT1/RHOJ	3
GO:0031668	cellular response to extracellular stimulus	2/21	207/13145	0.0425902	0.170739	0.128319	SLC1A2/PTN	2
GO:0001505	regulation of neurotransmitter levels	2/21	209/13145	0.0433367	0.171124	0.128607	SLC1A2/SYT1	2
GO:0001893	maternal placenta development	1/21	28/13145	0.0438244	0.171124	0.128607	PTN	1
GO:0048011	neurotrophin TRK receptor signaling pathway	1/21	28/13145	0.0438244	0.171124	0.128607	DDIT4	1
GO:0051125	regulation of actin nucleation	1/21	28/13145	0.0438244	0.171124	0.128607	CTNNA2	1
GO:0051954	positive regulation of amine transport	1/21	28/13145	0.0438244	0.171124	0.128607	SYT1	1
GO:1901020	negative regulation of calcium ion transmembrane transporter activity	1/21	28/13145	0.0438244	0.171124	0.128607	TRDN	1
GO:0051606	detection of stimulus	2/21	211/13145	0.0440882	0.171412	0.128824	UBC/SYT1	2
GO:0002755	MyD88-dependent toll-like receptor signaling pathway	1/21	29/13145	0.0453552	0.174087	0.130834	UBC	1
GO:0002756	MyD88-independent toll-like receptor signaling pathway	1/21	29/13145	0.0453552	0.174087	0.130834	UBC	1
GO:0048854	brain morphogenesis	1/21	29/13145	0.0453552	0.174087	0.130834	CTNNA2	1
GO:0060047	heart contraction	2/21	216/13145	0.0459886	0.174574	0.131201	ADM/TRDN	2
GO:0050850	positive regulation of calcium-mediated signaling	1/21	30/13145	0.0468837	0.174574	0.131201	TRDN	1
GO:0051281	positive regulation of release of sequestered calcium ion into cytosol	1/21	30/13145	0.0468837	0.174574	0.131201	TRDN	1
GO:0070296	sarcoplasmic reticulum calcium ion transport	1/21	30/13145	0.0468837	0.174574	0.131201	TRDN	1
GO:0090049	regulation of cell migration involved in sprouting angiogenesis	1/21	30/13145	0.0468837	0.174574	0.131201	RHOJ	1
GO:2000036	regulation of stem cell population maintenance	1/21	30/13145	0.0468837	0.174574	0.131201	PTN	1
GO:0007204	positive regulation of cytosolic calcium ion concentration	2/21	222/13145	0.048309	0.174574	0.131201	ADM/TRDN	2
GO:0014046	dopamine secretion	1/21	31/13145	0.0484098	0.174574	0.131201	SYT1	1
GO:0014059	regulation of dopamine secretion	1/21	31/13145	0.0484098	0.174574	0.131201	SYT1	1
GO:0031670	cellular response to nutrient	1/21	31/13145	0.0484098	0.174574	0.131201	PTN	1
GO:0042558	pteridine-containing compound metabolic process	1/21	31/13145	0.0484098	0.174574	0.131201	ALDH1L1	1
GO:0046326	positive regulation of glucose import	1/21	31/13145	0.0484098	0.174574	0.131201	SLC1A2	1
GO:0070423	nucleotide-binding oligomerization domain containing signaling pathway	1/21	31/13145	0.0484098	0.174574	0.131201	UBC	1
GO:1903170	negative regulation of calcium ion transmembrane transport	1/21	31/13145	0.0484098	0.174574	0.131201	TRDN	1
GO:1903522	regulation of blood circulation	2/21	223/13145	0.0486999	0.174574	0.131201	ADM/TRDN	2
GO:0030522	intracellular receptor signaling pathway	2/21	224/13145	0.049092	0.174574	0.131201	UBC/RORB	2
GO:0003015	heart process	2/21	225/13145	0.0494853	0.174574	0.131201	ADM/TRDN	2
GO:0006739	NADP metabolic process	1/21	32/13145	0.0499336	0.174574	0.131201	ME1	1
GO:0010463	mesenchymal cell proliferation	1/21	32/13145	0.0499336	0.174574	0.131201	PTN	1
GO:0010765	positive regulation of sodium ion transport	1/21	32/13145	0.0499336	0.174574	0.131201	CNTN1	1
GO:0035872	nucleotide-binding domain, leucine rich repeat containing receptor signaling pathway	1/21	32/13145	0.0499336	0.174574	0.131201	UBC	1
GO:0071548	response to dexamethasone	1/21	32/13145	0.0499336	0.174574	0.131201	DDIT4	1
GO:1903672	positive regulation of sprouting angiogenesis	1/21	32/13145	0.0499336	0.174574	0.131201	RHOJ	1
GO:0045823	positive regulation of heart contraction	1/21	33/13145	0.0514551	0.177976	0.133757	ADM	1
GO:0030501	positive regulation of bone mineralization	1/21	34/13145	0.0529743	0.177976	0.133757	PTN	1
GO:0031279	regulation of cyclase activity	1/21	34/13145	0.0529743	0.177976	0.133757	GRM3	1
GO:0034314	Arp2/3 complex-mediated actin nucleation	1/21	34/13145	0.0529743	0.177976	0.133757	CTNNA2	1
GO:0038179	neurotrophin signaling pathway	1/21	34/13145	0.0529743	0.177976	0.133757	DDIT4	1
GO:0043114	regulation of vascular permeability	1/21	34/13145	0.0529743	0.177976	0.133757	ADM	1
GO:0051339	regulation of lyase activity	1/21	34/13145	0.0529743	0.177976	0.133757	GRM3	1
GO:0097484	dendrite extension	1/21	34/13145	0.0529743	0.177976	0.133757	SYT1	1
GO:0120178	steroid hormone biosynthetic process	1/21	34/13145	0.0529743	0.177976	0.133757	ADM	1
GO:2001258	negative regulation of cation channel activity	1/21	34/13145	0.0529743	0.177976	0.133757	TRDN	1
GO:0016358	dendrite development	2/21	234/13145	0.0530772	0.177976	0.133757	CTNNA2/PTN	2
GO:0006296	nucleotide-excision repair, DNA incision, 5'-to lesion	1/21	35/13145	0.0544912	0.17975	0.135091	UBC	1
GO:0010828	positive regulation of glucose transmembrane transport	1/21	35/13145	0.0544912	0.17975	0.135091	SLC1A2	1
GO:0042181	ketone biosynthetic process	1/21	35/13145	0.0544912	0.17975	0.135091	ADM	1
GO:0042769	DNA damage response, detection of DNA damage	1/21	35/13145	0.0544912	0.17975	0.135091	UBC	1
GO:0001504	neurotransmitter uptake	1/21	36/13145	0.0560057	0.17975	0.135091	SLC1A2	1
GO:0006730	one-carbon metabolic process	1/21	36/13145	0.0560057	0.17975	0.135091	ALDH1L1	1
GO:0019068	virion assembly	1/21	36/13145	0.0560057	0.17975	0.135091	UBC	1
GO:0048713	regulation of oligodendrocyte differentiation	1/21	36/13145	0.0560057	0.17975	0.135091	PTN	1
GO:0089718	amino acid import across plasma membrane	1/21	36/13145	0.0560057	0.17975	0.135091	SLC1A2	1
GO:0010631	epithelial cell migration	2/21	242/13145	0.0563473	0.17975	0.135091	PTN/RHOJ	2
GO:0090132	epithelium migration	2/21	243/13145	0.0567611	0.17975	0.135091	PTN/RHOJ	2
GO:0010677	negative regulation of cellular carbohydrate metabolic process	1/21	37/13145	0.057518	0.17975	0.135091	DDIT4	1
GO:0014009	glial cell proliferation	1/21	37/13145	0.057518	0.17975	0.135091	PTN	1
GO:0014014	negative regulation of gliogenesis	1/21	37/13145	0.057518	0.17975	0.135091	PTN	1
GO:0033683	nucleotide-excision repair, DNA incision	1/21	37/13145	0.057518	0.17975	0.135091	UBC	1
GO:0042771	intrinsic apoptotic signaling pathway in response to DNA damage by p53 class mediator	1/21	37/13145	0.057518	0.17975	0.135091	DDIT4	1
GO:0045687	positive regulation of glial cell differentiation	1/21	37/13145	0.057518	0.17975	0.135091	PTN	1
GO:1901021	positive regulation of calcium ion transmembrane transporter activity	1/21	37/13145	0.057518	0.17975	0.135091	TRDN	1
GO:0007568	aging	2/21	245/13145	0.0575919	0.17975	0.135091	ADM/SLC1A2	2
GO:0090130	tissue migration	2/21	245/13145	0.0575919	0.17975	0.135091	PTN/RHOJ	2
GO:0016054	organic acid catabolic process	2/21	248/13145	0.0588463	0.180485	0.135643	GLYATL2/ALDH1L1	2
GO:0046395	carboxylic acid catabolic process	2/21	248/13145	0.0588463	0.180485	0.135643	GLYATL2/ALDH1L1	2
GO:0032007	negative regulation of TOR signaling	1/21	38/13145	0.0590279	0.180485	0.135643	DDIT4	1
GO:0032570	response to progesterone	1/21	38/13145	0.0590279	0.180485	0.135643	PTN	1
GO:0042461	photoreceptor cell development	1/21	38/13145	0.0590279	0.180485	0.135643	RORB	1
GO:0045668	negative regulation of osteoblast differentiation	1/21	38/13145	0.0590279	0.180485	0.135643	RORB	1
GO:0060711	labyrinthine layer development	1/21	39/13145	0.0605355	0.183232	0.137707	ADM	1
GO:0070169	positive regulation of biomineral tissue development	1/21	39/13145	0.0605355	0.183232	0.137707	PTN	1
GO:0110151	positive regulation of biomineralization	1/21	39/13145	0.0605355	0.183232	0.137707	PTN	1
GO:0048511	rhythmic process	2/21	253/13145	0.0609585	0.183282	0.137745	RORB/PTN	2
GO:0051480	regulation of cytosolic calcium ion concentration	2/21	253/13145	0.0609585	0.183282	0.137745	ADM/TRDN	2
GO:0009416	response to light stimulus	2/21	255/13145	0.0618107	0.183478	0.137892	SLC1A2/PTN	2
GO:0001941	postsynaptic membrane organization	1/21	40/13145	0.0620408	0.183478	0.137892	PTN	1
GO:0010799	regulation of peptidyl-threonine phosphorylation	1/21	40/13145	0.0620408	0.183478	0.137892	DDIT4	1
GO:0017158	regulation of calcium ion-dependent exocytosis	1/21	40/13145	0.0620408	0.183478	0.137892	SYT1	1
GO:0043090	amino acid import	1/21	40/13145	0.0620408	0.183478	0.137892	SLC1A2	1
GO:0009409	response to cold	1/21	41/13145	0.0635439	0.184892	0.138955	ADM	1
GO:0010524	positive regulation of calcium ion transport into cytosol	1/21	41/13145	0.0635439	0.184892	0.138955	TRDN	1
GO:0019229	regulation of vasoconstriction	1/21	41/13145	0.0635439	0.184892	0.138955	ADM	1
GO:0019985	translesion synthesis	1/21	41/13145	0.0635439	0.184892	0.138955	UBC	1
GO:2001222	regulation of neuron migration	1/21	41/13145	0.0635439	0.184892	0.138955	CTNNA2	1
GO:0006654	phosphatidic acid biosynthetic process	1/21	42/13145	0.0650446	0.187445	0.140873	DGKB	1
GO:0015872	dopamine transport	1/21	42/13145	0.0650446	0.187445	0.140873	SYT1	1
GO:0045744	negative regulation of G protein-coupled receptor signaling pathway	1/21	42/13145	0.0650446	0.187445	0.140873	ADM	1
GO:0046942	carboxylic acid transport	2/21	265/13145	0.0661345	0.187568	0.140966	SLC1A2/SYT1	2
GO:0031103	axon regeneration	1/21	43/13145	0.066543	0.187568	0.140966	PTN	1
GO:0031641	regulation of myelination	1/21	43/13145	0.066543	0.187568	0.140966	PTN	1
GO:0045912	negative regulation of carbohydrate metabolic process	1/21	43/13145	0.066543	0.187568	0.140966	DDIT4	1
GO:0046473	phosphatidic acid metabolic process	1/21	43/13145	0.066543	0.187568	0.140966	DGKB	1
GO:0050919	negative chemotaxis	1/21	43/13145	0.066543	0.187568	0.140966	UNC5C	1
GO:0051926	negative regulation of calcium ion transport	1/21	43/13145	0.066543	0.187568	0.140966	TRDN	1
GO:0015849	organic acid transport	2/21	267/13145	0.0670114	0.187715	0.141077	SLC1A2/SYT1	2
GO:0071496	cellular response to external stimulus	2/21	267/13145	0.0670114	0.187715	0.141077	SLC1A2/PTN	2
GO:0002042	cell migration involved in sprouting angiogenesis	1/21	44/13145	0.0680392	0.188256	0.141483	RHOJ	1
GO:0045010	actin nucleation	1/21	44/13145	0.0680392	0.188256	0.141483	CTNNA2	1
GO:0071385	cellular response to glucocorticoid stimulus	1/21	44/13145	0.0680392	0.188256	0.141483	DDIT4	1
GO:1900271	regulation of long-term synaptic potentiation	1/21	44/13145	0.0680392	0.188256	0.141483	PTN	1
GO:0050433	regulation of catecholamine secretion	1/21	45/13145	0.0695331	0.191801	0.144147	SYT1	1
GO:0007632	visual behavior	1/21	46/13145	0.0710246	0.194088	0.145866	SLC1A2	1
GO:0051145	smooth muscle cell differentiation	1/21	46/13145	0.0710246	0.194088	0.145866	ADM	1
GO:0086065	cell communication involved in cardiac conduction	1/21	46/13145	0.0710246	0.194088	0.145866	TRDN	1
GO:0007528	neuromuscular junction development	1/21	47/13145	0.0725139	0.194088	0.145866	PTN	1
GO:0036297	interstrand cross-link repair	1/21	47/13145	0.0725139	0.194088	0.145866	UBC	1
GO:0043536	positive regulation of blood vessel endothelial cell migration	1/21	47/13145	0.0725139	0.194088	0.145866	RHOJ	1
GO:0046324	regulation of glucose import	1/21	47/13145	0.0725139	0.194088	0.145866	SLC1A2	1
GO:0050432	catecholamine secretion	1/21	47/13145	0.0725139	0.194088	0.145866	SYT1	1
GO:0071384	cellular response to corticosteroid stimulus	1/21	47/13145	0.0725139	0.194088	0.145866	DDIT4	1
GO:0097755	positive regulation of blood vessel diameter	1/21	47/13145	0.0725139	0.194088	0.145866	ADM	1
GO:0060135	maternal process involved in female pregnancy	1/21	48/13145	0.074001	0.196188	0.147444	PTN	1
GO:1903307	positive regulation of regulated secretory pathway	1/21	48/13145	0.074001	0.196188	0.147444	SYT1	1
GO:1990089	response to nerve growth factor	1/21	48/13145	0.074001	0.196188	0.147444	PTN	1
GO:0042692	muscle cell differentiation	2/21	283/13145	0.0741686	0.196188	0.147444	ADM/CTNNA2	2
GO:0000731	DNA synthesis involved in DNA repair	1/21	49/13145	0.0754858	0.197931	0.148754	UBC	1
GO:0032515	negative regulation of phosphoprotein phosphatase activity	1/21	49/13145	0.0754858	0.197931	0.148754	PTN	1
GO:0071300	cellular response to retinoic acid	1/21	49/13145	0.0754858	0.197931	0.148754	RORB	1
GO:0006301	postreplication repair	1/21	50/13145	0.0769683	0.198927	0.149502	UBC	1
GO:0009593	detection of chemical stimulus	1/21	50/13145	0.0769683	0.198927	0.149502	SYT1	1
GO:0014823	response to activity	1/21	50/13145	0.0769683	0.198927	0.149502	PTN	1
GO:0042446	hormone biosynthetic process	1/21	50/13145	0.0769683	0.198927	0.149502	ADM	1
GO:1903036	positive regulation of response to wounding	1/21	50/13145	0.0769683	0.198927	0.149502	PTN	1
GO:0007405	neuroblast proliferation	1/21	51/13145	0.0784485	0.201024	0.151079	PTN	1
GO:0021536	diencephalon development	1/21	51/13145	0.0784485	0.201024	0.151079	PTN	1
GO:1903524	positive regulation of blood circulation	1/21	51/13145	0.0784485	0.201024	0.151079	ADM	1
GO:0042310	vasoconstriction	1/21	52/13145	0.0799265	0.203081	0.152625	ADM	1
GO:0075733	intracellular transport of virus	1/21	52/13145	0.0799265	0.203081	0.152625	UBC	1
GO:1902475	L-alpha-amino acid transmembrane transport	1/21	52/13145	0.0799265	0.203081	0.152625	SLC1A2	1
GO:0035308	negative regulation of protein dephosphorylation	1/21	54/13145	0.0828756	0.20881	0.15693	PTN	1
GO:0043113	receptor clustering	1/21	54/13145	0.0828756	0.20881	0.15693	PTN	1
GO:0072091	regulation of stem cell proliferation	1/21	54/13145	0.0828756	0.20881	0.15693	PTN	1
GO:0032413	negative regulation of ion transmembrane transporter activity	1/21	55/13145	0.0843468	0.211924	0.159271	TRDN	1
GO:0042246	tissue regeneration	1/21	56/13145	0.0858158	0.213266	0.160279	PTN	1
GO:0051781	positive regulation of cell division	1/21	56/13145	0.0858158	0.213266	0.160279	PTN	1
GO:0097756	negative regulation of blood vessel diameter	1/21	56/13145	0.0858158	0.213266	0.160279	ADM	1
GO:0010959	regulation of metal ion transport	2/21	308/13145	0.0858266	0.213266	0.160279	CNTN1/TRDN	2
GO:0001503	ossification	2/21	311/13145	0.0872622	0.213937	0.160784	RORB/PTN	2
GO:0030500	regulation of bone mineralization	1/21	57/13145	0.0872825	0.213937	0.160784	PTN	1
GO:1903670	regulation of sprouting angiogenesis	1/21	57/13145	0.0872825	0.213937	0.160784	RHOJ	1
GO:1903779	regulation of cardiac conduction	1/21	57/13145	0.0872825	0.213937	0.160784	TRDN	1
GO:1904427	positive regulation of calcium ion transmembrane transport	1/21	57/13145	0.0872825	0.213937	0.160784	TRDN	1
GO:0042493	response to drug	2/21	314/13145	0.0887053	0.214287	0.161047	SLC1A2/PTN	2
GO:0014015	positive regulation of gliogenesis	1/21	58/13145	0.088747	0.214287	0.161047	PTN	1
GO:0042698	ovulation cycle	1/21	58/13145	0.088747	0.214287	0.161047	PTN	1
GO:0046323	glucose import	1/21	58/13145	0.088747	0.214287	0.161047	SLC1A2	1
GO:0019932	second-messenger-mediated signaling	2/21	317/13145	0.0901558	0.214287	0.161047	ADM/TRDN	2
GO:0031100	animal organ regeneration	1/21	59/13145	0.0902092	0.214287	0.161047	ADM	1
GO:0046794	transport of virus	1/21	59/13145	0.0902092	0.214287	0.161047	UBC	1
GO:0048278	vesicle docking	1/21	59/13145	0.0902092	0.214287	0.161047	SYT1	1
GO:0048488	synaptic vesicle endocytosis	1/21	59/13145	0.0902092	0.214287	0.161047	SYT1	1
GO:0051937	catecholamine transport	1/21	59/13145	0.0902092	0.214287	0.161047	SYT1	1
GO:0140238	presynaptic endocytosis	1/21	59/13145	0.0902092	0.214287	0.161047	SYT1	1
GO:0002753	cytoplasmic pattern recognition receptor signaling pathway	1/21	60/13145	0.0916692	0.214287	0.161047	UBC	1
GO:0010827	regulation of glucose transmembrane transport	1/21	60/13145	0.0916692	0.214287	0.161047	SLC1A2	1
GO:0017156	calcium-ion regulated exocytosis	1/21	60/13145	0.0916692	0.214287	0.161047	SYT1	1
GO:0030279	negative regulation of ossification	1/21	60/13145	0.0916692	0.214287	0.161047	RORB	1
GO:2001259	positive regulation of cation channel activity	1/21	60/13145	0.0916692	0.214287	0.161047	TRDN	1
GO:0003073	regulation of systemic arterial blood pressure	1/21	61/13145	0.093127	0.214287	0.161047	ADM	1
GO:0007193	adenylate cyclase-inhibiting G protein-coupled receptor signaling pathway	1/21	61/13145	0.093127	0.214287	0.161047	GRM3	1
GO:0015807	L-amino acid transport	1/21	61/13145	0.093127	0.214287	0.161047	SLC1A2	1
GO:0032410	negative regulation of transporter activity	1/21	61/13145	0.093127	0.214287	0.161047	TRDN	1
GO:0044766	multi-organism transport	1/21	61/13145	0.093127	0.214287	0.161047	UBC	1
GO:0051279	regulation of release of sequestered calcium ion into cytosol	1/21	61/13145	0.093127	0.214287	0.161047	TRDN	1
GO:0110110	positive regulation of animal organ morphogenesis	1/21	61/13145	0.093127	0.214287	0.161047	PTN	1
GO:1902579	multi-organism localization	1/21	61/13145	0.093127	0.214287	0.161047	UBC	1
GO:0030900	forebrain development	2/21	326/13145	0.0945509	0.214895	0.161504	SLC1A2/PTN	2
GO:0007029	endoplasmic reticulum organization	1/21	62/13145	0.0945826	0.214895	0.161504	TRDN	1
GO:0031122	cytoplasmic microtubule organization	1/21	62/13145	0.0945826	0.214895	0.161504	TRDN	1
GO:0045685	regulation of glial cell differentiation	1/21	62/13145	0.0945826	0.214895	0.161504	PTN	1
GO:0046889	positive regulation of lipid biosynthetic process	1/21	62/13145	0.0945826	0.214895	0.161504	ADM	1
GO:0033273	response to vitamin	1/21	63/13145	0.0960359	0.216584	0.162773	PTN	1
GO:0001667	ameboidal-type cell migration	2/21	331/13145	0.0970201	0.216584	0.162773	PTN/RHOJ	2
GO:0006625	protein targeting to peroxisome	1/21	64/13145	0.097487	0.216584	0.162773	UBC	1
GO:0034332	adherens junction organization	1/21	64/13145	0.097487	0.216584	0.162773	CADM2	1
GO:0042475	odontogenesis of dentin-containing tooth	1/21	64/13145	0.097487	0.216584	0.162773	ADM	1
GO:0046834	lipid phosphorylation	1/21	64/13145	0.097487	0.216584	0.162773	DGKB	1
GO:0072332	intrinsic apoptotic signaling pathway by p53 class mediator	1/21	64/13145	0.097487	0.216584	0.162773	DDIT4	1
GO:0072662	protein localization to peroxisome	1/21	64/13145	0.097487	0.216584	0.162773	UBC	1
GO:0072663	establishment of protein localization to peroxisome	1/21	64/13145	0.097487	0.216584	0.162773	UBC	1
GO:0006874	cellular calcium ion homeostasis	2/21	333/13145	0.0980131	0.217218	0.16325	ADM/TRDN	2
GO:0048678	response to axon injury	1/21	65/13145	0.0989359	0.218726	0.164383	PTN	1
GO:0048608	reproductive structure development	2/21	337/13145	0.100008	0.219514	0.164975	ADM/PTN	2
GO:0002690	positive regulation of leukocyte chemotaxis	1/21	66/13145	0.100383	0.219514	0.164975	PTN	1
GO:0034644	cellular response to UV	1/21	66/13145	0.100383	0.219514	0.164975	PTN	1
GO:1904063	negative regulation of cation transmembrane transport	1/21	66/13145	0.100383	0.219514	0.164975	TRDN	1
GO:0019216	regulation of lipid metabolic process	2/21	338/13145	0.100509	0.219514	0.164975	ADM/ME1	2
GO:0055074	calcium ion homeostasis	2/21	340/13145	0.101513	0.22117	0.166219	ADM/TRDN	2
GO:0001570	vasculogenesis	1/21	67/13145	0.101827	0.221197	0.16624	ADM	1
GO:0061458	reproductive system development	2/21	341/13145	0.102015	0.221197	0.16624	ADM/PTN	2
GO:0001892	embryonic placenta development	1/21	68/13145	0.103269	0.221256	0.166284	ADM	1
GO:0006767	water-soluble vitamin metabolic process	1/21	68/13145	0.103269	0.221256	0.166284	ALDH1L1	1
GO:0015844	monoamine transport	1/21	68/13145	0.103269	0.221256	0.166284	SYT1	1
GO:0043574	peroxisomal transport	1/21	68/13145	0.103269	0.221256	0.166284	UBC	1
GO:0061418	regulation of transcription from RNA polymerase II promoter in response to hypoxia	1/21	68/13145	0.103269	0.221256	0.166284	UBC	1
GO:0048477	oogenesis	1/21	69/13145	0.104709	0.22381	0.168203	PTN	1
GO:0006283	transcription-coupled nucleotide-excision repair	1/21	70/13145	0.106147	0.224753	0.168912	UBC	1
GO:0030512	negative regulation of transforming growth factor beta receptor signaling pathway	1/21	70/13145	0.106147	0.224753	0.168912	UBC	1
GO:0036465	synaptic vesicle recycling	1/21	70/13145	0.106147	0.224753	0.168912	SYT1	1
GO:0051149	positive regulation of muscle cell differentiation	1/21	70/13145	0.106147	0.224753	0.168912	CTNNA2	1
GO:0031145	anaphase-promoting complex-dependent catabolic process	1/21	71/13145	0.107583	0.225673	0.169604	UBC	1
GO:0051952	regulation of amine transport	1/21	71/13145	0.107583	0.225673	0.169604	SYT1	1
GO:0070167	regulation of biomineral tissue development	1/21	71/13145	0.107583	0.225673	0.169604	PTN	1
GO:0110149	regulation of biomineralization	1/21	71/13145	0.107583	0.225673	0.169604	PTN	1
GO:0006110	regulation of glycolytic process	1/21	72/13145	0.109016	0.227096	0.170673	DDIT4	1
GO:1900006	positive regulation of dendrite development	1/21	72/13145	0.109016	0.227096	0.170673	PTN	1
GO:1903845	negative regulation of cellular response to transforming growth factor beta stimulus	1/21	72/13145	0.109016	0.227096	0.170673	UBC	1
GO:0003333	amino acid transmembrane transport	1/21	73/13145	0.110447	0.22902	0.172119	SLC1A2	1
GO:0050810	regulation of steroid biosynthetic process	1/21	73/13145	0.110447	0.22902	0.172119	ADM	1
GO:0071277	cellular response to calcium ion	1/21	74/13145	0.111876	0.230259	0.17305	SYT1	1
GO:2000177	regulation of neural precursor cell proliferation	1/21	74/13145	0.111876	0.230259	0.17305	PTN	1
GO:2000300	regulation of synaptic vesicle exocytosis	1/21	74/13145	0.111876	0.230259	0.17305	SYT1	1
GO:0072503	cellular divalent inorganic cation homeostasis	2/21	363/13145	0.113258	0.230259	0.17305	ADM/TRDN	2
GO:0043535	regulation of blood vessel endothelial cell migration	1/21	75/13145	0.113303	0.230259	0.17305	RHOJ	1
GO:0046849	bone remodeling	1/21	75/13145	0.113303	0.230259	0.17305	PTN	1
GO:0050848	regulation of calcium-mediated signaling	1/21	75/13145	0.113303	0.230259	0.17305	TRDN	1
GO:0015837	amine transport	1/21	76/13145	0.114728	0.230259	0.17305	SYT1	1
GO:0021510	spinal cord development	1/21	76/13145	0.114728	0.230259	0.17305	PTN	1
GO:0033559	unsaturated fatty acid metabolic process	1/21	76/13145	0.114728	0.230259	0.17305	GLYATL2	1
GO:0062012	regulation of small molecule metabolic process	2/21	366/13145	0.114816	0.230259	0.17305	ADM/DDIT4	2
GO:0009314	response to radiation	2/21	367/13145	0.115337	0.230259	0.17305	SLC1A2/PTN	2
GO:0031667	response to nutrient levels	2/21	368/13145	0.115859	0.230259	0.17305	ADM/PTN	2
GO:0007031	peroxisome organization	1/21	77/13145	0.116151	0.230259	0.17305	UBC	1
GO:0010522	regulation of calcium ion transport into cytosol	1/21	77/13145	0.116151	0.230259	0.17305	TRDN	1
GO:0034766	negative regulation of ion transmembrane transport	1/21	77/13145	0.116151	0.230259	0.17305	TRDN	1
GO:0045778	positive regulation of ossification	1/21	77/13145	0.116151	0.230259	0.17305	PTN	1
GO:0062014	negative regulation of small molecule metabolic process	1/21	77/13145	0.116151	0.230259	0.17305	DDIT4	1
GO:0140029	exocytic process	1/21	77/13145	0.116151	0.230259	0.17305	SYT1	1
GO:1901019	regulation of calcium ion transmembrane transporter activity	1/21	77/13145	0.116151	0.230259	0.17305	TRDN	1
GO:0045921	positive regulation of exocytosis	1/21	78/13145	0.117571	0.232563	0.174782	SYT1	1
GO:0002027	regulation of heart rate	1/21	79/13145	0.118989	0.234341	0.176118	ADM	1
GO:0002028	regulation of sodium ion transport	1/21	79/13145	0.118989	0.234341	0.176118	CNTN1	1
GO:0050878	regulation of body fluid levels	2/21	375/13145	0.119527	0.234887	0.176528	ADM/DGKB	2
GO:0060291	long-term synaptic potentiation	1/21	80/13145	0.120405	0.235929	0.177312	PTN	1
GO:0072507	divalent inorganic cation homeostasis	2/21	377/13145	0.12058	0.235929	0.177312	ADM/TRDN	2
GO:0030838	positive regulation of actin filament polymerization	1/21	81/13145	0.121819	0.236812	0.177975	CTNNA2	1
GO:0043470	regulation of carbohydrate catabolic process	1/21	81/13145	0.121819	0.236812	0.177975	DDIT4	1
GO:0050905	neuromuscular process	1/21	81/13145	0.121819	0.236812	0.177975	CTNNA2	1
GO:0042391	regulation of membrane potential	2/21	380/13145	0.122165	0.236974	0.178097	TRDN/PTN	2
GO:0001843	neural tube closure	1/21	82/13145	0.12323	0.238017	0.178881	ADM	1
GO:0032526	response to retinoic acid	1/21	82/13145	0.12323	0.238017	0.178881	RORB	1
GO:0060606	tube closure	1/21	83/13145	0.12464	0.238695	0.17939	ADM	1
GO:0120254	olefinic compound metabolic process	1/21	83/13145	0.12464	0.238695	0.17939	ADM	1
GO:1901216	positive regulation of neuron death	1/21	83/13145	0.12464	0.238695	0.17939	DDIT4	1
GO:1901655	cellular response to ketone	1/21	83/13145	0.12464	0.238695	0.17939	DDIT4	1
GO:0044282	small molecule catabolic process	2/21	387/13145	0.125885	0.238854	0.17951	GLYATL2/ALDH1L1	2
GO:0001676	long-chain fatty acid metabolic process	1/21	84/13145	0.126047	0.238854	0.17951	GLYATL2	1
GO:0002688	regulation of leukocyte chemotaxis	1/21	84/13145	0.126047	0.238854	0.17951	PTN	1
GO:0030282	bone mineralization	1/21	84/13145	0.126047	0.238854	0.17951	PTN	1
GO:0045446	endothelial cell differentiation	1/21	84/13145	0.126047	0.238854	0.17951	PTN	1
GO:0016525	negative regulation of angiogenesis	1/21	85/13145	0.127452	0.240506	0.180752	PTN	1
GO:1904659	glucose transmembrane transport	1/21	85/13145	0.127452	0.240506	0.180752	SLC1A2	1
GO:0032006	regulation of TOR signaling	1/21	86/13145	0.128855	0.242141	0.18198	DDIT4	1
GO:2000181	negative regulation of blood vessel morphogenesis	1/21	86/13145	0.128855	0.242141	0.18198	PTN	1
GO:0010595	positive regulation of endothelial cell migration	1/21	87/13145	0.130256	0.244264	0.183576	RHOJ	1
GO:0008630	intrinsic apoptotic signaling pathway in response to DNA damage	1/21	88/13145	0.131655	0.244851	0.184017	DDIT4	1
GO:0008645	hexose transmembrane transport	1/21	88/13145	0.131655	0.244851	0.184017	SLC1A2	1
GO:0014020	primary neural tube formation	1/21	88/13145	0.131655	0.244851	0.184017	ADM	1
GO:0051209	release of sequestered calcium ion into cytosol	1/21	88/13145	0.131655	0.244851	0.184017	TRDN	1
GO:0006906	vesicle fusion	1/21	89/13145	0.133052	0.245425	0.184448	SYT1	1
GO:0042476	odontogenesis	1/21	89/13145	0.133052	0.245425	0.184448	ADM	1
GO:0051283	negative regulation of sequestering of calcium ion	1/21	89/13145	0.133052	0.245425	0.184448	TRDN	1
GO:0070498	interleukin-1-mediated signaling pathway	1/21	89/13145	0.133052	0.245425	0.184448	UBC	1
GO:0010923	negative regulation of phosphatase activity	1/21	90/13145	0.134446	0.245572	0.184559	PTN	1
GO:0015749	monosaccharide transmembrane transport	1/21	90/13145	0.134446	0.245572	0.184559	SLC1A2	1
GO:0032414	positive regulation of ion transmembrane transporter activity	1/21	90/13145	0.134446	0.245572	0.184559	TRDN	1
GO:0051282	regulation of sequestering of calcium ion	1/21	90/13145	0.134446	0.245572	0.184559	TRDN	1
GO:0015711	organic anion transport	2/21	403/13145	0.134493	0.245572	0.184559	SLC1A2/SYT1	2
GO:0008015	blood circulation	2/21	404/13145	0.135036	0.246065	0.184929	ADM/TRDN	2
GO:0034754	cellular hormone metabolic process	1/21	91/13145	0.135838	0.247029	0.185654	ADM	1
GO:0034219	carbohydrate transmembrane transport	1/21	92/13145	0.137229	0.248056	0.186426	SLC1A2	1
GO:0034763	negative regulation of transmembrane transport	1/21	92/13145	0.137229	0.248056	0.186426	TRDN	1
GO:0051668	localization within membrane	1/21	92/13145	0.137229	0.248056	0.186426	PTN	1
GO:0007215	glutamate receptor signaling pathway	1/21	93/13145	0.138617	0.249068	0.187186	GRM3	1
GO:0048709	oligodendrocyte differentiation	1/21	93/13145	0.138617	0.249068	0.187186	PTN	1
GO:0051208	sequestering of calcium ion	1/21	93/13145	0.138617	0.249068	0.187186	TRDN	1
GO:0001841	neural tube formation	1/21	95/13145	0.141386	0.2495	0.187511	ADM	1
GO:0003014	renal system process	1/21	95/13145	0.141386	0.2495	0.187511	ADM	1
GO:0003158	endothelium development	1/21	95/13145	0.141386	0.2495	0.187511	PTN	1
GO:0043534	blood vessel endothelial cell migration	1/21	95/13145	0.141386	0.2495	0.187511	RHOJ	1
GO:0051928	positive regulation of calcium ion transport	1/21	95/13145	0.141386	0.2495	0.187511	TRDN	1
GO:0090174	organelle membrane fusion	1/21	95/13145	0.141386	0.2495	0.187511	SYT1	1
GO:0019218	regulation of steroid metabolic process	1/21	96/13145	0.142768	0.2495	0.187511	ADM	1
GO:1901343	negative regulation of vasculature development	1/21	96/13145	0.142768	0.2495	0.187511	PTN	1
GO:2000736	regulation of stem cell differentiation	1/21	96/13145	0.142768	0.2495	0.187511	PTN	1
GO:0007189	adenylate cyclase-activating G protein-coupled receptor signaling pathway	1/21	97/13145	0.144148	0.2495	0.187511	ADM	1
GO:0007229	integrin-mediated signaling pathway	1/21	97/13145	0.144148	0.2495	0.187511	PTN	1
GO:0032411	positive regulation of transporter activity	1/21	97/13145	0.144148	0.2495	0.187511	TRDN	1
GO:0035305	negative regulation of dephosphorylation	1/21	97/13145	0.144148	0.2495	0.187511	PTN	1
GO:0046928	regulation of neurotransmitter secretion	1/21	97/13145	0.144148	0.2495	0.187511	SYT1	1
GO:0002687	positive regulation of leukocyte migration	1/21	98/13145	0.145525	0.2495	0.187511	PTN	1
GO:0010811	positive regulation of cell-substrate adhesion	1/21	98/13145	0.145525	0.2495	0.187511	PTN	1
GO:0031623	receptor internalization	1/21	98/13145	0.145525	0.2495	0.187511	ADM	1
GO:1900542	regulation of purine nucleotide metabolic process	1/21	98/13145	0.145525	0.2495	0.187511	DDIT4	1
GO:0003013	circulatory system process	2/21	424/13145	0.145998	0.2495	0.187511	ADM/TRDN	2
GO:0030335	positive regulation of cell migration	2/21	425/13145	0.146552	0.2495	0.187511	PTN/RHOJ	2
GO:0002040	sprouting angiogenesis	1/21	99/13145	0.1469	0.2495	0.187511	RHOJ	1
GO:0006638	neutral lipid metabolic process	1/21	99/13145	0.1469	0.2495	0.187511	DGKB	1
GO:0006639	acylglycerol metabolic process	1/21	99/13145	0.1469	0.2495	0.187511	DGKB	1
GO:0035296	regulation of tube diameter	1/21	99/13145	0.1469	0.2495	0.187511	ADM	1
GO:0043618	regulation of transcription from RNA polymerase II promoter in response to stress	1/21	99/13145	0.1469	0.2495	0.187511	UBC	1
GO:0097746	regulation of blood vessel diameter	1/21	99/13145	0.1469	0.2495	0.187511	ADM	1
GO:0007409	axonogenesis	2/21	428/13145	0.148214	0.2495	0.187511	CTNNA2/UNC5C	2
GO:0006140	regulation of nucleotide metabolic process	1/21	100/13145	0.148274	0.2495	0.187511	DDIT4	1
GO:0006766	vitamin metabolic process	1/21	100/13145	0.148274	0.2495	0.187511	ALDH1L1	1
GO:0014013	regulation of gliogenesis	1/21	100/13145	0.148274	0.2495	0.187511	PTN	1
GO:0035150	regulation of tube size	1/21	100/13145	0.148274	0.2495	0.187511	ADM	1
GO:0045667	regulation of osteoblast differentiation	1/21	100/13145	0.148274	0.2495	0.187511	RORB	1
GO:0071482	cellular response to light stimulus	1/21	100/13145	0.148274	0.2495	0.187511	PTN	1
GO:0072089	stem cell proliferation	1/21	100/13145	0.148274	0.2495	0.187511	PTN	1
GO:0090066	regulation of anatomical structure size	2/21	429/13145	0.14877	0.2495	0.187511	ADM/CTNNA2	2
GO:0006096	glycolytic process	1/21	101/13145	0.149645	0.2495	0.187511	DDIT4	1
GO:0018107	peptidyl-threonine phosphorylation	1/21	101/13145	0.149645	0.2495	0.187511	DDIT4	1
GO:0022612	gland morphogenesis	1/21	101/13145	0.149645	0.2495	0.187511	PTN	1
GO:0032508	DNA duplex unwinding	1/21	101/13145	0.149645	0.2495	0.187511	UBC	1
GO:0023061	signal release	2/21	433/13145	0.150995	0.249871	0.18779	ADM/SYT1	2
GO:0006289	nucleotide-excision repair	1/21	102/13145	0.151014	0.249871	0.18779	UBC	1
GO:0006757	ATP generation from ADP	1/21	102/13145	0.151014	0.249871	0.18779	DDIT4	1
GO:0043666	regulation of phosphoprotein phosphatase activity	1/21	102/13145	0.151014	0.249871	0.18779	PTN	1
GO:0006875	cellular metal ion homeostasis	2/21	434/13145	0.151553	0.249871	0.18779	ADM/TRDN	2
GO:0009062	fatty acid catabolic process	1/21	103/13145	0.152381	0.249871	0.18779	GLYATL2	1
GO:0017015	regulation of transforming growth factor beta receptor signaling pathway	1/21	103/13145	0.152381	0.249871	0.18779	UBC	1
GO:0090101	negative regulation of transmembrane receptor protein serine/threonine kinase signaling pathway	1/21	103/13145	0.152381	0.249871	0.18779	UBC	1
GO:0006091	generation of precursor metabolites and energy	2/21	437/13145	0.153228	0.249871	0.18779	DDIT4/ME1	2
GO:1902532	negative regulation of intracellular signal transduction	2/21	437/13145	0.153228	0.249871	0.18779	DDIT4/TRDN	2
GO:0033135	regulation of peptidyl-serine phosphorylation	1/21	104/13145	0.153745	0.249871	0.18779	DDIT4	1
GO:0042752	regulation of circadian rhythm	1/21	104/13145	0.153745	0.249871	0.18779	RORB	1
GO:0043620	regulation of DNA-templated transcription in response to stress	1/21	104/13145	0.153745	0.249871	0.18779	UBC	1
GO:0050921	positive regulation of chemotaxis	1/21	104/13145	0.153745	0.249871	0.18779	PTN	1
GO:1903578	regulation of ATP metabolic process	1/21	105/13145	0.155108	0.251181	0.188774	DDIT4	1
GO:1903844	regulation of cellular response to transforming growth factor beta stimulus	1/21	105/13145	0.155108	0.251181	0.188774	UBC	1
GO:2000147	positive regulation of cell motility	2/21	442/13145	0.156029	0.252027	0.18941	PTN/RHOJ	2
GO:0007292	female gamete generation	1/21	106/13145	0.156469	0.252027	0.18941	PTN	1
GO:0097553	calcium ion transmembrane import into cytosol	1/21	106/13145	0.156469	0.252027	0.18941	TRDN	1
GO:0001838	embryonic epithelial tube formation	1/21	107/13145	0.157827	0.252412	0.189699	ADM	1
GO:0007613	memory	1/21	107/13145	0.157827	0.252412	0.189699	PTN	1
GO:0031929	TOR signaling	1/21	107/13145	0.157827	0.252412	0.189699	DDIT4	1
GO:0050680	negative regulation of epithelial cell proliferation	1/21	107/13145	0.157827	0.252412	0.189699	PTN	1
GO:0098693	regulation of synaptic vesicle cycle	1/21	108/13145	0.159184	0.254045	0.190926	SYT1	1
GO:0034762	regulation of transmembrane transport	2/21	450/13145	0.160533	0.254045	0.190926	TRDN/SLC1A2	2
GO:0018210	peptidyl-threonine modification	1/21	109/13145	0.160538	0.254045	0.190926	DDIT4	1
GO:0032392	DNA geometric change	1/21	109/13145	0.160538	0.254045	0.190926	UBC	1
GO:0051588	regulation of neurotransmitter transport	1/21	109/13145	0.160538	0.254045	0.190926	SYT1	1
GO:0062013	positive regulation of small molecule metabolic process	1/21	109/13145	0.160538	0.254045	0.190926	ADM	1
GO:0040017	positive regulation of locomotion	2/21	451/13145	0.161098	0.254484	0.191257	PTN/RHOJ	2
GO:0046031	ADP metabolic process	1/21	110/13145	0.161891	0.255289	0.191861	DDIT4	1
GO:0016079	synaptic vesicle exocytosis	1/21	111/13145	0.163241	0.256521	0.192788	SYT1	1
GO:0045834	positive regulation of lipid metabolic process	1/21	111/13145	0.163241	0.256521	0.192788	ADM	1
GO:1905477	positive regulation of protein localization to membrane	1/21	112/13145	0.164589	0.25673	0.192944	PTN	1
GO:0007507	heart development	2/21	458/13145	0.165063	0.25673	0.192944	ADM/PTN	2
GO:0009117	nucleotide metabolic process	2/21	458/13145	0.165063	0.25673	0.192944	DDIT4/ME1	2
GO:0051272	positive regulation of cellular component movement	2/21	458/13145	0.165063	0.25673	0.192944	PTN/RHOJ	2
GO:0001889	liver development	1/21	113/13145	0.165935	0.25673	0.192944	PTN	1
GO:0009411	response to UV	1/21	113/13145	0.165935	0.25673	0.192944	PTN	1
GO:0031214	biomineral tissue development	1/21	113/13145	0.165935	0.25673	0.192944	PTN	1
GO:0032355	response to estradiol	1/21	113/13145	0.165935	0.25673	0.192944	PTN	1
GO:0110148	biomineralization	1/21	113/13145	0.165935	0.25673	0.192944	PTN	1
GO:0030534	adult behavior	1/21	114/13145	0.167279	0.257136	0.19325	SLC1A2	1
GO:0043271	negative regulation of ion transport	1/21	114/13145	0.167279	0.257136	0.19325	TRDN	1
GO:0072175	epithelial tube formation	1/21	114/13145	0.167279	0.257136	0.19325	ADM	1
GO:0044057	regulation of system process	2/21	462/13145	0.167338	0.257136	0.19325	ADM/TRDN	2
GO:0006753	nucleoside phosphate metabolic process	2/21	464/13145	0.168478	0.25779	0.193741	DDIT4/ME1	2
GO:0007266	Rho protein signal transduction	1/21	115/13145	0.168621	0.25779	0.193741	RHOJ	1
GO:0061008	hepaticobiliary system development	1/21	115/13145	0.168621	0.25779	0.193741	PTN	1
GO:0006165	nucleoside diphosphate phosphorylation	1/21	116/13145	0.169961	0.258524	0.194293	DDIT4	1
GO:0032273	positive regulation of protein polymerization	1/21	116/13145	0.169961	0.258524	0.194293	CTNNA2	1
GO:1904064	positive regulation of cation transmembrane transport	1/21	116/13145	0.169961	0.258524	0.194293	TRDN	1
GO:0071407	cellular response to organic cyclic compound	2/21	469/13145	0.171333	0.260172	0.195532	DDIT4/PTN	2
GO:0046939	nucleotide phosphorylation	1/21	118/13145	0.172635	0.261708	0.196686	DDIT4	1
GO:0008643	carbohydrate transport	1/21	119/13145	0.173968	0.262847	0.197541	SLC1A2	1
GO:1903169	regulation of calcium ion transmembrane transport	1/21	119/13145	0.173968	0.262847	0.197541	TRDN	1
GO:0060402	calcium ion transport into cytosol	1/21	120/13145	0.1753	0.263974	0.198389	TRDN	1
GO:0061337	cardiac conduction	1/21	120/13145	0.1753	0.263974	0.198389	TRDN	1
GO:0008277	regulation of G protein-coupled receptor signaling pathway	1/21	121/13145	0.17663	0.26467	0.198911	ADM	1
GO:1905039	carboxylic acid transmembrane transport	1/21	121/13145	0.17663	0.26467	0.198911	SLC1A2	1
GO:0009135	purine nucleoside diphosphate metabolic process	1/21	122/13145	0.177957	0.26467	0.198911	DDIT4	1
GO:0009179	purine ribonucleoside diphosphate metabolic process	1/21	122/13145	0.177957	0.26467	0.198911	DDIT4	1
GO:0051592	response to calcium ion	1/21	122/13145	0.177957	0.26467	0.198911	SYT1	1
GO:0072329	monocarboxylic acid catabolic process	1/21	122/13145	0.177957	0.26467	0.198911	GLYATL2	1
GO:1903825	organic acid transmembrane transport	1/21	122/13145	0.177957	0.26467	0.198911	SLC1A2	1
GO:0006935	chemotaxis	2/21	482/13145	0.178799	0.26467	0.198911	PTN/UNC5C	2
GO:0002224	toll-like receptor signaling pathway	1/21	123/13145	0.179283	0.26467	0.198911	UBC	1
GO:0010675	regulation of cellular carbohydrate metabolic process	1/21	123/13145	0.179283	0.26467	0.198911	DDIT4	1
GO:0035304	regulation of protein dephosphorylation	1/21	123/13145	0.179283	0.26467	0.198911	PTN	1
GO:0048771	tissue remodeling	1/21	123/13145	0.179283	0.26467	0.198911	PTN	1
GO:0042330	taxis	2/21	484/13145	0.179953	0.264872	0.199064	PTN/UNC5C	2
GO:0048284	organelle fusion	1/21	124/13145	0.180606	0.264872	0.199064	SYT1	1
GO:0009185	ribonucleoside diphosphate metabolic process	1/21	125/13145	0.181928	0.264872	0.199064	DDIT4	1
GO:0016331	morphogenesis of embryonic epithelium	1/21	125/13145	0.181928	0.264872	0.199064	ADM	1
GO:0007610	behavior	2/21	489/13145	0.182843	0.264872	0.199064	SLC1A2/PTN	2
GO:0007584	response to nutrient	1/21	126/13145	0.183247	0.264872	0.199064	PTN	1
GO:0010634	positive regulation of epithelial cell migration	1/21	126/13145	0.183247	0.264872	0.199064	RHOJ	1
GO:0098739	import across plasma membrane	1/21	126/13145	0.183247	0.264872	0.199064	SLC1A2	1
GO:0055065	metal ion homeostasis	2/21	490/13145	0.183422	0.264872	0.199064	ADM/TRDN	2
GO:0008217	regulation of blood pressure	1/21	127/13145	0.184565	0.264872	0.199064	ADM	1
GO:0042552	myelination	1/21	127/13145	0.184565	0.264872	0.199064	PTN	1
GO:0051147	regulation of muscle cell differentiation	1/21	127/13145	0.184565	0.264872	0.199064	CTNNA2	1
GO:0045936	negative regulation of phosphate metabolic process	2/21	493/13145	0.18516	0.264872	0.199064	DDIT4/PTN	2
GO:0010563	negative regulation of phosphorus metabolic process	2/21	494/13145	0.18574	0.264872	0.199064	DDIT4/PTN	2
GO:0007272	ensheathment of neurons	1/21	128/13145	0.18588	0.264872	0.199064	PTN	1
GO:0008366	axon ensheathment	1/21	128/13145	0.18588	0.264872	0.199064	PTN	1
GO:0030168	platelet activation	1/21	128/13145	0.18588	0.264872	0.199064	DGKB	1
GO:0034767	positive regulation of ion transmembrane transport	1/21	128/13145	0.18588	0.264872	0.199064	TRDN	1
GO:0035148	tube formation	1/21	128/13145	0.18588	0.264872	0.199064	ADM	1
GO:0035264	multicellular organism growth	1/21	128/13145	0.18588	0.264872	0.199064	SLC1A2	1
GO:0051302	regulation of cell division	1/21	128/13145	0.18588	0.264872	0.199064	PTN	1
GO:0061351	neural precursor cell proliferation	1/21	128/13145	0.18588	0.264872	0.199064	PTN	1
GO:0000187	activation of MAPK activity	1/21	130/13145	0.188505	0.267766	0.201239	UBC	1
GO:0007612	learning	1/21	130/13145	0.188505	0.267766	0.201239	PTN	1
GO:1902904	negative regulation of supramolecular fiber organization	1/21	131/13145	0.189814	0.269202	0.202318	CTNNA2	1
GO:0055001	muscle cell development	1/21	132/13145	0.191122	0.270207	0.203073	ADM	1
GO:0090288	negative regulation of cellular response to growth factor stimulus	1/21	132/13145	0.191122	0.270207	0.203073	UBC	1
GO:0051092	positive regulation of NF-kappaB transcription factor activity	1/21	133/13145	0.192427	0.271626	0.20414	UBC	1
GO:0071347	cellular response to interleukin-1	1/21	134/13145	0.19373	0.272613	0.204881	UBC	1
GO:1903034	regulation of response to wounding	1/21	134/13145	0.19373	0.272613	0.204881	PTN	1
GO:0009132	nucleoside diphosphate metabolic process	1/21	137/13145	0.197628	0.277233	0.208353	DDIT4	1
GO:0050731	positive regulation of peptidyl-tyrosine phosphorylation	1/21	137/13145	0.197628	0.277233	0.208353	CNTN1	1
GO:0019933	cAMP-mediated signaling	1/21	138/13145	0.198924	0.277413	0.208489	ADM	1
GO:0050679	positive regulation of epithelial cell proliferation	1/21	138/13145	0.198924	0.277413	0.208489	PTN	1
GO:0003018	vascular process in circulatory system	1/21	139/13145	0.200217	0.277413	0.208489	ADM	1
GO:0043467	regulation of generation of precursor metabolites and energy	1/21	139/13145	0.200217	0.277413	0.208489	DDIT4	1
GO:0051494	negative regulation of cytoskeleton organization	1/21	139/13145	0.200217	0.277413	0.208489	CTNNA2	1
GO:0060401	cytosolic calcium ion transport	1/21	139/13145	0.200217	0.277413	0.208489	TRDN	1
GO:0061025	membrane fusion	1/21	139/13145	0.200217	0.277413	0.208489	SYT1	1
GO:0061138	morphogenesis of a branching epithelium	1/21	139/13145	0.200217	0.277413	0.208489	ADM	1
GO:0021915	neural tube development	1/21	140/13145	0.201508	0.278774	0.209512	ADM	1
GO:0019827	stem cell population maintenance	1/21	141/13145	0.202798	0.280128	0.210529	PTN	1
GO:0048639	positive regulation of developmental growth	1/21	142/13145	0.204085	0.281475	0.211542	SYT1	1
GO:0098727	maintenance of cell number	1/21	143/13145	0.205371	0.282385	0.212225	PTN	1
GO:1903305	regulation of regulated secretory pathway	1/21	143/13145	0.205371	0.282385	0.212225	SYT1	1
GO:0030324	lung development	1/21	144/13145	0.206654	0.283286	0.212902	PTN	1
GO:0030833	regulation of actin filament polymerization	1/21	144/13145	0.206654	0.283286	0.212902	CTNNA2	1
GO:0030307	positive regulation of cell growth	1/21	145/13145	0.207936	0.28461	0.213897	SYT1	1
GO:0010565	regulation of cellular ketone metabolic process	1/21	146/13145	0.209215	0.285927	0.214888	ADM	1
GO:0022900	electron transport chain	1/21	147/13145	0.210493	0.28594	0.214897	ME1	1
GO:0030595	leukocyte chemotaxis	1/21	147/13145	0.210493	0.28594	0.214897	PTN	1
GO:0050773	regulation of dendrite development	1/21	147/13145	0.210493	0.28594	0.214897	PTN	1
GO:0051260	protein homooligomerization	1/21	147/13145	0.210493	0.28594	0.214897	SLC1A2	1
GO:0002685	regulation of leukocyte migration	1/21	148/13145	0.211768	0.286379	0.215227	PTN	1
GO:0006694	steroid biosynthetic process	1/21	148/13145	0.211768	0.286379	0.215227	ADM	1
GO:0030323	respiratory tube development	1/21	148/13145	0.211768	0.286379	0.215227	PTN	1
GO:0006575	cellular modified amino acid metabolic process	1/21	149/13145	0.213042	0.28767	0.216197	ALDH1L1	1
GO:0001763	morphogenesis of a branching structure	1/21	150/13145	0.214313	0.288955	0.217163	ADM	1
GO:0007601	visual perception	1/21	151/13145	0.215583	0.289369	0.217474	RORB	1
GO:0065004	protein-DNA complex assembly	1/21	151/13145	0.215583	0.289369	0.217474	UBC	1
GO:2001257	regulation of cation channel activity	1/21	151/13145	0.215583	0.289369	0.217474	TRDN	1
GO:0007219	Notch signaling pathway	1/21	153/13145	0.218116	0.291901	0.219377	CNTN1	1
GO:0070555	response to interleukin-1	1/21	153/13145	0.218116	0.291901	0.219377	UBC	1
GO:0010921	regulation of phosphatase activity	1/21	154/13145	0.21938	0.292291	0.21967	PTN	1
GO:0019722	calcium-mediated signaling	1/21	154/13145	0.21938	0.292291	0.21967	TRDN	1
GO:0050953	sensory perception of light stimulus	1/21	154/13145	0.21938	0.292291	0.21967	RORB	1
GO:0019935	cyclic-nucleotide-mediated signaling	1/21	155/13145	0.220642	0.293539	0.220608	ADM	1
GO:0071478	cellular response to radiation	1/21	156/13145	0.221902	0.29478	0.221541	PTN	1
GO:0008064	regulation of actin polymerization or depolymerization	1/21	157/13145	0.22316	0.295581	0.222143	CTNNA2	1
GO:0046890	regulation of lipid biosynthetic process	1/21	157/13145	0.22316	0.295581	0.222143	ADM	1
GO:0030832	regulation of actin filament length	1/21	158/13145	0.224416	0.296808	0.223065	CTNNA2	1
GO:0071248	cellular response to metal ion	1/21	159/13145	0.22567	0.297939	0.223915	SYT1	1
GO:0007179	transforming growth factor beta receptor signaling pathway	1/21	160/13145	0.226922	0.297939	0.223915	UBC	1
GO:0007269	neurotransmitter secretion	1/21	160/13145	0.226922	0.297939	0.223915	SYT1	1
GO:0042445	hormone metabolic process	1/21	160/13145	0.226922	0.297939	0.223915	ADM	1
GO:0099643	signal release from synapse	1/21	160/13145	0.226922	0.297939	0.223915	SYT1	1
GO:0140056	organelle localization by membrane tethering	1/21	161/13145	0.228173	0.298711	0.224495	SYT1	1
GO:1990138	neuron projection extension	1/21	161/13145	0.228173	0.298711	0.224495	SYT1	1
GO:0002221	pattern recognition receptor signaling pathway	1/21	162/13145	0.229421	0.299476	0.22507	UBC	1
GO:0030041	actin filament polymerization	1/21	162/13145	0.229421	0.299476	0.22507	CTNNA2	1
GO:0050920	regulation of chemotaxis	1/21	165/13145	0.233155	0.303471	0.228072	PTN	1
GO:0060541	respiratory system development	1/21	165/13145	0.233155	0.303471	0.228072	PTN	1
GO:0022406	membrane docking	1/21	170/13145	0.239339	0.309732	0.232778	SYT1	1
GO:0035637	multicellular organismal signaling	1/21	170/13145	0.239339	0.309732	0.232778	TRDN	1
GO:0043112	receptor metabolic process	1/21	170/13145	0.239339	0.309732	0.232778	ADM	1
GO:0043488	regulation of mRNA stability	1/21	170/13145	0.239339	0.309732	0.232778	UBC	1
GO:0016052	carbohydrate catabolic process	1/21	171/13145	0.24057	0.309991	0.232973	DDIT4	1
GO:0045216	cell-cell junction organization	1/21	171/13145	0.24057	0.309991	0.232973	CADM2	1
GO:0071383	cellular response to steroid hormone stimulus	1/21	171/13145	0.24057	0.309991	0.232973	DDIT4	1
GO:0006367	transcription initiation from RNA polymerase II promoter	1/21	172/13145	0.241799	0.310688	0.233496	RORB	1
GO:1905475	regulation of protein localization to membrane	1/21	172/13145	0.241799	0.310688	0.233496	PTN	1
GO:0048167	regulation of synaptic plasticity	1/21	173/13145	0.243026	0.31118	0.233866	PTN	1
GO:0009612	response to mechanical stimulus	1/21	174/13145	0.244252	0.31118	0.233866	PTN	1
GO:0042594	response to starvation	1/21	174/13145	0.244252	0.31118	0.233866	ADM	1
GO:0051651	maintenance of location in cell	1/21	174/13145	0.244252	0.31118	0.233866	TRDN	1
GO:0071897	DNA biosynthetic process	1/21	174/13145	0.244252	0.31118	0.233866	UBC	1
GO:1902905	positive regulation of supramolecular fiber organization	1/21	174/13145	0.244252	0.31118	0.233866	CTNNA2	1
GO:0010810	regulation of cell-substrate adhesion	1/21	177/13145	0.247917	0.315403	0.23704	PTN	1
GO:0001649	osteoblast differentiation	1/21	178/13145	0.249135	0.316506	0.237869	RORB	1
GO:0031669	cellular response to nutrient levels	1/21	179/13145	0.250351	0.317158	0.238359	PTN	1
GO:0043487	regulation of RNA stability	1/21	179/13145	0.250351	0.317158	0.238359	UBC	1
GO:0006109	regulation of carbohydrate metabolic process	1/21	180/13145	0.251565	0.317803	0.238844	DDIT4	1
GO:0007623	circadian rhythm	1/21	180/13145	0.251565	0.317803	0.238844	RORB	1
GO:0071241	cellular response to inorganic substance	1/21	182/13145	0.253988	0.320415	0.240807	SYT1	1
GO:0007254	JNK cascade	1/21	183/13145	0.255196	0.321042	0.241278	UBC	1
GO:0071824	protein-DNA complex subunit organization	1/21	183/13145	0.255196	0.321042	0.241278	UBC	1
GO:0009743	response to carbohydrate	1/21	185/13145	0.257608	0.323174	0.24288	ME1	1
GO:0099504	synaptic vesicle cycle	1/21	185/13145	0.257608	0.323174	0.24288	SYT1	1
GO:0008154	actin polymerization or depolymerization	1/21	186/13145	0.258811	0.324232	0.243675	CTNNA2	1
GO:0035303	regulation of dephosphorylation	1/21	187/13145	0.260012	0.325285	0.244467	PTN	1
GO:0061013	regulation of mRNA catabolic process	1/21	189/13145	0.262408	0.327829	0.246378	UBC	1
GO:0051607	defense response to virus	1/21	190/13145	0.263604	0.328867	0.247159	DDIT4	1
GO:0050730	regulation of peptidyl-tyrosine phosphorylation	1/21	191/13145	0.264798	0.329445	0.247593	CNTN1	1
GO:0098657	import into cell	1/21	191/13145	0.264798	0.329445	0.247593	SLC1A2	1
GO:0017157	regulation of exocytosis	1/21	192/13145	0.265989	0.330017	0.248023	SYT1	1
GO:0051495	positive regulation of cytoskeleton organization	1/21	192/13145	0.265989	0.330017	0.248023	CTNNA2	1
GO:0044242	cellular lipid catabolic process	1/21	193/13145	0.267179	0.331038	0.248791	GLYATL2	1
GO:0051924	regulation of calcium ion transport	1/21	195/13145	0.269554	0.333065	0.250314	TRDN	1
GO:0090092	regulation of transmembrane receptor protein serine/threonine kinase signaling pathway	1/21	195/13145	0.269554	0.333065	0.250314	UBC	1
GO:0006814	sodium ion transport	1/21	197/13145	0.271921	0.335072	0.251822	CNTN1	1
GO:0010001	glial cell differentiation	1/21	197/13145	0.271921	0.335072	0.251822	PTN	1
GO:0071560	cellular response to transforming growth factor beta stimulus	1/21	198/13145	0.273102	0.336068	0.252571	UBC	1
GO:0015850	organic hydroxy compound transport	1/21	200/13145	0.275458	0.337586	0.253712	SYT1	1
GO:0032271	regulation of protein polymerization	1/21	200/13145	0.275458	0.337586	0.253712	CTNNA2	1
GO:0060326	cell chemotaxis	1/21	200/13145	0.275458	0.337586	0.253712	PTN	1
GO:2000027	regulation of animal organ morphogenesis	1/21	201/13145	0.276634	0.338566	0.254448	PTN	1
GO:0009266	response to temperature stimulus	1/21	202/13145	0.277807	0.339542	0.255182	ADM	1
GO:0042180	cellular ketone metabolic process	1/21	203/13145	0.278979	0.339594	0.25522	ADM	1
GO:0046474	glycerophospholipid biosynthetic process	1/21	203/13145	0.278979	0.339594	0.25522	DGKB	1
GO:0071559	response to transforming growth factor beta	1/21	203/13145	0.278979	0.339594	0.25522	UBC	1
GO:0099003	vesicle-mediated transport in synapse	1/21	204/13145	0.280149	0.340558	0.255945	SYT1	1
GO:0048863	stem cell differentiation	1/21	207/13145	0.283648	0.344348	0.258793	PTN	1
GO:0007281	germ cell development	1/21	210/13145	0.287131	0.34764	0.261268	PTN	1
GO:0072593	reactive oxygen species metabolic process	1/21	210/13145	0.287131	0.34764	0.261268	DDIT4	1
GO:0045927	positive regulation of growth	1/21	211/13145	0.288288	0.348107	0.261618	SYT1	1
GO:0048588	developmental cell growth	1/21	211/13145	0.288288	0.348107	0.261618	SYT1	1
GO:0006352	DNA-templated transcription, initiation	1/21	212/13145	0.289444	0.348569	0.261966	RORB	1
GO:0030336	negative regulation of cell migration	1/21	212/13145	0.289444	0.348569	0.261966	PTN	1
GO:0031334	positive regulation of protein-containing complex assembly	1/21	216/13145	0.294048	0.353171	0.265424	CTNNA2	1
GO:0060560	developmental growth involved in morphogenesis	1/21	216/13145	0.294048	0.353171	0.265424	SYT1	1
GO:0016197	endosomal transport	1/21	219/13145	0.297483	0.356347	0.267811	UBC	1
GO:0032412	regulation of ion transmembrane transporter activity	1/21	219/13145	0.297483	0.356347	0.267811	TRDN	1
GO:0051091	positive regulation of DNA-binding transcription factor activity	1/21	220/13145	0.298624	0.35724	0.268482	UBC	1
GO:0009165	nucleotide biosynthetic process	1/21	221/13145	0.299763	0.358128	0.26915	ME1	1
GO:1901293	nucleoside phosphate biosynthetic process	1/21	223/13145	0.302037	0.360367	0.270833	ME1	1
GO:0021537	telencephalon development	1/21	224/13145	0.303172	0.360766	0.271132	SLC1A2	1
GO:2000146	negative regulation of cell motility	1/21	224/13145	0.303172	0.360766	0.271132	PTN	1
GO:0007611	learning or memory	1/21	225/13145	0.304304	0.361161	0.271429	PTN	1
GO:0043406	positive regulation of MAP kinase activity	1/21	225/13145	0.304304	0.361161	0.271429	UBC	1
GO:0022898	regulation of transmembrane transporter activity	1/21	227/13145	0.306564	0.363365	0.273085	TRDN	1
GO:0110053	regulation of actin filament organization	1/21	228/13145	0.307691	0.364222	0.27373	CTNNA2	1
GO:0032496	response to lipopolysaccharide	1/21	229/13145	0.308817	0.364598	0.274012	ADM	1
GO:0090287	regulation of cellular response to growth factor stimulus	1/21	229/13145	0.308817	0.364598	0.274012	UBC	1
[truncated: 138 more rows]
