# Supplementary material for: Cross-regional homeostatic and reactive glial signatures in multiple sclerosis
Source: Acta Neuropathol. 2022 Sep 16;144(5):987–1003. doi: 10.1007/s00401-022-02497-2 (PMC9547805; doi:10.1007/s00401-022-02497-2)
Supplement: Supplementary file 11 — Suppl. Table 10 Differential gene expression analysis for white matter astrocyte subtypes (XLSX 243 KB) [file 401_2022_2497_MOESM11_ESM.xlsx]

## Sheet: AS-GRIA1
	p.value	FDR	summary.logFC	logFC.GM_AS_1	logFC.CR_DPP10	logFC.WM_AS	logFC.GM_AS_2
ADAMTSL1	2.30391e-90	7.72685e-86	1.9684	2.01834	2.01682	1.9684	1.98626
FGF14	3.05922e-81	5.13001e-77	2.23553	2.29029	2.33122	2.32363	2.23553
LRRTM4	3.80446e-60	4.25313e-56	1.27584	1.27584	1.47155	1.67115	1.84354
SPOCK3	3.85501e-54	3.23224e-50	0.886802	0.923078	0.937673	0.886802	0.977715
ARHGEF28	2.57006e-47	1.72389e-43	0.657955	0.681724	0.657955	0.667346	0.678785
PCSK6	3.003e-38	1.67857e-34	0.610889	0.636073	0.640627	0.610889	0.646128
GRIA1	4.26194e-38	2.04196e-34	1.55819	2.39543	2.25245	2.29981	1.55819
GABRG3	7.325e-37	3.07082e-33	0.636237	0.643826	0.636237	0.639754	0.668849
AL355306.2	1.29664e-36	4.83184e-33	0.812627	0.825132	0.829026	0.818812	0.812627
XYLT1	2.34357e-35	7.85985e-32	1.06954	1.17131	1.24371	1.24292	1.06954
SMTN	7.68196e-31	2.34216e-27	0.503999	0.492391	0.498881	0.510571	0.503999
LRMDA	2.9791e-29	8.32608e-26	0.6847	1.20487	1.29274	0.6847	1.17722
LAMA2	3.26864e-28	8.43258e-25	1.38431	2.51562	2.45084	1.84868	1.38431
VAT1L	1.17446e-26	2.81351e-23	0.681663	0.803432	0.814238	0.80004	0.681663
MAP2K6	2.37052e-26	5.30016e-23	0.488755	0.494241	0.47894	0.494148	0.488755
CNTNAP3B	3.6713e-26	7.69551e-23	0.589206	0.686464	0.752431	0.589206	0.920767
NLGN1	5.02313e-26	9.90975e-23	1.11867	1.74944	1.66528	1.49566	1.11867
ST3GAL6	6.73173e-26	1.25427e-22	0.571482	0.678078	0.680043	0.57759	0.571482
CACNA1E	2.84321e-24	5.01871e-21	0.406918	0.429754	0.406918	0.425605	0.431317
GRIA4	2.87397e-23	4.81936e-20	1.1451	1.96614	1.96801	1.80768	1.1451
KCNT2	5.00087e-23	7.98662e-20	0.758132	0.920907	0.916363	0.712829	0.758132
FGFR2	8.09091e-23	1.23342e-19	0.639245	0.557563	0.639245	0.801868	0.850401
SEMA6D	9.2813e-23	1.35337e-19	0.597872	0.600393	0.602502	0.534312	0.597872
ADGRL3	3.80242e-22	5.31357e-19	0.550053	0.550053	0.81703	1.81468	1.18163
ATP10B	4.39946e-22	5.90197e-19	0.647634	0.769504	0.736938	0.852024	0.647634
CTNNA3	6.39901e-21	8.25423e-18	1.19584	2.26031	2.22951	1.07275	1.19584
ZNF536	2.43448e-20	3.02399e-17	0.371456	0.394286	0.395897	0.38898	0.371456
ELMO1	3.97559e-19	4.76191e-16	0.347819	0.380522	0.376492	0.347819	0.392405
PDE4D	8.87268e-18	1.02611e-14	0.843122	0.800346	0.904574	1.84509	0.843122
KIAA1217	2.68379e-17	3.0003e-14	0.723775	1.08031	1.04858	0.774027	0.723775
SLC4A4	3.3854e-17	3.66257e-14	1.02859	1.0514	1.37213	1.73936	1.02859
COL22A1	5.86624e-17	6.14819e-14	0.269226	0.300166	0.300166	0.280703	0.269226
RGCC	6.96504e-17	7.07859e-14	0.436206	0.543148	0.575238	0.541809	0.436206
LIN7A	1.09312e-16	1.07826e-13	0.2809	0.279334	0.2809	0.281896	0.30946
ESRRG	1.85703e-16	1.77946e-13	0.925275	1.24138	1.41016	1.74368	0.925275
AL449403.2	3.35874e-16	3.12904e-13	0.232544	0.234949	0.243537	0.232056	0.232544
AC092920.1	4.14856e-16	3.76039e-13	0.222332	0.228773	0.239798	0.228128	0.222332
SNED1	4.26487e-15	3.76408e-12	0.682024	1.03904	0.785007	0.576924	0.682024
ANK2	4.45299e-15	3.82934e-12	0.620745	0.599383	0.620745	0.887772	1.58227
GRID2	1.41182e-14	1.18374e-11	1.34257	4.37744	4.25038	4.20817	1.34257
GAS7	4.5944e-14	3.75822e-11	0.365749	0.456019	0.424454	0.394628	0.365749
SEPT4	9.48012e-14	7.5701e-11	0.532552	0.823468	0.83492	0.832362	0.532552
PDLIM3	1.85239e-13	1.44478e-10	0.364165	0.453794	0.434134	0.386528	0.364165
LINC01208	2.97833e-13	2.27017e-10	0.19264	0.215045	0.216219	0.212856	0.19264
NCKAP5	3.81706e-13	2.84481e-10	0.740517	0.618801	0.672775	1.24169	0.740517
STK17A	4.28566e-13	3.12462e-10	0.283285	0.292896	0.332899	0.327053	0.283285
PIK3C2A	6.44369e-13	4.59806e-10	0.509519	0.381844	0.497322	0.63742	0.509519
AC093879.1	6.7666e-13	4.72788e-10	0.233407	0.247411	0.255293	0.210651	0.233407
KLHDC8A	8.02036e-13	5.43614e-10	0.155084	0.163698	0.166466	0.155084	0.160727
LINC01727	8.10445e-13	5.43614e-10	0.268826	0.273225	0.303204	0.344486	0.268826
ALDH1A1	9.08218e-13	5.97252e-10	0.747993	0.997095	0.972791	1.03888	0.747993
LRCH1	1.07907e-12	6.95959e-10	0.37624	0.451646	0.443648	0.456757	0.37624
ABTB2	2.95095e-12	1.86734e-09	0.243987	0.261651	0.243987	0.272626	0.263153
DGKZ	6.08587e-12	3.77978e-09	0.206241	0.206241	0.286539	0.32788	0.304674
COL8A1	7.07548e-12	4.3145e-09	0.245875	0.357147	0.344338	0.245875	0.312837
RAPH1	7.98992e-12	4.7851e-09	0.352427	0.377608	0.424705	0.402709	0.352427
ETV5	1.19137e-11	7.00985e-09	0.151666	0.151666	0.167866	0.185346	0.172023
ARHGAP31	1.69564e-11	9.80492e-09	0.378751	0.383772	0.378751	0.579993	0.486449
LINC02552	1.91091e-11	1.08624e-08	0.546344	0.960524	0.960284	0.96245	0.546344
ZNF704	2.30637e-11	1.28918e-08	0.412596	0.496913	0.460575	0.359893	0.412596
PLEKHH2	3.15718e-11	1.73583e-08	0.325503	0.475313	0.451842	0.454752	0.325503
SND1	3.44172e-11	1.86175e-08	0.290204	0.571235	0.552524	0.290204	0.486141
LRRC8A	6.43754e-11	3.40653e-08	0.295558	0.244601	0.26567	0.248695	0.295558
TRMT9B	6.50061e-11	3.40653e-08	0.372528	0.520608	0.55032	0.440857	0.372528
CHL1	8.36999e-11	4.31865e-08	0.615534	0.709763	0.707543	0.825172	0.615534
INPP5F	9.54357e-11	4.84958e-08	0.396474	0.401105	0.424873	0.462191	0.396474
HNMT	2.2491e-10	1.12583e-07	0.143384	0.187781	0.172607	0.143384	0.170259
MAGI2	2.37798e-10	1.17283e-07	0.622752	0.547121	0.743544	1.05043	0.622752
WFDC1	3.08965e-10	1.50175e-07	0.123404	0.12053	0.123404	0.135076	0.137956
TSPAN11	3.30012e-10	1.58113e-07	0.100662	0.100662	0.105114	0.101901	0.107969
TMEM108	1.04371e-09	4.93014e-07	0.543127	0.714467	0.927496	1.12563	0.543127
NKX2-2	1.10975e-09	5.16929e-07	0.13675	0.124776	0.136853	0.148811	0.13675
SPP2	1.41154e-09	6.48494e-07	0.0800071	0.0817374	0.0817374	0.0800071	0.0817374
ASIC2	1.50572e-09	6.82414e-07	0.291569	0.31528	0.321019	0.306037	0.291569
RUBCNL	1.69169e-09	7.56477e-07	0.156828	0.156828	0.198775	0.216572	0.194809
AC092957.1	2.96108e-09	1.30669e-06	0.642451	1.59958	1.59219	1.53655	0.642451
PHLDA1	3.81734e-09	1.66268e-06	0.120021	0.126673	0.120021	0.116746	0.130383
DGKG	8.81567e-09	3.79051e-06	0.57299	0.664451	0.992861	1.26795	0.57299
ADAM22	9.34462e-09	3.96709e-06	0.330022	0.443061	0.453054	0.325191	0.330022
APOLD1	1.10493e-08	4.63109e-06	0.206707	0.206197	0.21328	0.21316	0.206707
ZDHHC14	1.11849e-08	4.63109e-06	0.38568	0.676191	0.632609	0.35996	0.38568
PAX3	1.18939e-08	4.86459e-06	0.365677	0.633823	0.63104	0.550572	0.365677
GALNT13	1.48852e-08	6.0147e-06	0.633384	1.7136	1.7099	1.35477	0.633384
LINC00639	1.59117e-08	6.35294e-06	0.155657	0.176357	0.169903	0.154327	0.155657
HSD11B1	1.63379e-08	6.44637e-06	0.129966	0.134734	0.129827	0.127274	0.129966
RPS6KA5	2.1866e-08	8.52723e-06	0.324696	0.245421	0.31828	0.299195	0.324696
KLHL29	2.79814e-08	1.07867e-05	0.171366	0.201676	0.208256	0.154912	0.171366
LINC00992	2.89516e-08	1.10338e-05	0.0852838	0.0852838	0.0882613	0.0867432	0.0882613
DPYSL5	3.9869e-08	1.50239e-05	0.156848	0.137612	0.15298	0.152428	0.156848
MPP6	5.47184e-08	2.03905e-05	0.337398	0.434547	0.420142	0.454524	0.337398
LCAT	5.65476e-08	2.08406e-05	0.215209	0.26202	0.234392	0.228103	0.215209
PTPRM	6.94258e-08	2.53087e-05	0.390033	0.351913	0.344897	0.46115	0.390033
MATN2	7.73795e-08	2.79049e-05	0.171777	0.3022	0.343371	0.171777	0.285093
PTN	1.12987e-07	4.03125e-05	0.255142	0.255142	0.599341	1.02632	0.7481
CNTN5	1.21821e-07	4.26356e-05	0.212797	0.291377	0.263382	0.212797	0.374529
SCN3A	1.22041e-07	4.26356e-05	0.141192	0.143083	0.129966	0.140932	0.141192
PPP1R1B	1.3031e-07	4.47423e-05	0.237931	0.285984	0.305829	0.236775	0.237931
SCG3	1.3074e-07	4.47423e-05	0.257674	0.193556	0.298466	0.349266	0.257674
NCALD	1.7719e-07	6.00261e-05	0.197825	0.230714	0.225292	0.193168	0.197825
IFI16	1.87328e-07	6.28262e-05	0.212142	0.262387	0.217711	0.182487	0.212142
CALCRL	2.11881e-07	7.03572e-05	0.163602	0.294104	0.262464	0.163602	0.241511
PATJ	2.32291e-07	7.63781e-05	0.207894	0.383557	0.397028	0.207894	0.373492
ZEB2	2.43777e-07	7.93767e-05	0.29831	0.356577	0.29831	0.45474	0.42383
LINC01828	2.60668e-07	8.40604e-05	0.0921682	0.0941701	0.0921682	0.091858	0.0971044
RNF217	2.66487e-07	8.51184e-05	0.16437	0.16437	0.236827	0.215762	0.222095
HS6ST3	2.69449e-07	8.52526e-05	0.52288	1.34055	1.29008	0.911284	0.52288
FSTL5	2.81348e-07	8.81856e-05	0.400241	0.793056	0.738331	0.810271	0.400241
AKAP6	2.86171e-07	8.88668e-05	0.443248	0.937787	0.771236	0.515067	0.443248
VIT	3.06652e-07	9.43531e-05	0.110004	0.118259	0.119136	0.115624	0.110004
AC008074.1	3.14203e-07	9.57977e-05	0.106019	0.110841	0.119564	0.104403	0.106019
DMD	3.35061e-07	0.000101237	0.548203	1.2294	1.19244	1.19999	0.548203
TNR	3.83617e-07	0.000114873	0.345356	0.595338	0.611954	0.462128	0.345356
ADRA1A	4.11112e-07	0.000122017	0.316989	0.357551	0.42573	0.358167	0.316989
CREB5	4.19055e-07	0.000123283	0.140356	0.234441	0.192887	0.140356	0.20862
SIPA1L1	4.38071e-07	0.000127757	0.396577	0.331948	0.33645	0.30268	0.396577
CPNE2	4.47475e-07	0.000129374	0.0810617	0.0763842	0.0810617	0.0785677	0.0977687
AC011444.3	5.03758e-07	0.000144402	0.127378	0.143482	0.146025	0.117963	0.127378
TRIB2	5.99992e-07	0.00017053	0.169725	0.152773	0.190671	0.209334	0.169725
KCNJ16	6.18332e-07	0.000174266	0.193505	0.201164	0.240918	0.265828	0.193505
PLCL1	6.65852e-07	0.000186094	0.242174	0.24892	0.273983	0.231049	0.242174
PTPRZ1	7.5598e-07	0.000209295	0.261897	0.261897	0.44741	0.777677	0.567988
PROX1	7.61347e-07	0.000209295	0.102587	0.112069	0.114121	0.104784	0.102587
GABRA4	7.70864e-07	0.000210189	0.120226	0.112589	0.120226	0.141052	0.142885
LMCD1-AS1	7.82526e-07	0.000211267	0.470807	0.946565	0.897301	0.630883	0.470807
MLIP	7.87416e-07	0.000211267	0.159494	0.204654	0.191817	0.194559	0.159494
SCAMP1	9.24849e-07	0.000246171	0.183643	0.158807	0.183102	0.165615	0.183643
GRM5	1.15698e-06	0.000305533	0.371813	0.721163	0.713658	0.740162	0.371813
AC005009.2	1.39655e-06	0.000365917	0.0932169	0.0932169	0.120395	0.130978	0.127553
ELMO1-AS1	1.42194e-06	0.000369684	0.0620019	0.063178	0.0620019	0.0624367	0.0644639
SPRY1	1.46199e-06	0.000377171	0.074918	0.0701679	0.074918	0.086181	0.0813937
DPP6	1.53389e-06	0.000392699	0.530156	1.90893	1.7082	1.43339	0.530156
ST3GAL6-AS1	2.01078e-06	0.00051089	0.0768449	0.0826192	0.0853167	0.0702463	0.0768449
CDH10	2.07055e-06	0.000522122	0.327611	0.359034	0.404394	0.585699	0.327611
SCD5	2.11037e-06	0.000528192	0.456297	0.802777	0.941996	0.800389	0.456297
AC009975.1	2.32272e-06	0.000577033	0.333107	0.577363	0.580561	0.442264	0.333107
ABCA5	2.53066e-06	0.000624067	0.101081	0.142316	0.138803	0.101081	0.150573
WNT5A	2.98515e-06	0.000730774	0.063328	0.0695615	0.0723901	0.063328	0.0677262
NDRG2	3.36743e-06	0.000818383	0.395937	0.51218	0.697633	0.696181	0.395937
BLM	3.48115e-06	0.000834934	0.201686	0.323284	0.325384	0.306373	0.201686
MIR3681HG	3.48532e-06	0.000834934	0.111781	0.128138	0.131366	0.119255	0.111781
PRCP	3.65429e-06	0.000869204	0.19424	0.182023	0.187156	0.162178	0.19424
C3orf58	3.84124e-06	0.000907236	0.231617	0.189371	0.234167	0.309724	0.231617
PCDH9-AS2	4.73477e-06	0.00111045	0.30559	0.340194	0.387726	0.408903	0.30559
SPTSSB	5.23706e-06	0.00121973	0.0622886	0.0684677	0.0682954	0.0622886	0.0712587
LAMA4	5.51978e-06	0.00127671	0.257063	0.419566	0.332859	0.360451	0.257063
AL157778.1	5.56394e-06	0.00127811	0.0766879	0.0815205	0.0853308	0.0766879	0.0853308
LINC00092	5.80282e-06	0.00132391	0.066542	0.0651788	0.069034	0.066488	0.066542
LRRTM3	6.81182e-06	0.00154361	0.131083	0.25719	0.245002	0.131083	0.187658
KCTD12	7.00038e-06	0.0015757	0.075352	0.0816268	0.0861619	0.0750815	0.075352
TIMP4	7.47003e-06	0.0016702	0.103372	0.138081	0.139234	0.128415	0.103372
RFTN1	7.62865e-06	0.00169437	0.296882	0.429868	0.412306	0.359186	0.296882
LGI4	7.87717e-06	0.00173806	0.329807	0.404357	0.562446	0.599016	0.329807
PLCH1	9.20566e-06	0.0020179	0.253995	0.362859	0.295161	0.395644	0.253995
UCK2	1.01465e-05	0.00219666	0.112805	0.11769	0.132935	0.129372	0.112805
ABI2	1.01521e-05	0.00219666	0.248868	0.156498	0.211557	0.287122	0.248868
S1PR1	1.07951e-05	0.00232081	0.149438	0.156843	0.162416	0.19537	0.149438
TUBB2B	1.17468e-05	0.00250932	0.304672	0.491984	0.522573	0.346794	0.304672
IPO9-AS1	1.38801e-05	0.00294627	0.129377	0.232151	0.223955	0.129377	0.216131
AC100800.1	1.42766e-05	0.00301137	0.0576151	0.0576151	0.0718481	0.062886	0.0769612
NCAM2	1.49683e-05	0.00313754	0.466341	1.09217	0.918194	1.38237	0.466341
CACNG4	1.66603e-05	0.00347053	0.0768287	0.0881587	0.0768287	0.0823865	0.0849969
MAP2	1.68701e-05	0.00349252	0.326841	0.644321	0.447856	0.599924	0.326841
KIAA1549L	1.80266e-05	0.00370906	0.213728	0.342569	0.300902	0.265216	0.213728
PREX1	1.88412e-05	0.00385302	0.263298	0.336215	0.335269	0.304171	0.263298
ATP2A2	1.95262e-05	0.00396891	0.21097	0.190994	0.196577	0.227123	0.21097
PARP8	1.98369e-05	0.00400777	0.170979	0.21487	0.18156	0.122722	0.170979
PTPRD	2.01689e-05	0.00405045	0.367178	0.623877	0.590388	0.609103	0.367178
AMER2	2.06244e-05	0.00411727	0.222713	0.265508	0.319881	0.357913	0.222713
BCAT2	2.26319e-05	0.00449129	0.240263	0.262746	0.306394	0.305761	0.240263
PPP2R2B	2.28205e-05	0.00450208	0.406093	0.797363	0.542339	0.721794	0.406093
LRRC7	2.38315e-05	0.00467403	0.222012	0.282095	0.198228	0.295935	0.222012
LINC01508	2.77699e-05	0.0054148	0.0929168	0.113468	0.113399	0.108202	0.0929168
DISC1	3.21695e-05	0.00623643	0.15338	0.217764	0.204594	0.187619	0.15338
STON1-GTF2A1L	3.40967e-05	0.00657204	0.167864	0.254945	0.259863	0.199547	0.167864
DLC1	3.48546e-05	0.00667974	0.217343	0.217343	0.409692	0.786416	0.645076
SEC14L1	3.62497e-05	0.00690763	0.196613	0.148374	0.22193	0.226049	0.196613
CASP4	3.67493e-05	0.00696326	0.0457941	0.048328	0.0457941	0.046216	0.0488896
EVA1C	4.16755e-05	0.00785232	0.166307	0.149471	0.208357	0.136468	0.166307
NUAK1	4.19928e-05	0.0078679	0.105467	0.130851	0.105467	0.122408	0.138909
SRSF10	4.37294e-05	0.00814776	0.0835639	0.0835639	0.122817	0.0870972	0.133498
GRID1	4.61865e-05	0.00855802	0.220694	0.211622	0.220694	0.404695	0.372382
AC003988.1	4.95525e-05	0.00913128	0.0430551	0.0430551	0.0430551	0.0430551	0.0430551
PEBP1	5.12755e-05	0.00939715	0.228223	0.323508	0.297416	0.188148	0.228223
LINC02082	5.17115e-05	0.00942554	0.0549509	0.060873	0.0588145	0.061909	0.0549509
JPH4	5.31892e-05	0.00964249	0.131173	0.177455	0.139804	0.164821	0.131173
CIT	5.68129e-05	0.010244	0.0741927	0.0867226	0.0863552	0.0741927	0.105685
CNTN4	5.84376e-05	0.0104806	0.110645	0.128329	0.146794	0.110645	0.150666
FXYD1	6.50823e-05	0.0116103	0.162747	0.180597	0.20573	0.186326	0.162747
LINC01411	6.72448e-05	0.0119326	0.155323	0.261988	0.155323	0.201146	0.259242
MAP3K15	7.14452e-05	0.0126112	0.0424584	0.0437352	0.0522981	0.0424584	0.0474675
KITLG	7.70629e-05	0.0135316	0.0862176	0.153276	0.139562	0.0862176	0.15227
ADGRB1	9.21239e-05	0.0160919	0.0717241	0.0717241	0.0883299	0.108642	0.0913617
ARHGAP20	0.000102362	0.0177877	0.111425	0.127994	0.12926	0.132537	0.111425
SLC38A1	0.000103062	0.0177983	0.18802	0.984937	0.91443	0.18802	0.828231
RASSF2	0.000103485	0.0177983	0.055088	0.0595815	0.055088	0.0516928	0.0653919
VSTM4	0.000106423	0.0182103	0.0868198	0.0809716	0.0904662	0.0853522	0.0868198
TCF12	0.000107433	0.0182897	0.328497	0.48945	0.587296	0.588808	0.328497
SLC24A3	0.000114324	0.0193646	0.235102	0.190044	0.310489	0.413495	0.235102
PPM1B	0.000123451	0.0207702	0.193115	0.139195	0.189905	0.245902	0.193115
MARCKS	0.000123861	0.0207702	0.15637	0.177514	0.16251	0.154399	0.15637
TUT4	0.000125624	0.0209073	0.244093	0.261548	0.332786	0.37328	0.244093
GDF10	0.000125925	0.0209073	0.033357	0.0353759	0.0372212	0.033357	0.037596
TP53TG5	0.000145957	0.0241137	0.0633526	0.0731883	0.0633526	0.0629409	0.0766847
COL23A1	0.000150199	0.0246498	0.256949	0.465912	0.539601	0.492413	0.256949
DCBLD2	0.000150671	0.0246498	0.161963	0.217547	0.210684	0.210875	0.161963
SHCBP1	0.000157191	0.0255916	0.0422665	0.0434303	0.0422665	0.0451736	0.0441939
UPP2	0.000170356	0.0274905	0.179066	0.22731	0.179066	0.28275	0.291016
SCN8A	0.000170494	0.0274905	0.130379	0.134747	0.123938	0.146378	0.130379
SRI	0.0001746	0.0280178	0.129923	0.0961205	0.121397	0.132843	0.129923
UST	0.000185799	0.029538	0.26365	0.489767	0.595935	0.4168	0.26365
TENM1	0.000185835	0.029538	0.226833	0.523564	0.50485	0.466963	0.226833
KANSL1L	0.000187618	0.0296808	0.24047	0.249996	0.288916	0.332799	0.24047
MALAT1	0.000190917	0.0300609	0.288574	0.8858	0.817814	0.455424	0.288574
FHL5	0.000201303	0.0315481	0.0422074	0.0439827	0.0439827	0.0422074	0.0439827
PAG1	0.000209611	0.0326974	0.124592	0.163308	0.124592	0.162208	0.169764
TAF7	0.000219026	0.0340078	0.082943	0.0749182	0.0831232	0.0679802	0.082943
LINC01726	0.000227011	0.0350853	0.0578407	0.0796724	0.0762299	0.0803217	0.0578407
GPC6	0.000233416	0.0359096	0.344289	1.16845	0.97953	0.775943	0.344289
AL139383.1	0.000236418	0.0362053	0.19865	0.393365	0.397822	0.313877	0.19865
MYCBP2	0.000255977	0.0390225	0.218108	0.139989	0.270712	0.191594	0.218108
CKB	0.000260024	0.0394601	0.310037	0.407619	0.481978	0.470682	0.310037
MTSS1	0.000266896	0.0403205	0.089985	0.105517	0.089985	0.120878	0.124048
LCA5	0.00030679	0.0459411	0.0879922	0.0854897	0.0833445	0.0676696	0.0879922
LGALS3	0.00030684	0.0459411	0.102106	0.0944229	0.102106	0.145437	0.135528
AL133325.3	0.000315112	0.0469699	0.0537103	0.0537103	0.0659315	0.0678104	0.0698238
CCDC80	0.000320816	0.0476086	0.124837	0.186097	0.141846	0.163695	0.124837
AC020741.1	0.000330904	0.0488892	0.0357536	0.0432017	0.0474374	0.0357536	0.0497988
AC109446.3	0.000343919	0.0505893	0.0267614	0.0267614	0.0271622	0.026882	0.0271622
GYG1	0.000347204	0.0508495	0.096175	0.105871	0.133419	0.104775	0.096175
ABCA6	0.000360542	0.0525733	0.0552786	0.0649745	0.0626383	0.0503348	0.0552786
SHISAL2A	0.000375244	0.0544802	0.0411524	0.0488035	0.0485596	0.0411524	0.0469385
AC092343.1	0.000414833	0.0599684	0.0338805	0.0338805	0.0432717	0.0383568	0.0432717
DGKE	0.000435805	0.0627298	0.053133	0.0577566	0.0656598	0.053133	0.0790518
AC008957.2	0.000458584	0.0657264	0.11099	0.11099	0.196321	0.308088	0.272122
ARF5	0.00046797	0.066587	0.0678095	0.0740965	0.0864886	0.0671923	0.0678095
HMGB2	0.000468559	0.066587	0.0488364	0.0565713	0.0601297	0.0488364	0.0603036
GNAI1	0.000483675	0.0684452	0.12344	0.144289	0.118792	0.11475	0.12344
SMAD2	0.000510039	0.0718727	0.164308	0.177966	0.183821	0.199941	0.164308
NOS1AP	0.000574491	0.0802918	0.215588	0.590771	0.610628	0.385885	0.215588
CPNE8	0.000574573	0.0802918	0.246384	0.375305	0.324994	0.412459	0.246384
AC004862.1	0.000580279	0.0807526	0.0450601	0.0505995	0.0505995	0.049119	0.0450601
AC073082.1	0.000592424	0.0821022	0.069254	0.0893009	0.0893009	0.0757288	0.069254
CYP2J2	0.000616002	0.0850184	0.113192	0.0793916	0.103831	0.183904	0.113192
AC006019.3	0.000629137	0.0864754	0.0299679	0.0328762	0.0346155	0.0315293	0.0299679
DIAPH2	0.000633629	0.0867374	0.155637	0.228049	0.27461	0.161376	0.155637
ANKH	0.000683489	0.0931824	0.174171	0.251392	0.27717	0.252773	0.174171
MTMR4	0.000702908	0.0954418	0.102228	0.136204	0.150548	0.127159	0.102228
ZIC3	0.000723033	0.0972653	0.0354597	0.0380646	0.0392771	0.0388152	0.0354597
ASCL1	0.000723307	0.0972653	0.0427998	0.0427998	0.0544367	0.0530646	0.0508151
AKT3	0.000725038	0.0972653	0.294253	0.27961	0.328559	0.376143	0.294253
ADARB2	0.000757227	0.101179	0.136486	0.151991	0.14663	0.168282	0.136486
ACVR1	0.000766948	0.102071	0.107578	0.0737668	0.0932988	0.0920844	0.107578
TST	0.000789186	0.104616	0.0465021	0.0465021	0.0563672	0.0473809	0.0563023
TROVE2	0.000813969	0.107476	0.109278	0.0870964	0.109333	0.0861259	0.109278
UNC13C	0.000841608	0.11069	0.182672	0.411772	0.410691	0.408012	0.182672
SLC36A4	0.000848811	0.111201	0.105045	0.102815	0.103981	0.0819683	0.105045
PCCA	0.000855627	0.111658	0.233764	0.258506	0.240162	0.253114	0.233764
AL392023.2	0.000860871	0.111907	0.0468898	0.0584127	0.067097	0.0468898	0.0585067
ARPP21	0.00087168	0.112874	0.123562	0.159248	0.139596	0.169412	0.123562
KRT10	0.000876019	0.113	0.0521257	0.0499987	0.0554454	0.0479434	0.0521257
SH3BGRL2	0.000892564	0.114254	0.088287	0.0973614	0.088287	0.0737522	0.10779
GAB1	0.000895608	0.114254	0.153071	0.152352	0.153071	0.237589	0.205696
LINC00880	0.000895962	0.114254	0.0396554	0.0590643	0.0494505	0.0396554	0.0635176
LDLRAD3	0.000908363	0.115396	0.231992	0.450942	0.476949	0.487732	0.231992
MAML2	0.00091414	0.115692	0.337914	0.223088	0.289708	0.333734	0.337914
EIF5	0.00091878	0.115842	0.0912929	0.0985203	0.0912929	0.100217	0.148186
GRM7	0.000932573	0.117141	0.100709	0.118119	0.100709	0.101267	0.164224
DNAH11	0.000941451	0.117815	0.0738064	0.0973008	0.112891	0.0640789	0.0738064
ADAMTSL3	0.00114174	0.142349	0.126572	0.534544	0.409843	0.126572	0.507233
GSDME	0.00114801	0.142599	0.0583391	0.0702862	0.0676473	0.0617388	0.0583391
CRNDE	0.0011583	0.143347	0.126197	0.254111	0.258221	0.186737	0.126197
KCNS3	0.0011644	0.143572	0.039151	0.044977	0.039151	0.0405758	0.0456895
LINC01091	0.00118051	0.14491	0.0621072	0.0663022	0.0717147	0.063079	0.0621072
WSB1	0.00118597	0.14491	0.223107	0.309241	0.386893	0.17838	0.223107
LMBRD1	0.00118821	0.14491	0.152477	0.135019	0.143175	0.11794	0.152477
RGS12	0.00129323	0.157146	0.16748	0.246294	0.239534	0.157573	0.16748
FRMPD4	0.00130226	0.157672	0.142268	0.182988	0.142268	0.212395	0.284398
SMC3	0.00131608	0.158772	0.076581	0.0660094	0.0692601	0.0667453	0.076581
KLF12	0.00133955	0.161024	0.221081	0.159239	0.297915	0.431115	0.221081
AL158840.1	0.00135749	0.162598	0.127535	0.177196	0.170137	0.239587	0.127535
HP1BP3	0.00137058	0.163582	0.126613	0.11943	0.126613	0.182955	0.185804
PLA2G4C	0.00140885	0.167553	0.0881805	0.196773	0.203971	0.0881805	0.152589
PCDH9-AS1	0.00142898	0.169347	0.0275564	0.0275564	0.0341821	0.0278277	0.0378427
SLC20A2	0.00148045	0.174829	0.265428	0.493467	0.555494	0.496562	0.265428
GRINA	0.00157924	0.18584	0.133178	0.183692	0.159454	0.142893	0.133178
MSX2	0.00159071	0.18605	0.0581236	0.0810823	0.0789357	0.0651817	0.0581236
HIP1	0.00159212	0.18605	0.115931	0.149654	0.115931	0.0975733	0.183619
FSHR	0.00160404	0.186792	0.071363	0.0908441	0.0947327	0.0850645	0.071363
HAP1	0.00169365	0.196545	0.0554117	0.0554117	0.083484	0.0813978	0.0871964
LINC01677	0.00172202	0.199149	0.0199037	0.0209301	0.0218342	0.0199037	0.0218342
IL17D	0.00173453	0.199907	0.148171	0.190043	0.149411	0.224892	0.148171
KCNIP2-AS1	0.00176945	0.203232	0.0293199	0.0293199	0.0380777	0.0344182	0.0374107
AGAP1	0.00186112	0.213032	0.215416	0.312108	0.346904	0.347921	0.215416
STK32A	0.00189145	0.215766	0.243497	0.920051	0.911783	0.706001	0.243497
OR2H2	0.00191444	0.21765	0.0347337	0.0362103	0.0435878	0.0378301	0.0347337
AC069287.3	0.00202499	0.229439	0.0402036	0.0418693	0.0452294	0.0329217	0.0402036
LGALSL	0.00213559	0.240523	0.0319492	0.0344729	0.0319492	0.0314854	0.0373196
JUP	0.00214119	0.240523	0.0573697	0.0557878	0.0625379	0.0675557	0.0573697
AL161772.1	0.00214433	0.240523	0.0453957	0.0449682	0.0497306	0.0399339	0.0453957
FABP5	0.002177	0.243374	0.0760397	0.13742	0.115125	0.0760397	0.113053
ATP5F1D	0.0021878	0.243769	0.0574433	0.103184	0.114395	0.0574433	0.079428
THRB	0.00219945	0.244255	0.209767	0.279111	0.282982	0.401194	0.209767
AC009554.1	0.00223738	0.247647	0.0502325	0.0496168	0.0721116	0.0579375	0.0502325
AC023905.1	0.00226787	0.250197	0.0194428	0.0194428	0.0212505	0.0197785	0.0212505
ADAM33	0.00233089	0.256306	0.0606341	0.0684896	0.0606341	0.0789807	0.0874944
LYPD1	0.00235554	0.25817	0.0378119	0.0378119	0.0489266	0.0556404	0.0514938
IAH1	0.00240484	0.262715	0.0508501	0.051926	0.0675267	0.0508501	0.0642986
PTPN12	0.00243362	0.264995	0.0909714	0.0923184	0.0909714	0.112336	0.16312
AC004066.2	0.00244243	0.265094	0.0282073	0.0324324	0.0327119	0.0327119	0.0282073
AKAP9	0.0024545	0.265545	0.206839	0.347324	0.423627	0.366365	0.206839
SMAGP	0.00248686	0.268181	0.0253902	0.0273206	0.0301783	0.0234402	0.0253902
SLIT3	0.00251181	0.270004	0.0439102	0.0494195	0.0502343	0.0439102	0.0598919
RFX2	0.00254954	0.273184	0.170002	0.140149	0.192868	0.134277	0.170002
PDZD2	0.00263631	0.28102	0.2172	0.559317	0.585913	0.455112	0.2172
ARHGAP10	0.0026474	0.28102	0.0882796	0.253587	0.255741	0.0882796	0.141948
NSD3	0.00264782	0.28102	0.171785	0.12322	0.146496	0.204662	0.171785
AZGP1	0.00267797	0.283324	0.022694	0.0242117	0.0269573	0.022694	0.0269573
TLE2	0.00270326	0.285101	0.0520032	0.0509626	0.064534	0.0580082	0.0520032
FAM167A-AS1	0.00272047	0.286017	0.0891643	0.131587	0.135006	0.088216	0.0891643
CAPRIN2	0.00279714	0.293158	0.10355	0.119205	0.138086	0.10663	0.10355
AC110995.1	0.0028516	0.297934	0.0218711	0.0238868	0.0254467	0.0218711	0.0254467
LAMP5	0.00289356	0.301379	0.0403336	0.0436266	0.0403336	0.0372794	0.0412006
ABCA9	0.00294571	0.305584	0.0361091	0.0387281	0.0412389	0.0348281	0.0361091
AC007364.1	0.00295216	0.305584	0.0884848	0.0745539	0.0884848	0.111489	0.134056
ZDHHC21	0.00301765	0.311403	0.16003	0.108943	0.139633	0.243127	0.16003
LAMTOR1	0.00303146	0.311869	0.0383824	0.0471869	0.0502199	0.0383824	0.0574546
CTXND1	0.00314455	0.322514	0.101363	0.126521	0.101363	0.233709	0.14979
ZNF532	0.00320107	0.32731	0.152818	0.123667	0.140699	0.17091	0.152818
ETS1	0.00325972	0.332245	0.0308881	0.0263389	0.0308881	0.0313421	0.0373416
LONRF1	0.00326916	0.332245	0.106117	0.127703	0.128259	0.0976439	0.106117
GLIPR2	0.00329758	0.334122	0.0471119	0.0455998	0.0581693	0.0413958	0.0471119
CASZ1	0.00340548	0.343666	0.0304648	0.0345186	0.0350478	0.0304648	0.0376036
AL662796.1	0.00341227	0.343666	0.104405	0.153317	0.135729	0.134692	0.104405
CA1	0.00346434	0.34698	0.0502459	0.0563757	0.0576943	0.0499111	0.0502459
VSTM2L	0.00346587	0.34698	0.039639	0.0456566	0.0387116	0.0420193	0.039639
FAM198B-AS1	0.00350159	0.3493	0.163399	0.209608	0.136521	0.254347	0.163399
CLNK	0.00351193	0.3493	0.0352337	0.0468017	0.0478132	0.0352337	0.0473346
ELOVL2	0.00352029	0.3493	0.0846267	0.0846267	0.124844	0.275423	0.279944
SPOCK2	0.00354351	0.350567	0.147639	0.225295	0.15952	0.133239	0.147639
SPRED2	0.00364007	0.359061	0.164699	0.0982497	0.17787	0.280038	0.164699
ADAMTS1	0.00365468	0.359445	0.0350625	0.0561829	0.0591063	0.0350625	0.0493479
DENND4A	0.0038901	0.380982	0.230951	0.339283	0.359103	0.228245	0.230951
LMNTD1	0.00390023	0.380982	0.101297	0.329071	0.279908	0.101297	0.215206
AC009975.2	0.00391698	0.380982	0.0298709	0.0375611	0.0389765	0.0360286	0.0298709
PDE5A	0.0039191	0.380982	0.136033	0.15819	0.230601	0.168793	0.136033
DHRS4L2	0.00397913	0.3857	0.0423666	0.0424029	0.0423666	0.0399698	0.047815
RAB3IP	0.00400265	0.386861	0.0984261	0.160946	0.165949	0.159154	0.0984261
AC104078.1	0.00413029	0.39805	0.0237101	0.0247291	0.0237101	0.0242975	0.0291959
FNBP1L	0.0042266	0.406166	0.156284	0.341048	0.331953	0.257044	0.156284
TET2	0.00424649	0.40691	0.127145	0.17963	0.174799	0.176836	0.127145
REEP3	0.00429535	0.408035	0.120876	0.183397	0.220306	0.197236	0.120876
LINC01579	0.00430506	0.408035	0.0618013	0.081514	0.0815703	0.0725979	0.0618013
LINC01268	0.00430614	0.408035	0.0136607	0.0158039	0.0158039	0.0136607	0.0158039
AMPD1	0.00430689	0.408035	0.0325444	0.0349173	0.034189	0.0382026	0.0325444
BAALC	0.0043219	0.408304	0.187665	0.128195	0.232148	0.216973	0.187665
PRUNE2	0.00434167	0.40902	0.0881332	0.229655	0.176212	0.0881332	0.174799
RAB14	0.00444262	0.417358	0.076661	0.0752954	0.0691632	0.0662288	0.076661
OMG	0.00446062	0.417878	0.0865749	0.100139	0.100896	0.130782	0.0865749
AGTR1	0.00449124	0.419505	0.0225102	0.023505	0.023505	0.0225102	0.023505
RP2	0.00450301	0.419505	0.042976	0.0445217	0.0571697	0.0533967	0.042976
LRP2BP	0.00490379	0.455577	0.104515	0.112088	0.136449	0.0724177	0.104515
RBM4B	0.00495586	0.459142	0.0548447	0.0481977	0.0499208	0.053399	0.0548447
DCP1B	0.00498658	0.460716	0.0628032	0.0628032	0.0814244	0.081287	0.102312
SULT1C4	0.00507801	0.467875	0.0329286	0.0334446	0.0329286	0.0344321	0.0391748
ST3GAL5	0.00512508	0.470917	0.0867951	0.0941849	0.0867951	0.102582	0.137768
CTNNB1	0.00521678	0.478033	0.13419	0.154102	0.21737	0.18333	0.13419
CFH	0.00532918	0.487003	0.0413635	0.0517038	0.0521426	0.0459921	0.0413635
ZNF397	0.00537011	0.488702	0.0805892	0.0583931	0.0714031	0.0582262	0.0805892
OXCT1	0.00537692	0.488702	0.0823589	0.0942318	0.11392	0.0654611	0.0823589
LINC01798	0.00552755	0.500428	0.0914997	0.152285	0.154964	0.141926	0.0914997
TUBB2A	0.00553577	0.500428	0.0829459	0.13712	0.0829459	0.118787	0.112133
GABRG1	0.00558651	0.503657	0.166843	0.235722	0.31275	0.390837	0.166843
CDR1	0.00567751	0.510489	0.0648572	0.112738	0.115386	0.112881	0.0648572
COL5A1	0.00571166	0.512187	0.0323812	0.0479672	0.0538442	0.0323812	0.042331
SULF1	0.00573006	0.512466	0.154662	0.305425	0.313229	0.272417	0.154662
SPRY4	0.00585705	0.52243	0.0307111	0.0307111	0.0349079	0.0424952	0.0458331
CEBPZ	0.00592946	0.527486	0.0437518	0.0437518	0.0755761	0.0458441	0.0591068
OSTN	0.00601209	0.533422	0.0375443	0.0419409	0.041599	0.0347176	0.0375443
RFTN2	0.00605197	0.535543	0.1443	0.152891	0.1443	0.363139	0.31635
LINC01550	0.0062393	0.550667	0.0710137	0.0809179	0.0710137	0.0819089	0.109115
CADM4	0.0062929	0.553941	0.0651831	0.0577103	0.0631459	0.0807051	0.0651831
KCNN2	0.00639758	0.561681	0.144328	0.367394	0.367757	0.223225	0.144328
FABP7	0.00646673	0.56627	0.0500797	0.0584848	0.0500797	0.060284	0.0670846
ADIPOR2	0.00650927	0.56851	0.0982466	0.125519	0.118836	0.145877	0.0982466
ITGA9	0.00653296	0.569097	0.0921292	0.0961074	0.0933792	0.101438	0.0921292
WAC	0.00661922	0.575117	0.0811759	0.100724	0.166576	0.0811759	0.157093
CLDN12	0.00667223	0.578225	0.0874709	0.0972479	0.113548	0.130313	0.0874709
AC005237.1	0.00678796	0.586739	0.0872005	0.151126	0.143598	0.0900211	0.0872005
ZNF24	0.00682053	0.588038	0.0518264	0.0518264	0.0704231	0.0815997	0.101149
MCUR1	0.00692653	0.595646	0.0399236	0.0399236	0.0486091	0.0526956	0.0614156
RAB4A	0.00695328	0.596417	0.0836092	0.0792465	0.0839492	0.12802	0.0836092
H1FX	0.00700702	0.598684	0.0301059	0.0382434	0.0378479	0.0301059	0.0390928
RERE	0.00701541	0.598684	0.104151	0.104151	0.160564	0.219511	0.230842
NEDD4L	0.00707523	0.602256	0.14473	0.117579	0.150098	0.232124	0.14473
PCDH17	0.00711966	0.604504	0.126912	0.109102	0.146636	0.203839	0.126912
CDC42EP4	0.00717017	0.607256	0.0818289	0.2515	0.206969	0.0818289	0.152401
ACVR1C	0.00722207	0.610111	0.105762	0.206356	0.213856	0.218389	0.105762
MIR181A2HG	0.00724028	0.610112	0.0790239	0.0827491	0.0830569	0.101645	0.0790239
DDX59	0.007273	0.611333	0.0568246	0.0452042	0.0531333	0.0567702	0.0568246
AP3B1	0.00750988	0.629666	0.111651	0.107032	0.111651	0.138533	0.19751
INSR	0.0076452	0.639413	0.139231	0.102708	0.166295	0.144715	0.139231
AC055717.2	0.00770848	0.643102	0.0124303	0.0124303	0.0145643	0.0142611	0.0145643
WSCD1	0.00780137	0.648981	0.0493959	0.0433854	0.055919	0.0530732	0.0493959
JPH1	0.00781764	0.648981	0.0456148	0.060861	0.0456148	0.0537586	0.0577609
CRYL1	0.00789699	0.653949	0.114432	0.0985489	0.0947448	0.149486	0.114432
EPB41L1	0.0079643	0.656458	0.117975	0.15009	0.168572	0.129668	0.117975
AC091885.2	0.00796644	0.656458	0.0699064	0.118856	0.127939	0.125697	0.0699064
AL157938.2	0.00799119	0.656884	0.0404316	0.0427731	0.0425156	0.0394325	0.0404316
SNRNP48	0.00815622	0.66881	0.0412577	0.0376231	0.0412577	0.0439428	0.0478302
CENPX	0.0082702	0.676502	0.0367888	0.0346932	0.0379422	0.0306907	0.0367888
TSC22D4	0.00842975	0.68663	0.137252	0.251107	0.301011	0.130512	0.137252
CPNE4	0.00843495	0.68663	0.0403742	0.0583306	0.0705453	0.0403742	0.0875926
MED31	0.00849779	0.69007	0.0329536	0.0366678	0.0466298	0.0329536	0.0492341
AC022101.1	0.00856586	0.693595	0.0197879	0.0198912	0.0223396	0.0218686	0.0197879
CBR3	0.00858257	0.693595	0.0460345	0.0623191	0.0460345	0.067712	0.0633189
MED4	0.00867916	0.699715	0.0460105	0.0460105	0.0565748	0.0550504	0.0684353
GPM6B	0.00877945	0.706104	0.184781	0.306926	0.184781	0.370825	0.734331
LINC01799	0.00883185	0.707766	0.0268407	0.032875	0.032875	0.032875	0.0268407
HEXIM1	0.00885188	0.707766	0.0342282	0.038086	0.0342282	0.0375495	0.0428613
GABARAP	0.00886343	0.707766	0.0238983	0.0365019	0.0340074	0.0238983	0.0344289
CBR1	0.00891803	0.710434	0.0351567	0.0582229	0.0598947	0.0351567	0.0711926
NEK7	0.0090596	0.720002	0.120531	0.118005	0.11472	0.174912	0.120531
MITF	0.00917621	0.727545	0.0861992	0.0868394	0.118246	0.0860843	0.0861992
MYO6	0.00923424	0.73042	0.102187	0.102187	0.200156	0.490234	0.325187
SCAF11	0.00928544	0.732741	0.128308	0.123837	0.111013	0.165749	0.128308
NDUFA5	0.00935318	0.736354	0.068791	0.0839416	0.106267	0.10808	0.068791
AC135178.3	0.00939273	0.737736	0.0224227	0.0234934	0.0224227	0.021344	0.0270271
DLGAP2	0.00954673	0.74808	0.118036	0.219535	0.210633	0.219715	0.118036
FAM84B	0.00959008	0.749725	0.0321748	0.0553928	0.0526071	0.0321748	0.0483702
DERL2	0.00969712	0.75633	0.0353078	0.0425802	0.0493377	0.0353078	0.0650136
FEZ2	0.00979906	0.762508	0.0934949	0.0674461	0.0982802	0.13221	0.0934949
TM9SF4	0.00985842	0.765351	0.0729989	0.0542372	0.0721413	0.0561107	0.0729989
LINC01351	0.0101069	0.782211	0.0188195	0.0188195	0.0200909	0.0223167	0.0226846
MAP3K21	0.0101222	0.782211	0.0646539	0.109409	0.110069	0.10607	0.0646539
CADM3	0.0105331	0.812021	0.0690796	0.0610548	0.0690796	0.0894333	0.0951849
SUSD6	0.0105652	0.812021	0.0769746	0.0954704	0.0755242	0.0699208	0.0769746
ANAPC11	0.0105806	0.812021	0.03509	0.0473557	0.0558101	0.03509	0.0440973
SDK1	0.0106403	0.814739	0.0735957	0.116853	0.159999	0.0735957	0.218585
RFLNA	0.0107813	0.82365	0.076538	0.114668	0.107701	0.0879451	0.076538
LINC01080	0.0109392	0.83192	0.0471133	0.0495354	0.0480869	0.0546332	0.0471133
NCOA1	0.0109393	0.83192	0.115865	0.115865	0.30737	0.457431	0.378041
PIK3C2B	0.0109768	0.83192	0.034908	0.034908	0.0561263	0.0719559	0.0557878
DCC	0.0110037	0.83192	0.121697	0.210729	0.209745	0.21074	0.121697
PIK3R3	0.0110324	0.83192	0.0143962	0.0143962	0.0178095	0.0157143	0.0178095
AC007541.1	0.0110384	0.83192	0.0232355	0.0232355	0.0269746	0.0240542	0.0277076
ACSBG2	0.0111092	0.834945	0.0530135	0.0826447	0.0812691	0.0743302	0.0530135
CEACAM1	0.0111283	0.834945	0.0294182	0.0325854	0.0294182	0.0304842	0.0376398
PWWP2A	0.0112394	0.841398	0.0877247	0.0737098	0.0893248	0.0994567	0.0877247
RB1	0.0116369	0.869216	0.108672	0.132247	0.141236	0.0665914	0.108672
SMAD9	0.0117148	0.870929	0.0737619	0.306226	0.166012	0.0737619	0.192449
FZD10	0.0117247	0.870929	0.013189	0.0137953	0.0137953	0.013189	0.0137953
ALDH6A1	0.0117377	0.870929	0.0530199	0.0619356	0.0530199	0.0645132	0.0903954
KATNBL1	0.0118516	0.877433	0.0850345	0.0703714	0.0850345	0.0969193	0.115838
LINC01954	0.0119525	0.882961	0.0138154	0.0138154	0.0159218	0.0152518	0.0159218
TBC1D1	0.0122973	0.905126	0.142768	0.242019	0.335033	0.256507	0.142768
LPIN2	0.0123134	0.905126	0.0622775	0.0622775	0.0837399	0.146649	0.106434
GOLGA7B	0.0123336	0.905126	0.0502919	0.0502919	0.0921884	0.0935607	0.0882602
EIF1	0.012389	0.907214	0.113113	0.17416	0.189456	0.076104	0.113113
AKT2	0.0125016	0.910781	0.0860819	0.0964878	0.0959722	0.0766324	0.0860819
FNDC3A	0.0125285	0.910781	0.0934124	0.128677	0.0934124	0.146439	0.123934
BPGM	0.0125289	0.910781	0.0227381	0.0227381	0.0270938	0.0244654	0.0282057
SMIM35	0.0125595	0.910781	0.0213932	0.0311059	0.0293387	0.0213932	0.0328039
STK32A-AS1	0.0125735	0.910781	0.0430034	0.0582726	0.0525883	0.0356269	0.0430034
SEPT4-AS1	0.0126622	0.915031	0.0474709	0.0606856	0.0667498	0.0577571	0.0474709
AC010230.1	0.0126868	0.915031	0.0138067	0.0144298	0.0162827	0.0138067	0.0162827
PCDH9	0.0127344	0.916495	0.0914135	0.0914135	0.150883	0.92886	0.316864
THSD7A	0.0127866	0.918281	0.187826	0.343116	0.427403	0.30904	0.187826
DDX6	0.0129616	0.928856	0.0748913	0.0879756	0.0748913	0.0918943	0.123237
AC106791.1	0.0131787	0.942403	0.0742054	0.0668286	0.0657812	0.0828314	0.0742054
USP51	0.0133081	0.949635	0.0198532	0.0209537	0.0229306	0.0198532	0.0270374
AC005037.1	0.0134119	0.95501	0.0425117	0.0415854	0.0393735	0.0389546	0.0425117
DPY19L3	0.0135558	0.96321	0.131607	0.213012	0.221463	0.281025	0.131607
ZNF823	0.0136319	0.96657	0.0457443	0.0471125	0.0562278	0.043129	0.0457443
PNN	0.0138832	0.981571	0.0774221	0.0952262	0.101028	0.0787094	0.0774221
RUNX1	0.013902	0.981571	0.0698614	0.0951529	0.124064	0.0470665	0.0698614
PPIB	0.0141464	0.993732	0.0541663	0.0470999	0.0676123	0.0403367	0.0541663
DNAJC18	0.0141489	0.993732	0.0479812	0.0440854	0.0498227	0.0494881	0.0479812
NES	0.0141632	0.993732	0.0200635	0.0288693	0.024324	0.0200635	0.0296379
NDUFS8	0.0142512	0.997011	0.0431458	0.0429358	0.0423411	0.0390428	0.0431458
KIF25	0.0142693	0.997011	0.0360234	0.0468745	0.0480143	0.0466197	0.0360234
AL096711.2	0.0143986	1	0.0208606	0.0208561	0.0208606	0.0205433	0.0232574
MDC1-AS1	0.0144629	1	0.0203897	0.026011	0.0350433	0.0203897	0.0266824
CALM1	0.0145088	1	0.11501	0.157191	0.11501	0.201486	0.201099
HEPN1	0.014564	1	0.108665	0.151373	0.175995	0.16183	0.108665
CXorf38	0.0147449	1	0.0549599	0.0742817	0.0957473	0.0462106	0.0549599
AC004594.1	0.0148078	1	0.0413115	0.0431775	0.0610401	0.0363444	0.0413115
EIF3F	0.0148533	1	0.0531364	0.0481223	0.0517746	0.0542097	0.0531364
NDUFS1	0.0148794	1	0.0714776	0.0566901	0.0714776	0.081867	0.0963374
AC010275.1	0.0148987	1	0.0186203	0.0222413	0.0186203	0.0212665	0.0243932
CCDC186	0.0150221	1	0.0724589	0.0748638	0.0668399	0.0761753	0.0724589
HAND2-AS1	0.0150931	1	0.013893	0.0156269	0.0192278	0.013893	0.0192278
GOLPH3	0.015254	1	0.0629245	0.0634492	0.0629245	0.0755807	0.114195
ITPK1	0.0153123	1	0.102141	0.126854	0.184099	0.177815	0.102141
SKP1	0.0154134	1	0.0691274	0.0871172	0.0691274	0.0625339	0.0836317
ARMC8	0.0156451	1	0.0879078	0.063646	0.0818309	0.101181	0.0879078
OSTN-AS1	0.0156872	1	0.0128476	0.0144297	0.0128476	0.0149094	0.0149094
AL049840.2	0.01572	1	0.00887758	0.00887758	0.00972131	0.00932037	0.00972131
EFCAB13	0.0157736	1	0.0422655	0.0402531	0.0544677	0.0321108	0.0422655
PTCH2	0.0159587	1	0.0883413	0.158294	0.16561	0.144711	0.0883413
SELENOM	0.0159639	1	0.0511121	0.0842084	0.0876513	0.0452046	0.0511121
WIPI2	0.0160835	1	0.0461026	0.0447747	0.0461026	0.0375071	0.0664354
ZNF219	0.0160929	1	0.0343391	0.0289489	0.0343391	0.0465467	0.0537784
AC012085.2	0.016122	1	0.0230705	0.0380591	0.0309287	0.0230705	0.0352277
CACNA2D1	0.016313	1	0.107096	0.136224	0.107096	0.17409	0.144438
BNIP3	0.0163582	1	0.0467436	0.0833243	0.104652	0.0467436	0.0711997
MIR4422HG	0.0164059	1	0.0257591	0.0329751	0.0257591	0.0300116	0.0348839
OLMALINC	0.0164237	1	0.105069	0.15839	0.18128	0.0754332	0.105069
CALB1	0.0165248	1	0.0186238	0.0186238	0.0238391	0.0214976	0.0238391
RC3H2	0.0165387	1	0.071844	0.0720807	0.0733342	0.0722138	0.071844
ATP6V0E2	0.0165552	1	0.0477178	0.0395118	0.0477178	0.0465129	0.0643982
MDK	0.0165591	1	0.0408349	0.0569178	0.0592253	0.0617641	0.0408349
CRNKL1	0.0166369	1	0.0223827	0.0223827	0.0393461	0.0273875	0.0390976
AC092687.1	0.0169732	1	0.0111715	0.0111715	0.0124899	0.0119386	0.0124899
C3orf38	0.0169734	1	0.0601138	0.0684223	0.0794187	0.0551772	0.0601138
ANGPT1	0.0170286	1	0.136861	0.386373	0.19585	0.132137	0.136861
SLC4A8	0.0171392	1	0.0588092	0.0707069	0.0848165	0.0492548	0.0588092
WASHC4	0.0172865	1	0.0518625	0.0518625	0.0813574	0.118025	0.115248
PRTG	0.0172867	1	0.0844873	0.183399	0.173879	0.116102	0.0844873
TRIM62	0.0173951	1	0.0232354	0.0288258	0.0358653	0.0232354	0.0363435
ERCC4	0.0174361	1	0.0344581	0.0344581	0.0483209	0.0549252	0.0606424
SLC10A7	0.0176254	1	0.0695199	0.0749148	0.0695199	0.0675714	0.109542
SLC4A1	0.017834	1	0.0121516	0.0134952	0.0158436	0.0121516	0.0158436
MEGF9	0.0180402	1	0.160823	0.212617	0.265546	0.296915	0.160823
AC110769.2	0.0180793	1	0.0180938	0.0191786	0.0180938	0.0187545	0.0216219
PPP2R2A	0.0182297	1	0.0888334	0.0962141	0.0849659	0.0564596	0.0888334
UNC93B1	0.0182492	1	0.0262342	0.0257145	0.0262342	0.0340731	0.0363964
ASPA	0.0183942	1	0.0435458	0.0562757	0.0435458	0.0488362	0.0583306
NBPF14	0.0185659	1	0.0959741	0.0935035	0.110451	0.157712	0.0959741
C16orf72	0.0186083	1	0.0598025	0.0546665	0.078486	0.0660074	0.0598025
POC1B	0.0186679	1	0.0791247	0.0765296	0.087955	0.0693113	0.0791247
PRKCA-AS1	0.0188516	1	0.110169	0.213003	0.25777	0.167236	0.110169
ABCA8	0.0188534	1	0.043285	0.130595	0.131616	0.043285	0.107288
MRAP2	0.0189005	1	0.0207468	0.0279373	0.0207468	0.026	0.031355
AC093534.2	0.0189269	1	0.0100203	0.0100203	0.0100203	0.0100203	0.0100203
AC009264.1	0.0190051	1	0.0237298	0.0311418	0.0393842	0.0237298	0.0324049
LSAMP-AS1	0.0190746	1	0.0933859	0.153035	0.191534	0.0925009	0.0933859
AC099791.3	0.0191374	1	0.0122035	0.0123192	0.0136486	0.0122035	0.0136486
EXT1	0.0192709	1	0.125143	0.109448	0.169531	0.085187	0.125143
SRFBP1	0.019528	1	0.0416703	0.0416703	0.071283	0.0627639	0.0912983
AC011824.2	0.0196221	1	0.00842454	0.00842454	0.00910468	0.00910468	0.00910468
E2F5	0.0196249	1	0.0304076	0.0302746	0.0304076	0.0297537	0.0408298
HIBADH	0.0197043	1	0.085931	0.136763	0.085931	0.131978	0.117323
AC007038.1	0.0197478	1	0.0466599	0.0447998	0.0466599	0.0601694	0.0619842
TMPO	0.0197654	1	0.0286451	0.031542	0.0438152	0.0286451	0.0406742
AC020892.2	0.0197691	1	0.0260118	0.0213659	0.0337461	0.0320769	0.0260118
AF241725.1	0.0197986	1	0.00848901	0.00971489	0.0102812	0.00848901	0.0102812
AC010894.3	0.0198998	1	0.0564662	0.0765519	0.0874699	0.0537543	0.0564662
EMP2	0.0200323	1	0.0556963	0.0827283	0.0692307	0.0648477	0.0556963
CAMKMT	0.0205523	1	0.0784707	0.0784707	0.160477	0.294668	0.22386
LINC02032	0.0206607	1	0.0103739	0.0106771	0.0106771	0.0103739	0.0106771
CREB3L1	0.0206616	1	0.0226213	0.0272817	0.0226213	0.0271504	0.0304109
ECM2	0.0206947	1	0.040643	0.116027	0.116076	0.040643	0.0844184
STX2	0.0207388	1	0.0459027	0.0587512	0.0459027	0.0458767	0.087629
NAV1	0.0210201	1	0.164145	0.45685	0.206999	0.141071	0.164145
FAM43A	0.0210812	1	0.0267968	0.0366689	0.0375755	0.0375755	0.0267968
SRSF2	0.021182	1	0.0646892	0.0724558	0.122636	0.0791748	0.0646892
GMFB	0.0212541	1	0.0448575	0.0361526	0.0489868	0.0417049	0.0448575
CARD16	0.0213558	1	0.0129794	0.0133414	0.0137814	0.0129794	0.0137814
MAP4K5	0.021367	1	0.103306	0.133981	0.103306	0.134934	0.147563
AC112196.1	0.0213686	1	0.0235057	0.0343725	0.042844	0.0235057	0.0451665
CA4	0.0213768	1	0.0171419	0.0186498	0.0203552	0.0171419	0.0203552
CDK11A	0.0218482	1	0.0504212	0.0642831	0.0779837	0.0528554	0.0504212
PBX3	0.0219931	1	0.133227	0.484772	0.459002	0.270341	0.133227
TRMT10B	0.0220415	1	0.0517499	0.0556022	0.0757882	0.0381875	0.0517499
SERPINE2	0.0221397	1	0.168039	0.219208	0.374014	0.545216	0.168039
SPATA9	0.0221947	1	0.0263751	0.0227806	0.0263751	0.0226765	0.0358291
AC068599.1	0.0222765	1	0.0288342	0.035454	0.0432212	0.0239121	0.0288342
MYOZ3	0.0223121	1	0.0137529	0.0142856	0.0200894	0.0137529	0.0200894
AC092958.2	0.0223255	1	0.0103573	0.0111804	0.0111804	0.0103573	0.0111804
A2ML1-AS1	0.0224035	1	0.0528419	0.0696406	0.0709848	0.0533588	0.0528419
AGTPBP1	0.0224922	1	0.0908763	0.08108	0.0749189	0.0777765	0.0908763
RNF5	0.0226435	1	0.0169148	0.0194737	0.0211415	0.0169148	0.0244418
MLANA	0.0227405	1	0.00885384	0.00890677	0.00960767	0.00885384	0.00960767
TTC1	0.022814	1	0.0710058	0.0985604	0.0988944	0.0694164	0.0710058
GPN3	0.0229244	1	0.0281883	0.0309045	0.0299151	0.0257892	0.0281883
SHISA4	0.0229866	1	0.0470456	0.0463578	0.050231	0.0530744	0.0470456
STARD13	0.0234445	1	0.186232	0.461596	0.583852	0.714348	0.186232
CCDC34	0.02352	1	0.0383425	0.0324262	0.0535504	0.0452449	0.0383425
SOD1	0.0235768	1	0.0453387	0.0772492	0.0932883	0.0453387	0.0797647
ZNF385D	0.0237515	1	0.0752606	0.145934	0.136918	0.128028	0.0752606
MEG3	0.0238477	1	0.0248231	0.0277332	0.0249383	0.0318028	0.0248231
ELP3	0.0238774	1	0.0668635	0.0641966	0.0850737	0.0798112	0.0668635
WEE1	0.0239869	1	0.0129928	0.0201169	0.0205241	0.0129928	0.0205241
AC067735.1	0.0240379	1	0.0120895	0.0137156	0.0120895	0.0127304	0.0137156
TRAPPC1	0.0241324	1	0.0188502	0.0234791	0.0291959	0.0188502	0.0318368
ATXN7L3B	0.0241498	1	0.0398875	0.0383637	0.0398875	0.0470176	0.0716543
PPP1R3D	0.0242641	1	0.0288051	0.0249064	0.0288051	0.0322556	0.0370885
FAM198B	0.0245268	1	0.0826593	0.107163	0.082607	0.104769	0.0826593
SMIM29	0.0245443	1	0.0345039	0.0423796	0.0597571	0.0345039	0.0657237
USP9X	0.0248849	1	0.0465614	0.0563982	0.0958513	0.0465614	0.113247
CCS	0.0252535	1	0.0864308	0.123857	0.115035	0.115019	0.0864308
C18orf32	0.0253335	1	0.0218034	0.0231196	0.0218034	0.0218874	0.0260479
GRIK3	0.0254287	1	0.0606769	0.128177	0.122337	0.101981	0.0606769
AC007326.4	0.02569	1	0.0312712	0.0270683	0.037345	0.0257657	0.0312712
RPS6KA3	0.0257977	1	0.0777928	0.0724914	0.0854637	0.119694	0.0777928
RPL3	0.0264146	1	0.0688156	0.113752	0.117781	0.0603541	0.0688156
RABGAP1L	0.0264656	1	0.108496	0.238672	0.108496	0.252581	0.264018
CRELD2	0.0265303	1	0.024936	0.024936	0.0333499	0.0255363	0.044206
AC092839.1	0.0266001	1	0.0249456	0.0367568	0.0505828	0.0249456	0.0419957
PDE6D	0.0266823	1	0.0535176	0.0408207	0.0771568	0.0587792	0.0535176
PAQR4	0.0267015	1	0.0211179	0.0324616	0.0342731	0.0211179	0.0427117
POU3F1	0.0267612	1	0.0175399	0.0188795	0.0227668	0.0227668	0.0175399
EEA1	0.0267928	1	0.0910736	0.0910057	0.0746232	0.0769495	0.0910736
NBPF19	0.0269315	1	0.0669111	0.0669111	0.16145	0.233187	0.229962
LINC01994	0.0270116	1	0.0307485	0.0307485	0.0502869	0.0608928	0.0614435
KREMEN1	0.0270559	1	0.0827744	0.135083	0.0827744	0.153089	0.185585
KRIT1	0.0270721	1	0.0640097	0.0414099	0.07276	0.0704048	0.0640097
TMEM62	0.0271087	1	0.0423408	0.0370759	0.0433336	0.0383	0.0423408
AC079760.2	0.0272135	1	0.0142376	0.0151881	0.0161068	0.0142376	0.020018
BUB1B	0.0274477	1	0.0157771	0.0164074	0.0157771	0.0152904	0.0213364
PRELID3B	0.0275662	1	0.0186781	0.0202343	0.0270309	0.0186781	0.0217765
KPNB1	0.0275835	1	0.050792	0.050792	0.097183	0.0784568	0.0931163
IL16	0.027724	1	0.0333014	0.0529817	0.0564405	0.0405151	0.0333014
AC100830.1	0.0280393	1	0.0112808	0.0112808	0.0139884	0.0136239	0.016679
KIF21A	0.0281038	1	0.0738957	0.0738957	0.128892	0.347159	0.1562
CALN1	0.0281124	1	0.167911	0.568903	0.743951	0.503832	0.167911
ABCE1	0.0281983	1	0.0386341	0.0278885	0.0422581	0.0320354	0.0386341
NCOR2	0.0283813	1	0.0826371	0.0886339	0.140963	0.108743	0.0826371
SAMD4A	0.0283906	1	0.219418	0.416775	0.778204	0.632328	0.219418
EDC3	0.0286982	1	0.0302586	0.0302586	0.0427786	0.0364727	0.0620316
MTERF4	0.0287858	1	0.0755925	0.144027	0.145341	0.123163	0.0755925
PRPF38A	0.0291314	1	0.0225899	0.0248671	0.0279977	0.0225899	0.0352959
AL646090.1	0.029363	1	0.0165421	0.0199113	0.0178752	0.0203436	0.0165421
ZNF749	0.0294996	1	0.0494863	0.0728148	0.0700347	0.0680239	0.0494863
STX6	0.0296597	1	0.0305908	0.0305908	0.0394153	0.0531901	0.0497142
ANGPTL2	0.0296714	1	0.0161592	0.0207207	0.0218842	0.0161592	0.0218842
FAT1	0.0297755	1	0.0673278	0.0677644	0.0673278	0.135343	0.104654
TAF9B	0.0298188	1	0.0228885	0.0240051	0.0228885	0.0202827	0.0272141
ZNF324	0.0302589	1	0.0244303	0.0324839	0.0358688	0.0244303	0.035401
PRKCA	0.0302889	1	0.155305	0.179243	0.216363	0.251068	0.155305
ZSCAN16-AS1	0.0303436	1	0.0535284	0.0520453	0.0606909	0.0547431	0.0535284
ZNF28	0.0307494	1	0.0382664	0.0566358	0.056378	0.056032	0.0382664
TMEM243	0.0309873	1	0.0226485	0.0280712	0.028503	0.0226485	0.0277465
ZSWIM5	0.0310499	1	0.109091	0.0839928	0.133567	0.157848	0.109091
LGR4	0.0310645	1	0.0863799	0.0863799	0.278643	0.417118	0.19674
LYRM4	0.0311594	1	0.036262	0.036262	0.0526164	0.0546996	0.0649031
AC007569.1	0.0313833	1	0.0100597	0.0105257	0.0100597	0.00935857	0.0125216
AC004147.3	0.0314102	1	0.00753164	0.00753164	0.00852585	0.00852585	0.00852585
METTL3	0.0315729	1	0.0357431	0.044512	0.0357431	0.0322848	0.0421149
GAS2L3	0.0315964	1	0.0147087	0.0187971	0.0147087	0.0138559	0.0155439
GCN1	0.0316201	1	0.04327	0.0400083	0.0397401	0.0420947	0.04327
COL9A3	0.0316204	1	0.0196845	0.0224382	0.0196845	0.0205273	0.0262025
XXYLT1	0.0317824	1	0.0568915	0.0545856	0.0647451	0.0673027	0.0568915
DPYD	0.0319247	1	0.123376	0.369178	0.330324	0.125703	0.123376
AFF3	0.0320778	1	0.0870326	0.1644	0.158333	0.148338	0.0870326
IRX2	0.032222	1	0.0547898	0.134326	0.134892	0.116104	0.0547898
BTBD3	0.0325396	1	0.0727195	0.0680755	0.0850651	0.0899809	0.0727195
NR6A1	0.0326832	1	0.111638	0.241569	0.279914	0.208025	0.111638
GRM5-AS1	0.0326887	1	0.00922871	0.00922871	0.0112889	0.0112889	0.0112889
EIF2AK3	0.0328821	1	0.0495124	0.0563366	0.0735199	0.0354627	0.0495124
PCMTD1	0.0331462	1	0.0531236	0.0531236	0.122412	0.111711	0.140098
FOXP2	0.0331867	1	0.0885926	0.247516	0.259244	0.195317	0.0885926
SFPQ	0.0333301	1	0.0831952	0.0970916	0.0831952	0.154784	0.156311
AL365205.1	0.0333528	1	0.0150341	0.0150341	0.0174556	0.0191352	0.0212673
TTI2	0.0334417	1	0.026456	0.026456	0.0319563	0.0332821	0.0407201
LINC01229	0.0335313	1	0.0181927	0.0257585	0.0285452	0.0181927	0.0260989
ARHGAP29	0.033559	1	0.0449643	0.0449643	0.125302	0.153606	0.159265
STAM-AS1	0.033661	1	0.0128034	0.0134323	0.0161822	0.0128034	0.0161822
TENT5A	0.0336665	1	0.106007	0.291643	0.273647	0.261332	0.106007
FAM174A	0.0341809	1	0.0507531	0.0658421	0.0732271	0.0657989	0.0507531
SLC22A18	0.0345241	1	0.0144019	0.0120425	0.0196288	0.0134259	0.0144019
FAT2	0.0345267	1	0.0284664	0.0426161	0.0434098	0.0415916	0.0284664
LRRK2	0.0345397	1	0.0546214	0.0422977	0.0535676	0.0543606	0.0546214
USP33	0.034606	1	0.064862	0.0648275	0.064862	0.0633676	0.0920597
POLR3F	0.0348039	1	0.0288089	0.0333488	0.0288089	0.0383939	0.0353545
RUNX1T1	0.0350856	1	0.118288	0.163425	0.232902	0.289623	0.118288
AC010618.3	0.0351275	1	0.0324553	0.0641985	0.0768517	0.0324553	0.0557744
ATP5F1A	0.0351955	1	0.0481187	0.0386599	0.0481187	0.0514196	0.0576582
TOM1L1	0.0351971	1	0.0530829	0.0786276	0.0621477	0.0454452	0.0530829
WARS2-IT1	0.0352495	1	0.0134713	0.0164721	0.016531	0.0134713	0.0188243
IPO8	0.0353209	1	0.0545606	0.0354167	0.0587783	0.0752098	0.0545606
SERF2	0.0355952	1	0.0453382	0.104438	0.0888232	0.0453382	0.0712233
PRIM2	0.0356601	1	0.0362013	0.0362013	0.0634784	0.0591421	0.0613115
POLE2	0.0357278	1	0.0362992	0.0454282	0.0654148	0.0387114	0.0362992
CFDP1	0.0359127	1	0.0418505	0.0683928	0.0768707	0.0418505	0.106176
HBP1	0.0360327	1	0.0539364	0.0384109	0.0480133	0.0389375	0.0539364
AL596218.1	0.0360334	1	0.0146078	0.0160809	0.0146078	0.0136138	0.0212724
SNX27	0.0361074	1	0.0606811	0.0650451	0.0824883	0.0757972	0.0606811
C7orf50	0.0361951	1	0.0315412	0.0465034	0.0502742	0.0315412	0.0510373
PTS	0.0362405	1	0.0562434	0.0616018	0.0889162	0.0408425	0.0562434
DSCC1	0.0364089	1	0.02035	0.0220621	0.02035	0.0211834	0.0223161
MTBP	0.0364989	1	0.0577119	0.108079	0.110522	0.0984236	0.0577119
SLAIN1	0.0365157	1	0.057302	0.1	0.057302	0.0922529	0.136559
TIMM9	0.0365408	1	0.0307208	0.0310116	0.0307208	0.0272886	0.0508769
RASSF3	0.036543	1	0.0290469	0.0573882	0.0504697	0.0290469	0.0534166
KLHL26	0.0367379	1	0.0203431	0.0203431	0.0294883	0.0212455	0.027925
TIAM2	0.0368432	1	0.101298	0.117819	0.107384	0.160178	0.101298
AC092958.1	0.0368741	1	0.0133686	0.0206267	0.0163992	0.0133686	0.019048
ZIC4	0.0368829	1	0.0477046	0.0860327	0.0981198	0.0761986	0.0477046
PRELID1	0.0369233	1	0.0193618	0.0355314	0.0407382	0.0193618	0.0366806
TCL1B	0.0373072	1	0.0134411	0.0144456	0.0134411	0.0143303	0.016977
AC005523.2	0.037485	1	0.00799245	0.00799245	0.00869641	0.00809524	0.00869641
COQ10B	0.0379924	1	0.0341231	0.0266613	0.0435707	0.0333709	0.0341231
TLR1	0.0380311	1	0.0199511	0.0254131	0.0277418	0.0244533	0.0199511
AC095060.1	0.0380909	1	0.0307757	0.0330918	0.0307757	0.058531	0.0461288
KCNJ10	0.0382211	1	0.0481647	0.0481647	0.094731	0.156602	0.143841
TNS3	0.0382698	1	0.0822359	0.0714011	0.0822359	0.254611	0.166633
ZNF830	0.0383439	1	0.0174053	0.0177988	0.0174053	0.0175444	0.0262353
CEP57	0.0384367	1	0.0633227	0.0710995	0.0856395	0.051486	0.0633227
BRAT1	0.0384564	1	0.0338348	0.0339367	0.0349245	0.02756	0.0338348
PGM5	0.0384757	1	0.0309187	0.0459519	0.0515605	0.0277683	0.0309187
ARIH1	0.0385205	1	0.115875	0.133588	0.20841	0.121297	0.115875
AC063977.3	0.0388177	1	0.0107207	0.0118596	0.0127155	0.0107207	0.0127155
SMAD5	0.0388783	1	0.06963	0.0687325	0.0813459	0.0995776	0.06963
MT3	0.0394384	1	0.16184	0.131418	0.148668	0.413028	0.16184
FAM214A	0.039698	1	0.0837454	0.0692975	0.124656	0.0989826	0.0837454
GPCPD1	0.0397495	1	0.0506599	0.0540647	0.0634118	0.0490254	0.0506599
TRIM44	0.0397594	1	0.089188	0.0891706	0.101514	0.107136	0.089188
PDAP1	0.0397784	1	0.0247574	0.04051	0.045726	0.0247574	0.0473566
AC083906.3	0.0398559	1	0.00721732	0.00721732	0.00838232	0.00733915	0.00838232
AC011468.5	0.0400532	1	0.0120016	0.0163296	0.0171938	0.0120016	0.0171938
AL161457.2	0.0405653	1	0.0291136	0.0323092	0.0291136	0.0443161	0.036505
AKAP11	0.0405862	1	0.064198	0.0962414	0.064198	0.0903186	0.122527
MSRB1	0.0406033	1	0.018988	0.0227564	0.0284769	0.0236939	0.018988
ASCC1	0.0406517	1	0.044345	0.099062	0.096221	0.044345	0.0741681
AL049780.2	0.0409121	1	0.0142493	0.0164936	0.022	0.0142493	0.022
SIK2	0.041003	1	0.112213	0.124474	0.139988	0.152178	0.112213
BUB3	0.0411631	1	0.0279894	0.0293448	0.0279894	0.0256101	0.0389719
DENND6A-AS1	0.0411772	1	0.04159	0.0373574	0.0576913	0.0321129	0.04159
COCH	0.0412766	1	0.0339534	0.0409188	0.045479	0.043334	0.0339534
LLGL2	0.0415295	1	0.0318999	0.0453059	0.0513049	0.0401206	0.0318999
IRAK3	0.0415872	1	0.0172124	0.0220804	0.0172124	0.0184821	0.0203456
CNTLN	0.0416156	1	0.0607131	0.0485792	0.0607131	0.094444	0.0923028
MCC	0.0416851	1	0.134441	0.247284	0.341891	0.41317	0.134441
FZD3	0.0416863	1	0.0966602	0.135905	0.17156	0.214713	0.0966602
SMCP	0.041858	1	0.00721267	0.00721267	0.0077169	0.0077169	0.0077169
C14orf119	0.0418741	1	0.0164709	0.0147143	0.0164709	0.0143728	0.0261724
GDAP1L1	0.0418903	1	0.0180091	0.0249128	0.021328	0.0180091	0.0246618
CELF2-AS2	0.041957	1	0.0146395	0.0146395	0.0221205	0.0254814	0.0209391
RPS19BP1	0.0420329	1	0.0305663	0.0330741	0.0378553	0.0245446	0.0305663
AL121820.2	0.0420633	1	0.0291022	0.034668	0.0317626	0.0456949	0.0291022
SYT11	0.0421057	1	0.0956121	0.110714	0.103971	0.103755	0.0956121
AC002451.1	0.0421279	1	0.0170885	0.0170885	0.0240144	0.0176061	0.0220501
LINC00559	0.0422495	1	0.00764529	0.00764529	0.00843338	0.00785413	0.00843338
PIBF1	0.0425801	1	0.102756	0.0626846	0.13609	0.158721	0.102756
LINC01808	0.0429525	1	0.00540236	0.00540236	0.00540236	0.00540236	0.00540236
PTPN13	0.0430028	1	0.0741208	0.0741208	0.184367	0.344731	0.181975
TCP11L1	0.0430882	1	0.0319948	0.0499441	0.0569825	0.0319948	0.0679774
LINC00881	0.0432115	1	0.0063249	0.00783223	0.00783223	0.0063249	0.00783223
FBXW7	0.0436253	1	0.0702086	0.0738069	0.0702086	0.123228	0.159865
SLC25A17	0.0436759	1	0.0662971	0.0924133	0.106314	0.0615034	0.0662971
TRABD2B	0.0436871	1	0.0128963	0.0140525	0.0128963	0.0163827	0.0169148
AC008397.2	0.0439384	1	0.00705744	0.00750767	0.00750767	0.00705744	0.00750767
STX12	0.0441007	1	0.033272	0.0406127	0.0607123	0.033272	0.0750088
TEK	0.0441185	1	0.0126483	0.019041	0.0209347	0.0126483	0.0227512
DTHD1	0.0441293	1	0.0131911	0.0178733	0.0167764	0.0131911	0.0202179
ARG2	0.0442027	1	0.0210476	0.0456721	0.0354987	0.0210476	0.0345699
ILF2	0.0442154	1	0.0213762	0.0314203	0.0332202	0.0213762	0.0461955
ANKUB1	0.0442813	1	0.0279178	0.055122	0.0511411	0.0279178	0.0448607
AL049812.3	0.0443996	1	0.00707742	0.00707742	0.00707742	0.00707742	0.00707742
PDLIM5	0.0445316	1	0.098907	0.119061	0.098907	0.265753	0.131941
PSMD10	0.0446152	1	0.0162219	0.0184297	0.0234341	0.0162219	0.0281403
ZNF286B	0.0446678	1	0.0258393	0.0231709	0.0321604	0.0236175	0.0258393
C2orf40	0.0449209	1	0.0166864	0.0297872	0.0310986	0.0166864	0.0264293
TIGD7	0.0450711	1	0.0164317	0.0202958	0.0266703	0.0164317	0.0233503
STAG3	0.0452304	1	0.0450554	0.0580779	0.0542148	0.0280597	0.0450554
STXBP3	0.0452759	1	0.0700177	0.0662711	0.0756549	0.102692	0.0700177
FAM222A	0.0458226	1	0.0216473	0.02933	0.0359924	0.0277853	0.0216473
UBE2A	0.0458399	1	0.0278932	0.0354934	0.0278932	0.0334319	0.0587108
IRS1	0.0459875	1	0.0503398	0.10103	0.0962698	0.0916191	0.0503398
BARHL1	0.0460454	1	0.00400901	0.00400901	0.00400901	0.00400901	0.00400901
LRRC8B	0.0461983	1	0.0599693	0.102931	0.0839763	0.068574	0.0599693
MMP25	0.0462393	1	0.00925223	0.011763	0.01213	0.00925223	0.01213
GRM7-AS1	0.0466236	1	0.0173229	0.0305204	0.0309659	0.0173229	0.0239268
CSNK1A1	0.0467057	1	0.10536	0.0779284	0.162974	0.14613	0.10536
AL358472.5	0.0467341	1	0.0110995	0.0122794	0.0142609	0.0110995	0.0142609
AL450992.2	0.0467974	1	0.00848492	0.00937777	0.00973614	0.00848492	0.00973614
C11orf24	0.0469666	1	0.0131223	0.0131223	0.01511	0.0132222	0.019154
ARHGAP5-AS1	0.0469961	1	0.0227017	0.0211916	0.0219355	0.0258974	0.0227017
PLEKHA8	0.0471707	1	0.0339463	0.0339463	0.0483797	0.0518032	0.0727316
EXOC2	0.047312	1	0.0487964	0.0403858	0.0487964	0.0454112	0.0658876
UNC80	0.0473608	1	0.0628719	0.119816	0.0628719	0.0927497	0.0918368
AL445250.1	0.0473825	1	0.0881589	0.25093	0.25705	0.0726862	0.0881589
ARF1	0.047684	1	0.0331792	0.0497018	0.0458881	0.0331792	0.0474134
BTBD7	0.0477144	1	0.0836704	0.0947049	0.14395	0.172907	0.0836704
DUSP4	0.0477909	1	0.00603004	0.00603004	0.00635824	0.00635824	0.00635824
RNF217-AS1	0.0478514	1	0.0215297	0.0372785	0.0378846	0.0215297	0.0355871
AC013726.1	0.0478568	1	0.00673952	0.00787903	0.00787903	0.00673952	0.00787903
OSBPL9	0.0482919	1	0.114297	0.37417	0.393291	0.192413	0.114297
AC019068.1	0.0483659	1	0.0928522	0.323517	0.324954	0.195525	0.0928522
JADE3	0.0485321	1	0.0329637	0.0531835	0.0423498	0.0232661	0.0329637
KLHL32	0.0490348	1	0.0606739	0.0606739	0.17226	0.229144	0.134501
MTFR1	0.049145	1	0.0270992	0.0298783	0.0331329	0.0270992	0.0606125
AC025038.1	0.0491888	1	0.0147096	0.016819	0.0147096	0.0168807	0.0160366
AC090515.4	0.0492262	1	0.005224	0.0053414	0.00616133	0.005224	0.00616133
AL024508.1	0.0492372	1	0.017474	0.0175724	0.016511	0.0165806	0.017474
NRCAM	0.0494352	1	0.121821	0.127472	0.121821	0.532165	0.431649
BEST3	0.0494468	1	0.0156817	0.0248214	0.0226549	0.0156817	0.0211146
TMEM200C	0.0496441	1	0.0161365	0.0168537	0.0161365	0.0162541	0.0192077
YIPF4	0.0497419	1	0.0602918	0.0686891	0.0578508	0.070867	0.0602918
BLNK	0.0497812	1	0.0107649	0.0103309	0.0107649	0.00918567	0.0150637
COLEC12	0.0498386	1	0.141476	0.116813	0.349271	0.300312	0.141476

## Sheet: AS-DPP10
	p.value	FDR	summary.logFC	logFC.GM_AS_1	logFC.WM_AS	logFC.GM_AS_2	logFC.BG
DPP10	3.40916e-38	1.14337e-33	0.708649	3.76117	0.708649	3.879	5.01528
ADGRV1	9.30748e-08	0.00156077	0.281989	0.281989	2.38302	3.02498	2.9623
CTNNA2	3.76189e-06	0.0339755	0.233715	0.233715	2.82772	2.37096	3.46997
FAM19A1	4.05218e-06	0.0339755	0.204764	0.204764	0.382062	0.407109	0.441796
TMEM132B	2.16203e-05	0.145021	0.212468	0.212468	0.49129	0.641861	0.667223
SYT1	0.000206734	1	0.173025	0.173025	0.212898	0.350842	0.370168
INPP4B	0.000247203	1	0.165228	0.165228	0.261764	0.309848	0.404466
CTNND2	0.000706646	1	0.166941	0.166941	0.554088	0.422636	0.619183
EPHA6	0.00181852	1	0.164625	0.164625	0.558679	0.65002	0.643849
AGBL4	0.00229328	1	0.260968	0.247269	0.360574	0.260968	0.419658
MOXD1	0.00239588	1	0.0994524	0.0994524	0.182686	0.2427	0.212058
NAV3	0.00280153	1	0.159466	0.159466	0.216201	0.381224	1.39611
SYP	0.0032759	1	0.0828313	0.0828313	0.08904	0.131962	0.110642
AC007262.2	0.00403339	1	0.0795741	0.0795741	0.101282	0.137067	0.0945102
ABCC9	0.00405754	1	0.106612	0.106612	0.264958	0.312732	0.400592
CCK	0.00742592	1	0.0665742	0.074767	0.0665742	0.1531	0.147295
SLC2A13	0.00801435	1	0.0523267	0.0537976	0.0523267	0.0680692	0.0629529
SLC4A10	0.0095042	1	0.0586702	0.0627483	0.0586702	0.11464	0.0983762
NCAN	0.00960211	1	0.099361	0.099361	0.320757	0.306868	0.32077
SLC17A7	0.00988996	1	0.0650579	0.0650579	0.0689369	0.135099	0.12162
REEP1	0.0100478	1	0.0419074	0.0574988	0.0419074	0.066917	0.0591252
SCAPER	0.0102732	1	0.112468	0.112468	0.18587	0.201589	0.150783
LAMA3	0.0102825	1	0.0448661	0.0448661	0.0486854	0.0757708	0.0659125
ENC1	0.0104339	1	0.0617967	0.0776767	0.0617967	0.0989859	0.117256
NRGN	0.0107011	1	0.0648602	0.0771567	0.0648602	0.163754	0.166577
AFG1L	0.0112092	1	0.0730107	0.0730107	0.123345	0.163563	0.119127
KCNN3	0.0117911	1	0.177381	0.204375	0.152182	0.177381	0.455419
AIG1	0.0136697	1	0.084481	0.084481	0.105106	0.126119	0.134131
PRTFDC1	0.0137597	1	0.0808595	0.0808595	0.141476	0.151907	0.150495
ADCYAP1R1	0.0142425	1	0.0632714	0.0632714	0.105061	0.123084	0.141937
AC131571.1	0.0148097	1	0.0819653	0.0629946	0.0856034	0.0819653	0.0958462
LRIG1	0.0151951	1	0.120732	0.120732	0.400396	0.478351	0.540262
LINGO2	0.0166996	1	0.0486794	0.053146	0.0486794	0.0703957	0.063779
CDK5R1	0.016865	1	0.0401295	0.0388373	0.0382744	0.0401295	0.0407262
OPCML	0.0176347	1	0.0957262	0.0726657	0.0773468	0.0957262	0.119445
SEMA5A	0.0184272	1	0.0592961	0.0804267	0.0501466	0.0592961	0.0657875
SV2A	0.0186902	1	0.0454278	0.0651722	0.0454278	0.101219	0.0588823
GRAMD2B	0.0193585	1	0.119311	0.125781	0.119311	0.280077	0.714002
ADGRG7	0.0196158	1	0.0296008	0.0378606	0.0316157	0.0451952	0.0296008
ERICH3	0.0196616	1	0.028013	0.028013	0.0353991	0.0377602	0.0341094
PSPC1	0.0202552	1	0.109711	0.0855354	0.122791	0.109711	0.102385
EME2	0.0209518	1	0.029137	0.0266062	0.0276857	0.029137	0.0356382
MCF2L2	0.0214791	1	0.0691389	0.0691389	0.100822	0.193642	0.235041
LINC02197	0.0220169	1	0.029698	0.029698	0.0396605	0.0436937	0.0406023
HS3ST3A1	0.0220612	1	0.0360654	0.0360654	0.0445694	0.0646925	0.0646925
TRMT13	0.0223436	1	0.0532332	0.0539682	0.0855089	0.0935259	0.0532332
CUBN	0.0223639	1	0.0475011	0.0475011	0.07838	0.10854	0.105879
CDH4	0.023056	1	0.0888047	0.0888047	0.326189	0.342644	0.166836
ZBTB10	0.0232898	1	0.0459915	0.0370284	0.0440673	0.0459915	0.0398477
GABRG2	0.0234499	1	0.038137	0.0402824	0.038137	0.064291	0.0462193
GNPTAB	0.0239289	1	0.0506235	0.0506235	0.0570053	0.088947	0.0716578
MLLT11	0.0239841	1	0.0457866	0.0526693	0.049182	0.0560301	0.0457866
NKAIN3	0.0242944	1	0.132375	0.132375	1.45868	1.26368	2.0905
ANO4	0.0248148	1	0.0573388	0.0564143	0.0609461	0.0573388	0.0803926
ARID1A	0.0248864	1	0.0824997	0.0824997	0.129384	0.146578	0.113327
KCNC2	0.0266245	1	0.0307428	0.0307428	0.0331966	0.0623085	0.0586527
ENAH	0.0266563	1	0.11876	0.103517	0.158226	0.11876	0.228197
GAP43	0.0268443	1	0.0457423	0.0702324	0.0457423	0.0751264	0.0689276
AC104596.1	0.0281662	1	0.0920919	0.0920919	0.119552	0.259258	0.217551
FERMT2	0.028618	1	0.0778753	0.0778753	0.16518	0.121691	0.118277
AATF	0.0294725	1	0.0438086	0.0438086	0.0610899	0.097248	0.0584292
LEPR	0.029846	1	0.0818721	0.0583911	0.0945936	0.0818721	0.0912956
ANOS1	0.0302382	1	0.0738877	0.113272	0.0738877	0.166126	0.334461
G3BP2	0.030262	1	0.0702937	0.0710053	0.0643405	0.0702937	0.0928062
CAMK2A	0.0307493	1	0.0441997	0.0441997	0.0673113	0.0986332	0.121519
GRIN2B	0.0307936	1	0.0444193	0.0676931	0.0444193	0.114588	0.0954047
AC006487.1	0.031047	1	0.0203956	0.0191217	0.0216429	0.0203956	0.0223574
GLUD1	0.0316798	1	0.0972651	0.0972651	0.379451	0.216683	0.248417
ARNT2	0.0321269	1	0.085876	0.085876	0.189896	0.252315	0.23945
KIRREL3	0.0324658	1	0.0405096	0.0645457	0.0405096	0.0564569	0.0555415
AC068875.1	0.0331486	1	0.0291967	0.0372613	0.0291967	0.0400342	0.0324759
SETBP1	0.0332497	1	0.0584781	0.0584781	0.113666	0.11073	0.122398
DOPEY1	0.0344387	1	0.0597046	0.0597046	0.0695453	0.108569	0.0710359
TMEM51-AS1	0.034707	1	0.0238034	0.0238034	0.0322336	0.0409232	0.0282501
RUFY3	0.035735	1	0.153417	0.157299	0.198402	0.153417	0.235509
ACER3	0.0361955	1	0.0598097	0.0598097	0.155064	0.0905711	0.0912585
VOPP1	0.0371281	1	0.0553401	0.0553401	0.0568834	0.153186	0.160656
APLP1	0.0377495	1	0.0516016	0.0940695	0.0516016	0.0900722	0.148686
TNIK	0.038035	1	0.101582	0.101582	0.75725	0.489649	0.427807
UMAD1	0.0385548	1	0.0984153	0.0655498	0.129631	0.0984153	0.130288
STON2	0.0392997	1	0.0938017	0.0938017	0.538272	0.704057	0.713598
ANKRD27	0.0394079	1	0.0509391	0.0481537	0.0535127	0.0509391	0.0652756
CX3CL1	0.0397869	1	0.0292016	0.0371151	0.0292016	0.0488517	0.0334948
SULT4A1	0.04061	1	0.0315618	0.0363073	0.0315618	0.0560667	0.0392146
TSPYL4	0.0411382	1	0.0375918	0.0449809	0.0409033	0.074615	0.0375918
IGHMBP2	0.0415924	1	0.0242563	0.0242563	0.0268558	0.0376392	0.031801
PDE9A	0.0418982	1	0.0660101	0.0505728	0.0984458	0.0660101	0.0792742
CCT6B	0.0427127	1	0.0303349	0.0361673	0.0303349	0.049903	0.0483827
RFX3	0.042797	1	0.0938673	0.0938673	0.147444	0.202351	0.150945
ABHD18	0.0431538	1	0.0854461	0.106183	0.0896428	0.0854461	0.100786
TPPP	0.0436888	1	0.0381311	0.0554632	0.0430705	0.0716706	0.0381311
YWHAB	0.0437565	1	0.0488653	0.0488653	0.0585455	0.111378	0.0796608
BACE1-AS	0.0438302	1	0.0200026	0.0205794	0.0200026	0.0266837	0.0297559
ALDH7A1	0.0438364	1	0.0706979	0.109348	0.0706979	0.135729	0.133083
LSM14A	0.0440581	1	0.0634458	0.0634458	0.10876	0.114219	0.0963205
LINC02406	0.0478964	1	0.0183831	0.022478	0.0243936	0.0252948	0.0183831
GPR137B	0.0479322	1	0.0653762	0.0787082	0.0680261	0.0653762	0.097383
CEP170B	0.0480777	1	0.0213308	0.0229131	0.0213308	0.0319762	0.0327793
TUBB4A	0.0482141	1	0.0436301	0.0781778	0.0436301	0.121265	0.0886444
LINC02170	0.049179	1	0.0194543	0.0229763	0.020955	0.0283319	0.0194543
RPAP3	0.0496231	1	0.0266113	0.0266113	0.0282637	0.0538671	0.0422484

## Sheet: AS-GPC5
	p.value	FDR	summary.logFC	logFC.CR_DPP10	logFC.WM_AS	logFC.GM_AS_2	logFC.BG
WIF1	4.21737e-37	1.41442e-32	0.350405	0.350405	0.422074	0.439383	0.351386
SGCD	1.60243e-21	2.68712e-17	0.839479	0.850072	1.14195	0.839479	0.924015
ZNF98	1.00399e-19	1.1224e-15	0.685487	0.542109	0.9788	0.685487	1.04381
TPD52L1	2.20987e-16	1.85286e-12	0.438118	0.438118	0.740624	1.06286	0.852477
HGF	7.82782e-15	5.25059e-11	0.165781	0.18444	0.211538	0.210283	0.165781
ARHGAP24	3.10576e-14	1.72048e-10	0.448853	0.448853	1.12424	0.762638	1.17369
SLC1A3	3.59095e-14	1.72048e-10	0.473563	0.473563	1.87622	1.67963	0.527051
SLC1A2	1.85561e-13	7.77919e-10	0.496883	0.496883	2.83018	2.08884	2.32375
CADM1	2.84585e-13	1.06049e-09	0.457934	0.457934	1.53912	1.34937	1.81471
RORA	5.09695e-13	1.70941e-09	0.724303	0.557643	1.31373	0.724303	1.07569
CACNB2	1.36978e-12	4.17634e-09	0.763823	0.638655	1.57411	0.763823	0.71337
DNM3	7.80455e-12	2.18124e-08	0.388421	0.388421	0.908641	0.998756	0.93313
MACROD2	4.39722e-11	1.13441e-07	0.380042	0.380042	0.70074	0.697514	1.07418
GPC5	4.89257e-11	1.17205e-07	0.658158	0.510025	2.65968	0.658158	2.81072
KCNQ3	1.40746e-10	3.14688e-07	0.228018	0.228018	0.396272	0.416238	0.389816
FLRT2	1.63455e-10	3.42623e-07	0.340215	0.340215	0.825034	0.95148	0.994308
RERG	2.61e-09	4.90856e-06	0.238533	0.238533	0.497622	0.574262	0.39654
SOX5	2.63445e-09	4.90856e-06	0.352373	0.352373	1.23578	0.66028	0.660704
LRP1B	2.94048e-09	5.1904e-06	0.484271	0.501535	1.33729	0.484271	0.428549
LSAMP	8.13877e-09	1.36479e-05	0.219531	0.219531	0.997657	0.490722	0.842576
PDE3B	1.97733e-08	3.1579e-05	0.198532	0.198532	0.412718	0.352262	0.415738
PTCHD1-AS	9.24629e-08	0.000140955	0.470917	0.332837	0.332304	0.470917	0.889981
LYN	1.62463e-07	0.0002369	0.0670385	0.0774616	0.0828589	0.102193	0.0670385
CADM2	2.85206e-07	0.000383986	0.256891	0.357073	2.01945	0.656433	0.256891
AKAP12	2.86232e-07	0.000383986	0.146337	0.146337	0.229166	0.28028	0.262643
SEL1L3	4.24965e-07	0.000548172	0.108834	0.108834	0.179749	0.195302	0.183743
GNA14-AS1	5.1548e-07	0.000640302	0.0915602	0.0915602	0.134824	0.123747	0.120739
DOK5	6.19748e-07	0.000730297	0.144002	0.144002	0.154033	0.26007	0.282926
SLC2A4	6.39743e-07	0.000730297	0.0132177	0.0139715	0.0132177	0.0139715	0.0139715
ADGRG1	6.53256e-07	0.000730297	0.213555	0.170438	0.178352	0.213555	0.254682
ZSCAN31	6.84584e-07	0.000740632	0.0576698	0.0576698	0.0742585	0.0819184	0.0819184
PLCB1	1.13247e-06	0.0011869	0.465402	0.61184	0.824253	0.465402	1.44916
SH3RF1	1.55024e-06	0.00157552	0.146716	0.191922	0.391303	0.261462	0.146716
ADPGK-AS1	1.94966e-06	0.00192317	0.063569	0.063569	0.0937065	0.0869856	0.095212
ITSN1	2.91664e-06	0.00279481	0.219259	0.219259	0.477242	0.342042	0.497752
MERTK	3.1849e-06	0.00296709	0.175273	0.175273	0.41892	0.31143	0.305596
DNAH7	5.59524e-06	0.00507171	0.235799	0.235799	0.769616	0.795381	0.843282
AF123462.1	6.6247e-06	0.00584682	0.0872848	0.0971218	0.0770473	0.0872848	0.0771048
OLFM2	7.34303e-06	0.00631463	0.16496	0.16496	0.339893	0.252689	0.262414
GNA14	7.81213e-06	0.00655008	0.222666	0.222666	0.768909	0.750936	0.865928
STK17B	9.17773e-06	0.00750739	0.0960524	0.0960524	0.160291	0.15949	0.145949
SFMBT2	9.92803e-06	0.00792777	0.241862	0.199044	0.355334	0.241862	0.173216
GJA1	1.09161e-05	0.00851408	0.220657	0.220657	0.26417	0.354715	0.276048
NRXN1	1.16882e-05	0.00890905	0.264723	0.264723	2.84944	1.60284	3.31572
HS3ST5	1.29564e-05	0.00965626	0.135435	0.135435	0.287594	0.306347	0.303028
NFAT5	1.93457e-05	0.0141047	0.216802	0.216802	0.493895	0.410747	0.463199
FAM184A	2.37952e-05	0.0169797	0.150719	0.206156	0.420461	0.329324	0.150719
DOCK4	2.79644e-05	0.0195389	0.381327	0.247006	0.541092	0.381327	0.781994
COL5A3	3.04379e-05	0.0208332	0.193541	0.193541	0.572164	0.490645	0.591917
ZNF208	4.46737e-05	0.0299653	0.0337819	0.0337819	0.0294486	0.0421088	0.040348
EEF2K	7.22071e-05	0.0474839	0.127025	0.144297	0.124336	0.127025	0.189151
WLS	8.67986e-05	0.0559818	0.0888939	0.199106	0.0888939	0.33644	0.35908
GPD2	8.98878e-05	0.0568803	0.154922	0.154922	0.318998	0.3644	0.512897
F11-AS1	0.000119989	0.0745221	0.144727	0.144727	0.389167	0.291796	0.433924
CLDN10	0.00012836	0.0782717	0.0856352	0.0856352	0.165938	0.154094	0.0805051
FGF9	0.000172527	0.103325	0.0390096	0.0396747	0.0453166	0.0390096	0.0467016
MACF1	0.000183227	0.107808	0.349818	0.260305	0.549302	0.349818	0.943867
PSD3	0.000196808	0.113803	0.171967	0.317388	0.807025	0.881811	0.171967
KCND3	0.000206011	0.117105	0.14155	0.13383	0.18834	0.14155	0.190207
KCNMA1	0.000222177	0.12419	0.188514	0.188514	0.424684	0.317753	0.613849
ZNF804B	0.00024587	0.13518	0.0852248	0.0852248	0.111063	0.134717	0.127924
NFIA	0.000284867	0.154095	0.211472	0.211472	0.564835	0.511287	0.424401
ADAMTS10	0.000346303	0.184354	0.0621908	0.0621908	0.0883746	0.100595	0.112364
GFRA1	0.000368056	0.192873	0.0527966	0.0527966	0.0861667	0.105257	0.081014
VAV3	0.000385811	0.196508	0.137123	0.137123	0.448973	0.192932	0.142632
PGM2	0.000386711	0.196508	0.0104806	0.0149379	0.0104806	0.0149379	0.0149379
AC092691.1	0.000430251	0.215369	0.20905	0.20905	0.870261	0.574029	1.05816
PDZRN3	0.0004438	0.218885	0.166743	0.166743	0.384816	0.243158	0.313278
CHST11	0.000452018	0.219707	0.199262	0.184239	0.348433	0.199262	0.315907
AL139246.5	0.000502229	0.240625	0.00669894	0.00669894	0.00669894	0.00669894	0.00669894
ASAP2	0.00055672	0.262976	0.112771	0.112771	0.201372	0.198998	0.133472
TNNT1	0.000588252	0.268313	0.0226667	0.0263148	0.0240657	0.0226667	0.0264868
AP000462.1	0.000597302	0.268313	0.0677765	0.0677765	0.108154	0.104601	0.13199
NEXMIF	0.000597637	0.268313	0.0673211	0.0660144	0.0641211	0.0673211	0.0970054
TGFBR3	0.00060002	0.268313	0.112819	0.112819	0.125042	0.153711	0.192297
AC002127.2	0.000629115	0.277622	0.0236427	0.0236427	0.0243131	0.0347678	0.0306967
AFDN	0.000729657	0.317808	0.106309	0.106309	0.188592	0.16605	0.102049
STXBP5	0.000793226	0.337231	0.17354	0.17354	0.647422	0.335505	0.619905
BMP7	0.000794361	0.337231	0.0922089	0.0733132	0.0542055	0.0922089	0.0973164
RALGAPA2	0.000848268	0.352249	0.132357	0.132357	0.34601	0.396968	0.405204
ATP2C1	0.000850742	0.352249	0.117037	0.117037	0.306935	0.252242	0.258693
AC022639.1	0.000910367	0.37234	0.0780349	0.0780349	0.126835	0.128782	0.1423
FZD4	0.000927663	0.374331	0.0183788	0.0208929	0.0150263	0.0257251	0.0183788
BRINP3	0.000937556	0.374331	0.150327	0.150327	0.600669	0.264815	0.219549
TBL1X	0.000997045	0.393399	0.126309	0.126309	0.132616	0.251579	0.216734
ASPH	0.00106783	0.416428	0.169781	0.169781	0.603107	0.441271	0.374818
AP000282.1	0.00111399	0.421766	0.0291567	0.040346	0.0340468	0.0366627	0.0291567
SCML1	0.00111426	0.421766	0.0519306	0.077156	0.0927313	0.0924611	0.0519306
CPED1	0.00111924	0.421766	0.0264504	0.0312113	0.0313482	0.0409859	0.0264504
ZSWIM6	0.00125969	0.469418	0.177932	0.177932	0.60567	0.448776	0.487697
NT5E	0.00128211	0.472521	0.0401527	0.0401527	0.0454815	0.0531634	0.0562881
CDH2	0.00132749	0.483929	0.137614	0.137614	0.34067	0.215575	0.386595
OSBPL1A	0.00135204	0.485362	0.112425	0.112425	0.130905	0.198812	0.197723
STOX1	0.00136037	0.485362	0.104848	0.104848	0.336766	0.245483	0.362776
TBC1D4	0.00143204	0.505555	0.0493758	0.0430581	0.0500478	0.0493758	0.0513169
UTY	0.0017389	0.605384	0.120536	0.120536	0.369827	0.385007	0.292739
NEO1	0.00175092	0.605384	0.148616	0.148616	0.496065	0.242329	0.296912
SHROOM2	0.00178788	0.611856	0.043927	0.043927	0.0606533	0.0693531	0.061311
MAST4	0.00188743	0.63343	0.156981	0.156981	0.686854	0.755403	0.601782
R3HCC1L	0.00188869	0.63343	0.0510379	0.0558055	0.0464964	0.0731241	0.0510379
GPAM	0.00200434	0.665559	0.10212	0.0910186	0.192732	0.10212	0.193335
EP300	0.0020648	0.678916	0.0623992	0.0734642	0.068243	0.0979521	0.0623992
AC108866.1	0.00208639	0.679352	0.12866	0.12866	0.24455	0.303838	0.309578
NR2E1	0.00216062	0.696758	0.0359035	0.0359035	0.0550358	0.0640842	0.0640842
FAM168A	0.00218347	0.69742	0.11293	0.11293	0.111365	0.174875	0.268674
RBMS3	0.0022055	0.697812	0.0997397	0.0997397	0.26009	0.196577	0.145771
PTCHD1	0.00256297	0.803335	0.130189	0.101311	0.15051	0.130189	0.282238
SLC39A12	0.00260976	0.810428	0.110049	0.110049	0.344517	0.267373	0.414138
AC005324.3	0.00264504	0.813846	0.00380732	0.00380732	0.00380732	0.00380732	0.00380732
LINC00982	0.002696	0.821985	0.0579455	0.0579455	0.137799	0.126019	0.152763
OSBPL6	0.00275742	0.833138	0.120453	0.120453	0.388778	0.246844	0.119955
CELF2	0.00290873	0.871009	0.164979	0.164979	0.630973	0.621729	0.2933
C2orf72	0.00295982	0.878463	0.0878673	0.0878673	0.230707	0.194712	0.264286
NRP1	0.00312864	0.920425	0.112014	0.112014	0.41984	0.434961	0.465682
LINC00621	0.00323815	0.939487	0.00945899	0.00945899	0.0097555	0.0119015	0.00986988
FAM155A	0.00324946	0.939487	0.182769	0.182769	1.15949	1.06955	1.81127
MT-ND3	0.00333889	0.952336	0.0817411	0.138952	0.0817411	0.317186	0.213013
KIAA1109	0.0033507	0.952336	0.11538	0.11538	0.235347	0.202861	0.196248
TMEM164	0.00349402	0.984727	0.0893079	0.0893079	0.144795	0.180063	0.23035
SLC30A10	0.00369126	1	0.0616462	0.0742754	0.180441	0.125606	0.0616462
CARMIL1	0.00389496	1	0.137357	0.212013	0.80956	0.379	0.137357
SYPL2	0.00403209	1	0.0101167	0.0137671	0.0123261	0.0137671	0.0101167
LINC00943	0.00411762	1	0.00535663	0.00627006	0.00535663	0.00627006	0.00627006
B3GALT1	0.0043703	1	0.0149996	0.0196636	0.0169456	0.0149996	0.0196636
COLCA1	0.00437861	1	0.00940734	0.00940734	0.00890162	0.0121413	0.0121413
VEGFA	0.00441209	1	0.106398	0.106035	0.0779434	0.106398	0.0954556
DENND1A	0.00444023	1	0.124028	0.124028	0.281504	0.24647	0.160026
CPEB3	0.00450014	1	0.122746	0.122746	0.401885	0.169038	0.233119
AC108861.1	0.00463195	1	0.00273823	0.00273823	0.00273823	0.00273823	0.00273823
AC009185.1	0.00465054	1	0.00334214	0.00352967	0.00334214	0.00352967	0.00352967
AP000317.1	0.00474757	1	0.0269285	0.0269285	0.0181591	0.0309976	0.0289567
LINC02513	0.00477164	1	0.00323727	0.00323727	0.00323727	0.00323727	0.00323727
RLBP1	0.0047764	1	0.0284886	0.0284886	0.0455297	0.044737	0.049783
TCF7L2	0.00496418	1	0.138488	0.138488	0.467419	0.271422	0.254146
CDC42BPA	0.00499829	1	0.128211	0.128211	0.354627	0.29018	0.127741
PSMA1	0.00500416	1	0.0539009	0.0539009	0.121241	0.119855	0.120494
TET3	0.00503364	1	0.0554285	0.0582401	0.0431571	0.0554285	0.0495575
MIAT	0.00505168	1	0.069187	0.0745374	0.114672	0.069187	0.084664
PAPLN	0.00507407	1	0.0935237	0.0935237	0.242425	0.217971	0.249486
CCDC102A	0.00511844	1	0.0040329	0.00442225	0.0040329	0.00442225	0.00442225
MEIS2	0.0051785	1	0.149064	0.149064	0.467477	1.0293	1.16555
HTRA1	0.00520402	1	0.120982	0.109413	0.206857	0.120982	0.10441
RSRP1	0.00552324	1	0.0740473	0.123794	0.172414	0.146152	0.0740473
SLC19A1	0.0055914	1	0.0145511	0.0190873	0.0117709	0.0190873	0.0145511
KBTBD12	0.00602794	1	0.0602678	0.0602678	0.132164	0.127248	0.178521
NRF1	0.00618522	1	0.0886115	0.0886115	0.105093	0.138492	0.114964
ZNF827	0.00643123	1	0.0786408	0.0786408	0.133952	0.121158	0.115098
EPHB1	0.00646422	1	0.112254	0.112254	0.463462	0.551859	0.578155
PIP5K1B	0.00726639	1	0.060734	0.0519872	0.0887708	0.060734	0.087714
TOX	0.00739744	1	0.136624	0.136624	0.624981	0.404737	0.337034
CHKA	0.00743932	1	0.0979679	0.0979679	0.30677	0.209236	0.210142
AL136964.1	0.00749918	1	0.00272778	0.00272778	0.00272778	0.00272778	0.00272778
EFR3A	0.0076493	1	0.115901	0.0960188	0.194335	0.115901	0.11075
MAGI1-AS1	0.00786991	1	0.00265431	0.00292912	0.00265431	0.00292912	0.00292912
AC084855.1	0.00796278	1	0.00445759	0.00445759	0.00445759	0.00445759	0.00445759
GUCY2D	0.00801857	1	0.00469347	0.00487973	0.00469347	0.00487973	0.00487973
TRERF1	0.00805842	1	0.058802	0.058802	0.108196	0.117133	0.108537
RIN2	0.00820068	1	0.100985	0.100985	0.206918	0.324603	0.337305
ZNF676	0.00821006	1	0.00490046	0.00620418	0.00490046	0.00620418	0.00620418
AL445426.1	0.00821245	1	0.0342012	0.0594407	0.0342012	0.136287	0.0837448
ARHGAP5	0.00838336	1	0.126581	0.126581	0.368042	0.215653	0.146456
AC087269.1	0.00853963	1	0.00507798	0.00635968	0.00507798	0.00635968	0.00635968
TMEM132C	0.00862273	1	0.0879407	0.0879407	0.312475	0.333707	0.339884
AC091826.2	0.00886119	1	0.119739	0.119739	0.561436	0.506205	0.615136
IGFBP7	0.00887761	1	0.0574567	0.111528	0.0574567	0.444211	0.487001
STXBP6	0.00899028	1	0.0643985	0.0643985	0.166715	0.16872	0.207525
DIO2	0.00904508	1	0.0493695	0.0493695	0.12121	0.0701539	0.108069
CNTNAP3	0.00915712	1	0.068662	0.068662	0.111171	0.146282	0.134761
CXCL14	0.00925784	1	0.0302265	0.0302265	0.0515127	0.0469758	0.0571199
TP53AIP1	0.00945859	1	0.00295867	0.00295867	0.00295867	0.00295867	0.00295867
SOX7	0.00952242	1	0.00281004	0.00281004	0.00281004	0.00281004	0.00281004
ADGRB3	0.00974806	1	0.12317	0.318111	1.56	0.543563	0.12317
DMGDH	0.00994173	1	0.0652636	0.0652636	0.125175	0.105984	0.135432
GPT2	0.00999194	1	0.0764756	0.0764756	0.0796875	0.123643	0.234765
LPP	0.0100091	1	0.128139	0.128139	0.191602	0.402206	0.288504
KANSL1	0.0106601	1	0.154419	0.146979	0.184163	0.154419	0.111804
PAMR1	0.0109175	1	0.119523	0.119523	0.122549	0.244016	0.727105
NXPE2	0.0118732	1	0.00308198	0.00327651	0.00308198	0.00327651	0.00327651
AKAP1	0.0121995	1	0.0439536	0.0428494	0.035608	0.0439536	0.0548231
AC006012.1	0.0129073	1	0.0030557	0.0030557	0.0030557	0.0030557	0.0030557
LINC00886	0.0132414	1	0.0333919	0.0333919	0.0313392	0.0561579	0.0667385
PRR5	0.0133777	1	0.0296326	0.0296326	0.0511446	0.0582004	0.0297039
PEX12	0.0136233	1	0.00696621	0.00895155	0.00696621	0.0116931	0.0102215
ZFAND3	0.0136923	1	0.148014	0.142804	0.116508	0.148014	0.109045
PARD3	0.0141455	1	0.130807	0.130807	0.145972	0.332436	0.286144
GRIA2	0.0142028	1	0.107106	0.107106	0.546574	0.346739	0.157758
LINC02567	0.0142817	1	0.00341669	0.00341669	0.00341669	0.00341669	0.00341669
FBXO21	0.0144009	1	0.054877	0.054877	0.123809	0.112054	0.0981497
PTPRK	0.014536	1	0.113122	0.106813	0.0895166	0.113122	0.107449
GRIN2C	0.0145794	1	0.0635382	0.0635382	0.173343	0.123726	0.140639
AL133255.1	0.0146042	1	0.00302815	0.00365907	0.00302815	0.00365907	0.00365907
EPGN	0.0149718	1	0.00254052	0.00254052	0.00254052	0.00254052	0.00254052
AC069023.1	0.0151183	1	0.002289	0.00247274	0.002289	0.00247274	0.00247274
IL6ST	0.0153248	1	0.0608309	0.0792176	0.132599	0.227215	0.0608309
JARID2	0.0156266	1	0.141963	0.146481	0.303305	0.141963	0.116479
AHCYL2	0.0156976	1	0.128546	0.128546	0.782073	1.00642	1.12212
RHOBTB3	0.0157345	1	0.104726	0.104726	0.275564	0.227603	0.102279
FNDC3B	0.0162548	1	0.112235	0.109983	0.0707171	0.112235	0.110273
AL034347.1	0.0162768	1	0.00339653	0.00372407	0.00339653	0.00372407	0.00372407
REPS1	0.0166484	1	0.0841587	0.114142	0.309693	0.232051	0.0841587
NPAS3	0.0168462	1	0.105267	0.105267	0.831593	0.432333	0.250431
PNPLA8	0.0168505	1	0.0640206	0.0640206	0.083779	0.137481	0.105002
CPS1	0.0171107	1	0.0116347	0.0182615	0.0116347	0.0300666	0.0242832
AL158058.1	0.0172073	1	0.0128126	0.0127313	0.0180395	0.0128126	0.0180395
ZNRF3	0.0172653	1	0.128036	0.128036	0.628985	0.845722	1.06101
CPEB4	0.0173071	1	0.154007	0.177279	0.307914	0.154007	0.126823
AC090138.1	0.0176948	1	0.00291374	0.00291374	0.00291374	0.00291374	0.00291374
MTMR10	0.0178212	1	0.0563345	0.0563345	0.115099	0.120929	0.0552895
AC067773.1	0.0178234	1	0.00221026	0.00221026	0.00221026	0.00221026	0.00221026
HOPX	0.0179377	1	0.0487968	0.0591328	0.100921	0.0797927	0.0487968
APCDD1	0.0180391	1	0.0551181	0.0808128	0.163197	0.111402	0.0551181
ANKDD1A	0.0184117	1	0.141493	0.152836	0.313789	0.141493	0.0889991
SSX2IP	0.0190731	1	0.0402047	0.0402047	0.0805177	0.076822	0.0841222
POT1-AS1	0.0191098	1	0.0569832	0.0569832	0.0982539	0.0764449	0.0742931
CPE	0.0200976	1	0.117663	0.117663	0.620728	0.263291	0.125981
AC016723.1	0.0201195	1	0.0317585	0.0317585	0.03968	0.0472078	0.0656107
WASHC5	0.0208619	1	0.0292818	0.0292818	0.0235007	0.0428061	0.0333553
AC010636.2	0.0210221	1	0.024166	0.0280997	0.0153117	0.024166	0.0318725
AC108047.1	0.0211502	1	0.0205634	0.0205634	0.0174519	0.0290879	0.022704
NDRG1	0.0213306	1	0.0238291	0.0420338	0.0238291	0.0691387	0.0884547
AKAP10	0.0216845	1	0.101432	0.078912	0.189087	0.101432	0.157713
CHRNE	0.0217477	1	0.00332925	0.00401563	0.00332925	0.00401563	0.00401563
SLC12A7	0.0219137	1	0.0164149	0.0189383	0.0128007	0.0164149	0.0220997
DDX3Y	0.0222203	1	0.0355226	0.0347399	0.0200302	0.0355226	0.0278651
AC008056.1	0.022834	1	0.0230045	0.0230045	0.0138348	0.0286868	0.0292004
BAZ2B	0.0229752	1	0.10816	0.10816	0.331081	0.264166	0.182254
CLCNKA	0.0230998	1	0.00163444	0.00163444	0.00163444	0.00163444	0.00163444
SLCO1C1	0.0234158	1	0.0997935	0.0997935	0.556308	0.539821	0.644301
DGCR9	0.0236848	1	0.00177487	0.00177487	0.00177487	0.00177487	0.00177487
AC073934.1	0.0239266	1	0.00192168	0.00192168	0.00192168	0.00192168	0.00192168
SHC3	0.0242836	1	0.0291763	0.0291763	0.0355468	0.0386123	0.0550571
TMTC2	0.0251922	1	0.10908	0.10908	0.483028	0.382902	0.874183
FOXO3	0.0260638	1	0.114058	0.0898673	0.0771888	0.114058	0.116976
PDGFC	0.0261632	1	0.0612169	0.0612169	0.143133	0.131767	0.163112
LRP1	0.0262337	1	0.0555011	0.0970647	0.0978994	0.0951834	0.0555011
RBFOX2	0.0263552	1	0.0844586	0.0844586	0.224245	0.127411	0.0813191
ATL2	0.0264598	1	0.0532831	0.0532831	0.142	0.0859369	0.0864759
SMURF2	0.0267696	1	0.07348	0.07348	0.223782	0.257995	0.194204
LINC01710	0.0275156	1	0.00173427	0.00173427	0.00173427	0.00173427	0.00173427
PCBD2	0.0277352	1	0.0369608	0.0369608	0.0475523	0.0651296	0.0402922
ZNF680	0.0280836	1	0.0475354	0.0475354	0.0812524	0.0881852	0.0675008
EIF4G3	0.0281034	1	0.126817	0.108199	0.208303	0.126817	0.17059
GPM6A	0.0283252	1	0.0913388	0.0913388	1.90221	1.52479	0.81822
LIX1-AS1	0.0285239	1	0.0521829	0.0521829	0.054962	0.0863915	0.0988295
AL583856.2	0.0285725	1	0.00316937	0.0034778	0.00316937	0.0034778	0.0034778
KLHL8	0.0287738	1	0.0417874	0.042498	0.0467314	0.0417874	0.0509542
EFNA5	0.029013	1	0.0921552	0.0921552	0.546922	0.607264	0.669956
SLC7A11	0.0290392	1	0.100203	0.100203	0.234384	0.366121	0.214746
ZNF292	0.0292638	1	0.0680468	0.0867433	0.13457	0.166001	0.0680468
AC006946.3	0.0298925	1	0.00156172	0.00156172	0.00156172	0.00156172	0.00156172
CDK5RAP2	0.0298963	1	0.0513373	0.0513373	0.0583364	0.120748	0.0625166
CDS1	0.0299663	1	0.0427298	0.0427298	0.110776	0.119176	0.12501
AC092953.2	0.0303212	1	0.00301058	0.00356775	0.00301058	0.00356775	0.00356775
AC114760.2	0.0306433	1	0.0245219	0.0235143	0.0362457	0.0245219	0.0191006
AC245187.1	0.0307461	1	0.00150343	0.00150343	0.00150343	0.00150343	0.00150343
AC018809.2	0.0312105	1	0.00197827	0.00197827	0.00197827	0.00197827	0.00197827
AC034206.1	0.0314663	1	0.00154465	0.00154465	0.00154465	0.00154465	0.00154465
ADRA1B	0.0314781	1	0.0226684	0.0226684	0.0460732	0.0524643	0.047884
AL590640.1	0.0316911	1	0.00260966	0.00301325	0.00260966	0.00301325	0.00301325
NADK2	0.0318825	1	0.0591269	0.0591269	0.0928672	0.174459	0.122067
WNT7B	0.0318878	1	0.0113317	0.0219576	0.0215264	0.0201225	0.0113317
SYT17	0.0319789	1	0.0746018	0.0746018	0.201597	0.238851	0.412776
LINC00972	0.0320117	1	0.00237303	0.00263634	0.00237303	0.00263634	0.00263634
MNDA	0.0324367	1	0.0025662	0.0025662	0.0025662	0.0025662	0.0025662
AP001972.3	0.0324782	1	0.00409971	0.00640029	0.00409971	0.00640029	0.00640029
DNAJC15	0.0325108	1	0.024015	0.024015	0.0157025	0.0369895	0.0276631
AP000302.1	0.0330009	1	0.00141641	0.00141641	0.00141641	0.00141641	0.00141641
LINC00853	0.0335226	1	0.00177076	0.00202211	0.00177076	0.00202211	0.00202211
AC083805.3	0.0337442	1	0.00289215	0.00361466	0.00289215	0.00361466	0.00361466
XPR1	0.0339104	1	0.0566433	0.0566433	0.0495782	0.126517	0.119602
LINC02057	0.0342631	1	0.00179444	0.00179444	0.00179444	0.00179444	0.00179444
AC109492.1	0.0343687	1	0.0246822	0.0246822	0.0221438	0.0300737	0.044461
ZNF251	0.0344342	1	0.0365259	0.0365259	0.0352989	0.077313	0.0383092
ABHD2	0.0345424	1	0.0601575	0.0601575	0.171974	0.116903	0.0841575
CDK18	0.0349301	1	0.0196739	0.0196739	0.0161983	0.0320026	0.0273548
NQO1	0.0349341	1	0.0210893	0.028771	0.0409615	0.0354574	0.0210893
ACSS3	0.0350205	1	0.0850456	0.0850456	0.223974	0.128521	0.269964
PI4K2B	0.0354361	1	0.00580655	0.0085829	0.00580655	0.0117353	0.00999467
ENTPD1	0.0355692	1	0.050629	0.050629	0.168996	0.188122	0.187865
NT5DC1	0.0357818	1	0.0622169	0.0828123	0.087295	0.0622169	0.0535415
SPECC1	0.0359757	1	0.0591281	0.0591281	0.204348	0.155818	0.101629
AC004233.3	0.0360029	1	0.0019902	0.0019902	0.0019902	0.0019902	0.0019902
AC024603.1	0.0363195	1	0.00260142	0.00260142	0.00260142	0.00260142	0.00260142
AC073050.1	0.0365174	1	0.106729	0.106729	0.897257	1.07863	1.10799
STIM2	0.0366522	1	0.0634822	0.0634822	0.221203	0.194546	0.207772
OLIG1	0.0368767	1	0.0194979	0.0194979	0.0300692	0.0402135	0.0402135
PTPN9	0.037086	1	0.0642838	0.083868	0.195163	0.134349	0.0642838
AC006372.3	0.0375866	1	0.00259723	0.00338602	0.00259723	0.00338602	0.00338602
GYS2	0.0378331	1	0.00631277	0.00631277	0.00489859	0.0092345	0.00635381
LYPD6B	0.0382107	1	0.00784084	0.00784084	0.00790313	0.0114616	0.00778112
MTMR1	0.0385433	1	0.0577703	0.0577703	0.129555	0.0990566	0.128417
TFRC	0.0390601	1	0.0438433	0.0317397	0.0310576	0.0438433	0.0731301
MED12L	0.0390812	1	0.0992688	0.0992688	0.569415	0.349148	0.832074
RANBP9	0.0392423	1	0.0538713	0.0538713	0.0701936	0.109973	0.0450722
CHIC2	0.0394934	1	0.0368115	0.0368115	0.0354884	0.0786955	0.0343426
ZBTB38	0.0396603	1	0.021486	0.0413092	0.021486	0.0504818	0.0346701
SHROOM3	0.0400481	1	0.149553	0.162534	0.253515	0.149553	0.431722
PHF21B	0.0404503	1	0.0681486	0.0681486	0.209735	0.115628	0.074753
AC021851.1	0.0404794	1	0.00300763	0.00379328	0.00300763	0.00379328	0.00379328
FHIT	0.0405663	1	0.105152	0.105152	0.29348	0.30469	0.449362
C18orf65	0.0406196	1	0.00226029	0.00226029	0.00226029	0.00226029	0.00226029
TTC19	0.0408459	1	0.0571948	0.0571948	0.092135	0.100011	0.0755575
AC114781.2	0.0415725	1	0.00500129	0.00994938	0.00500129	0.00994938	0.00846285
TARS2	0.0415805	1	0.0167255	0.0179729	0.013814	0.0167255	0.0159555
ZNF516	0.0417321	1	0.0528954	0.0528954	0.0892675	0.100683	0.141745
AL513548.3	0.0417486	1	0.00132322	0.00132322	0.00132322	0.00132322	0.00132322
AC011446.1	0.0418023	1	0.00153281	0.00153281	0.00153281	0.00153281	0.00153281
SF3B1	0.0418707	1	0.0407103	0.0540405	0.101787	0.104346	0.0407103
POMK	0.042288	1	0.00732855	0.00800337	0.00940138	0.0131411	0.00732855
CLIP1	0.0423274	1	0.0703444	0.0703444	0.124901	0.101044	0.13707
GCOM1	0.0423283	1	0.00114539	0.00114539	0.00114539	0.00114539	0.00114539
AL662797.1	0.0424021	1	0.00115345	0.00115345	0.00115345	0.00115345	0.00115345
SLC25A48	0.0424235	1	0.0661336	0.0874605	0.164105	0.0661336	0.215189
AP000320.1	0.0426145	1	0.00117319	0.00117319	0.00117319	0.00117319	0.00117319
ATP13A4	0.0426369	1	0.0815869	0.0815869	0.362766	0.197471	0.363332
MEST	0.0427366	1	0.0183514	0.0183514	0.0246368	0.0429047	0.0412552
BICC1	0.0429427	1	0.0542312	0.0542312	0.134076	0.189043	0.230286
AC124069.1	0.0437143	1	0.00150287	0.00150287	0.00150287	0.00150287	0.00150287
SLC38A3	0.0437205	1	0.0262855	0.0262855	0.0248251	0.0325977	0.0498079
LRRC4C	0.0437367	1	0.107796	0.107796	0.843438	0.397388	0.554652
AL359076.1	0.0437973	1	0.00108344	0.00108344	0.00108344	0.00108344	0.00108344
AL121718.1	0.0438795	1	0.00129788	0.00129788	0.00129788	0.00129788	0.00129788
AL358473.2	0.0440454	1	0.00106002	0.00106002	0.00106002	0.00106002	0.00106002
AC007448.3	0.0441038	1	0.00125479	0.00125479	0.00125479	0.00125479	0.00125479
TMEM249	0.0442618	1	0.00315043	0.00315043	0.00315043	0.00315043	0.00315043
RAB11FIP2	0.044414	1	0.0559835	0.0559835	0.157867	0.18929	0.158377
EGR4	0.0445488	1	0.00206985	0.00206985	0.00206985	0.00206985	0.00206985
AC010980.2	0.0445739	1	0.00181677	0.00181677	0.00181677	0.00181677	0.00181677
AC118553.2	0.044709	1	0.00197921	0.00197921	0.00197921	0.00197921	0.00197921
PTAR1	0.0447485	1	0.0604703	0.0604703	0.253493	0.244073	0.203153
AC097652.1	0.0448099	1	0.00136385	0.00136385	0.00136385	0.00136385	0.00136385
XIAP-AS1	0.0448534	1	0.00173042	0.00194521	0.00173042	0.00194521	0.00194521
CCND3	0.0448736	1	0.0551557	0.0551557	0.0846157	0.123782	0.144443
AC008115.4	0.0450949	1	0.00183377	0.00183377	0.00183377	0.00183377	0.00183377
AC009034.1	0.0452317	1	0.000976886	0.000976886	0.000976886	0.000976886	0.000976886
AC015712.2	0.0453083	1	0.00155956	0.00155956	0.00155956	0.00155956	0.00155956
POU5F1B	0.0455567	1	0.00168277	0.00168277	0.00168277	0.00168277	0.00168277
DNAJC25-GNG10	0.0455959	1	0.00117255	0.00117255	0.00117255	0.00117255	0.00117255
CA7	0.0456331	1	0.00235681	0.00321387	0.00235681	0.00321387	0.00321387
LINC00702	0.0457254	1	0.00169499	0.00169499	0.00169499	0.00169499	0.00169499
AC010894.2	0.0458336	1	0.00154967	0.00183241	0.00154967	0.00183241	0.00183241
AC008067.1	0.046079	1	0.0213462	0.0213462	0.050685	0.0417944	0.0524946
AC023469.1	0.0463323	1	0.00147971	0.00147971	0.00147971	0.00147971	0.00147971
TNFSF9	0.0463415	1	0.00216851	0.00216851	0.00216851	0.00216851	0.00216851
ZHX2	0.0464653	1	0.0804662	0.0804662	0.100241	0.2657	0.0783221
ADAMTS17	0.0467302	1	0.0676621	0.0676621	0.361103	0.339998	0.390903
OLIG2	0.0467645	1	0.0102631	0.0102631	0.0134668	0.0175703	0.0151962
LGI1	0.0470409	1	0.113864	0.110879	0.313672	0.113864	0.495541
AC084082.1	0.0470976	1	0.00162943	0.00162943	0.00162943	0.00162943	0.00162943
AP000866.2	0.0473245	1	0.00114888	0.00114888	0.00114888	0.00114888	0.00114888
HHIPL1	0.0477287	1	0.0360943	0.0315894	0.0495149	0.0360943	0.0431665
SLC20A1	0.0478161	1	0.0313998	0.0313998	0.0699919	0.0793928	0.0829517
FCER1A	0.0478961	1	0.00117697	0.00117697	0.00117697	0.00117697	0.00117697
ZNF346	0.0479382	1	0.0374757	0.0374757	0.030595	0.0704397	0.0606114
MGAM	0.0482125	1	0.0396444	0.031551	0.0591927	0.0396444	0.0430492
RHCG	0.0482496	1	0.00925568	0.00925568	0.00699175	0.00999512	0.0115393
AC016526.1	0.0488383	1	0.0013945	0.0013945	0.0013945	0.0013945	0.0013945
AC010974.1	0.0491007	1	0.00193718	0.00193718	0.00193718	0.00193718	0.00193718
ABHD3	0.0491934	1	0.0516836	0.0843728	0.0408356	0.0516836	0.0453147
FAM110B	0.049468	1	0.0490491	0.0397506	0.0654202	0.0490491	0.0558006
AC020892.1	0.0499659	1	0.00121015	0.00121015	0.00121015	0.00121015	0.00121015

## Sheet: AS-CCDC129
	p.value	FDR	summary.logFC	logFC.GM_AS_1	logFC.CR_DPP10	logFC.WM_AS	logFC.BG
CCDC129	1.15809e-12	3.88402e-08	0.614628	0.624249	0.625684	0.616348	0.614628
SCN1A	1.56223e-08	0.00026197	0.39803	0.493603	0.502843	0.39803	0.487456
RGS7	2.00926e-07	0.00224622	0.508323	0.649385	0.666602	0.842535	0.508323
KALRN	2.87296e-07	0.00240883	0.433279	0.636247	0.630467	0.433279	0.77462
ZMAT4	3.24599e-06	0.0200628	0.223199	0.227565	0.223199	0.229579	0.247503
ITPR1	3.58926e-06	0.0200628	0.256506	0.264996	0.276558	0.256506	0.311911
LRFN5	5.30275e-06	0.0254062	0.262251	0.288537	0.279724	0.262251	0.326262
SGK1	6.41544e-06	0.0257375	0.253007	0.357333	0.339026	0.253007	0.313303
TRPM3	7.01924e-06	0.0257375	0.370922	1.55126	2.34402	1.7168	0.370922
PDZRN4	7.67415e-06	0.0257375	0.504526	1.33558	1.34787	0.840934	0.504526
DACH1	1.37665e-05	0.0419728	0.190849	0.20537	0.222096	0.204041	0.190849
CSMD3	1.88695e-05	0.0527372	0.334634	0.46334	0.432101	0.421265	0.334634
PTPRT	3.3208e-05	0.0856715	0.212017	0.239567	0.242647	0.212017	0.227581
KIAA0930	3.57815e-05	0.0857171	0.265527	0.265527	0.337274	0.313941	0.461409
AC010127.1	4.22301e-05	0.0944209	0.174966	0.221655	0.22649	0.174966	0.19517
AGBL1	4.83989e-05	0.10145	0.273651	0.273651	0.320733	0.29518	0.337865
UQCRB	7.88388e-05	0.155535	0.24418	0.249581	0.286933	0.306725	0.24418
ACADVL	9.27455e-05	0.169744	0.223753	0.27454	0.251221	0.223753	0.279211
LHFPL6	9.61634e-05	0.169744	0.386629	0.396231	0.505099	0.584626	0.386629
RALYL	0.000106463	0.178528	0.306093	0.466497	0.433974	0.306093	0.416684
HPSE2	0.000164902	0.263356	0.402318	0.402318	1.18436	1.29488	1.77992
RPL31	0.000359175	0.547546	0.217394	0.207013	0.230753	0.223279	0.217394
CPNE5	0.000459148	0.646545	0.128405	0.145574	0.136951	0.128405	0.132119
RPS23	0.000462672	0.646545	0.194372	0.26001	0.243657	0.239988	0.194372
SHISA6	0.000495901	0.665261	0.303038	0.632553	0.60837	0.458355	0.303038
SEMA3E	0.00054091	0.697732	0.172173	0.223195	0.230084	0.195816	0.172173
RPL37	0.000949014	1	0.186395	0.206066	0.186395	0.192655	0.194456
AL033504.1	0.00104496	1	0.119594	0.155829	0.144628	0.152532	0.119594
SORBS2	0.00108431	1	0.146852	0.193821	0.146852	0.143391	0.18217
AC012593.1	0.00133996	1	0.236565	0.236565	0.337246	0.469198	0.480739
SLC6A11	0.0014813	1	0.233426	0.233426	0.465771	0.645953	0.656571
GOLGA8B	0.00151238	1	0.143811	0.193744	0.185917	0.143811	0.174591
AL513164.1	0.00182379	1	0.0653565	0.0679516	0.0673879	0.0648678	0.0653565
OPLAH	0.00221339	1	0.0894786	0.0921697	0.103426	0.088886	0.0894786
FBN2	0.00234661	1	0.0959875	0.11478	0.115673	0.0959875	0.099624
AC109439.2	0.00251216	1	0.0789977	0.0808143	0.0789977	0.0797385	0.086519
RGS6	0.00266162	1	0.351927	1.03828	1.16701	0.49233	0.351927
TESK2	0.00300958	1	0.169344	0.221332	0.196064	0.169344	0.197387
COX7C	0.00311914	1	0.180893	0.231336	0.273369	0.282423	0.180893
RALGPS1	0.00353344	1	0.160172	0.160172	0.176754	0.17652	0.186514
ZFP36L2	0.00358554	1	0.162478	0.257258	0.266195	0.162478	0.237176
RIMS1	0.00368034	1	0.177357	0.177357	0.290776	0.336983	0.289776
MT1M	0.00369762	1	0.17801	0.262113	0.273285	0.17801	0.27664
RASL12	0.003713	1	0.140429	0.271518	0.196287	0.140429	0.278191
ANKRD9	0.00389778	1	0.0949628	0.104517	0.102634	0.0949628	0.106435
AMMECR1	0.0045285	1	0.11129	0.116281	0.11129	0.126109	0.123011
UBE2E2	0.00532403	1	0.172277	0.172277	0.245753	0.236375	0.221944
ATP5MD	0.00533259	1	0.120611	0.171786	0.163604	0.162691	0.120611
RPL38	0.00550706	1	0.163358	0.22714	0.258039	0.1987	0.163358
EDNRA	0.00634233	1	0.0803863	0.0883324	0.095624	0.0803863	0.082466
INO80D	0.00650494	1	0.137576	0.147841	0.161052	0.161017	0.137576
PLA2R1	0.00663465	1	0.0720591	0.0989101	0.102468	0.0720591	0.0838058
GHR	0.00718091	1	0.140571	0.246773	0.243217	0.140571	0.200256
PLCB4	0.00732703	1	0.137823	0.329797	0.305303	0.137823	0.30783
RPS24	0.00752536	1	0.14894	0.158335	0.205782	0.207607	0.14894
RIC3	0.00765442	1	0.128907	0.138805	0.140154	0.166239	0.128907
GRK3	0.00822533	1	0.160957	0.183574	0.296201	0.28534	0.160957
GABBR2	0.00852311	1	0.112609	0.144158	0.112609	0.134149	0.180327
FAM19A5	0.00852669	1	0.173974	0.191821	0.173974	0.251185	0.229095
NDUFB9	0.00905373	1	0.0990054	0.113402	0.126056	0.10653	0.0990054
RUNX2	0.0092164	1	0.0769191	0.0941524	0.0799705	0.0769191	0.0885203
RNF24	0.00925391	1	0.138271	0.16598	0.195847	0.138271	0.205045
LINC00842	0.00948591	1	0.0882298	0.158535	0.159302	0.0882298	0.13503
RPS20	0.00953335	1	0.117768	0.129699	0.167503	0.117768	0.135358
SLC6A9	0.00959702	1	0.0740652	0.106616	0.111418	0.0872326	0.0740652
SSBP2	0.00987537	1	0.241734	0.632566	0.538715	0.623072	0.241734
FKBP5	0.0100447	1	0.182767	0.314881	0.350038	0.182767	0.501846
STUM	0.0105238	1	0.103118	0.12356	0.103118	0.105562	0.135095
RPL36AL	0.0109367	1	0.0950878	0.101425	0.111243	0.102702	0.0950878
RPL23A	0.0112641	1	0.124232	0.173093	0.213591	0.203902	0.124232
PLK5	0.0118474	1	0.0645712	0.072382	0.0696584	0.0646764	0.0645712
NDUFB3	0.0119322	1	0.0798906	0.110912	0.110822	0.108472	0.0798906
PLXNA4	0.0121574	1	0.0840976	0.12673	0.121166	0.0840976	0.0876719
CACNA1D	0.0122883	1	0.123343	0.180126	0.18559	0.13671	0.123343
PLD2	0.0124057	1	0.0850359	0.0818965	0.0850359	0.0960433	0.106139
MAPK4	0.012438	1	0.216921	0.329807	0.364941	0.392753	0.216921
RPL30	0.0128552	1	0.120691	0.197045	0.237769	0.167812	0.120691
RPL32	0.0131575	1	0.129851	0.144354	0.129851	0.129209	0.157175
SIPA1L2	0.0136579	1	0.112912	0.132591	0.166647	0.116775	0.112912
WNT5B	0.0136786	1	0.0778882	0.0993485	0.094492	0.0931537	0.0778882
AC021739.2	0.0143778	1	0.0713329	0.0847769	0.0713329	0.0788984	0.0817141
RPL11	0.0148173	1	0.10422	0.161367	0.144625	0.107967	0.10422
AC073941.1	0.0152119	1	0.195909	1.0312	0.797816	0.195909	1.09559
IQCA1	0.0153774	1	0.192414	0.211525	0.192414	0.480518	0.553342
RASD1	0.0158232	1	0.157387	0.316824	0.293852	0.209101	0.157387
EDNRB	0.0158676	1	0.137656	0.139136	0.137656	0.222768	0.164752
OTUD4	0.0158684	1	0.0786954	0.0854442	0.0878854	0.0828177	0.0786954
ZSWIM7	0.0160664	1	0.0857146	0.102519	0.120228	0.0886226	0.0857146
RPS12	0.0165713	1	0.0932677	0.118708	0.140782	0.0932677	0.116752
SRRT	0.0168747	1	0.0919063	0.125142	0.0919063	0.0897219	0.128077
RPS27	0.0168864	1	0.109277	0.123796	0.109277	0.138855	0.137031
RNPC3	0.0168934	1	0.138307	0.138307	0.243376	0.343633	0.169339
PCDH7	0.0169604	1	0.210516	0.206417	0.210516	0.340493	0.737372
APOO	0.0171042	1	0.112613	0.177218	0.201745	0.125248	0.112613
KMT2B	0.0172861	1	0.0804027	0.0804027	0.0994904	0.0876382	0.101024
CCDC198	0.0175366	1	0.0542971	0.0595644	0.0608202	0.0579037	0.0542971
MAMDC2	0.0180924	1	0.103541	0.155704	0.15356	0.136829	0.103541
TXNDC15	0.0181982	1	0.0662169	0.0614312	0.0662169	0.0655668	0.0722653
AQP6	0.0188204	1	0.0464757	0.049328	0.0479945	0.0516739	0.0464757
CHD9	0.018981	1	0.163407	0.163407	0.298023	0.593903	0.25189
FAN1	0.0190715	1	0.08615	0.0959167	0.08615	0.094666	0.098666
RYR3	0.0193652	1	0.183349	0.183349	0.377296	0.99531	0.660961
MAP3K6	0.0198015	1	0.0675763	0.0808236	0.0800688	0.0719211	0.0675763
PYGB	0.0199547	1	0.1091	0.197929	0.199229	0.1091	0.206116
GAREM1	0.0201874	1	0.179753	0.179753	0.235844	0.205543	0.207451
BCL2	0.0203123	1	0.183593	0.183593	0.239419	0.281398	0.344497
PLXDC2	0.020452	1	0.15598	0.51361	0.302822	0.15598	0.506784
SDC4	0.0204585	1	0.130575	0.130575	0.23923	0.140831	0.391459
KCTD8	0.0212344	1	0.13445	0.13445	0.315455	0.365516	0.399523
BCL2L14	0.0212373	1	0.0758853	0.110587	0.137452	0.095994	0.0758853
TMEM259	0.0213996	1	0.0836748	0.110483	0.10759	0.0836748	0.0972755
AP002991.1	0.0223244	1	0.0902474	0.0902474	0.116657	0.149778	0.184696
ADGRF5	0.0223923	1	0.0309772	0.0318578	0.0309772	0.030504	0.0307622
FAM189A1	0.0227068	1	0.0847794	0.162043	0.166624	0.0847794	0.170256
SAMD5	0.0228326	1	0.0735269	0.143787	0.14346	0.133211	0.0735269
SCN9A	0.0233968	1	0.0449364	0.0550418	0.0480944	0.0449364	0.0556406
ELL2	0.023676	1	0.158997	0.277148	0.313059	0.168447	0.158997
GPR158	0.0240235	1	0.0961838	0.165848	0.158577	0.0961838	0.107766
RBMS1	0.0240391	1	0.0848183	0.183397	0.177361	0.0848183	0.162678
TTYH1	0.0244972	1	0.143118	0.193602	0.232055	0.350838	0.143118
NACA	0.0249265	1	0.111465	0.186174	0.170253	0.196902	0.111465
LSM5	0.0252212	1	0.0723144	0.0795216	0.097665	0.0807622	0.0723144
RPS27A	0.0252818	1	0.0958536	0.130231	0.131021	0.0958536	0.10282
RPL23	0.0255325	1	0.0883737	0.09886	0.0997498	0.114552	0.0883737
MGAT4C	0.0255934	1	0.220096	0.488374	0.220096	0.789065	0.543477
COX7B	0.0263892	1	0.0856051	0.109217	0.11752	0.123657	0.0856051
ENOSF1	0.0264111	1	0.0903832	0.0877466	0.0903832	0.14177	0.0966801
PARP2	0.026553	1	0.0489815	0.0546004	0.0610208	0.049926	0.0489815
CFAP298	0.0265999	1	0.0199528	0.0204398	0.0204398	0.0199528	0.0204398
CST3	0.0266078	1	0.174149	0.358828	0.328557	0.224438	0.174149
PCLO	0.0272464	1	0.105363	0.197622	0.132856	0.105363	0.249723
SCN11A	0.028249	1	0.0486186	0.0517047	0.0609213	0.0486186	0.0576166
C1QTNF4	0.0286083	1	0.0516301	0.0723218	0.0728881	0.0666934	0.0516301
SPDYE2	0.0286274	1	0.0782435	0.108446	0.133329	0.0952198	0.0782435
HNRNPF	0.0293136	1	0.068197	0.0784781	0.0819769	0.068197	0.0751691
NPL	0.0296298	1	0.159202	0.239443	0.159202	0.362203	0.615586
BTN2A1	0.0307297	1	0.0384171	0.0384171	0.0440846	0.0395113	0.0405175
FKBP2	0.031272	1	0.0818638	0.112514	0.114981	0.0818638	0.127142
PRLHR	0.0313345	1	0.0299004	0.0391644	0.0398319	0.0385739	0.0299004
ACAT2	0.0320668	1	0.0580645	0.0677984	0.0580645	0.0738325	0.0710438
ENO1	0.0322365	1	0.12507	0.19962	0.217633	0.160904	0.12507
PGGHG	0.0326486	1	0.0657761	0.0711573	0.0775071	0.0657761	0.0709338
ATP5PF	0.0330817	1	0.0769517	0.0996253	0.107403	0.133345	0.0769517
TF	0.0331417	1	0.0968128	0.235697	0.231657	0.0968128	0.186881
AC069437.1	0.0334203	1	0.0326268	0.0420988	0.0444059	0.0458791	0.0326268
GRHL3	0.0342058	1	0.0399861	0.0511822	0.0518352	0.0399861	0.0518352
GON4L	0.0342181	1	0.0899674	0.0906467	0.0899674	0.0905298	0.110199
COMMD4	0.0343428	1	0.0490838	0.0527246	0.0507777	0.0488957	0.0490838
CEBPD	0.0344651	1	0.0743085	0.141598	0.161963	0.0743085	0.099571
RPAIN	0.0348023	1	0.0694957	0.0969804	0.114431	0.0694957	0.112104
ANKFN1	0.0351095	1	0.137667	0.22533	0.137667	0.141112	0.382824
IDUA	0.0352705	1	0.0559402	0.0572815	0.0702526	0.0559402	0.0629063
AC002456.1	0.035419	1	0.0284791	0.0283285	0.0284791	0.0289767	0.0307847
SLC39A11	0.0355624	1	0.160859	0.244454	0.327679	0.160859	0.578546
AC097716.1	0.035707	1	0.0266441	0.0279584	0.0292255	0.0266441	0.0308515
CCDC84	0.0365957	1	0.0729003	0.0769804	0.0896325	0.0729003	0.107292
MIS18BP1	0.0366826	1	0.0507324	0.0516365	0.0535192	0.0507324	0.0552866
GPR82	0.0367404	1	0.0333569	0.0383227	0.0368596	0.03515	0.0333569
SLC22A6	0.0371278	1	0.0453678	0.0453678	0.0621103	0.0611486	0.0648652
CIRBP	0.0375563	1	0.109163	0.155995	0.160416	0.109163	0.140639
AL392086.1	0.0377034	1	0.0783725	0.100422	0.0783725	0.0854648	0.134764
PLEKHA6	0.0378028	1	0.10603	0.0994628	0.10603	0.169226	0.166303
SFSWAP	0.0379566	1	0.0959614	0.123461	0.0997375	0.148995	0.0959614
LINC02058	0.0380567	1	0.0559465	0.0989272	0.0993227	0.0665914	0.0559465
AC011468.3	0.0384437	1	0.0517867	0.0630234	0.0647899	0.058517	0.0517867
RHBDL3	0.0385732	1	0.0646441	0.0646441	0.128142	0.108719	0.118572
EAF2	0.0386089	1	0.0868078	0.104253	0.124345	0.222285	0.0868078
PIK3IP1	0.0392809	1	0.0573096	0.0573096	0.0698203	0.0657852	0.0702385
ZKSCAN5	0.0397397	1	0.05561	0.0584167	0.05561	0.0608398	0.0635281
TFCP2L1	0.0403309	1	0.0469715	0.0532765	0.0652173	0.0580126	0.0469715
NAA25	0.0404315	1	0.0820807	0.0794059	0.0820807	0.0788376	0.104074
CACNA1B	0.0404964	1	0.0791472	0.0791472	0.14692	0.196135	0.159912
TMEM254	0.0408087	1	0.0653367	0.0691062	0.0921768	0.0893833	0.0653367
AHI1	0.0408106	1	0.130728	0.289043	0.273636	0.130728	0.315479
POMP	0.0410215	1	0.058744	0.081098	0.0821064	0.0697597	0.058744
SNX29	0.0413414	1	0.113777	0.106169	0.113777	0.105879	0.176683
TMCC1-AS1	0.0424037	1	0.044142	0.0471445	0.0595469	0.0491297	0.044142
AC010809.1	0.0426385	1	0.0339381	0.0339381	0.0434689	0.0374519	0.040597
KANSL3	0.0430537	1	0.059796	0.059796	0.0750762	0.078983	0.0735638
ERCC6L	0.0434096	1	0.0192178	0.0218632	0.0217143	0.0192178	0.0210628
ARSA	0.0435884	1	0.0573699	0.0574545	0.0654103	0.0573699	0.0687703
AL133410.1	0.0437614	1	0.0467251	0.0467251	0.0568219	0.0470489	0.0600239
EPM2AIP1	0.0440078	1	0.0702127	0.0702127	0.0907919	0.0791813	0.0783721
NAA50	0.0443979	1	0.0678598	0.0638527	0.0678598	0.0624872	0.0733279
CELSR1	0.0446333	1	0.0365621	0.0477523	0.0515508	0.0390589	0.0365621
TXN	0.0447522	1	0.0619201	0.0829486	0.0770422	0.0619201	0.0792255
RPS25	0.0449704	1	0.103441	0.159009	0.157997	0.166875	0.103441
SPX	0.0450618	1	0.0384274	0.0377314	0.0492817	0.0444825	0.0384274
PLPP4	0.0454465	1	0.0771473	0.166107	0.150703	0.0771473	0.148689
POLR2J	0.04547	1	0.0512327	0.0612405	0.05597	0.0488403	0.0512327
ST5	0.0454739	1	0.103561	0.230694	0.263405	0.0992891	0.103561
CRYBG3	0.0457254	1	0.0772289	0.0772289	0.115324	0.0952062	0.124209
TRIM28	0.0458724	1	0.0534597	0.0640019	0.0559629	0.0599784	0.0534597
CTIF	0.0460051	1	0.0917682	0.0917682	0.144539	0.156433	0.130682
RPP14	0.0460244	1	0.0496086	0.0589465	0.0569161	0.0555107	0.0496086
TBC1D17	0.0460348	1	0.0561953	0.0866866	0.0727834	0.0561953	0.0688444
ID2	0.0462237	1	0.130942	0.318892	0.147119	0.130942	0.354493
PRDM4	0.04623	1	0.0589562	0.0691075	0.0589562	0.077587	0.0599217
SLC49A3	0.0463484	1	0.0283421	0.0316523	0.0357858	0.0283421	0.0328232
ABLIM3	0.0466155	1	0.0562298	0.0891303	0.0865656	0.0562298	0.0645947
AC044781.1	0.0469788	1	0.0159717	0.0162585	0.0188849	0.0159717	0.0169467
ILVBL	0.04726	1	0.0587088	0.0748618	0.0778019	0.0587088	0.0652457
LINC01362	0.0474609	1	0.0278754	0.0370616	0.0427526	0.0280976	0.0278754
RASGEF1B	0.0475289	1	0.170015	1.83958	1.72034	0.254352	0.170015
HSD17B7	0.0475962	1	0.054902	0.054902	0.0635094	0.0658638	0.0860845
ITGAE	0.0478231	1	0.0497824	0.0557428	0.0497824	0.0574903	0.0570927
AC006058.1	0.0479852	1	0.0369804	0.0433348	0.0453649	0.0369804	0.0434283
GAB2	0.0484253	1	0.111476	0.186568	0.152725	0.111476	0.145828
C9orf92	0.0490142	1	0.0208843	0.0208843	0.0218749	0.0223091	0.0222644
SLCO1A2	0.0491168	1	0.0552966	0.109373	0.111963	0.0848885	0.0552966
SLC14A2	0.049186	1	0.0398665	0.0398665	0.0448666	0.0464705	0.0485638
SSPN	0.0491883	1	0.0820956	0.121874	0.136456	0.0820956	0.104171
FNDC4	0.0492077	1	0.0491966	0.0607427	0.0679001	0.0583443	0.0491966
AP003086.2	0.0493044	1	0.0752801	0.12309	0.154121	0.100246	0.0752801
AC026316.2	0.049976	1	0.0201681	0.0262377	0.0262377	0.020131	0.0201681

## Sheet: AS-CD44
	p.value	FDR	summary.logFC	logFC.GM_AS_1	logFC.CR_DPP10	logFC.GM_AS_2	logFC.BG
CPAMD8	5.61508e-143	1.88319e-138	0.695907	0.701259	0.709595	0.695907	0.693297
CCDC85A	4.67696e-53	7.84279e-49	0.659094	0.728548	0.717321	0.659094	0.71917
ST6GAL1	1.75493e-40	1.96189e-36	0.511996	0.49703	0.501989	0.511996	0.5618
HSPB8	5.77064e-35	4.83839e-31	0.508644	0.550361	0.541104	0.508644	0.567427
GALNT15	8.02559e-30	5.38324e-26	0.551361	0.638698	0.613371	0.551361	0.638852
MAN1C1	5.53824e-25	3.09569e-21	0.450064	0.501361	0.499246	0.450064	0.510936
PRKAG2	3.23777e-24	1.55126e-20	0.320001	0.365471	0.320001	0.394518	0.312578
MAFF	2.21626e-23	9.29111e-20	0.0991075	0.0983455	0.0991075	0.0993933	0.0998426
NEAT1	1.79123e-22	6.6749e-19	1.03306	1.0006	1.37519	1.03306	1.14772
NR4A1	8.55048e-22	2.86766e-18	0.120784	0.133792	0.127723	0.132962	0.120784
SLCO3A1	1.94799e-21	5.93925e-18	0.365864	0.415716	0.381107	0.365864	0.422546
NRXN3	3.82731e-20	1.06967e-16	0.537319	1.23653	1.15287	1.19384	0.537319
HK2	6.54175e-20	1.68767e-16	0.165087	0.185993	0.187971	0.165087	0.181604
ROBO2	1.07701e-19	2.58006e-16	0.404809	0.559177	0.404809	0.606373	0.555571
C8orf34	2.03711e-17	4.55471e-14	0.286066	0.314269	0.334537	0.286066	0.281622
NR4A3	2.22654e-17	4.66711e-14	0.101505	0.112468	0.101505	0.114049	0.11219
GFPT2	3.98757e-17	7.86678e-14	0.282481	0.319489	0.329393	0.282481	0.256441
SFRP2	1.01608e-16	1.89319e-13	0.0518163	0.0518163	0.0531061	0.0531061	0.0531061
FLNC	2.94261e-16	5.19417e-13	0.0671553	0.0710973	0.0710973	0.0671553	0.0710973
BAIAP2	1.22755e-15	2.05847e-12	0.196097	0.188355	0.17804	0.196097	0.176948
LINC01094	4.40873e-15	7.04095e-12	0.327586	0.380915	0.397136	0.327586	0.274718
SEPT9	1.11775e-13	1.70396e-10	0.241917	0.20194	0.218377	0.241917	0.266793
AC009435.1	1.39893e-13	2.03988e-10	0.0738285	0.0835702	0.08216	0.0831293	0.0738285
ATF3	4.04163e-13	5.64785e-10	0.05708	0.0590239	0.0637736	0.0637736	0.05708
GLYATL2	7.13547e-13	9.57238e-10	0.155186	0.178615	0.180056	0.155186	0.166142
GAPDH	1.06188e-12	1.34651e-09	0.472135	0.495637	0.534498	0.472135	0.502272
HSPB1	1.08402e-12	1.34651e-09	0.48692	0.720564	0.743997	0.48692	0.593023
KAZN	1.63918e-12	1.96339e-09	0.578404	1.02975	0.85906	0.578404	0.875728
STXBP5L	3.14375e-12	3.63569e-09	0.416383	0.548656	0.497429	0.416383	0.446096
TMEM132E	3.71399e-12	4.152e-09	0.0710967	0.0784071	0.0710967	0.079424	0.0736951
APLNR	4.41094e-12	4.69609e-09	0.213744	0.265332	0.259212	0.213744	0.269871
FBXO32	4.48073e-12	4.69609e-09	0.102352	0.10203	0.126519	0.144414	0.102352
SBSPON	5.84589e-12	5.94119e-09	0.0529097	0.0556903	0.0529097	0.0574359	0.0502846
ATOH8	6.60896e-12	6.51915e-09	0.0897127	0.0981318	0.0897127	0.110208	0.092762
IGFBP5	7.23362e-12	6.93146e-09	0.134745	0.172004	0.134745	0.170338	0.178441
COL6A2	9.46156e-12	8.8145e-09	0.0420638	0.0421289	0.0456859	0.0456859	0.0420638
C2CD2	1.3583e-11	1.2312e-08	0.233358	0.240017	0.231533	0.233358	0.221523
MYOF	1.55895e-11	1.37589e-08	0.138314	0.175178	0.177553	0.138314	0.153436
TMEM163	1.69293e-11	1.45583e-08	0.186748	0.215394	0.224375	0.186748	0.17822
DEPP1	2.27442e-11	1.90699e-08	0.100808	0.0927496	0.100808	0.121298	0.115902
DNAJB1	3.47366e-11	2.84146e-08	0.19893	0.206013	0.211793	0.19893	0.170824
HLA-E	3.77374e-11	3.01342e-08	0.141062	0.124007	0.135633	0.141062	0.121452
EGF	4.34756e-11	3.39089e-08	0.0769464	0.0824645	0.0769464	0.0887302	0.0857149
CHODL	8.468e-11	6.45454e-08	0.0742156	0.0814553	0.080063	0.0942626	0.0742156
SLC37A1	1.14274e-10	8.5167e-08	0.150267	0.169366	0.156041	0.150267	0.153121
ID3	1.33476e-10	9.73158e-08	0.171302	0.205615	0.151148	0.171302	0.213986
AC007743.1	1.8503e-10	1.32033e-07	0.0383833	0.04175	0.0383833	0.0420976	0.0381424
SPSB1	2.27204e-10	1.5875e-07	0.0954629	0.10152	0.103571	0.0954629	0.0850063
SLC7A5	3.07821e-10	2.10688e-07	0.0994772	0.104882	0.0994772	0.125403	0.114288
CRYAB	3.26814e-10	2.19214e-07	0.45614	0.811381	0.796963	0.45614	0.514978
FRMD5	4.96853e-10	3.26734e-07	0.291788	0.360199	0.291788	0.684888	0.539793
COL21A1	5.20743e-10	3.35859e-07	0.259719	0.276863	0.25432	0.259719	0.350903
ABCC3	5.85911e-10	3.64668e-07	0.240352	0.316625	0.31637	0.240352	0.297081
SEMA3D	5.87157e-10	3.64668e-07	0.0648256	0.0648256	0.105643	0.110424	0.113688
LPAR1	6.32715e-10	3.85818e-07	0.0659053	0.0659053	0.103227	0.124723	0.114861
TRDN	1.03318e-09	6.18764e-07	0.203483	0.252718	0.261004	0.203483	0.176724
DOCK10	1.35249e-09	7.95787e-07	0.104634	0.114251	0.117842	0.149534	0.104634
BHLHE40	1.45415e-09	8.4085e-07	0.226015	0.288043	0.278716	0.226015	0.25705
MEF2D	1.60254e-09	9.10948e-07	0.111184	0.113166	0.111184	0.131708	0.107465
IFFO2	1.84489e-09	1.03123e-06	0.158616	0.174314	0.18372	0.158616	0.172521
PLEKHA5	1.94627e-09	1.07007e-06	0.551987	1.57284	1.40721	0.551987	1.44145
LMNA	2.13174e-09	1.15172e-06	0.122738	0.160717	0.193569	0.165798	0.122738
C3	2.18869e-09	1.15172e-06	0.155965	0.167089	0.149642	0.155965	0.168058
MYO5C	2.1978e-09	1.15172e-06	0.141575	0.181043	0.168717	0.141575	0.163135
ECE1	2.61859e-09	1.35111e-06	0.284193	0.279613	0.332239	0.284193	0.427268
LINC02232	3.73615e-09	1.89853e-06	0.0515922	0.0560518	0.0515922	0.0615001	0.0540795
AL391097.1	4.11601e-09	2.06034e-06	0.0162969	0.0162969	0.0162969	0.0162969	0.0162969
NPAS2	4.20285e-09	2.07287e-06	0.312583	0.233935	0.315609	0.312583	0.325422
PTCHD4	4.59864e-09	2.2352e-06	0.0813931	0.084861	0.0854885	0.0829079	0.0813931
DPYSL3	6.24376e-09	2.97524e-06	0.327954	0.521381	0.357085	0.327954	0.358094
TSHZ2	6.29859e-09	2.97524e-06	0.466992	0.978903	0.937095	0.466992	0.928592
SERPINH1	6.99109e-09	3.25649e-06	0.0933304	0.0938451	0.0977098	0.0933304	0.0840492
ZBTB16	7.40276e-09	3.40101e-06	0.365808	0.467896	0.53578	0.365808	0.42823
AC079298.3	9.32489e-09	4.22619e-06	0.0559869	0.0668011	0.0559869	0.0635735	0.0665202
SLC25A25	1.11281e-08	4.96594e-06	0.0966973	0.0858297	0.0966973	0.11712	0.0887792
LRAT	1.12533e-08	4.96594e-06	0.186813	0.236961	0.24237	0.186813	0.161061
SEMA3B	1.37997e-08	6.01057e-06	0.126311	0.155857	0.163688	0.198589	0.126311
LTBP4	1.78478e-08	7.67409e-06	0.0437876	0.0486937	0.0437876	0.0512512	0.0485497
BAG3	2.20341e-08	9.35418e-06	0.187205	0.203806	0.195221	0.187205	0.168874
SPP1	2.47419e-08	1.03724e-05	0.167866	0.165072	0.159614	0.167866	0.17925
NAPA	2.87664e-08	1.19107e-05	0.0823873	0.0940751	0.0961134	0.103725	0.0823873
S1PR3	3.5806e-08	1.46446e-05	0.0190127	0.0190127	0.020331	0.020331	0.020331
AL031280.1	4.01931e-08	1.62409e-05	0.10899	0.124502	0.131857	0.10899	0.13209
HSP90AA1	4.14135e-08	1.65348e-05	0.50134	0.752427	0.840307	0.50134	0.415129
C8orf34-AS1	4.97905e-08	1.96456e-05	0.0204662	0.0204662	0.021371	0.021371	0.021371
ARHGEF4	5.8518e-08	2.28207e-05	0.48664	0.695074	0.369436	0.48664	0.879689
AL355974.2	6.55193e-08	2.52573e-05	0.106599	0.137306	0.106599	0.15923	0.171145
NDNF	7.39692e-08	2.76798e-05	0.0206652	0.0206652	0.0230385	0.0230385	0.0230385
CD44	7.40476e-08	2.76798e-05	0.501926	1.21197	1.19783	0.501926	0.895761
AEBP1	7.42794e-08	2.76798e-05	0.281852	0.35781	0.362446	0.281852	0.37025
HOXB2	9.18978e-08	3.37988e-05	0.0174411	0.0174411	0.0174411	0.0174411	0.0174411
HOXB-AS1	9.27155e-08	3.37988e-05	0.0207395	0.0226745	0.0226745	0.0226745	0.0207395
SLC47A2	9.59987e-08	3.46194e-05	0.0525398	0.0612391	0.0600765	0.0525398	0.0543012
COL14A1	1.4549e-07	5.19091e-05	0.0528694	0.0625295	0.0642299	0.0611514	0.0528694
GPD1L	2.02473e-07	7.14792e-05	0.0303157	0.0303157	0.0362527	0.0373219	0.0364164
SORBS1	2.13042e-07	7.372e-05	0.285187	0.337186	0.352782	0.7296	0.285187
KSR2	2.13216e-07	7.372e-05	0.206189	0.311727	0.296303	0.206189	0.296519
GRK5	2.15649e-07	7.38005e-05	0.0761438	0.0846006	0.0761438	0.1063	0.0879174
CYP4F3	2.28788e-07	7.75059e-05	0.077752	0.1014	0.0987221	0.077752	0.103707
DYNC1I1	2.33149e-07	7.81935e-05	0.167533	0.208196	0.200557	0.167533	0.168861
ITGA2	2.97401e-07	9.87546e-05	0.0270411	0.0273497	0.0270411	0.0301036	0.0284129
FOSL2	3.47934e-07	0.000114402	0.0672644	0.0697435	0.0672644	0.0818519	0.0796711
PFKFB3	3.55536e-07	0.000115767	0.320263	0.450441	0.467266	0.320263	0.307884
LINC01241	3.67613e-07	0.000118548	0.0105166	0.0105166	0.0105166	0.0105166	0.0105166
SYTL4	3.9701e-07	0.000126809	0.175426	0.218712	0.166993	0.175426	0.130177
DHRS3	4.09162e-07	0.000129457	0.150142	0.127646	0.136891	0.150142	0.186742
CD99	4.33949e-07	0.000136017	0.188223	0.221128	0.184905	0.188223	0.172218
ARHGEF3	4.43334e-07	0.000137672	0.28895	0.279563	0.286941	0.28895	0.348641
MYLK	4.48541e-07	0.000138011	0.180184	0.204906	0.203013	0.180184	0.248575
AL031056.1	5.25908e-07	0.000160345	0.0352676	0.0384065	0.0352676	0.0355617	0.0357708
ADM	5.66848e-07	0.00017127	0.196193	0.284463	0.28889	0.196193	0.265392
UTRN	6.82905e-07	0.000204494	0.213266	0.278879	0.213266	0.306177	0.537791
STK40	7.15631e-07	0.000212397	0.0714384	0.0793045	0.0947756	0.0998425	0.0714384
PSAP	7.76299e-07	0.000228382	0.265914	0.199196	0.234968	0.265914	0.242845
AC018680.1	1.02226e-06	0.000298128	0.0292574	0.0309028	0.0323629	0.0353252	0.0292574
MBP	1.13643e-06	0.000328567	0.185719	0.227826	0.223158	0.185719	0.270051
LINC01117	1.1718e-06	0.000335897	0.0160551	0.0160551	0.016748	0.016748	0.016748
TOB1	1.20075e-06	0.000341278	0.132331	0.12789	0.101571	0.132331	0.135024
GBP2	1.22534e-06	0.000345341	0.0640348	0.0577276	0.0676462	0.0640348	0.0623664
HSPH1	1.27769e-06	0.000357092	0.118876	0.133308	0.118876	0.146744	0.155305
SQSTM1	1.31769e-06	0.00036523	0.174078	0.12533	0.177993	0.174078	0.155581
VWA3B	1.34167e-06	0.000368829	0.0808189	0.104649	0.0808189	0.0992084	0.0818077
PHYHD1	1.3684e-06	0.000373117	0.201688	0.229465	0.207912	0.201688	0.175374
TPM4	1.58979e-06	0.000429986	0.0848598	0.0955765	0.0827334	0.0848598	0.0824131
TGFBR2	1.66831e-06	0.000447615	0.0395271	0.0436791	0.0480429	0.0395271	0.0372933
SLC22A4	1.81523e-06	0.000483168	0.052458	0.0631615	0.0588763	0.0609751	0.052458
PGAM2	2.02024e-06	0.000533502	0.0753271	0.0873458	0.0853852	0.0753271	0.0824796
ARSH	2.26234e-06	0.000592769	0.0139209	0.0139209	0.0142614	0.0142614	0.0142614
PDE4DIP	2.44532e-06	0.000635746	0.399038	0.287597	0.345671	0.399038	0.246281
VIM	2.93526e-06	0.000757252	0.143972	0.127441	0.136898	0.143972	0.182958
HOXA-AS2	3.6895e-06	0.000944568	0.0122947	0.0122947	0.0122947	0.0122947	0.0122947
AC020908.2	4.05505e-06	0.00103029	0.016119	0.0177106	0.0177106	0.0177106	0.016119
PPFIBP1	4.29433e-06	0.00108288	0.071511	0.0758343	0.0672114	0.071511	0.0795786
SLC39A14	4.67819e-06	0.00117087	0.100052	0.0993817	0.100052	0.131299	0.114703
GEM	4.80097e-06	0.0011922	0.0784248	0.0733429	0.0732524	0.0784248	0.100147
SCD	4.83449e-06	0.0011922	0.136773	0.139256	0.128709	0.136773	0.107645
GRIP1	4.9249e-06	0.00120563	0.221896	0.305844	0.25977	0.221896	0.417668
KCNA5	5.48831e-06	0.00133382	0.0138161	0.0138161	0.0138161	0.0138161	0.0138161
FYB2	6.39697e-06	0.00154346	0.0242021	0.0273948	0.0242021	0.0273948	0.0273948
OSBPL11	6.58232e-06	0.00157684	0.227163	0.197615	0.210007	0.227163	0.38022
SULF2	6.66296e-06	0.00158484	0.0249445	0.0236478	0.0301585	0.0301585	0.0249445
ADAMTS12	6.73771e-06	0.00159133	0.0336934	0.0403164	0.0336934	0.0384356	0.0400368
ADAMTS9-AS1	6.87402e-06	0.00160733	0.0107212	0.0107212	0.0110079	0.0110079	0.0110079
NFASC	6.90127e-06	0.00160733	0.279019	0.572485	0.501696	0.279019	0.532529
BLVRB	7.00796e-06	0.00162034	0.0537391	0.0459245	0.0537391	0.0570985	0.0503967
HSPA1B	7.05377e-06	0.00162034	0.192066	0.352177	0.363674	0.192066	0.313276
WNK2	7.6003e-06	0.00173181	0.17344	0.210235	0.186563	0.17344	0.251532
AC111182.1	7.64232e-06	0.00173181	0.0135968	0.0135968	0.0139825	0.0139825	0.0139825
DRC1	8.20517e-06	0.00184688	0.0312809	0.0317737	0.0312809	0.0383377	0.0311835
RAMP3	8.75831e-06	0.00195824	0.0247247	0.0273687	0.0247247	0.0284709	0.0240311
AC009654.1	8.90356e-06	0.00197753	0.0326529	0.0363854	0.0347996	0.0381716	0.0326529
TXLNB	9.35111e-06	0.00206327	0.0429461	0.0439685	0.0484516	0.0429461	0.0381837
CHST9	9.60804e-06	0.00210611	0.132842	0.183309	0.177999	0.132842	0.204321
ZNF665	1.00193e-05	0.00218201	0.191601	0.344757	0.344437	0.191601	0.144413
C1QB	1.0661e-05	0.00230677	0.0266572	0.026984	0.0290517	0.0311774	0.0266572
CXXC5	1.10221e-05	0.00236961	0.0926993	0.154327	0.13616	0.132121	0.0926993
ATRNL1	1.26514e-05	0.00270256	0.115207	0.136779	0.115207	0.221427	0.226429
TNC	1.31934e-05	0.0028005	0.189262	0.452675	0.189262	0.42724	0.515665
AC084880.3	1.33246e-05	0.00281058	0.00907922	0.00907922	0.00907922	0.00907922	0.00907922
KCNH1	1.36477e-05	0.00284988	0.056304	0.0654194	0.056304	0.0615868	0.0606637
ELN	1.36809e-05	0.00284988	0.0888126	0.107326	0.0888126	0.110421	0.118201
PADI2	1.4373e-05	0.00297557	0.16365	0.182002	0.210197	0.16365	0.271059
LINC02251	1.5133e-05	0.00311369	0.0311283	0.0359225	0.0311283	0.0378176	0.0378176
LINC01088	1.59526e-05	0.00326232	0.450002	1.6709	1.59228	0.450002	1.3798
CH25H	1.64526e-05	0.00334417	0.0265253	0.0311728	0.0311728	0.0265253	0.0311728
RTN1	1.7201e-05	0.00347522	0.198773	0.262917	0.151065	0.198773	0.25811
SIK1	1.78404e-05	0.00358283	0.0101989	0.0101989	0.0101989	0.0101989	0.0101989
THBS2	1.96938e-05	0.00393148	0.0662508	0.0848756	0.0795398	0.0662508	0.0839469
AC100863.1	2.11706e-05	0.0042013	0.0128776	0.0131997	0.0141101	0.0141101	0.0128776
VCAN	2.14874e-05	0.00423908	0.286059	0.711219	0.481074	0.286059	0.711873
AL391097.2	2.19267e-05	0.00430046	0.00907815	0.00907815	0.00907815	0.00907815	0.00907815
TTC7A	2.53124e-05	0.00493562	0.118509	0.0748626	0.109283	0.118509	0.12806
SH3GL1	3.26091e-05	0.00632163	0.0514864	0.0383658	0.0474029	0.0514864	0.0475331
ITPKB	3.78982e-05	0.00730476	0.340173	0.455754	0.435503	0.340173	0.639916
PLCXD3	3.95216e-05	0.00757414	0.148236	0.227149	0.225807	0.148236	0.189618
C9orf3	4.12383e-05	0.00785823	0.166237	0.168353	0.166237	0.278586	0.260721
CAPN5	4.56541e-05	0.00865056	0.0271179	0.0249513	0.0271179	0.0275747	0.0282692
PRKX	5.05135e-05	0.00951754	0.191361	0.321361	0.347066	0.191361	0.293341
AHNAK	5.17257e-05	0.0096649	0.128473	0.16435	0.128473	0.263421	0.208936
ALPK1	5.1872e-05	0.0096649	0.0778927	0.131873	0.0778927	0.135633	0.141966
AC005258.1	6.02479e-05	0.0111635	0.025751	0.0219493	0.025751	0.0308402	0.0242455
ENPP2	6.25996e-05	0.0115355	0.0424101	0.0472267	0.052624	0.0519734	0.0424101
CHST3	6.43208e-05	0.0117879	0.104539	0.128548	0.155062	0.104539	0.122566
AL137025.1	6.642e-05	0.0121065	0.0899968	0.103967	0.0895006	0.0899968	0.126166
CYP4F12	7.06004e-05	0.0127989	0.0845829	0.114463	0.0993043	0.0845829	0.113882
AL009031.1	7.59361e-05	0.0136922	0.0115582	0.0115582	0.0122762	0.0122762	0.0122762
MASP1	7.66531e-05	0.0137476	0.122378	0.1811	0.160041	0.122378	0.171921
ABCA2	8.12177e-05	0.0144887	0.0846793	0.115973	0.0846793	0.1334	0.115807
HOXD3	8.20179e-05	0.0145541	0.026363	0.0316307	0.0316307	0.026363	0.0316307
ADCY2	8.40213e-05	0.0148311	0.253301	0.291792	0.253301	0.664246	0.639229
AP000229.1	8.57791e-05	0.0150621	0.015004	0.015004	0.0193571	0.0193571	0.0174205
GYG2	8.79426e-05	0.0153616	0.198997	0.335965	0.350323	0.198997	0.289535
ABI3BP	8.95347e-05	0.0155586	0.134655	0.237095	0.196608	0.134655	0.175705
AL118516.1	9.25859e-05	0.0160059	0.0309725	0.0267154	0.0349196	0.0309725	0.0297101
AL353753.1	9.45826e-05	0.0162396	0.0230996	0.0241883	0.0280993	0.0230996	0.0280993
SLC26A5	9.49064e-05	0.0162396	0.046874	0.0630714	0.0817845	0.0595315	0.046874
FRMPD3	9.97506e-05	0.0169819	0.100071	0.128654	0.112111	0.100071	0.134425
COL7A1	0.00010032	0.0169926	0.0433222	0.0390151	0.0433222	0.0541443	0.0526613
RNF19A	0.000101296	0.0170717	0.302042	0.430329	0.363291	0.302042	0.656421
CD9	0.000103673	0.017385	0.0695802	0.14058	0.138227	0.154394	0.0695802
AC116903.2	0.000105604	0.0176207	0.0292369	0.0385266	0.0390419	0.0305087	0.0292369
YARS	0.000115227	0.0191311	0.0455991	0.0455991	0.10024	0.118904	0.0817021
PDE8A	0.000125404	0.0207182	0.144423	0.153657	0.144423	0.220695	0.130007
CADPS	0.000142984	0.0235069	0.215368	0.260911	0.227198	0.215368	0.376608
ITGB4	0.000146007	0.0238868	0.21891	0.364361	0.291046	0.21891	0.26654
SPHK1	0.000155526	0.0253206	0.0103893	0.0103893	0.0106918	0.0106918	0.0106918
CCDC81	0.000159856	0.0258998	0.0273626	0.0286591	0.0273626	0.0313894	0.0304932
MT-ND4	0.000176642	0.0284543	0.333004	0.189795	0.239162	0.333004	0.381743
HOXC-AS1	0.00017732	0.0284543	0.00702824	0.00702824	0.00702824	0.00702824	0.00702824
DGKD	0.000194484	0.0310601	0.114376	0.158413	0.173935	0.114376	0.123518
DGKI	0.00019887	0.0316099	0.0984001	0.132353	0.117124	0.0984001	0.0828697
FTL	0.000204623	0.032371	0.136886	0.149983	0.345487	0.236722	0.136886
EMP1	0.000218703	0.0344359	0.136358	0.177369	0.199099	0.136358	0.165539
KCNK2	0.000231786	0.0363254	0.0199855	0.024116	0.0199855	0.025732	0.0207354
PLEKHG3	0.000239089	0.0372956	0.0707084	0.0361345	0.0668715	0.0707084	0.0830622
PLCE1	0.000248324	0.0385569	0.141571	0.301197	0.141571	0.283894	0.361387
PPP1R15A	0.000267605	0.0413591	0.0261535	0.0346429	0.0341497	0.0382424	0.0261535
TLE3	0.000287317	0.0442019	0.0548808	0.0356432	0.0501354	0.0548808	0.0558212
ATP9A	0.000292636	0.0447926	0.217731	0.505432	0.481224	0.217731	0.408115
TRIM22	0.000293827	0.0447926	0.0462176	0.0673313	0.0462176	0.0570342	0.0637823
CHI3L2	0.000295669	0.0448694	0.0265677	0.0253828	0.0270634	0.0265677	0.0305526
HSPE1-MOB4	0.000303174	0.0458012	0.0229659	0.0204954	0.0229659	0.0298564	0.0267545
PQLC1	0.000324465	0.0487978	0.089602	0.113699	0.10928	0.089602	0.0981754
DEAF1	0.00035628	0.0529344	0.0839842	0.103625	0.0839842	0.132312	0.0942528
SIK1B	0.00035659	0.0529344	0.00471013	0.00471013	0.00471013	0.00471013	0.00471013
LINC01116	0.000356705	0.0529344	0.00486049	0.00486049	0.00486049	0.00486049	0.00486049
AL109930.1	0.000361084	0.0533481	0.107416	0.203583	0.193219	0.107416	0.198195
TEX2	0.0003851	0.056413	0.0822192	0.10262	0.0822192	0.11545	0.16573
AL139220.2	0.000385192	0.056413	0.0178092	0.0178092	0.0299182	0.0299182	0.0252708
RAB20	0.000395485	0.0576685	0.0234951	0.0234951	0.0333318	0.0394343	0.0349743
MAN1A1	0.000406693	0.0590462	0.0881681	0.102133	0.0893965	0.0881681	0.0985016
PRKX-AS1	0.000418191	0.0604539	0.0326459	0.0380168	0.040923	0.0326459	0.0364517
GPAT2	0.000435571	0.0626961	0.00893225	0.00893225	0.00925436	0.00925436	0.00925436
ANLN	0.000440584	0.0631465	0.0231377	0.0279875	0.0292491	0.0323221	0.0231377
MAPK13	0.000453363	0.0647016	0.0105584	0.0105584	0.0136945	0.0136945	0.0132725
SORCS3	0.000457355	0.0647512	0.129524	0.20684	0.198845	0.129524	0.182914
IFITM2	0.000457571	0.0647512	0.0569524	0.0574146	0.0625438	0.0569524	0.0827503
SLC39A8	0.000464024	0.0653883	0.0445146	0.041133	0.0445146	0.0509883	0.0501025
CASC15	0.00048021	0.0673861	0.0552552	0.0729372	0.0552552	0.0924248	0.0556228
ENPP6	0.000493281	0.0689318	0.0109677	0.0107914	0.0126057	0.0126057	0.0109677
PGM2L1	0.000499336	0.0694885	0.0571853	0.0778729	0.0571853	0.0888634	0.0775732
AC011294.1	0.000521625	0.0722903	0.00573568	0.00573568	0.00573568	0.00573568	0.00573568
DUSP1	0.000549048	0.0757776	0.122565	0.239815	0.240227	0.122565	0.195399
AC093689.1	0.000561463	0.0771735	0.0110108	0.0127889	0.0127889	0.0127889	0.0110108
SLC6A8	0.000571327	0.0781823	0.0692366	0.0594084	0.063772	0.0692366	0.0654967
GPIHBP1	0.000573465	0.0781823	0.00716655	0.00716655	0.0079073	0.0079073	0.0079073
PVT1	0.000588609	0.0799222	0.1042	0.167379	0.160772	0.1042	0.163869
CD109	0.000617386	0.0833094	0.104857	0.0868153	0.0950478	0.104857	0.183888
AC008667.1	0.000620539	0.0833094	0.0411061	0.0501386	0.0498539	0.0411061	0.0524797
AC010997.5	0.000621007	0.0833094	0.00944481	0.0103665	0.0103665	0.0103665	0.00944481
HOXA7	0.000636617	0.0850631	0.00599204	0.00599204	0.00599204	0.00599204	0.00599204
WDR11-AS1	0.000652003	0.0867733	0.155812	0.264919	0.185009	0.155812	0.118272
CLCN4	0.000656041	0.0869656	0.053274	0.0551093	0.053274	0.0773715	0.0868922
RAB7B	0.000676354	0.0893054	0.00813194	0.00813194	0.00882056	0.00882056	0.00882056
GLIS3	0.000683004	0.0898297	0.216564	0.290707	0.216564	0.366488	0.81429
GPRIN3	0.000698902	0.0915617	0.0321673	0.0371655	0.0309696	0.0321673	0.0363941
AC096637.1	0.000716366	0.0934843	0.0106111	0.0106111	0.0124292	0.0124292	0.0124292
AC068051.1	0.000720732	0.0936896	0.0431692	0.0720152	0.0752197	0.0593927	0.0431692
MLXIPL	0.000757597	0.0981015	0.0103084	0.0103084	0.0144775	0.0144775	0.0125986
FAM9B	0.000769405	0.0992473	0.019092	0.0223803	0.0236194	0.019092	0.0207607
AL603840.1	0.00078207	0.100494	0.0731236	0.113492	0.122452	0.0731236	0.0688481
PTPRE	0.00083641	0.107067	0.0376267	0.0376267	0.0733233	0.102964	0.110927
KCNH8	0.000848964	0.108075	0.043287	0.0619619	0.0516968	0.0657791	0.043287
AC245033.2	0.000850734	0.108075	0.0211497	0.020646	0.0211497	0.0278878	0.0205883
AC008537.1	0.000866224	0.109628	0.0883485	0.0989605	0.0923048	0.0883485	0.120124
CABCOCO1	0.000879512	0.110891	0.0769845	0.0980083	0.0833019	0.0769845	0.112406
SAMD11	0.000890352	0.111837	0.0390569	0.0484331	0.0432654	0.0390569	0.0484829
DPF3	0.000924748	0.115704	0.114632	0.0926986	0.114632	0.169196	0.210948
AP003393.1	0.000929129	0.115704	0.00786234	0.00786234	0.00871667	0.00871667	0.00871667
SLC9A9	0.00093148	0.115704	0.153207	0.126998	0.153207	0.28622	0.300974
AL137220.1	0.00095761	0.11851	0.0100543	0.0111317	0.0117005	0.0117005	0.0100543
CD74	0.000978247	0.120342	0.0416936	0.0444554	0.0416936	0.0616887	0.0626189
MT-CO2	0.000979586	0.120342	0.179342	0.152253	0.179342	0.306745	0.44882
HSPA6	0.00100507	0.122466	0.00987134	0.00987134	0.0112503	0.0112503	0.0112503
FOS	0.00100645	0.122466	0.171071	0.412748	0.354981	0.171071	0.305154
ACTN2	0.00100783	0.122466	0.0549645	0.0709324	0.0549645	0.0677828	0.05915
KBTBD11	0.00101692	0.123124	0.0725464	0.0633757	0.0608909	0.0725464	0.110676
SNHG25	0.00103168	0.124463	0.0875621	0.1046	0.117893	0.0875621	0.10752
ARSE	0.0010688	0.128479	0.0125301	0.0125301	0.0179709	0.0202765	0.0153919
LINC02009	0.0010991	0.131648	0.0188046	0.0213046	0.0188046	0.023006	0.023006
GFAP	0.00113252	0.134849	0.346459	1.36329	1.08124	0.346459	1.36795
ABR	0.00113386	0.134849	0.218746	0.27227	0.225821	0.218746	0.503472
TTN	0.0011393	0.135017	0.143512	0.306424	0.31084	0.143512	0.216502
NLRP1	0.00114573	0.135301	0.0636864	0.0889612	0.0636864	0.0946654	0.0771771
SORCS1	0.00115151	0.135506	0.0586458	0.0879686	0.0586458	0.0789517	0.0607834
AC007091.1	0.0011744	0.13725	0.0101032	0.0102584	0.01174	0.01174	0.0101032
OGFRL1	0.00117451	0.13725	0.159053	0.227445	0.119366	0.159053	0.322617
PPDPFL	0.00119451	0.139103	0.0067274	0.0067274	0.0067274	0.0067274	0.0067274
AC105053.1	0.00122421	0.142068	0.0181338	0.0205857	0.0242841	0.0242841	0.0181338
A1BG-AS1	0.00125251	0.144851	0.00704425	0.00704425	0.00731779	0.00731779	0.00731779
SLPI	0.00127218	0.14662	0.00594422	0.00594422	0.00594422	0.00594422	0.00594422
SRPX2	0.00128022	0.147042	0.153822	0.2948	0.29298	0.153822	0.254591
SPINK8	0.00134928	0.154444	0.00627344	0.00627344	0.00842067	0.00842067	0.00842067
RFX3-AS1	0.00140361	0.15969	0.220469	0.303474	0.270647	0.220469	0.468621
AC007920.1	0.00140463	0.15969	0.00582007	0.00582007	0.00610869	0.00610869	0.00610869
TUBA1A	0.00142314	0.161248	0.108688	0.350631	0.362123	0.268856	0.108688
P3H2	0.00145731	0.164563	0.0949721	0.118122	0.0898761	0.0949721	0.144764
IFITM3	0.00149333	0.168065	0.134659	0.108411	0.146356	0.134659	0.226744
STIM1	0.00151157	0.169549	0.0893549	0.110994	0.0893549	0.153432	0.152403
PDK3	0.00152629	0.170578	0.0730501	0.0856521	0.0824605	0.0730501	0.11126
MAML3	0.00153092	0.170578	0.0826648	0.194578	0.169378	0.127759	0.0826648
ACAP3	0.00156692	0.174011	0.0501416	0.0877131	0.0855547	0.0784688	0.0501416
ATP6V0A1	0.00157498	0.174329	0.0725632	0.0887685	0.0822902	0.154907	0.0725632
UBC	0.00159435	0.175892	0.228914	0.760533	0.737508	0.228914	0.625577
LINC01060	0.00161125	0.177074	0.019248	0.0236574	0.0294626	0.024762	0.019248
PPP1R12B	0.00161562	0.177074	0.207531	0.523848	0.394008	0.207531	0.325218
ADCY7	0.00163277	0.178371	0.0122656	0.0118245	0.0150319	0.0150319	0.0122656
DPPA2	0.00165056	0.179728	0.00775648	0.00728151	0.00948699	0.00948699	0.00775648
IGKC	0.00166271	0.180466	0.0728524	0.0543574	0.0950808	0.0728524	0.0696898
B3GAT2	0.00168222	0.181994	0.0804272	0.168983	0.0804272	0.11493	0.17391
PLCG2	0.0017164	0.185095	0.0518844	0.0892525	0.115402	0.0876512	0.0518844
ARHGAP22	0.00174353	0.187419	0.0319934	0.0329705	0.0351734	0.0319934	0.0371551
PGR	0.00175826	0.188398	0.0162235	0.0205307	0.0205307	0.0162235	0.0205307
NPIPB4	0.00177869	0.18998	0.0508265	0.047424	0.0508265	0.0700471	0.0587531
AC007221.1	0.00178812	0.190381	0.0225875	0.029112	0.0314188	0.0225875	0.0232117
MARCH1	0.00184403	0.195712	0.0764884	0.118013	0.0764884	0.153933	0.143868
GSE1	0.0018684	0.197673	0.14748	0.256329	0.222863	0.14748	0.212072
AC007221.2	0.00189034	0.199366	0.035704	0.0524723	0.045291	0.035704	0.0420365
AC016705.2	0.0019044	0.200218	0.0691458	0.0606996	0.0717197	0.0691458	0.0674866
NFIX	0.00193155	0.202439	0.128073	0.135724	0.115639	0.128073	0.135444
TTLL7	0.00195749	0.204519	0.0642564	0.0799289	0.0642564	0.112194	0.0931144
IER5L	0.00196487	0.204651	0.0601836	0.0789668	0.0848395	0.0601836	0.0691937
RRAGD	0.00210972	0.219058	0.0308134	0.0355321	0.0308134	0.0443935	0.0358401
SEC24D	0.00215404	0.22297	0.0307071	0.0409725	0.0427854	0.0438962	0.0307071
AL731571.1	0.00217171	0.224107	0.0108501	0.0129973	0.0129973	0.0129973	0.0108501
AC138123.1	0.0022085	0.226738	0.114742	0.166904	0.175431	0.114742	0.190185
SH3PXD2B	0.00221073	0.226738	0.152576	0.175418	0.185217	0.152576	0.303966
NNMT	0.00226034	0.23112	0.0430486	0.0485366	0.0566737	0.0430486	0.0541151
MVP	0.00226901	0.231302	0.0602865	0.0607052	0.0695817	0.0602865	0.0582727
LINC02338	0.00228372	0.232095	0.00428124	0.00428124	0.00428124	0.00428124	0.00428124
ASAH1	0.00232116	0.232501	0.103043	0.151359	0.146944	0.103043	0.168046
EPHB6	0.00232202	0.232501	0.0217083	0.0169049	0.0231499	0.0322637	0.0217083
APOD	0.0023225	0.232501	0.0662779	0.0774759	0.059919	0.0662779	0.0703534
DDB2	0.00232383	0.232501	0.0413905	0.0366263	0.0413905	0.0526122	0.0470932
ADGB	0.00233121	0.232501	0.00772266	0.00752495	0.00902157	0.00902157	0.00772266
NBAT1	0.00233398	0.232501	0.00953103	0.00887735	0.0113715	0.0113715	0.00953103
CSRNP1	0.00233662	0.232501	0.0471329	0.0539801	0.0674989	0.0471329	0.0517681
AC004889.1	0.00234317	0.232501	0.0246724	0.0315674	0.0315369	0.0246724	0.027252
USP2-AS1	0.00240202	0.237637	0.0451762	0.0677336	0.0515166	0.0451762	0.0687029
PRKCE	0.00248879	0.245497	0.142158	0.143682	0.132066	0.142158	0.123559
PPFIA2	0.00254593	0.250397	0.261786	0.150874	0.183261	0.261786	0.626325
CLCF1	0.00266762	0.261533	0.00677062	0.00677062	0.00711115	0.00711115	0.00711115
STXBP1	0.00267475	0.261533	0.0702527	0.0714323	0.0702527	0.0943796	0.105509
NPPC	0.00275664	0.268757	0.00636605	0.00636605	0.00636605	0.00636605	0.00636605
LINC01311	0.00279731	0.271931	0.00556043	0.00556043	0.00610985	0.00610985	0.00610985
NUDC	0.00283181	0.273827	0.0382535	0.0295391	0.0482576	0.0641726	0.0382535
ZFP36L1	0.00283314	0.273827	0.203276	0.444571	0.217205	0.203276	0.306187
TMEM176B	0.00284735	0.274409	0.0509947	0.0623499	0.0752491	0.0509947	0.0800473
AC018878.1	0.00299693	0.287997	0.00364806	0.00364806	0.00401817	0.00401817	0.00401817
AZIN1	0.00302373	0.289743	0.0534314	0.068957	0.0646613	0.0743347	0.0534314
PRPH	0.00303735	0.289877	0.00724566	0.00724566	0.00806396	0.00806396	0.00806396
ACAN	0.00304242	0.289877	0.00382233	0.00382233	0.00427949	0.00427949	0.00427949
ERBB2	0.00308893	0.293474	0.0384007	0.0364021	0.0384007	0.0600526	0.0363039
SH3BGRL3	0.0031032	0.293748	0.0330123	0.0443961	0.0339754	0.0482656	0.0330123
ACP5	0.00310933	0.293748	0.00531757	0.00531757	0.006238	0.006238	0.006238
TSHZ3	0.00312174	0.294092	0.0430923	0.0340599	0.0370038	0.0430923	0.047206
TLE4	0.00320686	0.300807	0.125362	0.127304	0.137355	0.125362	0.130304
ARRDC4	0.00321095	0.300807	0.0452212	0.0642336	0.0505047	0.0452212	0.066752
MCUB	0.00322186	0.300989	0.038479	0.0452517	0.0476911	0.038479	0.033936
ANXA1	0.00327543	0.304299	0.0375139	0.0639401	0.0611702	0.0694089	0.0375139
PLP1	0.00327545	0.304299	0.164794	0.242722	0.222891	0.164794	0.342607
LINC02412	0.00342221	0.317055	0.00342288	0.00342288	0.00367997	0.00367997	0.00367997
RTP1	0.00344003	0.317541	0.00620314	0.00620314	0.00672143	0.00672143	0.00672143
CDHR3	0.00344639	0.317541	0.180287	0.104686	0.178191	0.180287	0.261598
DIRC3	0.00351819	0.323268	0.0608178	0.100779	0.0608178	0.105097	0.139842
FBXO2	0.00367112	0.336399	0.0648586	0.0877968	0.0865495	0.0648586	0.089466
SP140	0.00369272	0.337456	0.0216734	0.0222376	0.0259407	0.0368439	0.0216734
CERS6	0.00373818	0.340682	0.165339	0.433528	0.248128	0.165339	0.528572
PGK1	0.00380987	0.344232	0.05623	0.0404885	0.05623	0.112221	0.0604308
HSPB6	0.00381116	0.344232	0.0149554	0.0167894	0.0149554	0.019027	0.019027
LURAP1L	0.00381555	0.344232	0.0136266	0.0123576	0.0136266	0.0174187	0.0141434
HCK	0.00382794	0.344232	0.0069195	0.0069195	0.00928125	0.00928125	0.00835953
PIM1	0.00382845	0.344232	0.0289405	0.0386425	0.0378075	0.0439222	0.0289405
AC010173.1	0.0038566	0.345836	0.00884111	0.00991364	0.0105716	0.0105716	0.00884111
PAWR	0.00387969	0.346978	0.0362501	0.0523477	0.0362501	0.0676199	0.0476658
NOL4L	0.00392757	0.349746	0.0271021	0.024717	0.0271021	0.0406594	0.0310649
MAOB	0.00393149	0.349746	0.137514	0.184307	0.137514	0.325238	0.483047
LINC01899	0.00401824	0.35566	0.0056102	0.0056102	0.00676505	0.00676505	0.00676505
WNK4	0.0040287	0.35566	0.00320208	0.00320208	0.00348332	0.00348332	0.00348332
TMEM200A	0.00402978	0.35566	0.00844928	0.0088576	0.00844928	0.0100753	0.00877639
RBP5	0.00406409	0.357747	0.00599409	0.00599409	0.00761726	0.00761726	0.00761726
GRIA3	0.00407696	0.35794	0.0608452	0.113439	0.0608452	0.0852263	0.138447
LUCAT1	0.00410009	0.359031	0.00840098	0.00877274	0.00996152	0.00996152	0.00840098
AC008014.1	0.00413717	0.361335	0.105397	0.126794	0.105397	0.215702	0.179043
AC024592.2	0.00420667	0.36645	0.00406276	0.00406276	0.00406276	0.00406276	0.00406276
SATB2	0.00432263	0.375576	0.0484831	0.0400603	0.0484831	0.0746492	0.0841051
AC027045.2	0.00433831	0.375965	0.0038693	0.0038693	0.0038693	0.0038693	0.0038693
NCKAP1L	0.00438262	0.378825	0.00581397	0.00581397	0.00692424	0.00692424	0.00692424
FAS	0.0044361	0.382462	0.0436373	0.0384234	0.0441471	0.0436373	0.044547
RPP25	0.00455206	0.39091	0.00426956	0.00426956	0.00461267	0.00461267	0.00461267
SCARF2	0.0045574	0.39091	0.00438781	0.00438781	0.00438781	0.00438781	0.00438781
HOXD8	0.00462239	0.394534	0.00360766	0.00360766	0.00360766	0.00360766	0.00360766
AL359834.1	0.00462608	0.394534	0.00309859	0.00309859	0.00309859	0.00309859	0.00309859
PLCZ1	0.00463493	0.394534	0.00443276	0.00443276	0.00486021	0.00486021	0.00486021
CLIC3	0.00466015	0.395676	0.00454739	0.00454739	0.00454739	0.00454739	0.00454739
GNG12-AS1	0.00469562	0.397681	0.0932617	0.0938421	0.0985052	0.0932617	0.0744437
FOXM1	0.00472596	0.399242	0.00681861	0.00681861	0.01047	0.01047	0.00828508
CD53	0.00481298	0.405572	0.00579333	0.00579333	0.00650524	0.00650524	0.00608323
ST6GALNAC2	0.00487734	0.409966	0.0144104	0.0183281	0.0182515	0.0211942	0.0144104
ITGB2	0.00499985	0.419213	0.00685779	0.00685779	0.00843292	0.00843292	0.00843292
AL360227.1	0.00530649	0.443676	0.00294046	0.00294046	0.00294046	0.00294046	0.00294046
AC023421.2	0.00531943	0.443676	0.0291846	0.0481048	0.0534593	0.0429429	0.0291846
GABARAPL1	0.0053313	0.443676	0.0371574	0.040175	0.0649125	0.0712555	0.0371574
CLIP2	0.00539776	0.448095	0.0723188	0.181886	0.185295	0.123534	0.0723188
LINC01561	0.00544869	0.451205	0.00630162	0.00630162	0.00630162	0.00630162	0.00630162
DAAM1	0.00547721	0.45245	0.128307	0.140007	0.128307	0.381453	0.456649
TMEM54	0.00561109	0.461668	0.0139604	0.0142621	0.0139604	0.018013	0.0153114
LINC01817	0.00562201	0.461668	0.00245655	0.00245655	0.00245655	0.00245655	0.00245655
IFRD1	0.0056301	0.461668	0.0803579	0.0796305	0.0800378	0.0803579	0.107135
AC092675.1	0.0057095	0.467037	0.00629271	0.0073873	0.00782726	0.00782726	0.00629271
AC007032.1	0.00577434	0.471192	0.00357604	0.00357604	0.00398973	0.00398973	0.00398973
PLXNB2	0.00595195	0.483884	0.0278131	0.0278131	0.0558791	0.0856645	0.0395662
STAT3	0.00595874	0.483884	0.127532	0.0894869	0.109433	0.127532	0.158801
AL137186.2	0.00600781	0.486691	0.00449422	0.00449422	0.0049426	0.0049426	0.0045206
AC125611.3	0.00612512	0.494998	0.00491752	0.00491752	0.00491752	0.00491752	0.00491752
VLDLR-AS1	0.00620999	0.499862	0.0299553	0.0352538	0.038429	0.0299553	0.0400159
C1orf198	0.00621511	0.499862	0.0929533	0.0483009	0.0725694	0.0929533	0.0994992
CROCC	0.00626266	0.501375	0.0434384	0.0569616	0.088078	0.0688172	0.0434384
NDEL1	0.00626382	0.501375	0.0475351	0.0798837	0.0520428	0.0794097	0.0475351
LINC02288	0.00629428	0.501904	0.00489806	0.00489806	0.00666502	0.00666502	0.00666502
IRS2	0.00630036	0.501904	0.154923	0.114659	0.175582	0.154923	0.250839
CD84	0.00633615	0.503558	0.00551899	0.005941	0.005941	0.005941	0.00551899
SKI	0.00643845	0.510479	0.0505727	0.0724904	0.0505727	0.0881455	0.0546409
UXS1	0.00660766	0.522392	0.0494199	0.0596909	0.0503353	0.0494199	0.0545614
HACD2	0.00661986	0.522392	0.0423112	0.056078	0.0559132	0.0650614	0.0423112
PTK6	0.00663896	0.52267	0.00389968	0.00389968	0.00419689	0.00419689	0.00419689
ADAM17	0.00669667	0.525098	0.0503952	0.0344189	0.0503952	0.0772671	0.051647
ZDHHC15	0.00670112	0.525098	0.0391051	0.0446447	0.0391051	0.0549395	0.0514872
HEMK1	0.00682647	0.533085	0.0225608	0.0278817	0.0380099	0.046898	0.0225608
ARHGAP40	0.00684056	0.533085	0.00359784	0.00359784	0.00359784	0.00359784	0.00359784
P3H2-AS1	0.00685073	0.533085	0.0136142	0.0118242	0.0136142	0.0194691	0.0176392
ADCY8	0.00688553	0.534166	0.174564	0.419923	0.242206	0.174564	0.605887
C1S	0.00690285	0.534166	0.081308	0.0831208	0.0998967	0.081308	0.0566282
PHLDA3	0.00691851	0.534166	0.0226226	0.0359399	0.0322632	0.0416752	0.0226226
PRKAR2A	0.00694408	0.534166	0.0887886	0.0434515	0.113013	0.0887886	0.0787751
SPTAN1	0.00694425	0.534166	0.142524	0.223079	0.21858	0.142524	0.323816
HIC2	0.00700822	0.537853	0.0331998	0.0300492	0.0331998	0.0404336	0.0333884
LINC00894	0.00709434	0.543219	0.0867888	0.0776109	0.0867888	0.175272	0.182514
AC007563.2	0.00716586	0.547445	0.0418482	0.0587026	0.0418482	0.0646483	0.0685898
MCCC2	0.00718225	0.547451	0.0460489	0.0463089	0.0460489	0.0633344	0.0486831
P4HA2	0.00735954	0.559692	0.0353505	0.0408874	0.0367482	0.0353505	0.0360769
MMRN2	0.00747066	0.564776	0.0169504	0.013377	0.0190356	0.0169504	0.0210031
ANXA11	0.00747453	0.564776	0.0405798	0.0541191	0.0405798	0.0871189	0.0703133
RFX4	0.00747691	0.564776	0.244033	0.278694	0.308358	0.244033	0.618112
AC080038.1	0.00756263	0.569967	0.00470144	0.00470144	0.0050384	0.0050384	0.0050384
CACNA1C	0.00758556	0.570414	0.167722	0.30675	0.229918	0.167722	0.311879
MYL12A	0.00768788	0.576814	0.0215072	0.019565	0.0226534	0.0215072	0.022025
AP005482.1	0.00771832	0.576831	0.00270597	0.00270597	0.00270597	0.00270597	0.00270597
MAP1LC3B2	0.0077225	0.576831	0.0883377	0.151296	0.150629	0.0883377	0.126908
GYPC	0.00779986	0.581315	0.0137654	0.015576	0.0137654	0.0181439	0.0181439
CPEB1	0.00784098	0.583084	0.0422195	0.0542661	0.048956	0.0422195	0.0529846
S100A10	0.00788237	0.584865	0.0534822	0.0767989	0.0858396	0.0534822	0.0824767
LINC02217	0.00795084	0.588643	0.00651038	0.00651038	0.008113	0.008113	0.008113
LPO	0.00797015	0.588773	0.00434481	0.00434481	0.00488373	0.00488373	0.00488373
AL355974.1	0.00803833	0.592504	0.00606872	0.00606872	0.00606872	0.00606872	0.00606872
AC016573.1	0.00808889	0.594924	0.00458453	0.00458453	0.00458453	0.00458453	0.00458453
FBXW5	0.00814249	0.596987	0.0251623	0.0253221	0.0397621	0.0420689	0.0251623
PPEF1	0.00815255	0.596987	0.0141805	0.0143921	0.0211452	0.0180311	0.0141805
AC087636.1	0.00818864	0.597003	0.00288827	0.00288827	0.00288827	0.00288827	0.00288827
MXRA5	0.00819771	0.597003	0.00458713	0.00458713	0.00575466	0.00575466	0.00575466
AC093909.2	0.00822292	0.597003	0.00362556	0.00362556	0.00362556	0.00362556	0.00362556
RNF150	0.00824092	0.597003	0.11147	0.0670074	0.0986258	0.11147	0.201642
AC245297.3	0.00824176	0.597003	0.116312	0.278332	0.2549	0.300196	0.116312
AL365181.1	0.00829275	0.599402	0.0026923	0.0026923	0.0026923	0.0026923	0.0026923
HDAC10	0.00848809	0.612201	0.0230949	0.0271281	0.0256181	0.0230949	0.0185837
MYO7B	0.00855893	0.615986	0.00827048	0.008341	0.0101733	0.0101733	0.00827048
MGP	0.00860602	0.618049	0.00689623	0.00689623	0.00986764	0.00986764	0.00795693
ANKRD6	0.00868413	0.622326	0.0679135	0.123833	0.0679135	0.115851	0.129634
CLDN16	0.00871284	0.622724	0.00637599	0.00637599	0.00805763	0.00805763	0.00805763
IER5	0.00872683	0.622724	0.0129479	0.0155353	0.0160471	0.0197344	0.0129479
AC104233.1	0.00884626	0.629906	0.00244008	0.00244008	0.00244008	0.00244008	0.00244008
AC003984.1	0.00887354	0.63051	0.00280855	0.00280855	0.00280855	0.00280855	0.00280855
NPB	0.00896329	0.635541	0.00213076	0.00213076	0.00213076	0.00213076	0.00213076
AC017074.1	0.0089965	0.63655	0.00672899	0.00672899	0.00939491	0.00939491	0.00939491
PLK3	0.00906038	0.638875	0.0211176	0.0227114	0.0320505	0.0211176	0.0230656
AC010754.1	0.00907814	0.638875	0.0168829	0.0171367	0.0168829	0.0227679	0.0186988
AC091435.2	0.00908651	0.638875	0.00422016	0.00422016	0.00422016	0.00422016	0.00422016
NXNL2	0.00919534	0.644319	0.00999724	0.0114394	0.0142533	0.0142533	0.00999724
AC133785.1	0.00920236	0.644319	0.005154	0.005154	0.00585335	0.00585335	0.00585335
VGLL4	0.00924317	0.645744	0.0502157	0.0502157	0.12796	0.209475	0.108832
SNAI1	0.00926299	0.645744	0.00230128	0.00230128	0.00230128	0.00230128	0.00230128
AC021127.1	0.00928048	0.645744	0.00176164	0.00176164	0.00176164	0.00176164	0.00176164
AC025524.2	0.00938089	0.651379	0.003521	0.003521	0.00431594	0.00431594	0.00431594
IL4R	0.00956478	0.662776	0.0192404	0.0244094	0.0287775	0.0192404	0.0287775
TMPRSS7	0.0096573	0.667807	0.00405694	0.00405694	0.00405694	0.00405694	0.00405694
WDR54	0.00968959	0.668661	0.00854823	0.00878053	0.00854823	0.0108771	0.00957818
COL1A1	0.00979407	0.674484	0.00531181	0.00531181	0.00663029	0.00663029	0.00663029
LINC02413	0.00989932	0.679301	0.00446077	0.00446077	0.00591789	0.00591789	0.00591789
LRRC63	0.00991878	0.679301	0.0128379	0.0144264	0.0170688	0.0150287	0.0128379
AC239868.2	0.00993493	0.679301	0.00419424	0.00419424	0.00479642	0.00479642	0.00479642
XKR4	0.00994504	0.679301	0.0496451	0.0855669	0.0496451	0.130314	0.0830328
PXYLP1	0.00998116	0.679795	0.040765	0.0685107	0.040765	0.0928697	0.0651631
JUNB	0.00999282	0.679795	0.109947	0.288225	0.237993	0.109947	0.246147
AC020916.1	0.0100264	0.680699	0.0158813	0.0194808	0.02081	0.0258161	0.0158813
ALKBH5	0.0100828	0.683146	0.0339629	0.0408102	0.0543697	0.0547574	0.0339629
SLITRK5	0.0101697	0.685907	0.0508304	0.0828935	0.0758745	0.0508304	0.0894911
FCGR3A	0.0101817	0.685907	0.00668132	0.00668132	0.00809445	0.00809445	0.00809445
TNFRSF12A	0.0102031	0.685907	0.0054303	0.0054303	0.00661798	0.00661798	0.00661798
FKBPL	0.0102117	0.685907	0.00389165	0.00389165	0.00424828	0.00424828	0.00424828
AL133346.1	0.0102273	0.685907	0.0374719	0.064662	0.0374719	0.0753962	0.0823644
AL049646.1	0.0102463	0.685907	0.00281974	0.00281974	0.00281974	0.00281974	0.00281974
GADL1	0.0102713	0.686211	0.0027942	0.0027942	0.0027942	0.0027942	0.0027942
P4HA1	0.0103254	0.688455	0.111031	0.110048	0.110097	0.111031	0.12509
AC127526.1	0.0104165	0.692044	0.0460759	0.0375696	0.0648853	0.0460759	0.0380423
DCLK1	0.0104205	0.692044	0.210686	1.25153	1.12805	0.210686	0.869495
TMEM254-AS1	0.010521	0.696336	0.0296396	0.02209	0.0296396	0.0559323	0.0370628
AC025809.1	0.0105266	0.696336	0.0104622	0.0104622	0.0191843	0.0220199	0.0220199
UGCG	0.0105957	0.699522	0.0269196	0.0269196	0.0525106	0.074957	0.073454
RUVBL2	0.0109966	0.723259	0.01839	0.0202192	0.0261331	0.0372813	0.01839
U91328.2	0.0109983	0.723259	0.0021245	0.0021245	0.0021245	0.0021245	0.0021245
BTC	0.0111217	0.729252	0.0063815	0.0063815	0.00928124	0.00928124	0.00928124
PDE1C	0.0111329	0.729252	0.0411098	0.0449633	0.0411098	0.0975353	0.082013
CDIP1	0.0111842	0.731183	0.0756222	0.0542403	0.0692787	0.0756222	0.0704087
FAHD2B	0.0112388	0.733321	0.0294931	0.0351982	0.0306065	0.0294931	0.0318213
AC008060.3	0.0113457	0.738856	0.00344699	0.00344699	0.00344699	0.00344699	0.00344699
AC026461.3	0.011433	0.743098	0.003265	0.003265	0.00352523	0.00352523	0.00352523
AC079385.1	0.0115203	0.74733	0.111724	0.190408	0.259405	0.111724	0.150721
MYRF	0.0115814	0.749841	0.0194259	0.0225149	0.0194259	0.0313767	0.0296897
MPP2	0.0116739	0.752159	0.0310853	0.038435	0.0367735	0.0547181	0.0310853
PTMA	0.0116889	0.752159	0.10689	0.213158	0.211673	0.10689	0.0868595
TMEM104	0.0116994	0.752159	0.0373264	0.0364952	0.0398455	0.0373264	0.057363
KLF6	0.0117069	0.752159	0.0504564	0.113869	0.110343	0.12295	0.0504564
LEF1	0.0117757	0.755134	0.00434642	0.00434642	0.0048714	0.0048714	0.0048714
MKNK2	0.0119969	0.767847	0.0535659	0.0374203	0.0552366	0.0535659	0.0503114
C21orf91-OT1	0.0120772	0.771512	0.00669442	0.00790817	0.00885793	0.00885793	0.00669442
ARHGDIB	0.0121363	0.773817	0.00525815	0.00525815	0.00579343	0.00579343	0.00579343
DAPK1	0.0121674	0.774326	0.0922095	0.115658	0.0922095	0.170382	0.113359
MYEOV	0.0122038	0.775171	0.00267284	0.00267284	0.00284823	0.00284823	0.00284823
B3GALT5	0.0122929	0.778387	0.0205811	0.0205811	0.0391211	0.0572253	0.0677994
L3MBTL4	0.0123008	0.778387	0.064618	0.194953	0.064618	0.184599	0.211987
AKR1C1	0.0124648	0.787278	0.0187571	0.0252881	0.0187571	0.0259958	0.0223406
LINC01549	0.0125072	0.788471	0.00230186	0.00230186	0.00230186	0.00230186	0.00230186
AC120498.4	0.0125988	0.792758	0.00218197	0.00218197	0.00218197	0.00218197	0.00218197
CDC42EP2	0.0126611	0.795181	0.00570928	0.00570928	0.00682724	0.00682724	0.00682724
C1QTNF8	0.0127016	0.796001	0.00562743	0.00562743	0.00562743	0.00562743	0.00562743
LRRC14	0.0127216	0.796001	0.00886929	0.00985098	0.0122089	0.0122089	0.00886929
AL359633.2	0.0128145	0.800321	0.0038002	0.0038002	0.0038002	0.0038002	0.0038002
MIR646HG	0.0129781	0.807517	0.0756777	0.104286	0.101552	0.0756777	0.143365
KL	0.0129851	0.807517	0.00365353	0.00365353	0.00410178	0.00410178	0.00410178
PPP2CB	0.0130019	0.807517	0.0886001	0.0689247	0.0972768	0.0886001	0.0802812
FO393415.3	0.0130491	0.808931	0.00249616	0.00249616	0.00249616	0.00249616	0.00249616
ULK4	0.0130729	0.808931	0.0958676	0.0669983	0.0941863	0.0958676	0.134005
PLEKHA2	0.0131709	0.81349	0.0646522	0.0841703	0.105443	0.0646522	0.134636
LINC01049	0.0132726	0.816952	0.00296826	0.00296826	0.00328817	0.00328817	0.00328817
PXN	0.0133614	0.816952	0.0395471	0.0602135	0.0395471	0.0849691	0.0631257
KSR1	0.0133834	0.816952	0.0452514	0.087235	0.0785531	0.109049	0.0452514
CENPW	0.013399	0.816952	0.002707	0.002707	0.002707	0.002707	0.002707
B3GNT9	0.0134087	0.816952	0.00739234	0.00739234	0.0125609	0.0125609	0.0125609
FUT3	0.0134544	0.816952	0.00563752	0.00563752	0.00748465	0.00748465	0.00748465
DAPK3	0.0134594	0.816952	0.0299822	0.0355937	0.0291673	0.0299822	0.0336673
NANOGNB	0.0134627	0.816952	0.00322048	0.00322048	0.00368322	0.00368322	0.00368322
MT-ATP6	0.0134682	0.816952	0.12114	0.0875901	0.12114	0.377873	0.28508
NEURL1B	0.0134705	0.816952	0.0126181	0.015754	0.0215594	0.0167841	0.0126181
LINC01019	0.0137165	0.830371	0.00330911	0.00330911	0.0037506	0.0037506	0.0037506
AC073569.2	0.0137712	0.831151	0.0337603	0.0385435	0.0330938	0.0337603	0.0451277
IL15	0.013779	0.831151	0.0121575	0.011695	0.0121575	0.0125941	0.0135706
GPR17	0.0138533	0.834135	0.00409119	0.00409119	0.00409119	0.00409119	0.00409119
SAP30BP	0.0140419	0.843972	0.0704598	0.0830299	0.0936827	0.0704598	0.0659688
SALL4	0.0142844	0.855924	0.00333989	0.00333989	0.00333989	0.00333989	0.00333989
AC004870.4	0.0142918	0.855924	0.0146853	0.0182331	0.0146853	0.0202062	0.0202062
C1orf158	0.0144069	0.860093	0.00157609	0.00157609	0.00157609	0.00157609	0.00157609
MYL3	0.0144127	0.860093	0.0101113	0.0130789	0.0101113	0.0134531	0.0118052
LINC00648	0.0145691	0.867886	0.00508129	0.00581628	0.00660695	0.00660695	0.00508129
AL354719.2	0.0149203	0.88723	0.00330272	0.00330272	0.00330272	0.00330272	0.00330272
BCL6	0.0149503	0.88744	0.178526	0.454689	0.623854	0.178526	0.484997
HELZ2	0.0151802	0.899493	0.00616236	0.00616236	0.00926127	0.00926127	0.0075229
RALGPS2	0.0152897	0.90354	0.0521324	0.047661	0.079621	0.0521324	0.0692352
LINC02077	0.0153384	0.90354	0.00190917	0.00190917	0.00190917	0.00190917	0.00190917
GUCY2C	0.0153479	0.90354	0.00781001	0.00748657	0.0112059	0.0112059	0.00781001
SUN1	0.0153562	0.90354	0.0602923	0.0435504	0.0602923	0.0825595	0.065751
SNX31	0.0155199	0.911572	0.0252789	0.0258457	0.0252789	0.0456539	0.0282299
OR6N1	0.0155937	0.913105	0.00282442	0.00282442	0.00282442	0.00282442	0.00282442
AZIN1-AS1	0.0156197	0.913105	0.100926	0.119309	0.0919351	0.100926	0.145891
BEST4	0.0156363	0.913105	0.00398003	0.00398003	0.00457747	0.00457747	0.00457747
EYA4	0.0156619	0.913105	0.0455773	0.0586736	0.0617445	0.0455773	0.0560781
SPARC	0.0156822	0.913105	0.0626231	0.296188	0.280381	0.195879	0.0626231
HOXB6	0.0157189	0.91366	0.00165704	0.00165704	0.00165704	0.00165704	0.00165704
LINC02540	0.0158261	0.915217	0.00383283	0.00383283	0.00467183	0.00467183	0.00467183
DDIT3	0.0158268	0.915217	0.0406086	0.0503515	0.0632873	0.0406086	0.0414963
DKK3	0.0158444	0.915217	0.0871767	0.140626	0.0871767	0.151028	0.258139
TPGS2	0.0158599	0.915217	0.045216	0.035014	0.0435752	0.045216	0.0388678
COLQ	0.0158822	0.915217	0.0381144	0.0493252	0.0381144	0.0542112	0.0484388
AL158210.1	0.0159867	0.91942	0.00281402	0.00281402	0.00281402	0.00281402	0.00281402
PHKA2	0.0160482	0.91942	0.042601	0.0254681	0.0351197	0.042601	0.0555785
TMC6	0.0160774	0.91942	0.0393581	0.0469612	0.0288996	0.0393581	0.0546435
SLC39A5	0.0160854	0.91942	0.00270521	0.00270521	0.00270521	0.00270521	0.00270521
HSP90AB1	0.0161154	0.91942	0.113384	0.195122	0.192699	0.113384	0.0695138
NIPAL4	0.0161196	0.91942	0.00219091	0.00219091	0.00219091	0.00219091	0.00219091
EWSAT1	0.0161914	0.92195	0.00209925	0.00209925	0.00209925	0.00209925	0.00209925
AC005954.2	0.0162235	0.922211	0.00176522	0.00176522	0.00176522	0.00176522	0.00176522
AP000924.1	0.0165096	0.936884	0.00307712	0.00307712	0.00431656	0.00431656	0.00431656
WDFY2	0.0166731	0.943756	0.04609	0.04609	0.0901809	0.206004	0.208859
SGCG	0.016687	0.943756	0.00833732	0.00964414	0.0104056	0.0132861	0.00833732
GYS1	0.0167224	0.944167	0.0626562	0.0891786	0.103034	0.0626562	0.0874434
AC009495.1	0.0168076	0.947386	0.0114409	0.011113	0.0144055	0.0183589	0.0114409
SLC24A4	0.0170714	0.960636	0.137296	0.492897	0.459409	0.137296	0.522441
GATA2-AS1	0.0175181	0.984122	0.00357219	0.00357219	0.00393911	0.00393911	0.00393911
FLNB	0.0175686	0.985311	0.0233197	0.0343148	0.0359578	0.0302858	0.0233197
AL390816.2	0.0177949	0.996334	0.00276264	0.00276264	0.00276264	0.00276264	0.00276264
TTC39C	0.0179382	1	0.0366647	0.0225701	0.0366647	0.0687665	0.0753502
KLF2	0.0180583	1	0.00559715	0.00559715	0.0079948	0.0079948	0.0079948
AC007029.1	0.0180746	1	0.00366235	0.00366235	0.00366235	0.00366235	0.00366235
AC084346.1	0.0181382	1	0.00280939	0.00280939	0.00280939	0.00280939	0.00280939
DUSP23	0.018187	1	0.00540331	0.00540331	0.00778457	0.00778457	0.00778457
ZBTB7C	0.0182175	1	0.115771	0.249932	0.269252	0.115771	0.36609
SH2B3	0.0182644	1	0.0128354	0.011766	0.0128354	0.0147532	0.0136792
GXYLT2	0.0184195	1	0.0396334	0.0516485	0.0415221	0.0396334	0.0501715
AP003396.3	0.0185144	1	0.00343754	0.00343754	0.00343754	0.00343754	0.00343754
AL121781.1	0.0186124	1	0.00263056	0.00263056	0.00263056	0.00263056	0.00263056
MICAL3	0.0186387	1	0.0552929	0.0883131	0.098421	0.174679	0.0552929
RNASE4	0.0187867	1	0.00223681	0.00223681	0.0026048	0.0026048	0.0026048
MS4A6A	0.0188167	1	0.00585394	0.00585394	0.00876986	0.00876986	0.00876986
HLA-DRB5	0.0188891	1	0.00769785	0.00769785	0.0136117	0.0136117	0.0111386
IGFBP4	0.0190105	1	0.00781643	0.00959481	0.00781643	0.0102547	0.0102547
AC048382.5	0.0190532	1	0.0286305	0.020886	0.0264133	0.0286305	0.0311275
B3GNT5	0.0191497	1	0.021163	0.0333595	0.021163	0.0360544	0.025172
LINC01122	0.0192431	1	0.0294797	0.043578	0.0294797	0.0432228	0.05029
TRIM60	0.0193024	1	0.00235875	0.00235875	0.00286013	0.00286013	0.00286013
BEST1	0.0193215	1	0.0267835	0.02607	0.0389589	0.0267835	0.033714
TMEM63A	0.0193219	1	0.0328151	0.045589	0.0633707	0.0713257	0.0328151
FAM131A	0.0193602	1	0.0380148	0.0430285	0.0310446	0.0380148	0.0323702
LDLRAD4-AS1	0.0193947	1	0.0025959	0.0025959	0.0025959	0.0025959	0.0025959
PLEKHM1	0.0194046	1	0.044969	0.0454686	0.0540058	0.044969	0.0683425
AC073195.1	0.0194412	1	0.00953691	0.00905461	0.00953691	0.0132341	0.00847403
JADRR	0.0195572	1	0.0035769	0.0035769	0.0035769	0.0035769	0.0035769
TMSB10	0.0197206	1	0.0659386	0.0829916	0.0659386	0.208471	0.202205
DUOX2	0.0198128	1	0.00284446	0.00284446	0.00284446	0.00284446	0.00284446
POLR2F	0.019893	1	0.0439171	0.0361175	0.0523745	0.0439171	0.0415684
GOLGA6L4	0.020124	1	0.011599	0.0122065	0.0195133	0.0195133	0.011599
TANGO2	0.0202173	1	0.0347827	0.0280601	0.0374241	0.0347827	0.0369712
AC022874.1	0.0202769	1	0.00294475	0.00294475	0.00294475	0.00294475	0.00294475
LINC02526	0.0202788	1	0.0044202	0.0044202	0.00599029	0.00599029	0.00599029
AL645608.1	0.020407	1	0.0113876	0.0158556	0.0113876	0.0158556	0.0158556
MESP2	0.0208344	1	0.00230264	0.00230264	0.00276636	0.00276636	0.00276636
MYADML2	0.0209929	1	0.00185815	0.00185815	0.00185815	0.00185815	0.00185815
BX255925.3	0.0209967	1	0.0136027	0.0104279	0.0155711	0.024245	0.0136027
LINC01846	0.0210111	1	0.00287829	0.00287829	0.00375306	0.00375306	0.00375306
FAM162A	0.0210174	1	0.0669453	0.06201	0.0658063	0.0669453	0.0949708
AGFG2	0.0210239	1	0.0633478	0.0721208	0.0898566	0.0633478	0.119831
FAM177B	0.0210703	1	0.00700454	0.00877221	0.0102311	0.0102311	0.00700454
NR4A2	0.0211178	1	0.0283964	0.0346129	0.0283964	0.0539447	0.0579789
LDB3	0.0213196	1	0.0136412	0.0111764	0.0145745	0.0136412	0.0169538
AC009163.1	0.0213253	1	0.0589989	0.100272	0.11991	0.0589989	0.106444
SERINC5	0.0213526	1	0.102981	0.0727806	0.0797377	0.102981	0.235213
XG	0.0213671	1	0.016492	0.0272638	0.0216004	0.0205437	0.016492
SH3PXD2A-AS1	0.0214053	1	0.00242893	0.00242893	0.00242893	0.00242893	0.00242893
EBF2	0.0214385	1	0.00688307	0.00818352	0.00861065	0.00861065	0.00688307
GAL3ST1	0.0215105	1	0.00866063	0.0106842	0.0105344	0.013789	0.00866063
SP100	0.0215195	1	0.0246522	0.0304599	0.0357141	0.0246522	0.023845
FAM81B	0.0217086	1	0.00808674	0.0114255	0.0102568	0.0118828	0.00808674
AL807752.6	0.0217583	1	0.0223951	0.0270038	0.0277773	0.0463401	0.0223951
HTR4	0.021803	1	0.00808739	0.00808739	0.0165137	0.0165137	0.0165137
RHOBTB1	0.021868	1	0.0314425	0.0421437	0.0446529	0.0314425	0.0472823
LINC01924	0.0218782	1	0.00580948	0.00563086	0.00774686	0.00774686	0.00580948
PHLDB2	0.0219579	1	0.00882184	0.00909121	0.0118573	0.0118573	0.00882184
SOD2	0.0220947	1	0.0129913	0.0155253	0.0202198	0.0202198	0.0129913
ACTB	0.0222259	1	0.132825	0.332213	0.258444	0.132825	0.123453
CHRNA9	0.0223573	1	0.00172567	0.00172567	0.00172567	0.00172567	0.00172567
ADAMTS9	0.0224413	1	0.0870072	0.169181	0.0908204	0.0870072	0.200778
AL049775.2	0.0225655	1	0.00203106	0.00203106	0.00237671	0.00237671	0.00237671
EPHA3	0.0225716	1	0.0122336	0.00823725	0.0147007	0.0122336	0.0106881
AC016292.1	0.0227863	1	0.00174606	0.00174606	0.00174606	0.00174606	0.00174606
AL049812.2	0.0228274	1	0.0113475	0.0156278	0.0160115	0.0113475	0.0160115
LINC01756	0.0229053	1	0.00243217	0.00243217	0.0028743	0.0028743	0.0028743
AL159163.1	0.0229129	1	0.00926173	0.00926173	0.0149206	0.0211355	0.0157092
CYP4F2	0.0229415	1	0.00247233	0.00247233	0.00247233	0.00247233	0.00247233
LINC02343	0.0229773	1	0.0212142	0.0336693	0.0402578	0.0297339	0.0212142
ABCC4	0.0229929	1	0.0656902	0.124239	0.079554	0.0656902	0.149708
MYO1E	0.0230605	1	0.0669486	0.0405135	0.0699502	0.0669486	0.124323
TMIGD2	0.0231412	1	0.0019589	0.0019589	0.0019589	0.0019589	0.0019589
GNRHR	0.0231851	1	0.00110174	0.00110174	0.00110174	0.00110174	0.00110174
AC022893.3	0.0232625	1	0.00150273	0.00150273	0.00150273	0.00150273	0.00150273
C16orf95	0.0232805	1	0.0267361	0.0209525	0.0301499	0.0267361	0.0302811
NPIPB3	0.0234337	1	0.0273662	0.0337054	0.0372937	0.0273662	0.0241227
RNASEH2B	0.0234588	1	0.0441247	0.0401204	0.0398536	0.0441247	0.0364848
PRX	0.0234943	1	0.00556472	0.00556472	0.00948709	0.00948709	0.00784819
RILPL1	0.0236127	1	0.0581055	0.0307291	0.0460066	0.0581055	0.0763944
MAP1B	0.0236586	1	0.151933	0.379456	0.207982	0.151933	0.354622
PER1	0.0236718	1	0.0864667	0.200798	0.22373	0.0864667	0.196287
CLDN14	0.0237245	1	0.00517108	0.00517108	0.0071863	0.0071863	0.00573892
AC114947.2	0.0238481	1	0.00332118	0.00332118	0.00388789	0.00388789	0.00388789
FCGR1A	0.0238612	1	0.00587319	0.00533223	0.00773046	0.00773046	0.00587319
AP005131.3	0.0238816	1	0.00237196	0.00237196	0.00237196	0.00237196	0.00237196
LINC02014	0.0239266	1	0.00350126	0.00350126	0.00350126	0.00350126	0.00350126
LINC01883	0.0239523	1	0.000989987	0.000989987	0.000989987	0.000989987	0.000989987
BCL2L13	0.0240483	1	0.0645303	0.0646302	0.102329	0.0645303	0.0702155
STRA6	0.024074	1	0.00171015	0.00171015	0.00171015	0.00171015	0.00171015
MT-CYB	0.0241197	1	0.0565394	0.0565394	0.126841	0.210663	0.222806
AL157371.2	0.0241202	1	0.00202381	0.00202381	0.00202381	0.00202381	0.00202381
AC103740.1	0.0241922	1	0.00245554	0.00245554	0.00245554	0.00245554	0.00245554
DEPTOR	0.0242126	1	0.0409528	0.0573098	0.0528468	0.0409528	0.0576535
CD6	0.0244694	1	0.00416546	0.00416546	0.00535561	0.00535561	0.00535561
SNRK-AS1	0.024482	1	0.00232983	0.00232983	0.00232983	0.00232983	0.00232983
AC093001.1	0.0248229	1	0.00140642	0.00140642	0.00140642	0.00140642	0.00140642
HRCT1	0.0248781	1	0.00346714	0.00346714	0.00399048	0.00399048	0.00399048
TENT5B	0.0249727	1	0.00263391	0.00263391	0.00263391	0.00263391	0.00263391
AC083880.1	0.0249891	1	0.00370847	0.00370847	0.00446558	0.00446558	0.00446558
PAX2	0.0250568	1	0.00159743	0.00159743	0.00159743	0.00159743	0.00159743
ADH1B	0.0252141	1	0.00225897	0.00225897	0.00225897	0.00225897	0.00225897
RAX	0.0253888	1	0.00185961	0.00185961	0.00185961	0.00185961	0.00185961
AC104794.2	0.0255829	1	0.00313686	0.00313686	0.00347845	0.00347845	0.00347845
AC109927.1	0.0256312	1	0.0542818	0.0492149	0.0701194	0.0542818	0.0386751
RFX8	0.0256431	1	0.0116242	0.0112576	0.0136522	0.0196285	0.0116242
AC073311.1	0.0257087	1	0.00227385	0.00227385	0.00227385	0.00227385	0.00227385
SLC2A3	0.0258593	1	0.0308369	0.0378285	0.030285	0.0308369	0.0342793
AL391987.3	0.0259889	1	0.0075346	0.00817462	0.0075346	0.010246	0.00815244
ACTA2	0.0260073	1	0.0190855	0.023731	0.0190855	0.0320479	0.0269109
MYO7A	0.0260159	1	0.00329631	0.00329631	0.00329631	0.00329631	0.00329631
AL353719.1	0.0260344	1	0.00200552	0.00200552	0.00200552	0.00200552	0.00200552
LINC01603	0.0260771	1	0.00108044	0.00108044	0.00108044	0.00108044	0.00108044
CALCR	0.026132	1	0.00160583	0.00160583	0.00160583	0.00160583	0.00160583
AL445493.2	0.0261915	1	0.00147786	0.00147786	0.00147786	0.00147786	0.00147786
DUSP15	0.0262638	1	0.00856094	0.00856094	0.0202436	0.0202436	0.0154046
HSH2D	0.0263014	1	0.00338286	0.00338286	0.00441754	0.00441754	0.00441754
BMF	0.0263362	1	0.00160434	0.00160434	0.00160434	0.00160434	0.00160434
MMP1	0.0264329	1	0.00156138	0.00156138	0.00156138	0.00156138	0.00156138
CDKN2A	0.0264976	1	0.0107783	0.0122812	0.0107783	0.0169645	0.0121552
MT-ND2	0.0265092	1	0.111073	0.121518	0.111073	0.316955	0.343562
COL6A3	0.0265104	1	0.00320714	0.00320714	0.0036849	0.0036849	0.0036849
SIGLEC10	0.0267263	1	0.00159989	0.00159989	0.00159989	0.00159989	0.00159989
ANTXR2	0.0267748	1	0.0356982	0.0651781	0.0356982	0.0687502	0.0723255
CD70	0.0270427	1	0.00355203	0.00355203	0.00443944	0.00443944	0.00443944
AL032819.1	0.0270635	1	0.00292	0.00292	0.00358702	0.00358702	0.00358702
SIGLEC8	0.027332	1	0.00376248	0.00376248	0.00421868	0.00421868	0.00421868
LINC00482	0.0273464	1	0.00222169	0.00222169	0.00222169	0.00222169	0.00222169
ACRV1	0.0275683	1	0.00315325	0.00315325	0.00315325	0.00315325	0.00315325
OR10H1	0.0277904	1	0.00232784	0.00232784	0.00232784	0.00232784	0.00232784
AC125603.4	0.027792	1	0.00297375	0.00297375	0.00335049	0.00335049	0.00335049
LINC01704	0.0278659	1	0.00168438	0.00168438	0.00207257	0.00207257	0.00207257
AL162231.2	0.0278943	1	0.0185493	0.0282324	0.0185493	0.0298508	0.0169269
LINC02174	0.0278957	1	0.00256435	0.00256435	0.00256435	0.00256435	0.00256435
DSCAML1	0.0281396	1	0.0448043	0.066973	0.0659287	0.0448043	0.0729625
JDP2	0.0281897	1	0.0328421	0.0240556	0.0328421	0.0629094	0.0702034
NAA11	0.0283476	1	0.0253385	0.0475395	0.0494135	0.0253385	0.0300732
HLX	0.0283546	1	0.00161313	0.00161313	0.00161313	0.00161313	0.00161313
AC104134.1	0.0283681	1	0.00225987	0.00225987	0.00225987	0.00225987	0.00225987
PAX5	0.0283915	1	0.0052911	0.00577741	0.0070986	0.0070986	0.0052911
POTEF	0.0283958	1	0.0017553	0.0017553	0.0017553	0.0017553	0.0017553
AC025575.2	0.0284054	1	0.00296209	0.00296209	0.00296209	0.00296209	0.00296209
AC093484.3	0.028431	1	0.00170672	0.00170672	0.00170672	0.00170672	0.00170672
JPH2	0.0286446	1	0.0134631	0.0204343	0.0134631	0.0148045	0.0219745
FGD2	0.0286515	1	0.00630663	0.00755444	0.00877233	0.00877233	0.00630663
VCAM1	0.0287168	1	0.0103181	0.0142274	0.0148226	0.0103181	0.0107649
ITPRIP	0.0287315	1	0.0181292	0.0220904	0.0181292	0.0204731	0.0239794
FGFR1	0.0289281	1	0.0628862	0.0604604	0.0628862	0.0876033	0.167898
AC022217.3	0.0290182	1	0.00250376	0.00250376	0.00324392	0.00324392	0.00324392
GNAI2	0.0290743	1	0.0366009	0.0624908	0.0366009	0.0600325	0.0521827
LINC01307	0.0291763	1	0.00216222	0.00216222	0.00216222	0.00216222	0.00216222
CERCAM	0.0291827	1	0.0295685	0.0302677	0.0269124	0.0295685	0.0421653
QRICH2	0.0293304	1	0.0196548	0.020963	0.0196548	0.0276967	0.0244845
SLC2A7	0.0294817	1	0.00144311	0.00144311	0.00144311	0.00144311	0.00144311
STX3	0.0295503	1	0.0163582	0.0193884	0.0177915	0.0284312	0.0163582
AC073912.1	0.0295743	1	0.00167383	0.00167383	0.00167383	0.00167383	0.00167383
MTFP1	0.0296035	1	0.0112802	0.0162799	0.0126317	0.0112802	0.00943625
LCN12	0.0297308	1	0.0385526	0.0334828	0.0325491	0.0385526	0.0669634
LINC02143	0.0297478	1	0.00163847	0.00163847	0.00163847	0.00163847	0.00163847
BX537318.1	0.0297769	1	0.00200053	0.00200053	0.00200053	0.00200053	0.00200053
ACE	0.0298522	1	0.000889626	0.000889626	0.000889626	0.000889626	0.000889626
SYTL3	0.0299441	1	0.0170283	0.0204941	0.0170283	0.0208491	0.0164335
TBX6	0.0300043	1	0.0134497	0.0107458	0.0134497	0.0173682	0.0142222
EBF3	0.0300533	1	0.00144419	0.00144419	0.00144419	0.00144419	0.00144419
ZFP36	0.0301543	1	0.0717127	0.167047	0.168348	0.0717127	0.0578998
ABCC1	0.0302882	1	0.0625356	0.123922	0.116821	0.0625356	0.111524
PAOX	0.0302915	1	0.0080554	0.00844666	0.00815334	0.0113682	0.0080554
AL591846.2	0.0303353	1	0.00121909	0.00121909	0.00121909	0.00121909	0.00121909
ZNF295-AS1	0.0303642	1	0.00450116	0.00440791	0.00616736	0.00616736	0.00450116
AL353742.1	0.0304253	1	0.00190197	0.00190197	0.00190197	0.00190197	0.00190197
GTSE1	0.0304597	1	0.00638247	0.00761613	0.00638247	0.00883525	0.00648819
OR2A14	0.0306839	1	0.00118169	0.00118169	0.00118169	0.00118169	0.00118169
RAB11FIP5	0.0306994	1	0.0186307	0.0221174	0.0186307	0.0214192	0.0159223
GLIS1	0.0307203	1	0.0251906	0.036547	0.0385573	0.0251906	0.032472
ADARB2-AS1	0.0307788	1	0.00140029	0.00140029	0.00140029	0.00140029	0.00140029
ALS2CL	0.0308353	1	0.00446847	0.00446847	0.00625499	0.00625499	0.00625499
AC078850.2	0.0309178	1	0.00254595	0.00254595	0.00299211	0.00299211	0.00299211
UNG	0.0310662	1	0.0311404	0.0312811	0.0442195	0.0311404	0.0336066
LINC01181	0.0310812	1	0.00311472	0.00311472	0.00311472	0.00311472	0.00311472
ANXA5	0.0311181	1	0.028889	0.0443804	0.0564546	0.0412041	0.028889
HLA-DOA	0.0312524	1	0.0021751	0.0021751	0.0021751	0.0021751	0.0021751
EBF4	0.0312728	1	0.0173801	0.0164471	0.021622	0.0299571	0.0173801
NMRK2	0.0313627	1	0.00423566	0.00423566	0.00509205	0.00509205	0.00509205
SH3PXD2A	0.0315131	1	0.0337477	0.0538336	0.0337477	0.0931412	0.0659746
AC016252.1	0.0315232	1	0.00132141	0.00132141	0.00132141	0.00132141	0.00132141
SLC16A9	0.0315821	1	0.0669105	0.166728	0.0669105	0.169397	0.203393
NDUFAF6	0.0316106	1	0.0440229	0.0480499	0.0440229	0.0690573	0.0969446
ZFAND5	0.031615	1	0.0960925	0.17776	0.157712	0.0960925	0.135053
MUC19	0.0316364	1	0.0026981	0.0026981	0.0026981	0.0026981	0.0026981
SEPT10	0.0316734	1	0.0471178	0.0267329	0.0367738	0.0471178	0.0524814
L3MBTL4-AS1	0.0317199	1	0.00286839	0.00286839	0.00286839	0.00286839	0.00286839
FAM20C	0.0317396	1	0.0583636	0.036397	0.0434185	0.0583636	0.0933112
GFRA3	0.0319372	1	0.00205779	0.00205779	0.00231424	0.00231424	0.00231424
FRY-AS1	0.0319492	1	0.00882415	0.0153108	0.0161309	0.0161309	0.00882415
AC125603.3	0.0321255	1	0.00222668	0.00222668	0.00222668	0.00222668	0.00222668
NSMF	0.03214	1	0.0819554	0.0925147	0.0772938	0.0819554	0.11322
FTH1	0.0322056	1	0.137754	0.0668007	0.218366	0.137754	0.310229
ARSG	0.0322785	1	0.025237	0.0393731	0.0398621	0.0484566	0.025237
CALCA	0.0322972	1	0.00231373	0.00231373	0.00231373	0.00231373	0.00231373
TMEM212	0.0325678	1	0.00258663	0.00258663	0.00348231	0.00348231	0.00348231
PCDHB4	0.032589	1	0.0154978	0.0146928	0.0178426	0.0201393	0.0154978
IGF2R	0.0329825	1	0.0559366	0.0524578	0.0716386	0.0559366	0.080807
GLP1R	0.0330332	1	0.00187013	0.00187013	0.00187013	0.00187013	0.00187013
SYTL2	0.0330965	1	0.0222185	0.0242619	0.0403743	0.0425163	0.0222185
AL353653.1	0.0331777	1	0.00185277	0.00185277	0.00228425	0.00228425	0.00228425
SH3BGR	0.0332485	1	0.0358548	0.0225546	0.0380565	0.0358548	0.0376947
LINC01730	0.0334352	1	0.00212081	0.00212081	0.00253051	0.00253051	0.00253051
MS4A12	0.0335516	1	0.00229451	0.00229451	0.00229451	0.00229451	0.00229451
CLDN18	0.0338525	1	0.00264343	0.00264343	0.0030604	0.0030604	0.0030604
SP8	0.0339065	1	0.00159847	0.00159847	0.00159847	0.00159847	0.00159847
AC044802.1	0.0339653	1	0.00308395	0.00308395	0.00335958	0.00335958	0.00335958
ANP32A	0.0340151	1	0.0605843	0.103868	0.0822441	0.0605843	0.101894
AC019117.1	0.0342876	1	0.0106834	0.01193	0.0154714	0.0106834	0.0154714
SLC5A4	0.0343486	1	0.00320705	0.00320705	0.00398732	0.00398732	0.00398732
FOXK1	0.0343884	1	0.0417587	0.0734638	0.0945622	0.10142	0.0417587
SMCO2	0.0343925	1	0.00173985	0.00173985	0.00216377	0.00216377	0.00216377
PLXNA3	0.0346745	1	0.0123432	0.0123432	0.0228896	0.0266116	0.0187506
IP6K3	0.0346771	1	0.0173628	0.0249888	0.0260516	0.0173628	0.0242308
STOML3	0.034846	1	0.00274734	0.00274734	0.00274734	0.00274734	0.00274734
OSBPL10	0.034986	1	0.0156824	0.0257271	0.0240885	0.0261387	0.0156824
CD3G	0.0350391	1	0.00382517	0.00425138	0.00495621	0.00495621	0.00382517
SLCO5A1	0.0350879	1	0.0117217	0.0177883	0.022769	0.0189224	0.0117217
AC064836.3	0.035246	1	0.00333589	0.00333589	0.00416707	0.00416707	0.00416707
ADIRF	0.0354543	1	0.0300257	0.0519524	0.0300257	0.0482487	0.0746608
WBP1	0.0355906	1	0.00237009	0.00237009	0.00237009	0.00237009	0.00237009
AC007218.2	0.035831	1	0.00198495	0.00198495	0.00198495	0.00198495	0.00198495
CDKN1A	0.0358699	1	0.0480125	0.100017	0.097475	0.0480125	0.0883252
AL034548.1	0.0358914	1	0.00219049	0.00219049	0.00219049	0.00219049	0.00219049
SATB2-AS1	0.0359194	1	0.00362266	0.00362266	0.00503859	0.00503859	0.00503859
GGT1	0.036191	1	0.013229	0.00943175	0.0125629	0.013229	0.010959
SVIP	0.0362092	1	0.0204595	0.0217137	0.0199025	0.0204595	0.0234945
AC100861.2	0.0362319	1	0.00187777	0.00187777	0.00187777	0.00187777	0.00187777
AL024507.2	0.0363802	1	0.00240271	0.00240271	0.00297751	0.00297751	0.00297751
LINC01075	0.0363802	1	0.0021076	0.0021076	0.0021076	0.0021076	0.0021076
GABRR2	0.0366481	1	0.00461113	0.00458742	0.00682266	0.00682266	0.00461113
FEZ1	0.0366676	1	0.059681	0.0933233	0.0817624	0.059681	0.0634482
AC009065.8	0.0366903	1	0.00133753	0.00133753	0.00133753	0.00133753	0.00133753
SPDEF	0.0368804	1	0.0029608	0.0029608	0.00434084	0.00434084	0.00434084
LINC00323	0.0368908	1	0.00153431	0.00153431	0.00153431	0.00153431	0.00153431
AC024901.1	0.0369612	1	0.01297	0.0102374	0.01297	0.0198853	0.0202144
AL359091.1	0.0370691	1	0.0273169	0.0388663	0.0379472	0.0273169	0.0391974
CAPZB	0.0372287	1	0.0696194	0.0370591	0.0756133	0.0696194	0.0761188
AL591501.1	0.0374574	1	0.0177381	0.032018	0.0177381	0.0238262	0.0331474
TRIM65	0.0375946	1	0.0171346	0.0260103	0.0264042	0.032322	0.0171346
TTC16	0.0380308	1	0.00281022	0.00281022	0.00385302	0.00385302	0.00385302
MIR4500HG	0.0381325	1	0.0262605	0.0312616	0.0266462	0.0262605	0.0382247
IL13RA1	0.038182	1	0.0180429	0.0172805	0.0180429	0.0352457	0.0310013
AL162632.1	0.0383435	1	0.00247334	0.00247334	0.00279398	0.00279398	0.00279398
NUTM2G	0.0383498	1	0.00160749	0.00160749	0.00160749	0.00160749	0.00160749
ADAM28	0.0384589	1	0.00495014	0.00495014	0.00603479	0.00802903	0.00802903
AP003123.1	0.0384682	1	0.00334354	0.00334354	0.00403022	0.00403022	0.00403022
MED4-AS1	0.0388223	1	0.00270037	0.00270037	0.00270037	0.00270037	0.00270037
AP003354.2	0.0388933	1	0.0398522	0.0309723	0.0340744	0.0398522	0.0567421
NOL3	0.0392253	1	0.0279321	0.0296053	0.0279321	0.0625629	0.0584618
SUN3	0.0395354	1	0.00638884	0.00623526	0.00638884	0.00930796	0.00724376
TPTE	0.0396068	1	0.00742157	0.0114959	0.0118308	0.0118308	0.00742157
LINC01707	0.0396837	1	0.00188276	0.00188276	0.00251294	0.00251294	0.00251294
BASP1-AS1	0.0397826	1	0.0125508	0.013402	0.0194238	0.0210239	0.0125508
AL359643.3	0.0398256	1	0.00266255	0.00266255	0.00307313	0.00307313	0.00307313
AC116345.3	0.0398611	1	0.00250481	0.00250481	0.00250481	0.00250481	0.00250481
SLC15A4	0.039897	1	0.0218586	0.020144	0.0356541	0.0369408	0.0218586
RNASE6	0.039923	1	0.00274472	0.00274472	0.00274472	0.00274472	0.00274472
IGHGP	0.0400365	1	0.0177595	0.0121184	0.0177595	0.0314434	0.0298842
MAPT	0.0400984	1	0.115168	0.203722	0.175613	0.115168	0.186352
AC025871.1	0.0401217	1	0.0030705	0.0030705	0.00390059	0.00390059	0.00390059
GATA4	0.0401594	1	0.00202429	0.00202429	0.00202429	0.00202429	0.00202429
AL928921.2	0.0401879	1	0.00343317	0.00343317	0.00505054	0.00505054	0.00505054
BCL2L1	0.0402845	1	0.0341691	0.0460292	0.0341691	0.0583717	0.0622971
LINC01503	0.0404134	1	0.00805548	0.00805548	0.0167942	0.0181289	0.0136366
PRR29-AS1	0.0407225	1	0.00368933	0.00351598	0.00482037	0.00482037	0.00368933
SCN4A	0.0408543	1	0.00238408	0.00238408	0.00280231	0.00280231	0.00280231
AC092378.1	0.0409207	1	0.0310697	0.0215599	0.0283277	0.0310697	0.0305368
CPA3	0.0409506	1	0.00199273	0.00199273	0.00199273	0.00199273	0.00199273
AC020928.3	0.0409784	1	0.00242148	0.00242148	0.00242148	0.00242148	0.00242148
PPCDC	0.0410112	1	0.0601279	0.0567682	0.0643823	0.0601279	0.0747752
ATP1A1	0.041065	1	0.0447916	0.0536866	0.0397318	0.0447916	0.0319719
AC087386.1	0.0412639	1	0.0233247	0.0300076	0.039241	0.0399881	0.0233247
RAB1A	0.0413189	1	0.0448104	0.0597093	0.074532	0.133071	0.0448104
LINC01276	0.0417894	1	0.000725186	0.000725186	0.000725186	0.000725186	0.000725186
HOXA2	0.0419136	1	0.00178567	0.00178567	0.00178567	0.00178567	0.00178567
DPYSL2	0.0419304	1	0.0946079	0.142046	0.0946079	0.479335	0.50865
WDR38	0.0420316	1	0.000879657	0.000879657	0.000879657	0.000879657	0.000879657
GRIN3A	0.0420457	1	0.0115672	0.0107904	0.0206928	0.0196835	0.0115672
TAS2R5	0.0420991	1	0.000638567	0.000638567	0.000638567	0.000638567	0.000638567
DNAJC5G	0.0421618	1	0.000899685	0.000899685	0.000899685	0.000899685	0.000899685
C12orf77	0.0421667	1	0.00194474	0.00194474	0.00194474	0.00194474	0.00194474
AL590426.2	0.042292	1	0.00164046	0.00164046	0.00164046	0.00164046	0.00164046
AC100801.1	0.04238	1	0.0023001	0.0023001	0.00271651	0.00271651	0.00271651
BARD1	0.0423843	1	0.032668	0.0444133	0.0500248	0.0586577	0.032668
MAP7	0.0424426	1	0.117478	0.379123	0.330295	0.117478	0.366858
CP	0.042463	1	0.0596704	0.28751	0.250562	0.147543	0.0596704
PSKH2	0.0428315	1	0.00109573	0.00109573	0.00109573	0.00109573	0.00109573
MTR	0.0428358	1	0.0692164	0.110889	0.105245	0.0692164	0.0721547
LINC01259	0.0429124	1	0.00088397	0.00088397	0.00088397	0.00088397	0.00088397
CLU	0.0429439	1	0.176437	0.782138	0.934487	0.176437	0.51926
AP000223.1	0.0430829	1	0.000927296	0.000927296	0.000927296	0.000927296	0.000927296
LINC01342	0.0431138	1	0.00158085	0.00158085	0.00158085	0.00158085	0.00158085
FLG2	0.0431838	1	0.00137009	0.00137009	0.00137009	0.00137009	0.00137009
AC093388.1	0.0432399	1	0.000838678	0.000838678	0.000838678	0.000838678	0.000838678
LINC01144	0.0433403	1	0.00261049	0.00261049	0.00312878	0.00312878	0.00312878
PGF	0.0433672	1	0.00633437	0.00732686	0.00979983	0.00979983	0.00633437
LINC01324	0.0433985	1	0.0090339	0.0111265	0.0090339	0.0131929	0.0131929
AL121753.1	0.0434944	1	0.00143314	0.00143314	0.00143314	0.00143314	0.00143314
AL353795.2	0.0436043	1	0.00137084	0.00137084	0.00137084	0.00137084	0.00137084
DEFB123	0.0436871	1	0.00094657	0.00094657	0.00094657	0.00094657	0.00094657
AC087242.1	0.0437514	1	0.000920992	0.000920992	0.000920992	0.000920992	0.000920992
SRGAP2	0.0437705	1	0.0285257	0.0718508	0.0583586	0.0502959	0.0285257
FCMR	0.043806	1	0.000783612	0.000783612	0.000783612	0.000783612	0.000783612
GPR78	0.043814	1	0.00100149	0.00100149	0.00100149	0.00100149	0.00100149
AC069228.1	0.0439486	1	0.0296861	0.0324695	0.0348835	0.0296861	0.0344134
APOBR	0.044091	1	0.00167593	0.00167593	0.00167593	0.00167593	0.00167593
AC007099.1	0.0441246	1	0.00873156	0.00696841	0.00873156	0.0145597	0.0117244
PCNX3	0.0441974	1	0.00839439	0.00799706	0.012576	0.012576	0.00839439
STON1	0.0442139	1	0.00111821	0.00111821	0.00111821	0.00111821	0.00111821
AC024597.1	0.0442468	1	0.000985509	0.000985509	0.000985509	0.000985509	0.000985509
ART3	0.0442487	1	0.0189	0.0436703	0.0514397	0.0353982	0.0189
SLC5A11	0.0442912	1	0.0231464	0.0245577	0.027737	0.0231464	0.0271326
AC005837.3	0.0443307	1	0.00296493	0.00296493	0.00328013	0.00328013	0.00328013
IL6R-AS1	0.0443356	1	0.00465065	0.00590003	0.00639695	0.00639695	0.00465065
ATP6V1B1	0.0443563	1	0.00159627	0.00159627	0.00159627	0.00159627	0.00159627
AL023284.4	0.04439	1	0.0103037	0.0129257	0.018938	0.0210637	0.0103037
AC025030.2	0.0444652	1	0.00184423	0.00184423	0.00184423	0.00184423	0.00184423
AL353770.4	0.0445696	1	0.0012454	0.0012454	0.0012454	0.0012454	0.0012454
WFDC8	0.0445968	1	0.000659996	0.000659996	0.000659996	0.000659996	0.000659996
AL591543.1	0.0446424	1	0.00107712	0.00107712	0.00107712	0.00107712	0.00107712
AC115618.2	0.0446603	1	0.00072331	0.00072331	0.00072331	0.00072331	0.00072331
AL161937.1	0.0446815	1	0.000990381	0.000990381	0.000990381	0.000990381	0.000990381
SRD5A3	0.0446973	1	0.0063181	0.0063181	0.0127731	0.010253	0.00872463
AL031587.1	0.0448207	1	0.00120462	0.00120462	0.00120462	0.00120462	0.00120462
HSP90B1	0.0448208	1	0.049009	0.0587838	0.0499978	0.049009	0.0383934
SLAMF8	0.0448579	1	0.00137213	0.00137213	0.00137213	0.00137213	0.00137213
PRSS57	0.0449423	1	0.00282868	0.00282868	0.00358274	0.00358274	0.00358274
CR2	0.0449559	1	0.000826252	0.000826252	0.000826252	0.000826252	0.000826252
CCL24	0.0449643	1	0.000787951	0.000787951	0.000787951	0.000787951	0.000787951
KCNK18	0.0450203	1	0.00155317	0.00155317	0.00155317	0.00155317	0.00155317
TEKT2	0.045132	1	0.00222009	0.00222009	0.00222009	0.00222009	0.00222009
AL109947.1	0.0451472	1	0.0018438	0.0018438	0.0018438	0.0018438	0.0018438
AL445465.1	0.0451741	1	0.001129	0.001129	0.001129	0.001129	0.001129
AL357793.1	0.0452684	1	0.00214363	0.00214363	0.00246534	0.00246534	0.00246534
ALDH3B2	0.045273	1	0.000831553	0.000831553	0.000831553	0.000831553	0.000831553
ADPRH	0.0452739	1	0.00153315	0.00153315	0.00153315	0.00153315	0.00153315
PTGES3L-AARSD1	0.045512	1	0.00146967	0.00146967	0.00146967	0.00146967	0.00146967
SLC14A1	0.0455591	1	0.1887	0.406866	0.537304	0.1887	1.09841
AP003108.1	0.0456296	1	0.00220526	0.00220526	0.00305511	0.00305511	0.00305511
HIST2H2BF	0.0458149	1	0.0118846	0.011346	0.0118846	0.0176329	0.0210581
WTIP	0.0458455	1	0.0127689	0.0155872	0.0127689	0.0146189	0.0156883
PLPP2	0.0458822	1	0.00492463	0.00515827	0.00545112	0.00707714	0.00492463
AL161752.1	0.045923	1	0.00149712	0.00149712	0.00149712	0.00149712	0.00149712
ITGA3	0.0459559	1	0.0105093	0.0105093	0.0279192	0.025767	0.023192
FAT4	0.0460219	1	0.0349082	0.053282	0.0657022	0.0349082	0.0473241
TRPC5OS	0.0461494	1	0.00247957	0.00247957	0.00346359	0.00346359	0.00346359
AC015845.2	0.0461939	1	0.00668488	0.00746104	0.00927255	0.0116014	0.00668488
KHDRBS3	0.0464182	1	0.0446127	0.0603502	0.0533822	0.0446127	0.0425909
CARS	0.0465117	1	0.0237195	0.0190038	0.0468461	0.0397153	0.0237195
LINC01701	0.0465164	1	0.00301071	0.00301071	0.00301071	0.00301071	0.00301071
AL353604.1	0.0465197	1	0.00303678	0.00303678	0.00452677	0.00452677	0.00452677
EMX1	0.0467425	1	0.00356109	0.00356109	0.00450113	0.00450113	0.00450113
HOXA10-AS	0.0467792	1	0.00186455	0.00186455	0.00186455	0.00186455	0.00186455
AC020909.2	0.0469512	1	0.00182431	0.00182431	0.00182431	0.00182431	0.00182431
CALHM6	0.0471272	1	0.00144524	0.00144524	0.00144524	0.00144524	0.00144524
MSLNL	0.047131	1	0.00117236	0.00117236	0.00117236	0.00117236	0.00117236
AC010904.2	0.0472153	1	0.00240714	0.00240714	0.00240714	0.00240714	0.00240714
FER1L6-AS1	0.0472203	1	0.00267825	0.00267825	0.00267825	0.00267825	0.00267825
DPT	0.047259	1	0.00302017	0.00302017	0.00330863	0.00330863	0.00330863
HMBOX1	0.0472658	1	0.102712	0.0906449	0.185455	0.102712	0.241985
PCDHB9	0.047278	1	0.0149493	0.0169633	0.0206598	0.0195396	0.0149493
AL356234.2	0.0473862	1	0.00218613	0.00218613	0.00342362	0.00342362	0.00342362
C16orf96	0.0474155	1	0.00857936	0.00857936	0.0161415	0.0209569	0.0130156
PLA2G4D	0.0474489	1	0.0014957	0.0014957	0.0014957	0.0014957	0.0014957
TUBB3	0.0474599	1	0.00304107	0.00304107	0.00371104	0.00371104	0.00371104
POTEM	0.0474788	1	0.000858383	0.000858383	0.000858383	0.000858383	0.000858383
AC018521.4	0.0475755	1	0.00133872	0.00133872	0.00133872	0.00133872	0.00133872
CAST	0.0475889	1	0.0779134	0.104924	0.0898602	0.0779134	0.0735802
AC024475.3	0.0476629	1	0.000878296	0.000878296	0.000878296	0.000878296	0.000878296
LINC01800	0.0477919	1	0.00203844	0.00203844	0.00203844	0.00203844	0.00203844
AL022328.4	0.0478036	1	0.00880417	0.00906661	0.0156085	0.0156085	0.00880417
AP001092.1	0.0479184	1	0.00193061	0.00193061	0.00193061	0.00193061	0.00193061
EMILIN1	0.0479299	1	0.0162636	0.0220558	0.0277952	0.0238227	0.0162636
AC113554.1	0.0481628	1	0.000693271	0.000693271	0.000693271	0.000693271	0.000693271
AKR1C2	0.0481874	1	0.0111068	0.016571	0.0132985	0.0111068	0.0151392
RAB11FIP3	0.0482395	1	0.0695656	0.134084	0.1108	0.0695656	0.0583645
MYRIP	0.0482716	1	0.0760601	0.243747	0.213382	0.0760601	0.060959
SOS1	0.0482927	1	0.0914369	0.0674813	0.103828	0.0914369	0.0928426
RGMA	0.0483052	1	0.0931051	0.0692233	0.119699	0.0931051	0.188923
SIGLECL1	0.0483604	1	0.000916714	0.000916714	0.000916714	0.000916714	0.000916714
PLOD3	0.0484248	1	0.0240748	0.0282834	0.0240748	0.0499133	0.0350652
HIST2H2AA4	0.0484419	1	0.00158279	0.00158279	0.00158279	0.00158279	0.00158279
JUN	0.0484605	1	0.0755699	0.229262	0.231317	0.0755699	0.104207
AC017048.3	0.0484646	1	0.000982276	0.000982276	0.000982276	0.000982276	0.000982276
CXCL1	0.0485163	1	0.00261169	0.00261169	0.00261169	0.00261169	0.00261169
LINC02183	0.048531	1	0.00123281	0.00123281	0.00123281	0.00123281	0.00123281
PXDN	0.0485652	1	0.028648	0.0416475	0.0309335	0.028648	0.0580875
NPIPB12	0.0486242	1	0.00915769	0.00763653	0.0143001	0.0138936	0.00915769
AC092131.1	0.0486673	1	0.0402848	0.0721939	0.0581018	0.0402848	0.0597054
AL360268.1	0.0487027	1	0.00216928	0.00216928	0.00216928	0.00216928	0.00216928
MGAT5	0.0490092	1	0.0517207	0.0521421	0.0517207	0.127328	0.143044
AC073172.2	0.0491489	1	0.00149063	0.00149063	0.00149063	0.00149063	0.00149063
LINC02461	0.0492671	1	0.000974671	0.000974671	0.000974671	0.000974671	0.000974671
RPL18A	0.0493998	1	0.00342816	0.00342816	0.00484405	0.00484405	0.00484405
C11orf53	0.0494547	1	0.00170422	0.00170422	0.00211316	0.00211316	0.00211316
AC073521.1	0.0495752	1	0.00128195	0.00128195	0.00128195	0.00128195	0.00128195
AC005487.1	0.0496553	1	0.00194514	0.00194514	0.00194514	0.00194514	0.00194514
AL121890.5	0.0496771	1	0.0023456	0.0023456	0.0023456	0.0023456	0.0023456
PALM3	0.0498707	1	0.00343212	0.00343212	0.00440948	0.00440948	0.00440948
