# Supplementary material for: Cross-regional homeostatic and reactive glial signatures in multiple sclerosis
Source: Acta Neuropathol. 2022 Sep 16;144(5):987–1003. doi: 10.1007/s00401-022-02497-2 (PMC9547805; doi:10.1007/s00401-022-02497-2)
Supplement: Supplementary file 12 — Suppl. Table 11 Differential expression of region-specific genes in control oligodendrocytes (XLSX 12 KB) [file 401_2022_2497_MOESM12_ESM.xlsx]

## Sheet: DEGs white matter SC AS
	baseMean	log2FoldChange	lfcSE	pvalue	padj
PADI2	42.4875	-1.58908	0.659379	0.000594856	0.0448522
HK2	33.1561	-3.73344	0.869259	1.68339e-07	8.46183e-05
ARHGEF4	237.413	-1.18699	0.416396	0.000157914	0.0216486
FAM162A	22.0336	-2.55039	0.858009	0.00012188	0.0204217
HES1	61.2981	-2.93282	0.552151	7.12529e-09	1.07449e-05
PTCHD4	16.1889	2.7928	0.998039	0.00024079	0.0302593
HSPB1	207.573	1.21856	0.420734	0.000152855	0.0216486
PRKAG2	110.103	-1.51011	0.522178	0.000105849	0.0199526
DPP6	133.294	-1.24827	0.465456	0.00031836	0.0320058
SRPX2	31.7803	-3.69051	0.832538	1.09984e-07	8.29282e-05
RFX3-AS1	92.6582	-1.27553	0.484176	0.000307203	0.0320058
ALDH1A1	58.4704	-1.92361	0.561792	1.78724e-05	0.00385022
NR4A3	19.9876	-0.207467	0.419509	0.000625989	0.044952
ADM	47.6053	-1.7129	0.681641	0.000262746	0.0304785
AL137145.2	35.3856	-1.72619	0.711268	0.00039529	0.0331165
AC084816.1	18.8497	-3.76969	0.969692	7.53025e-06	0.0018926
HSP90B1	15.9286	2.42889	0.98691	0.000498945	0.0396004
TPCN1	36.143	-1.72789	0.713076	0.000390966	0.0331165
HSP90AA1	425.081	1.41708	0.354234	2.89606e-06	0.000873451
ARL17B	47.7408	-2.7832	0.620186	4.02066e-07	0.000151579
FTL	84.7444	1.28265	0.500478	0.000376781	0.0331165

## Sheet: DEGs whiter matter CR AS
	baseMean	log2FoldChange	lfcSE	pvalue	padj
TMSB10	17.2881	2.69988	0.955385	9.76865e-05	0.0130621
IGKC	8.24418	5.82705	3.0684	0.000552209	0.0353666
AL589740.1	72.2778	-1.10787	0.461959	0.000471832	0.0339719
ACTB	25.981	1.99734	0.506308	6.1308e-06	0.00286922
TMSB4X	17.3264	2.13172	0.675924	6.49375e-05	0.0101302
GAPDH	30.7747	1.40259	0.550459	0.000398881	0.0311127
TUBA1B	12.2806	3.99946	1.3787	4.7542e-05	0.0101302
ACTG1	14.1582	1.57561	0.636038	0.000616392	0.0360589
MT-ND1	60.1845	2.6465	0.65151	2.55225e-06	0.00238891
MT-ND2	66.216	2.25467	0.721195	5.63932e-05	0.0101302
MT-CO2	68.8313	1.87248	0.535983	1.63007e-05	0.00508583
MT-ATP6	62.1992	1.84855	0.646297	0.000139649	0.0145235
MT-CO3	76.4581	1.85826	0.644797	0.000113515	0.0132812
MT-ND3	45.7958	2.27814	0.811834	0.000226383	0.0211895
MT-ND4	93.2531	1.59957	0.686332	0.000566773	0.0353666
MT-CYB	43.7284	1.65389	0.632021	0.000329897	0.0280712
