# Supplementary material for: Cross-regional homeostatic and reactive glial signatures in multiple sclerosis
Source: Acta Neuropathol. 2022 Sep 16;144(5):987–1003. doi: 10.1007/s00401-022-02497-2 (PMC9547805; doi:10.1007/s00401-022-02497-2)
Supplement: Supplementary file 13 — Suppl. Table 12 Differential expression of region-specific genes in control microglia (XLSX 27 KB) [file 401_2022_2497_MOESM13_ESM.xlsx]

## Sheet: DEGs cerebrum vs cerebellum
genes	baseMean	log2FoldChange	lfcSE	stat	pvalue	padj
DAB1	106.827	1.78777	0.257352	6.94681	3.7365e-12	2.27073e-09
LRRC7	127.654	2.35108	0.278057	8.45539	2.78159e-17	5.91644e-14
PTPN14	9.34124	-2.56186	0.517597	-4.94952	7.43957e-07	0.000210986
MIR3681HG	30.766	2.66381	0.503045	5.29537	1.18773e-07	4.21049e-05
NRXN1	579.424	0.746644	0.219071	3.40823	0.00065385	0.0417513
CNRIP1	5.0354	-2.05265	0.603046	-3.40381	0.000664533	0.0417513
LRRTM4	532.445	0.730349	0.171145	4.26741	1.97751e-05	0.00316474
LINC01965	12.7777	4.73061	1.30002	3.63888	0.000273822	0.0237723
AC010894.3	8.00675	-2.68358	0.562663	-4.76943	1.84745e-06	0.00037424
ZNF804A	19.3958	2.254	0.633357	3.55881	0.000372541	0.0290984
UNC80	78.4937	-1.44737	0.241231	-5.99992	1.9742e-09	9.33141e-07
RPL37A	11.6535	-1.72814	0.473383	-3.65062	0.000261608	0.0236889
PAX3	10.9794	-8.01796	1.11476	-7.19254	6.35953e-13	4.50891e-10
COL4A3	35.9271	-1.80102	0.377317	-4.77323	1.81291e-06	0.00037424
RAMP1	21.1632	-1.33533	0.38574	-3.46173	0.000536715	0.0368255
APOD	63.7162	-1.19929	0.316188	-3.79297	0.000148859	0.0158311
LDB2	5.9489	5.23777	1.33593	3.92069	8.82944e-05	0.0115529
MAML3	9.52213	-3.4944	0.758129	-4.60924	4.04147e-06	0.000747497
PDZD2	339.721	-0.563478	0.151123	-3.72861	0.000192541	0.0195017
MCTP1	23.2873	1.50067	0.441032	3.40264	0.000667393	0.0417513
EBF1	15.257	-8.19821	1.03412	-7.92774	2.23163e-15	2.37334e-12
AL589740.1	63.6386	1.88193	0.492915	3.81795	0.000134564	0.0154712
KPNA5	14.4968	-1.47233	0.384067	-3.83353	0.000126316	0.0149263
SLC22A3	16.8374	-1.87401	0.541343	-3.46178	0.000536616	0.0368255
QKI	239.476	0.668673	0.197841	3.37984	0.000725271	0.0447145
NXPH1	160.594	0.715865	0.196391	3.64509	0.000267294	0.0236889
AC004852.2	90.1923	3.29667	0.45043	7.31893	2.49957e-13	2.12663e-10
SEMA3D	8.19467	-5.55971	0.906192	-6.13525	8.50242e-10	4.52116e-07
SPDYE3	7.95147	-2.36162	0.619938	-3.80944	0.00013928	0.0154841
LHFPL3	608.475	0.934026	0.189953	4.91713	8.78206e-07	0.000233493
LINC00513	9.59194	-1.9042	0.514594	-3.70038	0.000215273	0.021297
SAT1	10.0054	-1.78971	0.456897	-3.9171	8.96201e-05	0.0115529
TSPYL2	8.16455	-1.86883	0.531317	-3.51735	0.000435876	0.0325302
XACT	11.2823	-2.38355	0.626469	-3.80473	0.000141956	0.0154841
NKAIN3	57.6664	1.53739	0.418284	3.67548	0.000237407	0.022674
ZFHX4	22.049	4.0905	0.904683	4.52147	6.14116e-06	0.00104498
PSIP1	13.0427	-1.50971	0.424524	-3.55623	0.000376213	0.0290984
LRP4	72.4779	-1.73166	0.20758	-8.34213	7.29624e-17	1.03461e-13
NEAT1	32.2206	-2.32928	0.634188	-3.67286	0.000239851	0.022674
LINC02552	4.75771	-3.37696	0.650755	-5.1893	2.11088e-07	6.90746e-05
GRIA4	248.46	-2.0926	0.207873	-10.0667	7.75475e-24	3.29887e-20
ADARB2	132.892	0.849297	0.237031	3.58307	0.00033958	0.0277803
ZEB1	103.232	0.999034	0.253239	3.94503	7.97897e-05	0.0113142
ANO6	18.966	-1.41409	0.405257	-3.48938	0.000484148	0.0349079
CALCOCO1	5.3102	-2.24481	0.637671	-3.52032	0.000431022	0.0325302
SLC8B1	7.81766	-2.82202	0.551996	-5.11239	3.18114e-07	9.66613e-05
HIP1R	48.4578	-0.8924	0.26067	-3.42349	0.000618236	0.0410933
MPHOSPH8	18.1077	-1.56797	0.369762	-4.24048	2.23042e-05	0.00338865
GPC6	44.9248	2.61147	0.537195	4.86131	1.16613e-06	0.000291807
MYO16	22.5913	3.28807	0.718985	4.57321	4.80299e-06	0.000851329
RPS29	5.78883	-2.02286	0.582651	-3.47182	0.000516937	0.0366508
MAP4K5	41.0538	1.18009	0.346327	3.40745	0.000655721	0.0417513
RGS6	14.541	-2.04589	0.525367	-3.89422	9.85164e-05	0.0123261
FLRT2	28.7208	1.35902	0.394224	3.44732	0.000566179	0.0382305
SNX22	26.2953	-1.37365	0.385747	-3.56101	0.000369428	0.0290984
LINGO1	155.176	-2.48163	0.514763	-4.82091	1.42903e-06	0.000319953
PDXDC1	30.5875	-1.14647	0.29852	-3.84051	0.000122778	0.0149228
MT2A	21.0024	-2.26398	0.416405	-5.43696	5.41965e-08	2.09593e-05
LUC7L3	63.4728	-0.979723	0.279792	-3.50161	0.000462457	0.0339189
CEP112	12.9681	-2.11683	0.496451	-4.26393	2.00865e-05	0.00316474
L3MBTL4	16.5837	3.58014	0.855329	4.18568	2.84308e-05	0.0041705
DCC	171.753	0.917196	0.243199	3.77138	0.000162346	0.0168444
CST3	32.9861	-1.89314	0.519079	-3.64711	0.000265205	0.0236889
PREX1	20.5676	-1.48395	0.443611	-3.34516	0.000822358	0.0499759
TIMP3	19.1469	-1.3314	0.370234	-3.5961	0.000323023	0.0269439
OLIG2	33.7093	-1.06638	0.295721	-3.60604	0.000310909	0.0264522
OLIG1	57.8873	-1.48597	0.307984	-4.82483	1.40121e-06	0.000319953
MT-CO2	85.5115	-1.2003	0.255548	-4.69696	2.64062e-06	0.000510599
MT-ATP6	48.9214	-1.21927	0.30982	-3.93543	8.3047e-05	0.0113962
MT-ND3	46.1824	-1.6417	0.282403	-5.81331	6.12486e-09	2.60551e-06

## Sheet: DEGs cerebrum vs spinal cord
genes	baseMean	log2FoldChange	lfcSE	stat	pvalue	padj
COL16A1	19.9107	-2.53851	0.524985	-4.8354	1.32879e-06	0.000331532
DAB1	106.827	1.34684	0.341321	3.94598	7.94756e-05	0.00838203
SERBP1	8.8165	-2.87341	0.760244	-3.77959	0.000157085	0.0133129
LRRC7	127.654	2.42863	0.369743	6.56843	5.0847e-11	6.033e-08
SRGAP2	13.8708	2.60654	0.767623	3.39559	0.0006848	0.0371823
PTPN14	9.34124	-3.07746	0.686449	-4.48316	7.35444e-06	0.00129275
MIR3681HG	30.766	2.45992	0.690409	3.56299	0.000366659	0.0246122
AC012593.1	11.3864	4.73536	1.39133	3.40347	0.000665355	0.0367183
DHX57	10.2513	-2.17869	0.658202	-3.31006	0.000932753	0.0465326
NRXN1	579.424	1.09435	0.270047	4.05246	5.06816e-05	0.00662412
LRRTM4	532.445	0.858209	0.214988	3.99189	6.55495e-05	0.00777745
CFLAR	10.5132	-2.56276	0.673584	-3.80466	0.000141997	0.0122531
IGFBP5	9.65874	-4.00232	0.715824	-5.59121	2.25488e-08	1.11327e-05
PAX3	10.9794	-8.27095	1.19561	-6.91774	4.58896e-12	7.25974e-09
COL4A3	35.9271	-3.29782	0.426	-7.74137	9.83541e-15	4.66789e-11
SNED1	5.86198	-3.77949	1.00383	-3.76505	0.000166513	0.0138644
ATG4B	5.6894	-2.90593	0.820197	-3.54296	0.000395658	0.0253756
ZNF385D	16.6347	3.51674	1.01776	3.45538	0.000549524	0.0316183
FHIT	126.44	1.29287	0.31943	4.04744	5.17801e-05	0.00662412
PDZRN3	7.3906	-3.45237	0.855452	-4.03573	5.44333e-05	0.00662412
ROBO2	8.88473	3.79268	1.13331	3.34656	0.000818204	0.0417548
CADM2	542.1	0.7899	0.221225	3.57058	0.000356198	0.0246122
TNIK	90.6442	-1.25035	0.295291	-4.2343	2.29261e-05	0.00340023
NLGN1	647.034	0.666822	0.187404	3.55821	0.000373384	0.0246122
GRID2	370.676	1.06359	0.289587	3.6728	0.000239911	0.0183648
MAML3	9.52213	-4.61863	0.851278	-5.42552	5.77846e-08	2.10958e-05
SCOC	5.50649	-2.73251	0.807347	-3.38456	0.000712936	0.0371823
PDE4D	98.6642	1.33387	0.382122	3.4907	0.000481757	0.0295509
RPS23	7.82207	-3.29659	0.749203	-4.40013	1.08184e-05	0.00175168
KCTD16	35.1347	2.54602	0.639065	3.98397	6.77735e-05	0.00784519
PPP2R2B	128.175	1.55075	0.31886	4.86341	1.15379e-06	0.000322111
EBF1	15.257	-6.31664	1.15152	-5.48548	4.1235e-08	1.7791e-05
ATP10B	41.247	2.09354	0.508818	4.11451	3.88004e-05	0.00526134
DEK	6.5517	-2.6382	0.779463	-3.38464	0.000712725	0.0371823
AL445250.1	68.4925	1.59434	0.475223	3.35492	0.00079387	0.0409533
MAP3K7	12.5507	-2.00758	0.610378	-3.28907	0.00100518	0.0486794
SLC35F1	214.91	0.959128	0.279141	3.436	0.000590377	0.0333563
NXPH1	160.594	1.37234	0.282894	4.85106	1.22804e-06	0.000323794
AC004540.1	5.06084	4.77946	1.36589	3.49914	0.000466764	0.0295368
FZD9	6.85252	-3.13416	0.754103	-4.15614	3.23664e-05	0.00465487
SEMA3D	8.19467	-5.05571	1.06451	-4.74934	2.04083e-06	0.000461228
LHFPL3	608.475	0.911495	0.233491	3.90376	9.47081e-05	0.00931813
CNTNAP2	55.0247	1.73546	0.479783	3.61717	0.000297845	0.0214178
BCOR	10.8052	-3.26902	0.943844	-3.46352	0.000533155	0.0312389
CSMD1	802.304	0.803173	0.154929	5.18413	2.1703e-07	7.35731e-05
SGCZ	121.613	2.7213	0.557925	4.87753	1.07423e-06	0.000318643
DOCK5	31.4992	3.01686	0.813602	3.70802	0.000208882	0.0164336
CLU	23.9518	-2.22603	0.506022	-4.39907	1.08715e-05	0.00175168
XKR4	78.7802	2.35839	0.570744	4.13213	3.59417e-05	0.00501703
RPS20	8.78429	-3.73649	0.669099	-5.58435	2.34569e-08	1.11327e-05
NCALD	44.8014	2.06952	0.596947	3.46683	0.000526629	0.0312389
EBLN3P	6.65221	-2.93164	0.751707	-3.89997	9.62049e-05	0.00931813
NTRK2	64.3973	1.38556	0.388395	3.56739	0.00036056	0.0246122
PLPPR1	61.7875	1.8429	0.476164	3.87032	0.000108694	0.0101663
BRINP1	20.4145	2.66746	0.764634	3.48854	0.000485666	0.0295509
NELL1	21.577	5.66408	1.32201	4.28444	1.83203e-05	0.00280478
LUZP2	204.962	1.11853	0.284758	3.92802	8.5649e-05	0.00864872
CD82	10.3102	-2.79741	0.711895	-3.92952	8.51152e-05	0.00864872
FTH1	21.8777	-1.93057	0.557243	-3.4645	0.000531211	0.0312389
NEAT1	32.2206	-3.30188	0.751265	-4.39509	1.10726e-05	0.00175168
GRIA4	248.46	-1.82964	0.258237	-7.08511	1.38931e-12	3.29684e-09
KIRREL3	10.4603	-2.53054	0.712668	-3.5508	0.000384066	0.0249695
OPCML	571.625	0.801643	0.207192	3.86908	0.000109246	0.0101663
ADARB2	132.892	1.49568	0.328273	4.5562	5.20872e-06	0.000988823
PCDH15	533.121	0.928557	0.268859	3.4537	0.000552953	0.0316183
DLG5	6.56553	-2.46838	0.719777	-3.42937	0.000604977	0.033779
RPS24	8.02211	-2.7987	0.731438	-3.8263	0.000130085	0.0116488
ADAM12	11.4767	3.57677	1.08235	3.30462	0.000951045	0.0465326
NAV3	127.204	1.09359	0.270974	4.03578	5.44218e-05	0.00662412
ASCL1	12.5765	-2.82533	0.774064	-3.65	0.000262242	0.0195285
ANAPC7	5.06694	-2.88796	0.791454	-3.64892	0.000263342	0.0195285
GPC6	44.9248	4.24865	0.778467	5.45772	4.82294e-08	1.90747e-05
PABPN1	9.33221	-2.34014	0.642266	-3.64357	0.000268882	0.0196325
MDGA2	279.462	0.859297	0.217106	3.95796	7.55941e-05	0.00834348
KCNH5	6.91887	4.51181	1.33105	3.38966	0.000699788	0.0371823
GOLGA8B	19.4412	-3.03446	0.81571	-3.72002	0.000199205	0.0163005
FRMD5	67.2315	-1.43152	0.309437	-4.62621	3.72412e-06	0.000768465
SNX22	26.2953	-2.66125	0.459139	-5.79618	6.78414e-09	4.59965e-06
LINGO1	155.176	-3.70831	0.603198	-6.14775	7.85877e-10	7.45954e-07
GLYR1	6.7479	-2.41236	0.724247	-3.33085	0.000865817	0.0437145
MT2A	21.0024	-2.16738	0.547574	-3.95814	7.55346e-05	0.00834348
PRMT7	6.68299	-2.77384	0.747364	-3.7115	0.000206033	0.0164336
MED24	4.32438	-3.38244	0.886427	-3.81582	0.000135734	0.0119295
SCPEP1	6.18926	-2.80213	0.847415	-3.30668	0.000944084	0.0465326
CUEDC1	8.59635	-2.43036	0.695532	-3.49425	0.000475403	0.0295509
DLGAP1	147.146	1.737	0.301853	5.75447	8.69151e-09	5.15624e-06
L3MBTL4	16.5837	4.50834	1.33058	3.38826	0.000703385	0.0371823
RIN2	47.6462	1.84311	0.466663	3.94956	7.82946e-05	0.00838203
PTPRT	54.0569	2.31488	0.600426	3.8554	0.00011554	0.0105452
PREX1	20.5676	-2.46226	0.536929	-4.58582	4.52216e-06	0.000894258
ELAVL1	10.9915	-2.97597	0.582939	-5.10512	3.30588e-07	0.000104598
SNRNP70	17.6834	-2.21719	0.621008	-3.57031	0.000356565	0.0246122
SOX10	18.2974	-1.88409	0.52909	-3.56101	0.000369434	0.0246122
MT-CO2	85.5115	-1.94063	0.318609	-6.09093	1.12257e-09	8.87955e-07
MT-ATP6	48.9214	-1.80291	0.397422	-4.53651	5.71928e-06	0.00104399
MT-CO3	62.5376	-1.63937	0.346119	-4.73645	2.17499e-06	0.000469206
MT-ND3	46.1824	-1.85781	0.385005	-4.82542	1.3971e-06	0.000331532
MT-ND4	61.5	-1.70976	0.461449	-3.70521	0.00021122	0.0164336

## Sheet: DEGs spinal cord vs cerebellum
genes	baseMean	log2FoldChange	lfcSE	stat	pvalue	padj
PLD5	33.142	-2.34571	0.689621	-3.40144	0.000670313	0.0383754
COL4A3	35.9271	1.4968	0.417071	3.58883	0.000332159	0.0325991
PPP2R2B	128.175	-0.938677	0.281593	-3.33345	0.000857757	0.0453291
KIF13A	115.706	-1.21579	0.35409	-3.43356	0.000595707	0.0372046
AC004852.2	90.1923	1.82826	0.50271	3.63681	0.000276039	0.0325991
CSMD1	802.304	-0.489894	0.141135	-3.47111	0.00051831	0.0356079
DLC1	38.3365	1.53973	0.42757	3.60112	0.00031685	0.0325991
SGCZ	121.613	-2.58224	0.508239	-5.08076	3.75921e-07	0.000258258
DOCK5	31.4992	-3.08237	0.738632	-4.17308	3.00514e-05	0.00688177
FRMD5	67.2315	1.49787	0.330619	4.53049	5.88466e-06	0.00202138
DLGAP1	147.146	-1.07785	0.272329	-3.95788	7.56183e-05	0.0129874
RIN2	47.6462	-1.35572	0.388255	-3.49183	0.000479722	0.0356079
PTPRT	54.0569	-1.86921	0.528774	-3.53499	0.000407791	0.035019
