# Supplementary material for: Cross-regional homeostatic and reactive glial signatures in multiple sclerosis
Source: Acta Neuropathol. 2022 Sep 16;144(5):987–1003. doi: 10.1007/s00401-022-02497-2 (PMC9547805; doi:10.1007/s00401-022-02497-2)
Supplement: Supplementary file 14 — Suppl. Table 13 Differential expression of region-specific genes in control OPCs (XLSX 14 KB) [file 401_2022_2497_MOESM14_ESM.xlsx]

## Sheet: DEGs cerebrum vs spinal cord
genes	baseMean	log2FoldChange	lfcSE	stat	pvalue	padj
PADI2	20.1642	-2.02515	0.556247	-3.64074	0.000271854	0.0178311
RANBP2	7.86101	-3.00539	0.702199	-4.27996	1.86923e-05	0.00309272
FMNL2	44.7316	-2.44493	0.476936	-5.12632	2.95462e-07	0.000142117
AGFG1	9.12782	-2.43882	0.646189	-3.77415	0.000160554	0.0136282
ATG7	22.0647	-1.52093	0.471489	-3.2258	0.00125623	0.0457897
STAB1	7.39915	-2.2601	0.592381	-3.81529	0.000136024	0.0122677
PTPRG	9.89655	-3.74346	0.857777	-4.36414	1.27624e-05	0.00306935
ATP1B3	5.75199	-3.00881	0.784074	-3.8374	0.000124343	0.0119618
TFRC	7.10524	-3.13946	0.918007	-3.41987	0.000626514	0.0301353
KCNIP4	12.9847	4.12729	1.2001	3.43913	0.000583587	0.0290385
LINC02232	21.2812	2.40282	0.614131	3.91256	9.1322e-05	0.0101367
MEF2C-AS1	12.7628	2.66999	0.713803	3.74051	0.000183648	0.0139476
DUSP1	8.20959	-3.77692	0.752576	-5.01865	5.20356e-07	0.000187719
RASGEF1C	15.6492	3.42691	0.928766	3.68975	0.000224474	0.0156548
HLA-E	9.45411	-1.8276	0.564911	-3.23519	0.00121561	0.0457897
HLA-B	10.6159	-2.10697	0.571617	-3.68598	0.000227825	0.0156548
SDK1	30.1892	2.72779	0.640249	4.26051	2.03962e-05	0.00309272
NAMPT	16.3884	-3.80466	0.985212	-3.86177	0.00011257	0.0116027
FOXP2	20.1166	2.69437	0.802641	3.35688	0.000788264	0.0344686
SAT1	18.6844	-1.43778	0.427416	-3.36389	0.00076853	0.0344686
MSR1	16.6356	-1.75788	0.447685	-3.92659	8.61594e-05	0.0101367
AP003481.1	16.5535	3.87891	1.11608	3.47548	0.000509935	0.0290385
SRGN	37.9392	-2.74193	0.836115	-3.27938	0.00104037	0.0417016
PSAP	30.5905	-1.94819	0.545822	-3.56929	0.000357955	0.0224578
KCNMA1	40.8261	-2.11146	0.467708	-4.51449	6.34704e-06	0.00183176
SOX5	7.47761	4.83413	1.36786	3.53409	0.000409182	0.0246021
ITPR2	83.7125	1.60096	0.464868	3.4439	0.000573385	0.0290385
RASSF3	6.8819	-2.68536	0.716377	-3.74853	0.000177872	0.0139476
PCDH9	13.5625	3.35868	1.03156	3.25591	0.00113029	0.0440812
HSP90AA1	33.6533	-2.38309	0.717315	-3.32224	0.000892972	0.036816
MYO1E	6.7968	-3.23726	0.959169	-3.37507	0.000737971	0.0343514
LINGO1	63.8357	-4.00473	0.762896	-5.24938	1.52614e-07	0.000142117
AC087564.1	6.91575	3.82252	1.18608	3.22283	0.00126929	0.0457897
PRKCA	24.285	1.84424	0.534431	3.45085	0.000558825	0.0290385
CST3	8.41149	-2.62531	0.651051	-4.03242	5.52044e-05	0.00724182
JUNB	5.82027	-3.46523	0.81015	-4.27727	1.89203e-05	0.00309272
SNRNP70	5.90154	-2.5017	0.725745	-3.44708	0.000566683	0.0290385
ZNF331	7.81795	-3.90178	0.750389	-5.19967	1.99641e-07	0.000142117
RUNX1	63.1214	1.83487	0.550301	3.33431	0.000855115	0.0362921
MT-CO2	29.5703	-1.91618	0.450927	-4.24942	2.14326e-05	0.00309272

## Sheet: DEGs cerebrum vs cerebellum
genes	baseMean	log2FoldChange	lfcSE	stat	pvalue	padj

## Sheet: DEGs spinal cord vs cerebellum
genes	baseMean	log2FoldChange	lfcSE	stat	pvalue	padj
RANBP2	7.86101	3.65915	1.04013	3.51797	0.000434868	0.0466776
MERTK	18.3271	2.73524	0.701738	3.89782	9.7064e-05	0.0207994
FMNL2	44.7316	2.10952	0.501764	4.20421	2.61998e-05	0.0130999
KLHL5	17.1022	-1.88976	0.501107	-3.77117	0.000162484	0.0243726
LINC02232	21.2812	-2.21725	0.559279	-3.96447	7.35577e-05	0.0183894
KCNMB1	5.83225	-3.498	0.935218	-3.7403	0.000183799	0.0250636
SDK1	30.1892	-2.35036	0.589804	-3.98499	6.74842e-05	0.0183894
NAMPT	16.3884	4.45113	1.17789	3.77889	0.000157531	0.0243726
SAT1	18.6844	1.9158	0.537255	3.5659	0.000362603	0.0453254
PSAP	30.5905	2.28784	0.592693	3.86007	0.000113353	0.0212537
KCNMA1	40.8261	2.09522	0.494129	4.24024	2.23284e-05	0.0130999
FMN1	37.3304	2.33689	0.570687	4.09486	4.22415e-05	0.0158406
ZNF331	7.81795	3.64401	1.03597	3.51748	0.000435658	0.0466776
MT-CO2	29.5703	2.39608	0.549665	4.35916	1.30563e-05	0.0130999
