# Supplementary material for: Cross-regional homeostatic and reactive glial signatures in multiple sclerosis
Source: Acta Neuropathol. 2022 Sep 16;144(5):987–1003. doi: 10.1007/s00401-022-02497-2 (PMC9547805; doi:10.1007/s00401-022-02497-2)
Supplement: Supplementary file 15 — Suppl. Table 14 Cluster-specific marker genes for integrated oligodendrocytes (XLSX 420 KB) [file 401_2022_2497_MOESM15_ESM.xlsx]

## Sheet: OL-HSPA1A
	p.value	FDR	summary.logFC	logFC.OL.LINC01608	logFC.OL.SLC5A11	logFC.OL.SGCZ
HSPA1B	5.69775e-65	1.91091e-60	0.297983	0.419086	0.297983	0.372987
HSPA1A	9.74383e-61	1.63394e-56	0.394048	0.640832	0.394048	0.599832
HSPH1	4.60276e-54	5.14558e-50	0.298185	0.325264	0.249826	0.298185
MT-ATP6	6.08052e-48	5.09821e-44	0.448037	0.548833	0.53287	0.448037
DNAJB1	1.22143e-42	8.19283e-39	0.179969	0.259861	0.179969	0.233606
PTGES3	6.51957e-42	3.64422e-38	0.293573	0.352419	0.265855	0.293573
HSPA4L	2.01648e-39	9.66126e-36	0.140835	0.165935	0.140835	0.158422
MT-ND4	5.69651e-39	2.38812e-35	0.451181	0.594892	0.589627	0.451181
CRYAB	1.08853e-38	4.05633e-35	0.328567	0.750207	0.328567	0.62605
HSPB1	4.4164e-38	1.48117e-34	0.180869	0.220164	0.18595	0.180869
MT-ND2	7.42389e-38	2.26348e-34	0.435604	0.545163	0.568634	0.435604
PTPRM	3.10713e-37	8.68391e-34	0.278264	0.282399	0.359872	0.278264
MT-CYB	2.32539e-36	5.99916e-33	0.336832	0.432651	0.412564	0.336832
MT-ND3	4.36056e-34	1.0446e-30	0.373039	0.526001	0.547199	0.373039
MT-ND1	1.25923e-31	2.81548e-28	0.365951	0.48216	0.537536	0.365951
CHORDC1	1.73967e-27	3.64658e-24	0.143413	0.141436	0.131227	0.143413
MT-CO2	3.23022e-27	6.37266e-24	0.350665	0.464055	0.541722	0.350665
HSP90AB1	5.94473e-27	1.10764e-23	0.231446	0.279604	0.220771	0.231446
MT-CO3	3.02115e-24	5.33281e-21	0.334044	0.536112	0.600689	0.334044
HSPD1	2.81508e-23	4.72061e-20	0.136229	0.162043	0.121495	0.136229
FOS	5.27901e-22	8.43083e-19	0.0948068	0.112874	0.0932618	0.0948068
STIP1	2.10147e-21	3.20359e-18	0.0877867	0.123223	0.0877867	0.118147
FTH1	6.14006e-21	8.95327e-18	0.302968	0.446865	0.272294	0.302968
ST13	4.17364e-19	5.70859e-16	0.134352	0.158391	0.124966	0.134352
CLU	4.25531e-19	5.70859e-16	0.212853	0.346907	0.18738	0.212853
DNAJA1	6.29302e-19	8.11751e-16	0.0914006	0.133138	0.0914006	0.119291
BNIP3L	1.16131e-18	1.44252e-15	0.128693	0.173785	0.128693	0.165276
HSP90AA1	1.72052e-18	2.06082e-15	0.215336	0.532745	0.215336	0.4626
MYRIP	3.58047e-18	4.14075e-15	0.125636	0.15393	0.111162	0.125636
FXR1	1.02613e-17	1.14714e-14	0.125896	0.159465	0.125896	0.165108
BAG3	1.24965e-17	1.35196e-14	0.0596608	0.0688105	0.0567096	0.0596608
DCC	1.51259e-17	1.58529e-14	0.163024	0.18742	0.200607	0.163024
MRPS6	1.28959e-16	1.31061e-13	0.0818452	0.0987568	0.0982144	0.0818452
SPARCL1	3.00487e-15	2.96404e-12	0.121949	0.144207	0.142345	0.121949
UBC	1.16036e-13	1.11189e-10	0.137737	0.207224	0.118171	0.137737
DEC1	3.86032e-13	3.59632e-10	0.0689639	0.0686308	0.0611988	0.0689639
TMSB10	5.1156e-13	4.63695e-10	0.154606	0.256786	0.316017	0.154606
HSPA6	7.15313e-13	6.3132e-10	0.0332831	0.0356029	0.0326671	0.0332831
APOLD1	7.71806e-13	6.63713e-10	0.114663	0.0958438	0.128554	0.114663
HSPA4	1.97532e-12	1.65621e-09	0.08634	0.100143	0.0772312	0.08634
ABHD3	2.20482e-12	1.80354e-09	0.0646531	0.0772604	0.0626878	0.0646531
BCL6	2.6014e-12	2.07728e-09	0.07682	0.0862693	0.0823931	0.07682
PSAP	1.05346e-11	8.21654e-09	0.153912	0.184956	0.135697	0.153912
RPL13	2.55029e-11	1.9439e-08	0.0935817	0.219474	0.0935817	0.154037
ATP2B4	3.93531e-11	2.93294e-08	0.0622772	0.0704165	0.0622772	0.0860769
UBE2B	7.87817e-11	5.74387e-08	0.0818058	0.129853	0.0818058	0.121545
MT2A	8.90436e-11	6.35393e-08	0.102711	0.171524	0.13221	0.102711
RPL37A	9.90525e-11	6.92088e-08	0.117886	0.186828	0.109874	0.117886
CCT4	1.38978e-10	9.51232e-08	0.0598153	0.0939409	0.0598153	0.0815803
EIF5	1.45208e-10	9.73996e-08	0.0790782	0.0843747	0.0711219	0.0790782
MID1IP1	1.59511e-10	1.04896e-07	0.08873	0.0808015	0.101139	0.08873
RPS15	2.8616e-10	1.84562e-07	0.134421	0.261675	0.222208	0.134421
MT-ND5	9.11026e-10	5.7649e-07	0.104867	0.145318	0.136066	0.104867
RPS28	9.59285e-10	5.95787e-07	0.0564108	0.104857	0.0564108	0.0810814
FKBP4	1.21343e-09	7.39926e-07	0.0585264	0.0726451	0.0558846	0.0585264
MT-ND4L	1.9243e-09	1.15245e-06	0.0752377	0.0860896	0.0802539	0.0752377
EIF1	2.37216e-09	1.39575e-06	0.126401	0.230718	0.147285	0.126401
PDS5B	3.0866e-09	1.7848e-06	0.126821	0.14552	0.107265	0.126821
NPTX2	4.61461e-09	2.62313e-06	0.0455666	0.0752587	0.0455666	0.077576
PRKX	5.73722e-09	3.20691e-06	0.0641895	0.171575	0.0641895	0.160359
AHSA1	5.88543e-09	3.23583e-06	0.04333	0.0644044	0.04333	0.0620029
HIBCH	9.54398e-09	5.16268e-06	0.098583	0.133745	0.098583	0.158911
MAP2K4	9.90333e-09	5.27203e-06	0.0906503	0.179992	0.0906503	0.19121
STAT3	1.31348e-08	6.88302e-06	0.0673901	0.135355	0.0673901	0.117212
MKNK2	1.49853e-08	7.73197e-06	0.0346895	0.0504969	0.0346895	0.0493948
NUDT9	1.54502e-08	7.85102e-06	0.0382762	0.0442949	0.0382762	0.0483923
HSPE1-MOB4	2.40815e-08	1.20544e-05	0.0266047	0.0288029	0.0249231	0.0266047
DHFR	2.82923e-08	1.39539e-05	0.0723052	0.0786343	0.102991	0.0723052
GFAP	3.96986e-08	1.92958e-05	0.0646068	0.174642	0.0646068	0.114344
HSPA9	4.05489e-08	1.94275e-05	0.0723161	0.0930999	0.0723583	0.0723161
GPC5	4.47088e-08	2.08814e-05	0.0669887	0.107352	0.0669887	0.10687
MIB1	4.48286e-08	2.08814e-05	0.0945499	0.0833601	0.0818398	0.0945499
NUDC	5.37362e-08	2.46877e-05	0.057237	0.073204	0.0603218	0.057237
RRAGD	6.76318e-08	3.06518e-05	0.0307596	0.0307596	0.0350672	0.0442723
APOE	6.92843e-08	3.09821e-05	0.0377165	0.0611388	0.0377165	0.0479222
CKS2	7.29766e-08	3.22038e-05	0.0171296	0.0197956	0.0171296	0.0189941
YWHAG	7.61793e-08	3.31805e-05	0.0773088	0.0878124	0.0861083	0.0773088
ENO2	8.23635e-08	3.54142e-05	0.0598338	0.0510645	0.0631459	0.0598338
DNAJA4	1.23688e-07	5.25095e-05	0.0380665	0.0664865	0.0380665	0.0567731
XPO1	1.28287e-07	5.37811e-05	0.0710886	0.132286	0.0710886	0.148956
RPL13A	1.61971e-07	6.70639e-05	0.10308	0.21219	0.168214	0.10308
CALM1	1.73782e-07	7.10767e-05	0.118572	0.158854	0.161711	0.118572
RPL28	2.07433e-07	8.38181e-05	0.105757	0.201399	0.147519	0.105757
BIRC3	2.71978e-07	0.00010859	0.0174033	0.0173523	0.0174033	0.021969
HNRNPU	2.98253e-07	0.00011768	0.102434	0.118338	0.120702	0.102434
HSPA8	3.02031e-07	0.000117785	0.0580323	0.0832467	0.0496781	0.0580323
YPEL3	4.06873e-07	0.000156847	0.0559473	0.0601426	0.0533926	0.0559473
GAPDH	4.33114e-07	0.000165066	0.117871	0.256759	0.136126	0.117871
RPL8	5.89377e-07	0.0002207	0.0683467	0.0921064	0.0910713	0.0683467
HEY2	5.92254e-07	0.0002207	0.0295125	0.0295125	0.045494	0.0514609
HLA-B	6.86946e-07	0.000253173	0.0542708	0.0861206	0.0869622	0.0542708
SLC38A2	7.60159e-07	0.000277111	0.082549	0.0626788	0.0976505	0.082549
CREBRF	8.77764e-07	0.000316543	0.0722521	0.065591	0.0749924	0.0722521
PKM	8.96555e-07	0.000319879	0.0694169	0.0963779	0.105822	0.0694169
DNAJB6	9.3451e-07	0.000329912	0.0729884	0.0937143	0.0761687	0.0729884
PPM1K	1.12105e-06	0.000391645	0.0479503	0.059642	0.0479503	0.0827642
BEX1	1.20844e-06	0.00041782	0.0568955	0.0733174	0.100376	0.0568955
MT-ATP8	1.95896e-06	0.000670406	0.0354058	0.0346178	0.0413461	0.0354058
PABPC1	2.06143e-06	0.000698345	0.0552838	0.0951497	0.0552838	0.0755779
DDX3Y	2.51197e-06	0.000842466	0.029928	0.029928	0.0344817	0.0418491
SORBS1	2.6041e-06	0.000864717	0.0679628	0.0935881	0.101285	0.0679628
RPL21	2.8044e-06	0.000922098	0.0768036	0.146128	0.118372	0.0768036
TPT1	2.99434e-06	0.000974993	0.0778719	0.16669	0.169695	0.0778719
FTL	3.03748e-06	0.00097953	0.124201	0.297154	0.165035	0.124201
LURAP1L-AS1	3.62559e-06	0.00115805	0.0635627	0.0787289	0.0635627	0.129066
CCDC81	4.05813e-06	0.00127884	0.0150345	0.0160196	0.0150345	0.0195083
PAPOLA	4.09321e-06	0.00127884	0.0741416	0.0739011	0.0941814	0.0741416
MT3	4.11815e-06	0.00127884	0.0610112	0.169448	0.0610112	0.139908
SIPA1L2	4.25044e-06	0.00130781	0.0323177	0.0318024	0.035712	0.0323177
SNAP23	4.56443e-06	0.00139165	0.0447065	0.0621198	0.0447065	0.0780288
TUBA1B	4.64158e-06	0.00140243	0.0589464	0.16294	0.0589464	0.115545
CKB	5.12641e-06	0.00152262	0.0859798	0.141355	0.0842852	0.0859798
MT-CO1	5.13019e-06	0.00152262	0.131647	0.240991	0.379652	0.131647
DEDD2	5.68302e-06	0.00166311	0.021077	0.0258383	0.0178414	0.021077
RPS5	5.70271e-06	0.00166311	0.0537984	0.0818919	0.0483173	0.0537984
BEX2	8.44232e-06	0.00244085	0.0345815	0.036763	0.0369409	0.0345815
IRS2	1.0005e-05	0.00286793	0.0476733	0.116112	0.0476733	0.07324
CARS	1.10898e-05	0.00315195	0.0436233	0.0538085	0.0358605	0.0436233
CACYBP	1.19538e-05	0.00336897	0.0427343	0.0617981	0.0561437	0.0427343
KLRD1	1.31808e-05	0.0036838	0.0268034	0.0300376	0.0268034	0.0448023
FKBP5	1.42712e-05	0.00395559	0.0732707	0.14951	0.0732707	0.178873
RPL7A	1.44824e-05	0.00397617	0.0529913	0.0809971	0.0548958	0.0529913
SQSTM1	1.46062e-05	0.00397617	0.0428325	0.0651375	0.0428325	0.0621832
ATF4	1.47011e-05	0.00397617	0.033333	0.0548161	0.033333	0.0515416
TXNRD1	1.5746e-05	0.00422471	0.0695318	0.12823	0.0963209	0.0695318
NAA16	1.66111e-05	0.004415	0.0539139	0.0501238	0.0455966	0.0539139
SLC47A1	1.67185e-05	0.004415	0.0395151	0.0627855	0.0421878	0.0395151
RPS2	1.85345e-05	0.00485633	0.0532984	0.101087	0.048246	0.0532984
TYROBP	1.98345e-05	0.00515666	0.0118102	0.0115934	0.0114926	0.0118102
EGR1	2.92815e-05	0.00755418	0.0167048	0.0150876	0.0188677	0.0167048
UCHL1	3.08469e-05	0.00784832	0.0570977	0.0978578	0.0467245	0.0570977
RPL38	3.09966e-05	0.00784832	0.064348	0.11975	0.0924165	0.064348
GNB5	3.11237e-05	0.00784832	0.0219064	0.0181176	0.0216768	0.0219064
MDH1	3.33817e-05	0.00835488	0.0266581	0.0266581	0.0367168	0.0366326
BASP1	3.49694e-05	0.00868743	0.0499531	0.0635263	0.078024	0.0499531
CCT3	3.52958e-05	0.00869727	0.044071	0.057144	0.0434916	0.044071
SUGT1	3.56804e-05	0.00869727	0.0555778	0.0620779	0.0452516	0.0555778
HLA-A	3.5787e-05	0.00869727	0.0533594	0.119156	0.101883	0.0533594
HNRNPH3	3.79072e-05	0.00914628	0.0347139	0.0347139	0.0377303	0.0534521
TCEAL5	3.8188e-05	0.0091482	0.0172099	0.0157547	0.0190671	0.0172099
SLC25A3	4.09495e-05	0.00974017	0.0366087	0.0447532	0.0374117	0.0366087
RPL3	4.13132e-05	0.00975747	0.0547515	0.111979	0.0634547	0.0547515
JUNB	4.9968e-05	0.0117191	0.0243406	0.0341688	0.0277777	0.0243406
RPS29	5.05264e-05	0.0117677	0.0457615	0.0584925	0.0383133	0.0457615
CHGB	5.40165e-05	0.0124938	0.0138931	0.0138931	0.0166633	0.0159595
RHOBTB3	5.52552e-05	0.0126928	0.0763964	0.146509	0.136878	0.0763964
JMJD6	5.58731e-05	0.0127474	0.0172152	0.0240291	0.0172152	0.0261549
KANSL1L	5.67812e-05	0.0128671	0.055026	0.0745348	0.055026	0.0784722
C1QB	6.03413e-05	0.0135821	0.0165753	0.0192761	0.0169858	0.0165753
ITSN2	6.6506e-05	0.0148699	0.0490759	0.0490759	0.0500461	0.069098
PPP1R15A	7.12069e-05	0.0158155	0.0112006	0.0133789	0.0112006	0.0135532
CCNI	7.4003e-05	0.0163284	0.0613761	0.0811704	0.0715067	0.0613761
CDKL1	7.5256e-05	0.0164963	0.0472977	0.0991102	0.0472977	0.149544
RPS27	7.80183e-05	0.0169908	0.0629866	0.142823	0.126538	0.0629866
CD74	8.09638e-05	0.0175185	0.0251532	0.0326237	0.0265396	0.0251532
RPSA	8.16178e-05	0.0175468	0.053508	0.0926869	0.0622368	0.053508
RPS17	8.76129e-05	0.0187157	0.0360906	0.0585108	0.0339335	0.0360906
CLDN5	9.10659e-05	0.0193302	0.00881597	0.0113741	0.00881597	0.0102536
FTCD	9.50474e-05	0.0200484	0.0132927	0.0132927	0.0151107	0.0214424
RPL14	9.66235e-05	0.0202535	0.0489407	0.0625733	0.0871681	0.0489407
EFEMP1	0.000102598	0.0213724	0.0108459	0.0108459	0.012497	0.0130087
HLA-C	0.000104233	0.0215788	0.0450999	0.0900348	0.0992992	0.0450999
ATF3	0.000106501	0.021913	0.0166753	0.0207433	0.0166753	0.0252176
LRRN1	0.000113178	0.0231449	0.022436	0.0178622	0.0180741	0.022436
CHGA	0.000115155	0.0234065	0.0237796	0.0305933	0.0313194	0.0237796
IGKC	0.00012203	0.0246544	0.0599748	0.138708	0.164556	0.0599748
SSFA2	0.000126358	0.0253759	0.0365287	0.067317	0.0365287	0.059876
PPIA	0.000129485	0.0258493	0.0630728	0.119113	0.108961	0.0630728
ITPRIP	0.000134913	0.0267716	0.00917117	0.0110157	0.00917117	0.0105277
PCA3	0.000135702	0.0267716	0.0368369	0.0380241	0.0283218	0.0368369
MXD1	0.000137418	0.0269515	0.028787	0.0473082	0.028787	0.0490324
IFITM3	0.000172273	0.0335913	0.025537	0.0421149	0.0314857	0.025537
SH3PXD2B	0.000175311	0.0339859	0.0390015	0.0385981	0.0390015	0.0625753
TESPA1	0.0001854	0.0355336	0.0179145	0.0153675	0.0226536	0.0179145
GADD45B	0.000185413	0.0355336	0.0207396	0.0320684	0.0239748	0.0207396
AC005609.5	0.000189094	0.0360331	0.0181064	0.0348004	0.0181064	0.0375288
SELENOW	0.000203438	0.0385476	0.0682506	0.156483	0.0751479	0.0682506
UBQLN1	0.000213053	0.0400573	0.0346131	0.0393969	0.0346131	0.057669
NEFM	0.000213795	0.0400573	0.0228808	0.0231158	0.0193624	0.0228808
RPL39	0.000224966	0.0419161	0.00905106	0.00905106	0.0093539	0.0105479
NR1D1	0.0002269	0.042043	0.0114628	0.0114628	0.0137438	0.0159044
HIST3H2A	0.000231485	0.0426568	0.00786837	0.00909007	0.00786837	0.00940418
GULP1	0.000265909	0.0487325	0.0220555	0.0220555	0.0357388	0.0355122
RBBP6	0.000278315	0.050729	0.0304237	0.0319419	0.0304237	0.0482169
OOEP	0.000343488	0.0622698	0.0385926	0.0738928	0.0680102	0.0385926
PLEKHA7	0.000346529	0.0624833	0.0527986	0.0923924	0.0476678	0.0527986
ANAPC16	0.000378904	0.0679555	0.0398264	0.0636883	0.0398264	0.0978565
IDS	0.000383571	0.0684265	0.0519394	0.0744648	0.0904855	0.0519394
PREX1	0.000396996	0.0704468	0.0516448	0.0714415	0.0516448	0.113023
METTL26	0.000426851	0.0753459	0.02027	0.0174596	0.0179266	0.02027
FANCC	0.000434016	0.0762096	0.0383853	0.0304825	0.030336	0.0383853
TMEM54	0.000438303	0.0765616	0.00791863	0.00791863	0.00906278	0.0101332
GBP2	0.000442672	0.0769241	0.0159573	0.0255315	0.025029	0.0159573
CTSB	0.000449911	0.077779	0.0191061	0.0281589	0.0191061	0.028441
CALM3	0.000491472	0.0845281	0.041549	0.0592675	0.0701789	0.041549
CCK	0.000508717	0.0870476	0.0391711	0.0619642	0.0901384	0.0391711
ATP6V0B	0.000514926	0.0876629	0.0293732	0.0451628	0.0293732	0.0406899
SERPINH1	0.000521169	0.0882776	0.00937264	0.0126109	0.00937264	0.0135594
PSMB8	0.000535426	0.0902368	0.011005	0.0130165	0.0133388	0.011005
ALDH3A2	0.000543866	0.0912008	0.0396809	0.0633299	0.0528551	0.0396809
TMEM160	0.000546824	0.0912407	0.0214444	0.027083	0.0220959	0.0214444
MORF4L2	0.000550928	0.0914705	0.0452925	0.0717526	0.049073	0.0452925
RPL36	0.000558555	0.0919717	0.0515749	0.106418	0.0731011	0.0515749
EFCAB7	0.000559432	0.0919717	0.0210307	0.0210307	0.0266909	0.0344825
ZCCHC2	0.000567839	0.0928984	0.0296025	0.0327378	0.0296025	0.0595311
C17orf67	0.00057528	0.0936589	0.0136071	0.015861	0.0136071	0.0187443
CCT5	0.000610384	0.0985015	0.02031	0.0396378	0.02031	0.0382052
CDKN1A	0.000610898	0.0985015	0.0114267	0.0135817	0.0113989	0.0114267
IGHG1	0.000616013	0.0986735	0.00923355	0.0084934	0.00963894	0.00923355
AC012447.1	0.000617849	0.0986735	0.0115456	0.0115456	0.0139217	0.0137191
PRUNE2	0.000633415	0.10068	0.0753722	0.0753722	0.191766	0.318968
CDK19	0.000637133	0.100793	0.101242	0.0758066	0.152849	0.101242
PURB	0.000641128	0.100949	0.0326128	0.0286233	0.0304168	0.0326128
PRKRA	0.000650699	0.101977	0.0247718	0.0325823	0.0247718	0.0376603
RANGAP1	0.000656703	0.10244	0.0252648	0.0485978	0.0252648	0.0538512
ZFAND5	0.000679504	0.105506	0.0416209	0.0676616	0.0347736	0.0416209
DNAJC1	0.000702507	0.108575	0.0432495	0.0660929	0.0432495	0.125496
FAM107A	0.000749381	0.115288	0.0223277	0.0338718	0.0299177	0.0223277
S100A6	0.000757109	0.115945	0.0389191	0.06388	0.0591959	0.0389191
RPS12	0.000761679	0.116115	0.0427482	0.0799353	0.0759657	0.0427482
RHBDL3	0.000770843	0.11698	0.0296983	0.0497047	0.0625374	0.0296983
DCLK1	0.000778073	0.117545	0.035294	0.0420147	0.0318994	0.035294
SERTAD1	0.000823969	0.123456	0.00776464	0.00776464	0.00911154	0.00995089
TENT4B	0.000824561	0.123456	0.0259624	0.029613	0.0259624	0.0436148
BANF1	0.000892601	0.133049	0.0280697	0.0448835	0.0350604	0.0280697
FEM1B	0.000901143	0.133728	0.0212027	0.0318192	0.0212027	0.0346351
PREPL	0.000932825	0.13782	0.0608671	0.0633595	0.101616	0.0608671
MRPL18	0.00100013	0.147116	0.0207123	0.0244025	0.0200942	0.0207123
EMP1	0.00100801	0.147627	0.0104289	0.0136927	0.0113609	0.0104289
CST3	0.00102324	0.149207	0.020476	0.0478689	0.020476	0.0323356
GPX4	0.00106044	0.153961	0.0333602	0.0554666	0.0277039	0.0333602
SCN1B	0.00106784	0.154367	0.0160688	0.0184427	0.0164951	0.0160688
BIN1	0.00107454	0.154669	0.067971	0.0923921	0.118208	0.067971
SOD1	0.00115262	0.165122	0.0509843	0.120265	0.112253	0.0509843
ISG20	0.00115701	0.165122	0.0195777	0.0281807	0.0329498	0.0195777
PRRC2B	0.00121721	0.172978	0.0309788	0.0378447	0.0309788	0.0573009
SNX31	0.0012664	0.179208	0.0110287	0.0180299	0.0110287	0.0210323
RPLP1	0.00128971	0.181741	0.0589764	0.169621	0.147079	0.0589764
B4GALT5	0.00129629	0.181903	0.034478	0.0390351	0.0348754	0.034478
CHST1	0.00130376	0.18219	0.0113168	0.0113168	0.0170023	0.01518
TMSB4X	0.0013206	0.183179	0.0734006	0.243992	0.0930574	0.0734006
VIM	0.00132177	0.183179	0.0179141	0.0296181	0.0183828	0.0179141
CAST	0.00132975	0.183527	0.0296622	0.0611617	0.0296622	0.049805
MYL9	0.00135518	0.18627	0.00787276	0.00787276	0.00806418	0.00938123
ELN	0.00142412	0.194947	0.0126632	0.0184326	0.0126632	0.0192252
MCL1	0.00146752	0.200072	0.0167057	0.0187661	0.0152533	0.0167057
IFITM2	0.00147695	0.200542	0.00967342	0.0141586	0.00967342	0.0123192
SELENOM	0.00149527	0.202211	0.0180043	0.0328125	0.0180043	0.0283705
TUBB4B	0.0015229	0.205121	0.0243397	0.034125	0.0380851	0.0243397
SPR	0.00154212	0.206878	0.00687733	0.00934218	0.00687733	0.0106943
RPL23	0.00158156	0.211324	0.0326753	0.0502571	0.0404011	0.0326753
AP2S1	0.0016824	0.223906	0.0222559	0.0319658	0.0249685	0.0222559
MIR4458HG	0.00171585	0.227455	0.0120929	0.0151219	0.0120929	0.0170247
ARF1	0.00173341	0.228879	0.0359605	0.0415948	0.0416768	0.0359605
FKBP2	0.00187059	0.246023	0.0213858	0.0417993	0.0213858	0.0305403
SNX3	0.00189349	0.248062	0.034656	0.0473874	0.0274467	0.034656
SH3BGRL3	0.00197341	0.257526	0.0179217	0.033131	0.0179217	0.0271028
ARMC3	0.00198934	0.258599	0.0153202	0.0129679	0.0169971	0.0153202
RPS3	0.00200946	0.259659	0.0440029	0.0980308	0.0869163	0.0440029
IL17RB	0.00201298	0.259659	0.0115458	0.0178392	0.0115458	0.0152681
TNFRSF12A	0.00204248	0.262455	0.00448984	0.00552123	0.00448984	0.00552123
SEC31A	0.00207037	0.265023	0.0286307	0.0286307	0.03055	0.0714921
VSNL1	0.0020981	0.267552	0.0319989	0.0482696	0.0722935	0.0319989
IRF2BP2	0.002141	0.271989	0.0383614	0.047161	0.0532631	0.0383614
CRIM1	0.0021713	0.274796	0.0225779	0.0225779	0.0566787	0.0360252
ITGBL1	0.00221667	0.278484	0.013279	0.0199691	0.013279	0.0220443
SLC6A17	0.00221704	0.278484	0.00983444	0.00983444	0.0158535	0.0133481
CCDC117	0.00225932	0.282735	0.0186088	0.0143282	0.01487	0.0186088
EFHD1	0.00228938	0.285433	0.0450847	0.0836776	0.0450847	0.0964421
THUMPD3-AS1	0.00232653	0.28899	0.0366069	0.0305732	0.0337276	0.0366069
NPTXR	0.0024048	0.29761	0.0235172	0.0200963	0.0387747	0.0235172
CBR1	0.00242261	0.298711	0.0388518	0.0521374	0.034436	0.0388518
SERF2	0.00245895	0.302082	0.041067	0.0947615	0.059388	0.041067
RPL32	0.00274378	0.335843	0.0497873	0.131686	0.138858	0.0497873
C5orf38	0.00276648	0.33739	0.00324811	0.00341882	0.00324811	0.00341882
NR1D2	0.00284857	0.346136	0.0249477	0.0249787	0.0249477	0.0425517
PDXK	0.00285883	0.346136	0.014141	0.0181596	0.014141	0.0237154
SYT1	0.00294589	0.355393	0.0639418	0.0709858	0.232389	0.0639418
C11orf96	0.0029617	0.355563	0.00765668	0.00725453	0.00765074	0.00765668
EPHX1	0.0029685	0.355563	0.0176419	0.0292535	0.0176419	0.0321871
NEFL	0.00299165	0.357061	0.0259744	0.0364007	0.051992	0.0259744
NCS1	0.00304734	0.362418	0.0104585	0.0150226	0.0104585	0.0148197
IGLC3	0.00306011	0.362651	0.0099384	0.0113941	0.00970268	0.0099384
GABRB2	0.00307947	0.363659	0.0184881	0.0184881	0.0377692	0.0327564
ARHGEF25	0.00311619	0.366096	0.00676606	0.00676606	0.00706439	0.00893517
TUBB4A	0.00312193	0.366096	0.0445478	0.171288	0.0445478	0.144315
NMT1	0.00314703	0.366993	0.0228202	0.0414103	0.0228202	0.0348771
C1R	0.00315147	0.366993	0.00560391	0.00560391	0.0055857	0.0070471
RPL23A	0.00322248	0.372743	0.0404181	0.0974522	0.0910394	0.0404181
FAM229A	0.00322671	0.372743	0.00514523	0.0056471	0.00514523	0.00700783
ITM2C	0.00323419	0.372743	0.0218148	0.0266404	0.026828	0.0218148
NDRG4	0.00326295	0.373744	0.0282667	0.0476853	0.0577152	0.0282667
ZNF483	0.00326516	0.373744	0.0283747	0.0527909	0.0283747	0.0649007
AC018797.2	0.00330337	0.376831	0.0157315	0.0187174	0.0157315	0.0253622
COL6A1	0.00335272	0.381165	0.00772011	0.00772011	0.00788627	0.0133852
NAV2	0.00336694	0.381488	0.047757	0.290982	0.047757	0.2615
ITPK1	0.00344663	0.388659	0.0410253	0.0382659	0.0752552	0.0410253
DDX27	0.00345341	0.388659	0.0102463	0.0130366	0.0102463	0.0188401
PLOD1	0.00364049	0.4074	0.0171093	0.0178678	0.0164472	0.0171093
YARS	0.00364422	0.4074	0.0231108	0.0559346	0.0231108	0.0529
AOX1	0.0038031	0.422702	0.00920653	0.00783672	0.00983508	0.00920653
RPS8	0.00380631	0.422702	0.0429973	0.0942527	0.101534	0.0429973
KLHL21	0.00383315	0.424278	0.014094	0.0237654	0.014094	0.0224252
TARS	0.00386375	0.426258	0.0164963	0.0270023	0.0164963	0.0277913
RPL37	0.00388796	0.427522	0.0336819	0.0621537	0.0447226	0.0336819
BAALC	0.00392949	0.428528	0.0377389	0.0667423	0.136695	0.0377389
C14orf119	0.00393359	0.428528	0.00818177	0.00818177	0.00819352	0.0101211
ATP23	0.00393805	0.428528	0.00538222	0.00575246	0.00538222	0.00694124
FDPS	0.00394821	0.428528	0.0297459	0.0511795	0.03031	0.0297459
RABAC1	0.00397519	0.430064	0.0229866	0.0507669	0.0229866	0.0351834
NOP58	0.00404731	0.436459	0.0208549	0.0411609	0.0208549	0.0386497
COX5A	0.00409618	0.439413	0.0135594	0.0218994	0.0135594	0.0177658
GUCA1B	0.00410091	0.439413	0.0128709	0.0124274	0.0131774	0.0128709
ATOX1	0.00418129	0.446365	0.0219447	0.04979	0.0219447	0.0428769
H2AFV	0.00419241	0.446365	0.0266876	0.0257036	0.0247277	0.0266876
ADAM9	0.00429474	0.455813	0.024794	0.028643	0.0296437	0.024794
MOB4	0.00447908	0.47357	0.0159487	0.0149407	0.0194512	0.0159487
UBA52	0.00450289	0.47357	0.0349812	0.0847239	0.0569142	0.0349812
PAQR9	0.00451322	0.47357	0.00402781	0.00402781	0.00505103	0.00505103
NORAD	0.00451853	0.47357	0.0421296	0.0975892	0.0690833	0.0421296
HMGA1	0.00458524	0.479065	0.00963445	0.00844989	0.00858471	0.00963445
BTG3	0.00470737	0.488839	0.0172982	0.0165849	0.0139952	0.0172982
KLF6	0.00470794	0.488839	0.0197681	0.0709448	0.0197681	0.0526285
UBE2L6	0.00487178	0.50429	0.00800296	0.00844027	0.00741689	0.00800296
PTP4A2	0.00492106	0.506674	0.0215205	0.0215205	0.0281028	0.0428801
GALM	0.00492503	0.506674	0.0124474	0.0136898	0.0133139	0.0124474
CWF19L2	0.0050044	0.513265	0.0382628	0.0385192	0.0289934	0.0382628
DYNLL1	0.00507021	0.514702	0.0453642	0.118007	0.0881915	0.0453642
NEBL	0.00508786	0.514702	0.0139465	0.0139465	0.0200661	0.0199323
AC011468.3	0.00508831	0.514702	0.0177354	0.0298521	0.0222814	0.0177354
NRGN	0.00510638	0.514702	0.0329142	0.0466377	0.0909594	0.0329142
SLC6A15	0.00510902	0.514702	0.0226175	0.0226175	0.0956325	0.0907132
SNHG9	0.00511049	0.514702	0.0165751	0.0287116	0.0165751	0.0235702
SOAT1	0.00516027	0.516865	0.0178541	0.0259062	0.0235365	0.0178541
RPS18	0.00517498	0.516865	0.034523	0.0676634	0.0575733	0.034523
RUNX2	0.0051782	0.516865	0.0138414	0.0138414	0.0231389	0.0338025
CAMK2B	0.00525049	0.522525	0.0188868	0.0232807	0.0300986	0.0188868
MORF4L1	0.00532489	0.528235	0.0290177	0.0723836	0.0290177	0.0501589
NLRC5	0.00533937	0.528235	0.0113	0.0134034	0.0113	0.021051
PFKFB3	0.00546543	0.539117	0.0188864	0.0188864	0.0197923	0.0528886
ITPKB-AS1	0.00553866	0.542177	0.0076181	0.0076181	0.00922553	0.0107244
IDH3A	0.00554195	0.542177	0.0194299	0.018655	0.0231532	0.0194299
UBA1	0.00554496	0.542177	0.0270896	0.0323477	0.0282656	0.0270896
RPS19	0.00558252	0.544264	0.0501492	0.178253	0.169234	0.0501492
EEF1A1	0.00560516	0.544873	0.0526454	0.176624	0.0892731	0.0526454
DNAJC8	0.0056464	0.544873	0.0218722	0.0272558	0.0203093	0.0218722
PHB	0.00564645	0.544873	0.0184348	0.0285006	0.0177566	0.0184348
POLR2L	0.00565376	0.544873	0.0197938	0.0301838	0.017951	0.0197938
AL157395.1	0.00574861	0.550774	0.00585676	0.00585676	0.00651518	0.00772184
DDIT3	0.005749	0.550774	0.0170669	0.0223048	0.0161761	0.0170669
HLA-E	0.00576425	0.550774	0.014485	0.0239075	0.0232959	0.014485
FAM96B	0.00578945	0.55161	0.0220947	0.0383048	0.0272332	0.0220947
DDX6	0.00582449	0.553376	0.0388886	0.0627784	0.0499853	0.0388886
RALY	0.00587861	0.55694	0.0341649	0.0538275	0.0435906	0.0341649
NARS	0.00590771	0.558121	0.0162065	0.0214233	0.0162065	0.0258731
FNDC3B	0.00596988	0.562409	0.0255902	0.0202694	0.0264899	0.0255902
SERPINE1	0.00601194	0.564785	0.00321102	0.00393806	0.00321102	0.00393806
SYT7	0.00614741	0.575899	0.011251	0.00946852	0.0145601	0.011251
AC090589.2	0.00624326	0.581862	0.00473103	0.00553455	0.00473103	0.00592707
DEPP1	0.00624576	0.581862	0.00817222	0.0143351	0.00817222	0.0118182
NMNAT2	0.00629906	0.585202	0.0159704	0.0128712	0.0139966	0.0159704
NFKBIB	0.00642564	0.595313	0.0102777	0.0149841	0.0102777	0.0157493
IGHGP	0.0064799	0.598686	0.0189916	0.0361	0.0436278	0.0189916
NSA2	0.00660788	0.608832	0.0157547	0.0157547	0.030125	0.0209702
AC090518.1	0.00663973	0.610091	0.013496	0.0209464	0.013496	0.0300398
SUN2	0.00675794	0.618259	0.053554	0.0427672	0.16236	0.053554
APLP2	0.00676549	0.618259	0.0278303	0.0413903	0.0396028	0.0278303
RPS27A	0.00682733	0.622215	0.0477228	0.17228	0.153893	0.0477228
RPL35	0.00707154	0.642725	0.042522	0.110372	0.116364	0.042522
BAIAP2	0.00711835	0.64523	0.0116394	0.0166647	0.0116394	0.0191054
SYN1	0.00714849	0.646216	0.0226415	0.0331954	0.0498157	0.0226415
RNF114	0.00720775	0.649821	0.01497	0.017557	0.01497	0.0253046
ID4	0.00728067	0.654636	0.00475671	0.00565819	0.00475671	0.00657976
IGHG4	0.00733198	0.657486	0.00531065	0.00673817	0.005513	0.00531065
FASN	0.00735269	0.657586	0.0142746	0.0284323	0.0142746	0.0231163
NAMPT	0.00759641	0.673207	0.019649	0.0232002	0.01941	0.019649
POP7	0.0076018	0.673207	0.0111571	0.0123977	0.0100231	0.0111571
SLCO4A1-AS1	0.00760861	0.673207	0.00323494	0.00390281	0.00323494	0.00390281
KLHL13	0.00762446	0.673207	0.020243	0.0175428	0.0317594	0.020243
APOO	0.00762773	0.673207	0.0424562	0.0954105	0.11222	0.0424562
OLFM1	0.00766976	0.67514	0.0221329	0.035123	0.0443668	0.0221329
EDRF1	0.00773493	0.677385	0.0217758	0.017994	0.0192532	0.0217758
SDHA	0.00773566	0.677385	0.0179774	0.0179774	0.0200725	0.0307033
BHLHE40	0.00783883	0.684632	0.00693415	0.00594311	0.00581813	0.00693415
NCDN	0.00788968	0.687283	0.0167286	0.0189307	0.0205813	0.0167286
ABHD12B	0.00797397	0.692152	0.0077051	0.0077051	0.00799133	0.0101619
ZFP36L2	0.00798685	0.692152	0.0136041	0.0136041	0.0249882	0.0191281
RALGDS	0.00803898	0.694874	0.0363276	0.0588461	0.0372184	0.0363276
PPP2CB	0.00811546	0.699682	0.0312695	0.0516484	0.0317924	0.0312695
CPNE1	0.00816428	0.702086	0.0184394	0.0242672	0.0143772	0.0184394
KNSTRN	0.00852865	0.731007	0.00551128	0.00618308	0.00551128	0.00872988
TNFSF13B	0.00855053	0.731007	0.00817817	0.00915659	0.00817817	0.0142061
ANAPC11	0.00856811	0.731007	0.0175347	0.0261601	0.0187039	0.0175347
APOL2	0.00863546	0.731007	0.00837592	0.00884318	0.00837592	0.0121304
SNU13	0.00865689	0.731007	0.0147778	0.0160159	0.0147778	0.0199299
NUCB1	0.00867175	0.731007	0.0190642	0.0280592	0.0192451	0.0190642
STMN2	0.00867893	0.731007	0.0259571	0.044768	0.0600543	0.0259571
ADIRF	0.0086861	0.731007	0.00937006	0.0103202	0.00833447	0.00937006
ADAR	0.00869675	0.731007	0.0263281	0.0314539	0.0199059	0.0263281
PGAP1	0.00878831	0.736789	0.0296977	0.027961	0.0248354	0.0296977
CDCA8	0.00880948	0.736789	0.00602975	0.00652818	0.00602975	0.0113055
AQP4	0.00883716	0.737266	0.015741	0.0153893	0.015318	0.015741
CBX5	0.00887858	0.738883	0.0171825	0.0171825	0.0178498	0.0285554
PRMT3	0.00901615	0.748474	0.0298313	0.0259673	0.0261441	0.0298313
LGALS3	0.00938783	0.776531	0.00518109	0.00822076	0.00518109	0.00666134
MCMDC2	0.00940043	0.776531	0.0120839	0.0248223	0.0120839	0.0237302
KLF13	0.00942566	0.776703	0.0292179	0.0369616	0.0315626	0.0292179
RPS11	0.009487	0.778687	0.0355438	0.0791591	0.0926888	0.0355438
KDELC2	0.00949618	0.778687	0.00518725	0.00518725	0.00549903	0.00932864
SYNC	0.00958456	0.784017	0.0169584	0.0178076	0.0162247	0.0169584
NNAT	0.00966111	0.788356	0.00779741	0.00779741	0.0123949	0.00961562
RPL41	0.00994249	0.809347	0.0433752	0.156853	0.110313	0.0433752
AP003469.4	0.0102832	0.835059	0.00973915	0.00973915	0.0125869	0.01614
YTHDC1	0.0103511	0.837143	0.0250702	0.0322455	0.0250702	0.039551
FAM50B	0.0103588	0.837143	0.00543021	0.00574626	0.00543021	0.00793054
THRA	0.0104769	0.844219	0.0256697	0.0294696	0.0280196	0.0256697
MECOM	0.0104967	0.844219	0.0241144	0.0471018	0.0403532	0.0241144
RPLP2	0.010662	0.855456	0.0452651	0.151861	0.153058	0.0452651
CADM3	0.0107249	0.856834	0.0129953	0.0101714	0.021307	0.0129953
CLIP3	0.0107415	0.856834	0.0203209	0.0245636	0.0216142	0.0203209
DEK	0.0107716	0.856834	0.0257101	0.0320149	0.0369347	0.0257101
S100A4	0.0107813	0.856834	0.00396253	0.00453263	0.00396253	0.00426957
SNN	0.0108617	0.861184	0.00844537	0.00844697	0.0103885	0.00844537
GPX3	0.011087	0.875808	0.00651527	0.00769364	0.00552656	0.00651527
RAB6B	0.0110984	0.875808	0.0172048	0.0224564	0.0205213	0.0172048
SMIM10	0.0111269	0.875994	0.00274265	0.00313917	0.00274265	0.00342806
RBMX	0.0112712	0.885279	0.0291107	0.0904648	0.0291107	0.070567
ZNF281	0.0115437	0.904382	0.018834	0.018834	0.0250584	0.028814
NOV	0.0115684	0.904382	0.00518251	0.00563578	0.00478652	0.00518251
LINC01280	0.0115975	0.90455	0.00331936	0.00397731	0.00331936	0.00432854
PSMA7	0.0116513	0.904801	0.0244816	0.0448655	0.0250564	0.0244816
PTPRN	0.0116547	0.904801	0.0152207	0.0213024	0.029027	0.0152207
RPL11	0.0117778	0.912253	0.037477	0.117255	0.0832309	0.037477
AZGP1	0.0118594	0.915296	0.018651	0.0290279	0.0215538	0.018651
COX6B1	0.0118717	0.915296	0.0265334	0.0612786	0.0489404	0.0265334
DNM1	0.0121177	0.932116	0.0213068	0.0261181	0.0358526	0.0213068
C16orf45	0.0122179	0.937678	0.0213277	0.0341597	0.0213277	0.0412738
C5AR2	0.0122797	0.938588	0.00331802	0.00331802	0.00351228	0.00446134
EEF1A2	0.0122858	0.938588	0.0103275	0.0103275	0.0149368	0.0218991
EIF3L	0.012858	0.976355	0.0183533	0.0190896	0.0138012	0.0183533
CLK1	0.012864	0.976355	0.0270106	0.0359382	0.0270106	0.0659188
DDX3X	0.0129068	0.976355	0.0213484	0.0287852	0.0262614	0.0213484
MAST1	0.0129228	0.976355	0.0065385	0.00901492	0.0065385	0.0084403
CHN1	0.0129257	0.976355	0.042898	0.0807793	0.103871	0.042898
FAP	0.0130577	0.984107	0.00849681	0.0117544	0.00849681	0.0107033
HOPX	0.013119	0.986515	0.0104128	0.0141974	0.0143735	0.0104128
CIPC	0.013293	0.997363	0.00217165	0.00217165	0.00217165	0.00217165
BNIP3	0.0133282	0.997771	0.0185247	0.0254291	0.0148084	0.0185247
LRRC8A	0.0133958	1	0.011659	0.011659	0.0184939	0.0196415
FBL	0.0134561	1	0.00728482	0.00728482	0.00962247	0.013436
RPL5	0.01348	1	0.0258232	0.0337111	0.0317709	0.0258232
TCAF2	0.0135667	1	0.00702813	0.00907158	0.0061748	0.00702813
CUL1	0.0135928	1	0.030503	0.022388	0.0321218	0.030503
JAGN1	0.0136015	1	0.00792735	0.00746575	0.0066891	0.00792735
GIPC2	0.0136068	1	0.0167147	0.0446543	0.0167147	0.0417726
ITGA11	0.0136405	1	0.00428171	0.00428171	0.00523062	0.00523327
EMSY	0.0136864	1	0.0231127	0.0231127	0.0235887	0.0471618
RARA	0.0137587	1	0.00563393	0.00563393	0.00801744	0.00664591
TMEM158	0.0137883	1	0.00394709	0.00394709	0.00429561	0.00495509
MYLPF	0.0138999	1	0.00825621	0.00998114	0.00825621	0.0128325
UNC119B	0.0139075	1	0.00512272	0.00625785	0.00512272	0.00642292
ICAM2	0.0139443	1	0.00265616	0.00274963	0.00265616	0.00309188
GRIN1	0.014054	1	0.00925186	0.00925186	0.0175409	0.0156269
LSG1	0.0143188	1	0.0138868	0.0148163	0.0113037	0.0138868
CTDSP2	0.0143261	1	0.0216366	0.0185801	0.0210873	0.0216366
SNRPF	0.0143421	1	0.0153358	0.0159712	0.0179268	0.0153358
UBE2D3	0.0144712	1	0.0298584	0.0825236	0.0298584	0.0728146
CCDC59	0.014498	1	0.0288909	0.0523639	0.0341623	0.0288909
PEBP1	0.0145214	1	0.0493788	0.14195	0.053351	0.0493788
ATG101	0.0145239	1	0.0095454	0.0126489	0.0114721	0.0095454
ING1	0.0146102	1	0.00526466	0.00653213	0.00526466	0.00783289
RPL34	0.0146206	1	0.0387099	0.120106	0.124812	0.0387099
LSM10	0.0146374	1	0.00964017	0.0100615	0.0108597	0.00964017
C3orf80	0.0146502	1	0.00393886	0.00510262	0.00393886	0.0062675
AVPI1	0.0146874	1	0.0162118	0.0269603	0.0178988	0.0162118
ELOF1	0.0147612	1	0.0115858	0.012388	0.0106546	0.0115858
THAP11	0.0148148	1	0.00612314	0.0086678	0.00612314	0.00802709
TPD52L1	0.0148164	1	0.0101989	0.0103179	0.010812	0.0101989
CALY	0.0148901	1	0.00844988	0.0100173	0.0131532	0.00844988
NEFH	0.0149321	1	0.0100614	0.0157039	0.0144941	0.0100614
PKIG	0.0151439	1	0.013799	0.013799	0.0212901	0.0295333
AL136115.2	0.0151601	1	0.007099	0.0131648	0.007099	0.0148502
BTN3A2	0.01522	1	0.00740855	0.0100804	0.0085677	0.00740855
FXYD5	0.0154899	1	0.00317572	0.00430497	0.00317572	0.00377158
CASP7	0.01553	1	0.00668275	0.00600337	0.00657951	0.00668275
RGS2	0.0156414	1	0.00528733	0.00554441	0.00528733	0.00842296
AFAP1L1	0.0157278	1	0.00357491	0.00357491	0.00391484	0.00467856
TCEAL9	0.0157839	1	0.00976082	0.0182831	0.00976082	0.0187914
KLF10	0.0157963	1	0.00387188	0.00387188	0.00530044	0.00482204
RPS13	0.0158052	1	0.0276032	0.0762813	0.0578789	0.0276032
MTRNR2L10	0.0158587	1	0.00167271	0.00167271	0.00167271	0.00167271
LINC01817	0.0158681	1	0.0016578	0.0016578	0.0016578	0.0016578
RPS4X	0.0159098	1	0.0269556	0.0592821	0.0548577	0.0269556
CSTB	0.0159648	1	0.0161443	0.0232631	0.0162828	0.0161443
NRCAM	0.0159699	1	0.0224377	0.025276	0.0432634	0.0224377
NEIL2	0.0160417	1	0.00940773	0.0125207	0.0116403	0.00940773
CIB1	0.0162139	1	0.0129834	0.0175513	0.0119378	0.0129834
RAF1	0.0162241	1	0.0205399	0.0272034	0.0205399	0.0302627
UBE2QL1	0.0162796	1	0.00791889	0.00691504	0.00824108	0.00791889
NFKBIA	0.0162827	1	0.022408	0.0485622	0.0547503	0.022408
PAQR3	0.0162967	1	0.0119281	0.0182771	0.0119281	0.0237726
NAP1L2	0.0164014	1	0.00785127	0.0123324	0.00785127	0.011511
SOD2.1	0.0164628	1	0.00997415	0.0169494	0.00997415	0.0132971
SLIRP	0.0167609	1	0.0195676	0.0195676	0.0200214	0.0264311
ASNS	0.0167613	1	0.0131333	0.0329556	0.0131333	0.0383941
OCM2	0.0169009	1	0.00162378	0.00162378	0.00162378	0.00162378
TUFT1	0.0170691	1	0.00490824	0.00490824	0.00598362	0.00825501
PSMC6	0.0170796	1	0.0224211	0.0201632	0.0169728	0.0224211
GTPBP6	0.0171202	1	0.0119779	0.0198207	0.0119779	0.0212006
CREB3L4	0.0171935	1	0.00389687	0.00419035	0.00389687	0.00529051
CYBA	0.0173335	1	0.00509192	0.00778048	0.00509192	0.00751925
PTPRC	0.0173388	1	0.00633244	0.00814643	0.00651733	0.00633244
TGM2	0.0173647	1	0.00327756	0.00388377	0.00327756	0.00387312
CDK2AP2	0.0173685	1	0.012027	0.0165164	0.00942509	0.012027
ARMC9	0.0173908	1	0.0276851	0.0768982	0.0368475	0.0276851
ZCCHC14	0.0175757	1	0.0160505	0.0271324	0.0160505	0.0275864
AC104806.2	0.0177817	1	0.012997	0.0201844	0.012997	0.0334536
SIVA1	0.0178007	1	0.0121042	0.0107277	0.015753	0.0121042
PRPF38A	0.0178609	1	0.00981143	0.00981143	0.013654	0.0158429
BMP2	0.017979	1	0.00439271	0.00439271	0.00674789	0.00760431
BTG1	0.0180242	1	0.0109168	0.0198704	0.0109168	0.0204603
LY6H	0.0180734	1	0.011736	0.0130876	0.0232419	0.011736
SEPT3	0.0180865	1	0.0140352	0.0231614	0.0241586	0.0140352
TCP1	0.0183466	1	0.0189284	0.0409822	0.0273657	0.0189284
CCDC124	0.0183857	1	0.00830692	0.0143316	0.00830692	0.0121861
LMNB2	0.0183863	1	0.00684551	0.00678103	0.00641572	0.00684551
KLHL24	0.0185478	1	0.0408739	0.0435394	0.0732653	0.0408739
FLT1	0.018647	1	0.00542709	0.00932003	0.00542709	0.00786746
LINC01704	0.0186805	1	0.00185197	0.0019487	0.00185197	0.0019487
S100A9	0.0189534	1	0.00566105	0.00793394	0.00875683	0.00566105
AC116407.2	0.0190318	1	0.00440767	0.00440767	0.00632718	0.00561434
BTF3	0.01923	1	0.020167	0.0346182	0.0293258	0.020167
MORC4	0.0192783	1	0.00982143	0.0152948	0.00982143	0.019083
LPIN2	0.0193278	1	0.0106581	0.0167686	0.0106581	0.0183022
NUP160	0.0194253	1	0.0235654	0.0295978	0.0202238	0.0235654
IL21R	0.0196983	1	0.00200552	0.00239905	0.00200552	0.00239905
PAMR1	0.0198166	1	0.0044608	0.00641156	0.0044608	0.00518807
PNRC1	0.019817	1	0.0206979	0.0331384	0.0381904	0.0206979
COX7A1	0.0200495	1	0.00576242	0.00576242	0.00930737	0.00733715
USE1	0.0202518	1	0.00977325	0.0105005	0.00815539	0.00977325
PPID	0.0203167	1	0.0126088	0.0245084	0.0126088	0.024404
BMI1	0.0205033	1	0.0175294	0.0272901	0.0235447	0.0175294
CYTH2	0.0207485	1	0.00811383	0.0134857	0.00811383	0.0143491
DUSP2	0.0208776	1	0.00279381	0.00279381	0.0038117	0.00333467
TCIM	0.0211294	1	0.00492856	0.00546327	0.00526732	0.00492856
ZNHIT3	0.0217567	1	0.00870311	0.0105235	0.00870311	0.0130914
TUBB2A	0.0217678	1	0.0190445	0.0315493	0.0354859	0.0190445
PAFAH1B3	0.0218256	1	0.0099989	0.0137245	0.0139381	0.0099989
PRAF2	0.0219231	1	0.00768503	0.0113441	0.00768503	0.0115811
SLC3A2	0.0219543	1	0.0103736	0.0258666	0.0103736	0.0240832
ACP1	0.0220488	1	0.0100467	0.011321	0.0100467	0.0171876
SEC61G	0.0220862	1	0.0101941	0.0109815	0.00858045	0.0101941
RPLP0	0.0220962	1	0.0244912	0.0639146	0.0295117	0.0244912
YWHAB	0.0223023	1	0.0317538	0.0624352	0.0697214	0.0317538
EEF2K	0.0223897	1	0.00914233	0.00907248	0.00914233	0.0147666
CEBPD	0.0224933	1	0.0097412	0.0177663	0.0121917	0.0097412
NREP	0.0225081	1	0.00634731	0.00634731	0.00625188	0.0107367
GALNT16	0.0226681	1	0.00788016	0.00912343	0.00975314	0.00788016
NPNT	0.0228191	1	0.00258663	0.00270488	0.00265136	0.00258663
MAP7D2	0.0230954	1	0.00925487	0.00716555	0.00785564	0.00925487
IGHG3	0.0231483	1	0.00944079	0.0180666	0.019721	0.00944079
GPRASP1	0.0232533	1	0.00901241	0.0100792	0.00901241	0.0137758
LINC02217	0.0232857	1	0.00342684	0.00342684	0.00355797	0.00557986
MGST1	0.0233263	1	0.00922718	0.0116641	0.00892782	0.00922718
GNAL	0.0233657	1	0.00780811	0.00889836	0.00780811	0.0106198
EN2	0.0233686	1	0.00172372	0.00172691	0.00172372	0.00187654
NUPR1	0.0235187	1	0.0123246	0.0484904	0.0123246	0.0464138
ARL4C	0.0235398	1	0.00567734	0.0073337	0.00567734	0.00855831
CAMK1D	0.0238912	1	0.0123009	0.0123009	0.0133897	0.0170775
TMED5	0.0239187	1	0.0146258	0.0128734	0.0125019	0.0146258
RARRES3	0.0239435	1	0.0102347	0.0138464	0.0150747	0.0102347
LSM2	0.0239657	1	0.012563	0.0178987	0.0196821	0.012563
RPL10A	0.0240851	1	0.023912	0.0749323	0.0639535	0.023912
NEUROD2	0.0241759	1	0.00766499	0.00946512	0.00913339	0.00766499
OGT	0.0242681	1	0.0174556	0.0178708	0.0174556	0.0308762
AC005520.5	0.0243412	1	0.00138185	0.00138185	0.00138185	0.00138185
HOOK1	0.0244252	1	0.00446516	0.00455923	0.00446516	0.0056284
LINC01527	0.0246098	1	0.0041366	0.00484312	0.0041366	0.00627745
AC092794.2	0.0247538	1	0.00143837	0.00143837	0.00143837	0.00143837
BCAS2	0.0248904	1	0.0099849	0.0111581	0.0099849	0.0171003
DOC2A	0.0249085	1	0.00567551	0.00567551	0.00917597	0.00747066
POLG	0.0249571	1	0.00922507	0.0121377	0.00922507	0.0220918
LINC00861	0.0251507	1	0.00147188	0.00147188	0.00147188	0.00147188
BAIAP2L1	0.0253099	1	0.0262615	0.0862258	0.0716938	0.0262615
ITPR1	0.0254209	1	0.0190341	0.0310171	0.0382186	0.0190341
PLCG2	0.0254467	1	0.0151605	0.0622911	0.0151605	0.0562878
RPH3A	0.0254874	1	0.00915508	0.00915508	0.0125874	0.0123478
RARA-AS1	0.0255758	1	0.00183639	0.00198537	0.00183639	0.00198537
CDH24	0.0257767	1	0.00127696	0.00127696	0.00127696	0.00127696
PNMA6F	0.0260548	1	0.00265677	0.00265677	0.00289632	0.00350739
RASD1	0.0260918	1	0.00787724	0.00998994	0.00865926	0.00787724
RAMP2	0.0262459	1	0.0028418	0.00315552	0.0028418	0.00427558
SELL	0.0263201	1	0.00674735	0.00827655	0.00936614	0.00674735
SETD5	0.0263233	1	0.0392328	0.0555738	0.0818011	0.0392328
GDNF	0.0263835	1	0.00362889	0.00362889	0.00474926	0.00635248
FAAP24	0.0264289	1	0.0019913	0.00222709	0.0019913	0.00222709
SCG2	0.0265317	1	0.00892398	0.0102515	0.0126334	0.00892398
TRIM28	0.026635	1	0.0154333	0.0210654	0.0191918	0.0154333
ADM5	0.0267578	1	0.00211485	0.00238837	0.00211485	0.00257519
OSER1	0.0268028	1	0.0063211	0.0063211	0.0062828	0.0105228
GABBR2	0.0268501	1	0.0157117	0.0126669	0.028055	0.0157117
YOD1	0.0269047	1	0.00805702	0.00863703	0.00805702	0.0136089
ARRDC2	0.0272495	1	0.0220642	0.0576874	0.0262625	0.0220642
ADGRL4	0.0272671	1	0.00205377	0.00239268	0.00205377	0.00272535
BMP4	0.027485	1	0.00158366	0.00158366	0.00174555	0.00174555
USP9X	0.027733	1	0.020303	0.020303	0.0262492	0.0344323
EEF2	0.0279722	1	0.0272138	0.0560114	0.0264899	0.0272138
PTPRZ1	0.0284099	1	0.0138935	0.0134439	0.0181383	0.0138935
LSM14A	0.0286281	1	0.0349837	0.0534613	0.0370451	0.0349837
NELL2	0.0286699	1	0.0124307	0.0124307	0.0261599	0.0237214
PEG10	0.0287026	1	0.0172338	0.0348012	0.0380958	0.0172338
SPATS2L	0.0288148	1	0.0251615	0.106062	0.0251615	0.138273
NOP56	0.02886	1	0.0113555	0.0113555	0.0180659	0.0236404
GRIK3	0.0288616	1	0.00843271	0.00962618	0.00860867	0.00843271
IGFBP7	0.0289781	1	0.00943517	0.0164929	0.0105927	0.00943517
FAM43A	0.0290676	1	0.00284506	0.00371714	0.00284506	0.00410926
EPHA4	0.0291346	1	0.0115817	0.013419	0.0134192	0.0115817
ATP1B2	0.0291897	1	0.0109508	0.0145631	0.0205056	0.0109508
KIAA1324	0.0293024	1	0.00752341	0.00752341	0.010067	0.0101334
KCTD17	0.0296119	1	0.00768455	0.00768455	0.0111807	0.0136467
ADCY1	0.0298748	1	0.0115076	0.0188219	0.0108794	0.0115076
USP22	0.0298951	1	0.0174482	0.0174482	0.0180702	0.0280249
SEPT4-AS1	0.0302544	1	0.00640121	0.00640121	0.0066789	0.011116
SUMO3	0.0303675	1	0.0108559	0.0169736	0.0148616	0.0108559
LMNA	0.0305686	1	0.02548	0.0665129	0.0758543	0.02548
SLC39A4	0.0305705	1	0.00226742	0.00226742	0.00259279	0.00290945
MAP1LC3A	0.0305856	1	0.0126792	0.0406576	0.0126792	0.0415466
ATP5MD	0.0309129	1	0.0169064	0.0338469	0.0274229	0.0169064
HBB	0.0309411	1	0.00621647	0.0149216	0.00621647	0.0095874
PPP5C	0.0310353	1	0.0129906	0.0147259	0.0111807	0.0129906
AC005523.2	0.0310843	1	0.00301438	0.00350027	0.00299964	0.00301438
HSPA5	0.0312181	1	0.018177	0.0230915	0.0199433	0.018177
B2M	0.0313956	1	0.0466565	0.243304	0.278941	0.0466565
FLOT1	0.0314761	1	0.0185048	0.031444	0.0229727	0.0185048
GLRX2	0.0316129	1	0.00822092	0.00852904	0.00656828	0.00822092
YPEL4	0.0320119	1	0.00944979	0.0086584	0.0120438	0.00944979
ZC3H18	0.0320215	1	0.00951255	0.0103766	0.00951255	0.0175907
SRP54	0.0321619	1	0.0163875	0.0163875	0.0166724	0.0227552
RPL12	0.0321656	1	0.0123006	0.0144981	0.0171667	0.0123006
ESRRA	0.0325699	1	0.00742812	0.00848811	0.00742812	0.012252
DCXR	0.0325787	1	0.00938911	0.0292382	0.00938911	0.0217519
TFPT	0.0327303	1	0.00585941	0.00585941	0.00624021	0.0094686
GALNT8	0.032793	1	0.0096697	0.00829015	0.00787016	0.0096697
LAGE3	0.0327943	1	0.00602012	0.0109926	0.00602012	0.0103622
AC092953.2	0.0328673	1	0.00160541	0.00181446	0.00160541	0.00193113
AL160290.2	0.0332678	1	0.00345653	0.00376081	0.00345653	0.00448122
AC006449.6	0.0333627	1	0.00171792	0.00180586	0.00171792	0.00212527
PRNP	0.0333834	1	0.0356257	0.0466283	0.04013	0.0356257
PRPF8	0.0334231	1	0.011439	0.0205692	0.011439	0.0214398
SLC25A53	0.0335941	1	0.0112899	0.0184639	0.0112899	0.0291328
SPCS1	0.0336911	1	0.0117262	0.0233982	0.0117262	0.0215906
KMT2E	0.0338485	1	0.0418336	0.0301151	0.0406349	0.0418336
SHANK1	0.0341427	1	0.00525406	0.00592822	0.00416496	0.00525406
SF3B2	0.0342583	1	0.0204761	0.0352864	0.0189192	0.0204761
NTRK3	0.0343367	1	0.014484	0.0140563	0.0262357	0.014484
GPRIN1	0.0344888	1	0.00628833	0.00658287	0.00950405	0.00628833
PTPN5	0.0347617	1	0.00569537	0.00775607	0.00869214	0.00569537
RPL35A	0.0348555	1	0.0274147	0.0878461	0.0951898	0.0274147
ATP5F1E	0.0349051	1	0.0262322	0.0850793	0.0488384	0.0262322
NUFIP2	0.0350418	1	0.0198687	0.0509287	0.0198687	0.0455605
SEZ6L2	0.0350424	1	0.0130149	0.0425089	0.0130149	0.0252069
NRM	0.0350972	1	0.00174624	0.00216602	0.00174624	0.00216602
ST3GAL1	0.0351077	1	0.00788036	0.00788036	0.0254403	0.0176489
LINC00862	0.0351309	1	0.0204275	0.0204275	0.0309998	0.0566603
TGFBR3L	0.0352309	1	0.00355143	0.00355143	0.00541605	0.00509219
HLA-DPB1	0.0353851	1	0.00630168	0.00896154	0.00764133	0.00630168
ATP2B2	0.0354476	1	0.0109986	0.00997277	0.0164498	0.0109986
IFI6	0.0356191	1	0.00798378	0.0184867	0.00798378	0.0183318
AL356289.1	0.0357138	1	0.00208614	0.00256247	0.00208614	0.00290199
PPP2R2D	0.0357755	1	0.02067	0.015672	0.0180529	0.02067
COPRS	0.0358677	1	0.00947079	0.00722909	0.012504	0.00947079
STXBP1	0.0359378	1	0.0143172	0.0210596	0.0143172	0.0356767
LRIG1	0.036104	1	0.0192053	0.014443	0.0285985	0.0192053
CPLX2	0.0361618	1	0.0108973	0.00963588	0.0216889	0.0108973
LYN	0.0362022	1	0.00485177	0.00765674	0.00485177	0.00936673
NAPA	0.0363236	1	0.0170775	0.0299654	0.0137188	0.0170775
RUVBL2	0.0363788	1	0.00733912	0.0179665	0.00733912	0.0125941
WDR61	0.0364832	1	0.012749	0.0260546	0.012749	0.0187711
AL450998.3	0.036559	1	0.00150139	0.00163821	0.00150139	0.00163821
AL356124.1	0.0365841	1	0.00178091	0.00217973	0.00178091	0.00217973
DIP2C	0.036651	1	0.0370836	0.0370836	0.11873	0.121447
C9orf153	0.0367534	1	0.00974893	0.0142521	0.00974893	0.0341027
ZSCAN22	0.0367593	1	0.0027555	0.0027555	0.00293124	0.00372622
SSX2IP	0.0368354	1	0.0097515	0.0107013	0.0097515	0.0168412
MYO7A	0.0369973	1	0.00231998	0.00323328	0.00231998	0.00346976
POLR3H	0.0370515	1	0.0111965	0.015695	0.0106055	0.0111965
TRMT112	0.0371234	1	0.0182246	0.0394907	0.0421585	0.0182246
MT1X	0.0372322	1	0.00991508	0.0212899	0.0114674	0.00991508
DYNLRB1	0.0372675	1	0.0253379	0.0572751	0.0536474	0.0253379
NDUFB10	0.0373786	1	0.0139648	0.0248161	0.0183788	0.0139648
PLEKHF1	0.0373965	1	0.00859635	0.0131903	0.0104819	0.00859635
CFAP97D2	0.037465	1	0.00192529	0.00245929	0.00192529	0.00245929
DAPK1	0.0379569	1	0.0148424	0.0180563	0.0119302	0.0148424
TEX43	0.0380391	1	0.00174858	0.00174858	0.00205156	0.00219796
RASL10A	0.0382041	1	0.0046056	0.00587959	0.0044808	0.0046056
JPH4	0.0385837	1	0.00870387	0.00949493	0.0104681	0.00870387
AC004949.1	0.0386351	1	0.00612331	0.0133969	0.00612331	0.0112278
RACK1	0.0387019	1	0.01996	0.0542062	0.0429157	0.01996
GDF10	0.0387625	1	0.00153649	0.00183078	0.00153649	0.00183078
BASP1-AS1	0.0387971	1	0.00495775	0.00495775	0.00580932	0.00663097
RPL19	0.0388203	1	0.0331475	0.170764	0.153694	0.0331475
DIRAS1	0.0392438	1	0.00455965	0.00619667	0.00455965	0.00692962
PPP4R4	0.039377	1	0.00913989	0.00799608	0.00973149	0.00913989
HLA-DPA1	0.0394184	1	0.00586307	0.0102337	0.00778376	0.00586307
TRIM26	0.0395193	1	0.0109452	0.0266727	0.0109452	0.0258433
SDC2	0.0395447	1	0.00491903	0.00491903	0.00802267	0.0106712
TBC1D15	0.0400641	1	0.0241049	0.0246757	0.0194662	0.0241049
CHCHD1	0.0400904	1	0.00842364	0.00959944	0.00847451	0.00842364
PITPNA-AS1	0.0404468	1	0.00550559	0.00553638	0.00720335	0.00550559
AC002310.1	0.0404812	1	0.00365447	0.00435575	0.00365447	0.00481356
VIPR1-AS1	0.0406318	1	0.0021968	0.0021968	0.00215226	0.00325839
CAMK2G	0.0407104	1	0.0138625	0.0212936	0.0119337	0.0138625
RAB11FIP2	0.0407755	1	0.017472	0.0326176	0.017472	0.0559159
SLC25A22	0.0409482	1	0.00418732	0.00418732	0.00598753	0.00674693
PRPS1	0.0409661	1	0.00806583	0.00816335	0.00884129	0.00806583
GAP43	0.0410995	1	0.0165484	0.0273552	0.045527	0.0165484
GLB1L2	0.0411536	1	0.00147566	0.00147566	0.00171812	0.0019202
CDC42EP4	0.0412063	1	0.00707658	0.00998223	0.0103553	0.00707658
AC010528.1	0.0412574	1	0.00579484	0.00579484	0.00630695	0.0143006
CXCL12	0.0414298	1	0.00157642	0.00157642	0.00165923	0.00175613
ENTPD1	0.0414327	1	0.00547505	0.0121375	0.00547505	0.00854512
NEXN	0.0414715	1	0.00676402	0.0126071	0.00676402	0.0128956
PCBP2	0.0416043	1	0.025822	0.0374424	0.021407	0.025822
FRRS1	0.0419223	1	0.00171867	0.00195703	0.00171867	0.00226244
AL162430.2	0.0420225	1	0.000968125	0.000968125	0.000968125	0.000968125
COX17	0.0422744	1	0.00646865	0.00943044	0.00646865	0.0094265
AC138647.1	0.0422778	1	0.00103102	0.00103102	0.00103102	0.00103102
NACA2	0.0422801	1	0.00603926	0.00778322	0.00512409	0.00603926
FHL3	0.042339	1	0.00119105	0.00119105	0.00119105	0.00119105
KCNC3	0.0424222	1	0.0036302	0.00508605	0.0036302	0.00437473
AC074366.1	0.0427379	1	0.000992823	0.000992823	0.000992823	0.000992823
SERBP1	0.0428056	1	0.0169264	0.0199108	0.0257518	0.0169264
RSL24D1	0.042921	1	0.0113829	0.0162532	0.0116349	0.0113829
AL096803.3	0.0430703	1	0.00137958	0.00137958	0.00137958	0.00137958
OMD	0.0432201	1	0.00267528	0.00267528	0.00332659	0.00344406
CCL15-CCL14	0.0432551	1	0.0012255	0.0012255	0.0012255	0.0012255
AC009086.2	0.0434	1	0.00132297	0.00157073	0.00132297	0.00157073
UBE2S	0.0434147	1	0.00543205	0.00667931	0.00543205	0.00728715
TCEAL6	0.0435992	1	0.0040741	0.0040741	0.0060508	0.00504055
RPS20	0.0437222	1	0.0281581	0.0925325	0.0979101	0.0281581
TMEM88	0.0438381	1	0.00105931	0.00105931	0.00105931	0.00105931
HK1	0.043864	1	0.00957088	0.00965958	0.0106545	0.00957088
RPS23	0.0438814	1	0.029634	0.12941	0.134562	0.029634
LINC01721	0.0438904	1	0.000861092	0.000861092	0.000861092	0.000861092
EFCAB12	0.0439979	1	0.00248204	0.0026044	0.00239993	0.00248204
MOAP1	0.0442781	1	0.00989334	0.0136376	0.0118443	0.00989334
FAM126B	0.0442839	1	0.0153428	0.0258979	0.0153428	0.0534266
DHX40	0.0443277	1	0.00911789	0.0112217	0.00911789	0.0154045
LINC00284	0.0443375	1	0.00134294	0.00134294	0.00134294	0.00134294
CAMK2D	0.0444231	1	0.0373669	0.0925609	0.175523	0.0373669
SYNPR	0.0444641	1	0.00770425	0.00770425	0.0147867	0.0126917
AC015689.1	0.0444875	1	0.00108376	0.00108376	0.00108376	0.00108376
MEF2C	0.0447834	1	0.0202445	0.0166006	0.0656995	0.0202445
H1F0	0.0447859	1	0.00718078	0.00659781	0.00840849	0.00718078
AC058791.1	0.0448163	1	0.0108097	0.0231603	0.0198139	0.0108097
SYT4	0.0449958	1	0.00889843	0.00819442	0.0124801	0.00889843
PSMB1	0.0449979	1	0.0182414	0.0354171	0.0210821	0.0182414
CLVS2	0.045103	1	0.00628304	0.00622604	0.00628304	0.00936702
COA6	0.0452934	1	0.00800064	0.00948094	0.011556	0.00800064
GADD45A	0.0453407	1	0.00472132	0.00686118	0.00573256	0.00472132
BRD4	0.045391	1	0.0138457	0.0322346	0.0138457	0.02696
HIST1H1D	0.0455241	1	0.00142033	0.00172267	0.00142033	0.00172267
MMD	0.0455289	1	0.00817304	0.00814338	0.00912841	0.00817304
NDUFB9	0.0457043	1	0.0167098	0.0381994	0.0198415	0.0167098
GPAT4	0.0457305	1	0.00952143	0.00990984	0.00952143	0.0133746
RANBP3	0.0458836	1	0.00925941	0.0175558	0.00925941	0.0272421
AL049840.1	0.045977	1	0.00368231	0.00414247	0.00362822	0.00368231
SARAF	0.0459985	1	0.0307347	0.111713	0.0645931	0.0307347
CPED1	0.0460142	1	0.00332753	0.00497387	0.00332753	0.00549849
CABP1	0.0460551	1	0.00696776	0.00696776	0.0188339	0.0155101
AC130466.1	0.0463492	1	0.00121604	0.00121604	0.00121604	0.00121604
NFXL1	0.046582	1	0.00960767	0.00960767	0.0118487	0.0144048
MTRNR2L12	0.0467925	1	0.0139425	0.0171954	0.0237575	0.0139425
CAVIN2	0.0468495	1	0.0019142	0.0019142	0.00228444	0.00265515
NPRL2	0.0468645	1	0.00492528	0.00554175	0.00492528	0.00636969
HEY1	0.0468866	1	0.00339288	0.00302929	0.0041213	0.00339288
SRSF2	0.0470625	1	0.0120238	0.0223501	0.0120238	0.0288409
NDUFC1	0.0471106	1	0.0112919	0.0165504	0.0113986	0.0112919
EEF1D	0.0474865	1	0.0199315	0.0364949	0.0257216	0.0199315
CTNNB1	0.0477799	1	0.0204871	0.0241147	0.0151665	0.0204871
AC099518.1	0.048007	1	0.00192669	0.00271776	0.00192669	0.00297467
IL6ST	0.0484254	1	0.025178	0.0689003	0.0518958	0.025178
POLR2I	0.0484317	1	0.00817985	0.0240319	0.00817985	0.0191098
AGRP	0.0484741	1	0.00111961	0.00111961	0.00111961	0.00111961
RPS9	0.0484907	1	0.0302489	0.132391	0.104697	0.0302489
AC244517.6	0.0487151	1	0.00179489	0.00189844	0.00179489	0.00243264
ZFAS1	0.0487536	1	0.0101698	0.0231853	0.0101698	0.0196745
Z84488.2	0.0487715	1	0.00193078	0.00193078	0.00199273	0.00287154
AL391597.1	0.0491302	1	0.0008504	0.0008504	0.0008504	0.0008504
NDUFA3	0.0491872	1	0.0100528	0.0204933	0.0100528	0.0202206
C1QA	0.0491991	1	0.00590523	0.00937863	0.00583141	0.00590523
GPRC5A	0.0492912	1	0.00437946	0.00666553	0.00536667	0.00437946
GFM2	0.0494047	1	0.00974258	0.0152361	0.00974258	0.0187024
CPE	0.0495587	1	0.0201131	0.0503901	0.0444852	0.0201131
LYL1	0.0497381	1	0.00147554	0.00147554	0.00171117	0.00171117
ECI2	0.0499813	1	0.00962253	0.0191493	0.00962253	0.0197228

## Sheet: OL-LINC01608
	p.value	FDR	summary.logFC	logFC.OL.HSPA1A	logFC.OL.SLC5A11	logFC.OL.SGCZ
PLXDC2	3.26798e-133	1.09602e-128	0.718513	0.617375	0.864464	0.718513
LINC01608	3.04502e-99	5.10619e-95	0.639507	0.57404	0.873732	0.639507
CADM2	3.88234e-91	4.3402e-87	0.876176	0.998636	1.39149	0.876176
NRXN3	1.83055e-64	1.53482e-60	0.484241	0.880625	0.484241	0.821048
SPOCK3	2.92709e-35	1.96337e-31	0.290463	0.338961	0.290463	0.548874
SVEP1	1.11084e-29	6.20924e-26	0.12043	0.12043	0.169299	0.147088
LINC01630	7.11534e-29	3.40906e-25	0.160867	0.214063	0.160867	0.226102
GREB1L	1.16799e-25	4.89651e-22	0.118898	0.133288	0.118898	0.201826
PDE4B	6.57538e-25	2.45028e-21	0.366679	0.810802	0.574928	0.366679
AL354809.1	8.02315e-25	2.6908e-21	0.137339	0.137339	0.197145	0.220089
CNDP1	2.03198e-23	6.19531e-20	0.250077	0.279417	0.370614	0.250077
SLIT2	5.1689e-22	1.44462e-18	0.102746	0.102746	0.150414	0.136293
PCDH9	5.82843e-22	1.50365e-18	0.311546	0.61762	0.805289	0.311546
LAMA2	9.52372e-22	2.28148e-18	0.241981	0.346765	0.568028	0.241981
ROBO1	1.7288e-21	3.86537e-18	0.255956	0.190075	0.395139	0.255956
ANK3	2.3899e-20	4.75483e-17	0.315752	0.982043	1.21266	0.315752
PTPRD	2.41017e-20	4.75483e-17	0.29308	0.36084	0.324832	0.29308
GRM3	2.10133e-19	3.91525e-16	0.280737	0.358702	0.354973	0.280737
PDE1C	1.0391e-18	1.83417e-15	0.28266	0.332501	0.271806	0.28266
DYSF	5.68547e-18	9.53396e-15	0.11598	0.11598	0.260175	0.218927
ROR1	1.15801e-17	1.8494e-14	0.118544	0.135637	0.171183	0.118544
PDE8A	6.84172e-17	1.04299e-13	0.173874	0.333373	0.173874	0.368136
PPFIA2	1.09877e-16	1.60219e-13	0.210501	0.375535	0.41042	0.210501
SEMA6D	1.25171e-16	1.74915e-13	0.112845	0.102763	0.174566	0.112845
DLG2	7.74496e-16	1.039e-12	0.149019	0.558478	0.149019	0.314907
IFNG-AS1	8.30625e-16	1.07144e-12	0.0573319	0.0619465	0.0676742	0.0573319
FRMD5	3.03134e-15	3.76537e-12	0.257837	0.27601	0.317426	0.257837
ST3GAL6	4.90721e-15	5.87778e-12	0.0778495	0.0974477	0.122494	0.0778495
AK5	6.86507e-15	7.93934e-12	0.218731	0.241742	0.169307	0.218731
FAM196B	1.36166e-14	1.52225e-11	0.0766993	0.0689979	0.0894838	0.0766993
VRK2	4.99797e-14	5.40716e-11	0.132273	0.132273	0.133861	0.182799
HECW2	6.45529e-13	6.76555e-10	0.122093	0.235048	0.122093	0.192991
HIP1	7.03069e-13	7.14531e-10	0.197791	0.221031	0.255991	0.197791
TMTC2	2.08266e-12	2.05436e-09	0.165355	0.232533	0.165355	0.354952
TMEFF2	2.40104e-12	2.30075e-09	0.233564	0.636536	0.580767	0.233564
ASTN2	3.88354e-12	3.61795e-09	0.161182	0.261142	0.290023	0.161182
ANO4	7.47192e-12	6.77279e-09	0.210734	0.428965	0.783968	0.210734
NAV1	1.16046e-11	1.0242e-08	0.132226	0.111196	0.127649	0.132226
SLCO3A1	1.33228e-11	1.14569e-08	0.127921	0.19835	0.127921	0.255269
LIFR	5.46729e-10	4.58405e-07	0.0895522	0.116088	0.0895522	0.125645
GREM1	7.36171e-10	6.02188e-07	0.0545773	0.0545773	0.0961232	0.105045
CDH1	7.92609e-10	6.32917e-07	0.0394489	0.0394489	0.0521498	0.054387
SLC38A1	1.14962e-09	8.96648e-07	0.0529081	0.0487853	0.0694614	0.0529081
CDK6	3.08116e-09	2.34854e-06	0.0774383	0.145382	0.0774383	0.131491
DIP2B	3.26961e-09	2.4368e-06	0.119132	0.20105	0.119132	0.226592
ENOX1	6.78034e-09	4.94345e-06	0.132685	0.132685	0.311961	0.21116
DOCK5	7.15725e-09	5.10723e-06	0.120897	0.2608	0.120897	0.483921
PALM2	1.35217e-08	9.44776e-06	0.171961	0.423342	0.68083	0.171961
SHTN1	1.92812e-08	1.30466e-05	0.169547	0.361012	0.403785	0.169547
EPHA3	1.94505e-08	1.30466e-05	0.0267119	0.0321747	0.0267119	0.0327497
ZNF536	2.63685e-08	1.73401e-05	0.110833	0.185024	0.110833	0.164551
ARPP21	5.42978e-08	3.502e-05	0.0759904	0.134107	0.175784	0.0759904
LRRC4C	5.93385e-08	3.75489e-05	0.108084	0.132675	0.134538	0.108084
AGAP1	8.83535e-08	5.4874e-05	0.108322	0.188203	0.108322	0.168638
NECAB1	1.23158e-07	7.41822e-05	0.0845666	0.119103	0.0845666	0.267394
GNAO1	1.23865e-07	7.41822e-05	0.136639	0.260972	0.337456	0.136639
KLHL4	1.91572e-07	0.000112719	0.0829227	0.152178	0.0829227	0.15896
AC079594.2	3.82027e-07	0.000220904	0.0549802	0.063083	0.0574224	0.0549802
L3MBTL4	6.60953e-07	0.000375712	0.0778532	0.0778532	0.233967	0.215041
ESRRG	7.84662e-07	0.0004386	0.0502866	0.107564	0.0502866	0.0896268
PALM2-AKAP2	1.26641e-06	0.000693484	0.082205	0.119119	0.193738	0.082205
KIRREL3	1.28201e-06	0.000693484	0.112717	0.112717	0.151184	0.331455
PTPRJ	1.40463e-06	0.000747752	0.0991304	0.121721	0.225124	0.0991304
STARD13	1.86617e-06	0.000977931	0.112009	0.146994	0.250534	0.112009
HSD11B1	2.02368e-06	0.00104416	0.0178149	0.0202807	0.0178149	0.0245574
TCF12	2.98615e-06	0.00151742	0.14771	0.420847	0.395616	0.14771
PDZD2	3.35305e-06	0.00167842	0.0791857	0.0767624	0.136256	0.0791857
FAT4	3.8718e-06	0.0019096	0.0385214	0.0385214	0.0631347	0.0565698
LINC02177	4.0098e-06	0.00194899	0.0198142	0.0239967	0.0198142	0.0245116
BCAT1	4.50802e-06	0.00215986	0.0246547	0.0308242	0.0246547	0.0381479
TRIM59	5.34545e-06	0.00252501	0.0364664	0.0426549	0.0404935	0.0364664
PPM1H	6.28026e-06	0.00292538	0.0715204	0.0715204	0.123896	0.0979861
KCNH8	9.86278e-06	0.0045312	0.131167	0.33857	0.564665	0.131167
CCP110	1.05487e-05	0.00478083	0.0895128	0.126656	0.236662	0.0895128
QDPR	1.20997e-05	0.00541065	0.0873634	0.0873634	0.375518	0.169634
NLGN4Y	1.36417e-05	0.00601993	0.0472853	0.0995217	0.0472853	0.0723353
ELMO1	1.40819e-05	0.00613349	0.0895626	0.20732	0.0895626	0.291942
SV2B	1.5434e-05	0.00663623	0.0363053	0.0301995	0.0529454	0.0363053
AC103770.1	1.78385e-05	0.00757301	0.0200002	0.0200002	0.0276327	0.0358742
SIPA1L1	1.98841e-05	0.00833593	0.0862011	0.146598	0.176117	0.0862011
UNC79	2.28597e-05	0.00946506	0.0673571	0.105832	0.0547247	0.0673571
PRKACB	2.45481e-05	0.0100402	0.107205	0.18507	0.157229	0.107205
GRM5	2.60954e-05	0.0105444	0.0294583	0.0294583	0.0413664	0.0433417
FRMD4B	2.72063e-05	0.0108624	0.0852691	0.240986	0.0852691	0.329727
CA2	2.96023e-05	0.01168	0.0699265	0.0634317	0.134723	0.0699265
BTBD3	3.11085e-05	0.0121316	0.077979	0.0827092	0.073421	0.077979
LINC00891	3.95574e-05	0.0152491	0.00934135	0.00935855	0.00934135	0.0110301
AC007221.2	4.0704e-05	0.0155129	0.0175166	0.0235688	0.0175166	0.0320716
PHLPP1	4.55148e-05	0.0171514	0.130207	0.427793	0.410559	0.130207
AC007221.1	4.74191e-05	0.0176705	0.0160082	0.0154196	0.0141558	0.0160082
ALCAM	4.90401e-05	0.0180737	0.124143	0.28735	0.182957	0.124143
NOS1	5.11698e-05	0.0186536	0.0182057	0.0182057	0.0186895	0.0242064
LPAR1	5.59617e-05	0.0201811	0.108896	0.394685	0.399376	0.108896
SLC24A2	5.87087e-05	0.0209465	0.125499	0.579635	0.516048	0.125499
PTBP2	6.03572e-05	0.021308	0.103536	0.257437	0.178188	0.103536
TRPC5	6.66689e-05	0.0232911	0.0140522	0.0140522	0.0142595	0.0203773
MLLT3	7.35887e-05	0.0254435	0.0707911	0.126075	0.0806803	0.0707911
ABHD2	8.43253e-05	0.0288582	0.0383631	0.0359922	0.051422	0.0383631
ZBTB20	9.25621e-05	0.0313571	0.118846	0.229688	0.235865	0.118846
TENM3	9.55503e-05	0.0318934	0.0416622	0.0456487	0.050622	0.0416622
ATG4C	9.60472e-05	0.0318934	0.0844268	0.164927	0.12604	0.0844268
TTLL7	0.000107868	0.0354675	0.121673	0.577689	0.587089	0.121673
CCNH	0.000123088	0.0400787	0.112622	0.130671	0.43898	0.112622
ANKIB1	0.000161878	0.0522025	0.0646395	0.128561	0.0646395	0.11678
AMZ1	0.000195919	0.0625785	0.0219195	0.0184557	0.0196864	0.0219195
ZFYVE16	0.00020268	0.0641273	0.0853207	0.315778	0.13703	0.0853207
KCTD1	0.000213498	0.0669186	0.0368446	0.0482892	0.0540505	0.0368446
PICALM	0.000216074	0.0670989	0.0673187	0.141253	0.0673187	0.167157
LINC01792	0.000226811	0.0697871	0.0336398	0.0336398	0.105865	0.104642
ZFHX4	0.000237067	0.0722797	0.0638373	0.0884578	0.084004	0.0638373
NINJ2	0.000248666	0.0748875	0.05784	0.0748413	0.094436	0.05784
PSME4	0.000250087	0.0748875	0.0481879	0.0481879	0.0908885	0.072415
RASAL1	0.000252683	0.0749954	0.0333999	0.0459185	0.06162	0.0333999
LINC02199	0.000260629	0.0766753	0.0205417	0.0188738	0.0252019	0.0205417
FBXL7	0.000292442	0.0852862	0.105811	0.26857	0.238638	0.105811
ABCG1	0.000329848	0.095366	0.035731	0.0513864	0.0746722	0.035731
RORB	0.000354695	0.101673	0.0229999	0.0229999	0.0524682	0.0456141
GABRB1	0.000388947	0.110006	0.0213114	0.0213114	0.0335042	0.0336768
ARAP2	0.000391425	0.110006	0.107117	0.333219	0.547394	0.107117
FAM13B	0.000393605	0.110006	0.0707472	0.110978	0.0948062	0.0707472
PLD1	0.000449405	0.123805	0.0581425	0.130908	0.0581425	0.148475
CCDC122	0.000450361	0.123805	0.0533884	0.0614584	0.0641375	0.0533884
NLK	0.000473974	0.129237	0.0532755	0.136046	0.0532755	0.14099
KIT	0.000567741	0.153556	0.00983373	0.00983373	0.0169831	0.0142141
FSCN1	0.000651621	0.174832	0.0338304	0.0302487	0.0344986	0.0338304
TMEM131L	0.000669576	0.178224	0.021673	0.021673	0.0408853	0.0355688
TPRG1	0.000692425	0.182855	0.012297	0.013362	0.012297	0.0162427
HHIP	0.000741917	0.194394	0.0936472	0.452317	0.566892	0.0936472
SLC25A27	0.000766294	0.199225	0.0361464	0.0439739	0.028944	0.0361464
ATP8A2	0.000796459	0.205474	0.0214188	0.0214188	0.0389172	0.034927
FBXW11	0.00084441	0.216182	0.0424102	0.0350707	0.0308551	0.0424102
CD82	0.000880309	0.222142	0.0298295	0.0246018	0.0663962	0.0298295
LINC01299	0.000880939	0.222142	0.015367	0.0224777	0.0182322	0.015367
IMMP2L	0.000900332	0.225338	0.0785427	0.0896342	0.171262	0.0785427
CDK5RAP2	0.000991402	0.246294	0.0333971	0.0706501	0.0333971	0.0629468
CRB2	0.00103823	0.25603	0.0161625	0.0161625	0.0311573	0.021573
ZEB2	0.00112262	0.27482	0.101655	0.422742	0.144238	0.101655
FOLH1	0.00115885	0.281633	0.0441945	0.101708	0.0441945	0.0978538
CCSER2	0.00134875	0.325428	0.0376624	0.10169	0.0376624	0.0630582
EXOC6B	0.00137952	0.330474	0.0929118	0.297557	0.438095	0.0929118
PDGFD	0.00154012	0.366329	0.0144632	0.0231333	0.0247634	0.0144632
SPTBN1	0.00157139	0.371135	0.0636417	0.057521	0.054811	0.0636417
KCNQ5	0.00176698	0.413297	0.0244204	0.0244204	0.0582367	0.0346667
RFTN2	0.00177455	0.413297	0.0733404	0.114677	0.0635357	0.0733404
NUTM2A-AS1	0.00181345	0.419445	0.0497214	0.059727	0.0497214	0.148012
AC090502.1	0.0018779	0.431378	0.0386833	0.0623278	0.0386833	0.126747
KIF21B	0.0019185	0.436223	0.00694874	0.00625374	0.00637219	0.00694874
RBP7	0.00192501	0.436223	0.0170533	0.0206378	0.0156623	0.0170533
AP002986.1	0.00196331	0.441915	0.0107491	0.0107491	0.0153947	0.0188425
IFNA13	0.00210064	0.469676	0.00481151	0.00481151	0.00574984	0.00662655
KCNAB1	0.00217026	0.482028	0.0561472	0.208197	0.2511	0.0561472
MTFR1	0.00234388	0.514355	0.0282205	0.02451	0.0304812	0.0282205
LINC01411	0.00234648	0.514355	0.0194394	0.0406331	0.0194394	0.036416
CR1	0.00240487	0.523731	0.0156262	0.0156262	0.0330429	0.0374074
SH3D19	0.0024813	0.536888	0.0795086	0.321237	0.263304	0.0795086
EFCAB2	0.00257737	0.554101	0.0385546	0.0386005	0.0400036	0.0385546
OAF	0.00263497	0.562876	0.0104086	0.0104086	0.0181585	0.0139801
RIF1	0.00309696	0.657378	0.0449052	0.0542768	0.0689651	0.0449052
KBTBD3	0.00312034	0.658176	0.0273734	0.0240263	0.0318334	0.0273734
PLEKHG3	0.00345376	0.723951	0.0372756	0.0296178	0.0315683	0.0372756
NDFIP2	0.00350511	0.730151	0.0344701	0.0423947	0.0695079	0.0344701
PIK3R1	0.00364209	0.754003	0.0580769	0.0434795	0.125051	0.0580769
TAOK3	0.00395929	0.814643	0.0565922	0.0656948	0.118801	0.0565922
NCAM1	0.00417057	0.852881	0.0793323	0.146382	0.0815842	0.0793323
FGF14	0.00437186	0.88765	0.0375179	0.0349316	0.0740344	0.0375179
PPM1B	0.00441823	0.88765	0.0560321	0.0609397	0.0810055	0.0560321
EPN2	0.00441999	0.88765	0.0393322	0.106955	0.0393322	0.0724067
NLGN1-AS1	0.00463207	0.924705	0.00401329	0.00401329	0.00515071	0.00466803
LINC00279	0.00476475	0.945562	0.00528346	0.00690157	0.00528346	0.00824127
NMRK1	0.00491719	0.970075	0.0118845	0.0118845	0.013624	0.0161942
DDX50	0.00504482	0.989435	0.015596	0.0187456	0.015596	0.0227564
AC063977.3	0.0052045	1	0.00189735	0.00189735	0.00189735	0.00189735
ANKRD13A	0.00533991	1	0.0225653	0.0251433	0.0266046	0.0225653
KIAA1147	0.00575777	1	0.021469	0.0353685	0.021469	0.0414712
CACNA2D1	0.00577736	1	0.0716695	0.197612	0.138016	0.0716695
FNBP1	0.0058847	1	0.0442149	0.188777	0.0442149	0.0906428
SIK2	0.00617036	1	0.0503434	0.0701096	0.0790705	0.0503434
CELF1	0.00672179	1	0.0260209	0.0260209	0.0487949	0.0422366
CXXC4-AS1	0.00672396	1	0.01972	0.0270428	0.0302671	0.01972
AC110751.1	0.00686975	1	0.00381598	0.00476834	0.00381598	0.00538615
SMG7	0.00695495	1	0.0292926	0.0292667	0.0243156	0.0292926
ETV5	0.00722658	1	0.017972	0.0204958	0.0302586	0.017972
CPQ	0.00762028	1	0.0501019	0.0505177	0.035429	0.0501019
POU2F1	0.00776425	1	0.0466987	0.08507	0.0399518	0.0466987
AL078590.2	0.00782478	1	0.0156051	0.0156051	0.0233763	0.0260939
CBLN2	0.00806739	1	0.0100594	0.0100594	0.0206833	0.0158093
TJP1	0.00841044	1	0.0488351	0.192117	0.0488351	0.113329
USP54	0.00870376	1	0.0426811	0.141506	0.0426811	0.0699197
BCAS1	0.00877243	1	0.0663174	0.273146	0.172229	0.0663174
PGBD5	0.00895151	1	0.0166475	0.0166475	0.027905	0.0236287
ST3GAL6-AS1	0.00938944	1	0.00888454	0.0140514	0.0143494	0.00888454
CNOT4	0.00940666	1	0.0326418	0.0406906	0.0310184	0.0326418
CRLS1	0.00971119	1	0.017108	0.0163888	0.0129139	0.017108
AC073050.1	0.00987115	1	0.0200839	0.0285475	0.0320291	0.0200839
AC004918.1	0.00998615	1	0.0127502	0.0237605	0.0127502	0.0239442
ANKMY1	0.0104547	1	0.0151309	0.0234672	0.0151309	0.0240148
PPP1R21	0.0104982	1	0.0468685	0.0940602	0.040741	0.0468685
FAM19A1	0.0108085	1	0.011533	0.0142149	0.011533	0.0169785
PLD5	0.0108944	1	0.029685	0.10827	0.029685	0.158856
HIVEP2	0.0108951	1	0.0258607	0.0258607	0.126268	0.0568146
EGFR	0.0113208	1	0.00530982	0.00542755	0.00530982	0.00652535
SOX2	0.0115445	1	0.018716	0.018716	0.0197093	0.025357
RNF125	0.0122095	1	0.0224079	0.0431181	0.0172864	0.0224079
AC069228.1	0.012233	1	0.0227724	0.0408795	0.0245788	0.0227724
ASPA	0.0122681	1	0.0294313	0.0446503	0.0294313	0.0728163
GDNF-AS1	0.0128422	1	0.0106964	0.0106964	0.024516	0.0227414
PRKCQ	0.0129916	1	0.0247061	0.0469288	0.0527253	0.0247061
LINC01344	0.0134036	1	0.00989567	0.00989567	0.0204443	0.0149867
MATN2	0.0135619	1	0.0197717	0.0197717	0.079975	0.0350361
AKAP6	0.0139882	1	0.0457486	0.160948	0.0457486	0.245936
FAM126A	0.0142016	1	0.0322734	0.087539	0.114317	0.0322734
PRTFDC1	0.0145026	1	0.0313332	0.0484875	0.0267253	0.0313332
AC244021.1	0.0146438	1	0.00928947	0.0118745	0.00928947	0.0176684
ANKRD30BL	0.0153602	1	0.00910748	0.0137977	0.00910748	0.0149961
NDST3	0.0154605	1	0.00988283	0.00988283	0.0182728	0.0152205
RPS6KC1	0.0155957	1	0.0326923	0.0470506	0.0236858	0.0326923
IDI2-AS1	0.0159403	1	0.0145388	0.0240953	0.0178165	0.0145388
LINC02062	0.0159423	1	0.0228677	0.0319353	0.0233358	0.0228677
N4BP1	0.0160384	1	0.0229732	0.0247058	0.0175162	0.0229732
NIPAL3	0.0162351	1	0.0212622	0.0212622	0.0315857	0.0462628
ZNF704	0.0162375	1	0.0521014	0.0748574	0.107583	0.0521014
CYP26B1	0.0171216	1	0.0029627	0.0029627	0.00331367	0.0038635
SREBF1	0.0171987	1	0.0218102	0.0173406	0.0180619	0.0218102
AC048341.1	0.0184806	1	0.00970986	0.00970986	0.0176463	0.013027
AVEN	0.0190131	1	0.0162371	0.0288502	0.0118283	0.0162371
DNAJC6	0.0193861	1	0.0420613	0.138209	0.0420613	0.0778017
WISP2	0.0196953	1	0.00503759	0.00477136	0.00677506	0.00503759
KCNB2	0.0202646	1	0.0105476	0.00946093	0.0110866	0.0105476
APP	0.020479	1	0.0593466	0.115327	0.158145	0.0593466
DOCK4	0.0204854	1	0.0613506	0.226343	0.255068	0.0613506
KDM5D	0.0208049	1	0.013896	0.0279866	0.013896	0.02246
PI4KB	0.022291	1	0.0135011	0.0135011	0.0152652	0.0211816
PPP2R2B	0.0222912	1	0.0782914	1.19637	0.600181	0.0782914
SLC38A6	0.0223783	1	0.016092	0.0222358	0.0179536	0.016092
AC074138.1	0.022495	1	0.00156293	0.00190301	0.00156293	0.00190301
SH3GL3	0.0225051	1	0.0622699	0.184264	0.0579348	0.0622699
ABCA8	0.0226651	1	0.0366906	0.0366906	0.0626524	0.154221
CREB5	0.0231172	1	0.0619309	0.369015	0.510165	0.0619309
LRP1	0.0232658	1	0.00975844	0.0079097	0.0131917	0.00975844
EDRF1-AS1	0.0233505	1	0.00108457	0.00108457	0.00108457	0.00108457
BACH1	0.0233513	1	0.0226447	0.0227576	0.0423912	0.0226447
KIAA1755	0.0234487	1	0.0228172	0.101879	0.0228172	0.0611227
ZNF207	0.0235192	1	0.0223957	0.0223957	0.0346355	0.0314575
LTBP1	0.0239189	1	0.0261302	0.0523773	0.0927964	0.0261302
PEAK1	0.024317	1	0.0413426	0.0866937	0.0631605	0.0413426
POU6F2	0.0243351	1	0.00725806	0.00725806	0.0131421	0.00966416
MFAP3L	0.0245059	1	0.0185489	0.0185489	0.0371283	0.0638324
LINC02345	0.0247496	1	0.00231649	0.00272934	0.00231649	0.00264565
C1QTNF3-AMACR	0.0248949	1	0.0337342	0.0393571	0.0337342	0.0558939
FAM84B	0.0249417	1	0.0103115	0.00859451	0.018232	0.0103115
KDR	0.0250439	1	0.00340473	0.00372232	0.00340473	0.00633777
AC009403.1	0.0253478	1	0.0128766	0.0276779	0.0128766	0.018344
COG6	0.0255072	1	0.0161637	0.0190538	0.0161637	0.0243729
TAF5L	0.0258108	1	0.0126873	0.0144353	0.0115476	0.0126873
LINC00320	0.0264249	1	0.0458259	0.16626	0.285237	0.0458259
AC010325.2	0.0264943	1	0.00119899	0.00119899	0.00119899	0.00119899
KAZN	0.0265871	1	0.0513211	0.122857	0.222874	0.0513211
AL365259.1	0.0272987	1	0.00840543	0.00840543	0.016653	0.0195262
AC082651.4	0.027693	1	0.0045313	0.0045313	0.00565845	0.00576237
IGF1R	0.02772	1	0.0272033	0.0565474	0.0272033	0.130734
LINC01449	0.0278923	1	0.00125214	0.00125214	0.00125214	0.00125214
AC011477.3	0.0283226	1	0.00128434	0.00138256	0.00128434	0.00138256
RNASEH1	0.0298999	1	0.00271749	0.00271749	0.003668	0.00369454
AC008074.1	0.0306924	1	0.0059618	0.00617476	0.00576017	0.0059618
TMEM39A	0.0308689	1	0.00829895	0.00829895	0.00904927	0.0127269
AP4S1	0.0309418	1	0.00912899	0.0117535	0.00912899	0.0130841
OSTF1	0.0328568	1	0.0215897	0.0604127	0.045102	0.0215897
AL121900.2	0.0334275	1	0.00252165	0.00271058	0.00297964	0.00252165
DEPTOR	0.0336721	1	0.0299229	0.082741	0.0402989	0.0299229
NEURL1B	0.0337916	1	0.00823817	0.00823817	0.0179966	0.0118473
ZFHX4-AS1	0.0347556	1	0.0086388	0.0110429	0.00838523	0.0086388
PIP4K2A	0.035131	1	0.0571999	0.110914	0.12834	0.0571999
ZNF385B	0.0356289	1	0.00865278	0.00865278	0.0108808	0.0179348
LINC00685	0.0358416	1	0.0208072	0.112486	0.0208072	0.0690655
AL353732.1	0.0361961	1	0.00308797	0.00365496	0.00431023	0.00308797
LINC02470	0.0366672	1	0.00363281	0.00336737	0.00461446	0.00363281
CHSY3	0.0368783	1	0.0192536	0.0193288	0.051825	0.0192536
IZUMO1	0.0370749	1	0.00168161	0.00168161	0.00201265	0.00226929
NAALAD2	0.037288	1	0.0177988	0.0455096	0.0534987	0.0177988
GALNT10	0.0376211	1	0.0172893	0.0288265	0.0308533	0.0172893
NF1	0.0377325	1	0.0281456	0.066254	0.0281456	0.0539232
LINC01386	0.0378733	1	0.00153524	0.00153524	0.00179246	0.00189437
CDC42SE2	0.0381649	1	0.0311367	0.0618147	0.0938784	0.0311367
ZFP1	0.0385705	1	0.00612723	0.00612723	0.00726529	0.00901378
PACRG-AS3	0.0388331	1	0.00928505	0.019054	0.00928505	0.0228168
VEZF1	0.0397818	1	0.016605	0.016605	0.0433273	0.0281018
AC106791.1	0.040032	1	0.0268283	0.025503	0.0211117	0.0268283
ZNF638	0.0401811	1	0.0504566	0.0943036	0.089237	0.0504566
AC007495.1	0.0404573	1	0.0142631	0.0245571	0.0222794	0.0142631
AC006115.3	0.040559	1	0.00863526	0.00863526	0.011696	0.0139142
AC020779.2	0.0409516	1	0.00189433	0.00189433	0.00216719	0.00208866
FAM69A	0.0411295	1	0.0338266	0.0830776	0.047503	0.0338266
DAPK2	0.0413645	1	0.0165812	0.0360555	0.0165812	0.0238801
ZC3H13	0.041419	1	0.0284912	0.0622339	0.0233473	0.0284912
MIR4500HG	0.0420232	1	0.00620108	0.00520494	0.00624719	0.00620108
BTBD7	0.0420965	1	0.0204793	0.0422238	0.0204793	0.0292715
AC018410.1	0.0421886	1	0.000906572	0.000906572	0.000906572	0.000906572
AC108868.1	0.042191	1	0.00114298	0.00114298	0.00114298	0.00114298
AC024361.3	0.0422026	1	0.000822229	0.000822229	0.000822229	0.000822229
CDH20	0.0423022	1	0.040561	0.248145	0.040561	0.225686
DCAF12L2	0.0423845	1	0.0010342	0.0010342	0.0010342	0.0010342
AC096576.2	0.0424085	1	0.00139552	0.00139552	0.00155831	0.00175376
LINC01680	0.0424328	1	0.000977889	0.000977889	0.000977889	0.000977889
DUSP16	0.0427045	1	0.0286256	0.0302035	0.0719307	0.0286256
TMEM269	0.0430435	1	0.00208326	0.00208326	0.00234289	0.0026258
MAN1A2	0.0431015	1	0.0266644	0.0527354	0.0376959	0.0266644
LINC00865	0.0433848	1	0.000950178	0.000950178	0.000950178	0.000950178
PRPF38B	0.0435227	1	0.0139059	0.0336878	0.0139059	0.0242376
KCNH7	0.0439396	1	0.0102556	0.0102556	0.0263068	0.0276366
FP565260.5	0.0446867	1	0.000797706	0.000797706	0.000797706	0.000797706
SHC4	0.0447667	1	0.0139056	0.0139056	0.0157983	0.0324052
AP000350.6	0.0449005	1	0.00160625	0.00160625	0.00172209	0.00233132
AC008739.1	0.0449386	1	0.000820625	0.000820625	0.000820625	0.000820625
AP003733.3	0.0457266	1	0.00150987	0.00185955	0.00150987	0.00185955
RAB3IP	0.0459728	1	0.013162	0.013162	0.0372392	0.0242449
AC069439.2	0.0460112	1	0.00102637	0.00102637	0.00102637	0.00102637
AL096869.2	0.0462784	1	0.00100861	0.00100861	0.00100861	0.00100861
NFIA	0.0467763	1	0.04851	0.162151	0.271809	0.04851
AL391497.1	0.0469219	1	0.000820666	0.000820666	0.000820666	0.000820666
AL391845.2	0.0474519	1	0.000642113	0.000642113	0.000642113	0.000642113
PNPT1	0.0475028	1	0.0151413	0.0341083	0.0151413	0.0325169
GALNT12	0.0478799	1	0.00478619	0.00478619	0.0067846	0.00755614
AC007786.2	0.0481529	1	0.000913452	0.00101018	0.000913452	0.00101018
AC118757.1	0.0482229	1	0.000905893	0.000905893	0.000905893	0.000905893
ANGEL2	0.0482872	1	0.0149406	0.024245	0.0143891	0.0149406
AL139353.1	0.0485994	1	0.0140832	0.015171	0.0172226	0.0140832
PLS3	0.0486286	1	0.0146236	0.0164465	0.0146236	0.0480686
CSRP3	0.0486869	1	0.000913924	0.000913924	0.000913924	0.000913924
ENOX1-AS1	0.0488459	1	0.000658267	0.000658267	0.000658267	0.000658267
AL355102.2	0.0490851	1	0.00121866	0.00171025	0.00121866	0.00171025
NCAPD3	0.0494025	1	0.0105838	0.011686	0.00911371	0.0105838
ACSL6	0.049529	1	0.000703605	0.000703605	0.000703605	0.000703605
ZNF304	0.0497269	1	0.00386497	0.00319424	0.00307472	0.00386497
MYO6	0.0497383	1	0.040087	0.0363741	0.0728654	0.040087
LINC00880	0.0498329	1	0.00290274	0.00290274	0.00275808	0.00393778
TREML1	0.0498572	1	0.000836995	0.000836995	0.000836995	0.000836995

## Sheet: OL-SGCZ
	p.value	FDR	summary.logFC	logFC.OL.LINC01608	logFC.OL.HSPA1A	logFC.OL.SLC5A11
SGCZ	3.48053e-165	1.1673e-160	1.2825	1.28615	1.29905	1.2825
CNTN1	4.24961e-147	7.12618e-143	0.91181	0.91181	0.936394	0.970637
FRY	2.94881e-109	3.29657e-105	0.726918	0.726918	0.764888	0.883491
GRIK2	3.15029e-84	2.64136e-80	0.566093	0.566093	0.60771	0.580516
KCNIP4	7.59138e-67	5.09199e-63	0.653875	0.653875	0.765321	0.948037
LUZP2	2.90237e-57	1.62233e-53	0.401579	0.421352	0.401579	0.40738
PLP1	2.15994e-47	1.03486e-43	0.482817	0.474519	0.616218	0.482817
ERBB4	2.38611e-40	1.00032e-36	0.506881	0.506881	1.20872	1.49494
PCDH7	6.45338e-35	2.40482e-31	0.314697	0.314697	0.338137	0.380318
MDGA2	1.56484e-34	5.24817e-31	0.376869	0.576973	0.654636	0.376869
LSAMP	9.87733e-33	3.01151e-29	0.43871	0.43871	0.863973	0.897805
LINC00511	8.87958e-28	2.4817e-24	0.210063	0.268354	0.253556	0.210063
FIGN	8.75855e-25	2.25957e-21	0.296173	0.296173	0.419054	0.611872
ZFPM2	2.55843e-23	6.1289e-20	0.193539	0.193539	0.216476	0.256886
PTMA	9.84212e-23	2.20057e-19	0.351408	0.585979	0.351408	0.649417
NEDD4L	3.20184e-21	6.71146e-18	0.18301	0.18301	0.186413	0.253993
CNP	2.89765e-19	5.71655e-16	0.277325	0.277325	0.360582	0.314443
NAV3	3.38317e-18	6.3036e-15	0.204618	0.204618	0.254306	0.237084
TMEM132B	4.13424e-18	7.29759e-15	0.133096	0.133096	0.160835	0.167894
ATRNL1	7.59961e-18	1.27438e-14	0.171348	0.171348	0.208631	0.241191
TMPRSS5	2.31868e-17	3.70304e-14	0.135603	0.176057	0.135603	0.186406
SMOC1	3.25402e-16	4.96061e-13	0.139147	0.180664	0.156213	0.139147
PTN	5.32505e-16	7.76485e-13	0.187838	0.187838	0.333523	0.376941
CD9	7.27586e-15	1.01674e-11	0.183003	0.266176	0.183003	0.367568
LINC01170	8.22292e-15	1.10312e-11	0.256461	0.256461	0.55015	0.314212
KANK1	2.48243e-14	3.20215e-11	0.225057	0.225057	0.461873	0.598968
PCDH11X	4.85382e-14	6.02917e-11	0.0932645	0.093272	0.0932645	0.0936489
RRAS2	1.54503e-13	1.85061e-10	0.08922	0.103995	0.08922	0.111689
KCNK10	1.83219e-12	2.06489e-09	0.107043	0.107043	0.117194	0.172169
PLCB1	1.84706e-12	2.06489e-09	0.129202	0.128017	0.129202	0.193739
PCDH11Y	2.10781e-12	2.28038e-09	0.0805262	0.0818315	0.085566	0.0805262
CNKSR2	4.41663e-12	4.62891e-09	0.0867833	0.0927221	0.0867833	0.108503
PPP1R9A	9.59511e-12	9.75154e-09	0.172788	0.172788	0.256236	0.218774
ASTN1	1.12658e-11	1.11127e-08	0.0809044	0.0878173	0.0915325	0.0809044
EPB41L4A	2.9047e-11	2.78337e-08	0.0848894	0.101915	0.0933789	0.0848894
EMC10	4.2491e-11	3.95851e-08	0.123852	0.131755	0.123852	0.144793
SEMA3E	1.02253e-10	9.26856e-08	0.0705306	0.0775505	0.0705306	0.0717223
PIP5K1B	1.50529e-10	1.32854e-07	0.0661173	0.0724005	0.0752608	0.0661173
LHFPL3	1.66343e-10	1.43046e-07	0.1289	0.183586	0.1289	0.230932
DMD	1.7819e-10	1.49403e-07	0.20379	0.20379	0.250611	0.322538
SLC2A13	3.41684e-10	2.79497e-07	0.0833488	0.0888093	0.0833488	0.107379
FUT9	3.57441e-10	2.85425e-07	0.14547	0.14547	0.236003	0.272957
CSMD3	4.14762e-10	3.23495e-07	0.141488	0.141488	0.318554	0.362902
LRRTM4	8.91857e-10	6.79798e-07	0.17916	0.17916	0.359562	0.22437
GUCY1A2	9.20592e-10	6.86107e-07	0.084101	0.084101	0.0927996	0.123976
LINC01515	2.93173e-09	2.13748e-06	0.0614725	0.0629985	0.0614725	0.0636371
SCN3A	3.00249e-09	2.1425e-06	0.0590135	0.0590135	0.0649686	0.0654541
FUT8	6.05035e-09	4.22743e-06	0.178887	0.178887	0.44934	0.317457
PHYHIPL	6.41327e-09	4.38956e-06	0.163024	0.163024	0.345654	0.470559
NLGN4X	8.32173e-09	5.58188e-06	0.0875274	0.115718	0.143625	0.0875274
SLC35F1	9.04949e-09	5.86668e-06	0.0739486	0.0739486	0.0898329	0.100923
MARCH1	9.09617e-09	5.86668e-06	0.182706	0.182706	0.415103	0.815489
SEPT7	1.17516e-08	7.43631e-06	0.180938	0.180938	0.535801	0.594937
KCNMB4	1.67972e-08	1.03298e-05	0.180674	0.296758	0.180674	0.538559
TNIK	1.69402e-08	1.03298e-05	0.138569	0.138569	0.321118	0.407165
RNASE1	1.86631e-08	1.11772e-05	0.102785	0.102785	0.125983	0.183502
GOLIM4	2.81162e-08	1.65432e-05	0.066052	0.0801378	0.0738134	0.066052
FHOD3	3.69832e-08	2.13852e-05	0.0518647	0.0518647	0.0589767	0.0590103
CTNND2	5.52192e-08	3.13888e-05	0.171502	0.171502	0.747605	0.995456
TMOD1	6.83282e-08	3.81932e-05	0.0630384	0.072822	0.0630384	0.104318
UBE2E3	1.51822e-07	8.34722e-05	0.103644	0.103644	0.168866	0.137418
FRMD4A	1.61626e-07	8.74294e-05	0.109499	0.109499	0.148105	0.257655
AC018647.1	1.67254e-07	8.90374e-05	0.0670949	0.0670949	0.0893773	0.0959191
GALNT13	2.08816e-07	0.000109426	0.143022	0.143022	0.29184	0.268108
PAK5	2.16976e-07	0.000111953	0.0516125	0.0516125	0.0585876	0.0688232
ART3	2.65569e-07	0.000134949	0.0582582	0.0667074	0.0582582	0.086402
AC092691.1	2.96411e-07	0.000148373	0.102452	0.102452	0.139694	0.216752
RHOU	7.56263e-07	0.000372994	0.0835678	0.0835678	0.106105	0.129506
OLIG1	9.24758e-07	0.000449486	0.0894257	0.0894257	0.138917	0.144916
OPALIN	9.3944e-07	0.000450099	0.12107	0.12107	0.411102	0.531471
MAML2	1.57377e-06	0.000743397	0.120183	0.120183	0.279477	0.178455
NECTIN3	1.65014e-06	0.000768643	0.0684276	0.0684276	0.0991154	0.0849768
RAPH1	1.80281e-06	0.000828257	0.0594077	0.076905	0.0660174	0.0594077
C9orf135	1.93184e-06	0.000875543	0.0299516	0.0333034	0.0299516	0.0351014
UST	2.2826e-06	0.00102072	0.043037	0.043037	0.0477369	0.0516705
PCDH17	2.54739e-06	0.00112414	0.0821486	0.0821486	0.0893443	0.143476
LINC01099	3.3227e-06	0.00144723	0.10751	0.10751	0.212278	0.253299
GNG12	4.00546e-06	0.00172224	0.0271517	0.0271517	0.027481	0.0282504
TBC1D9	4.17254e-06	0.00177137	0.0301386	0.0317929	0.0301386	0.0331834
AC078881.1	4.50357e-06	0.00188521	0.0807491	0.0807491	0.139175	0.107043
BCAN	4.60323e-06	0.00188521	0.040371	0.040371	0.0433799	0.0643034
BROX	4.60932e-06	0.00188521	0.0540313	0.0596588	0.0540313	0.0763435
KCTD4	5.15972e-06	0.00206314	0.0352733	0.0353401	0.0352733	0.0517915
NOTCH2	5.16738e-06	0.00206314	0.0300438	0.0300438	0.0324324	0.0316591
PLCL2	5.87459e-06	0.00231791	0.0517863	0.0517863	0.0917852	0.102844
SEPT4	5.94805e-06	0.0023196	0.0817314	0.0817314	0.103786	0.126554
LRP1B	7.83715e-06	0.00302118	0.150161	0.351985	0.55392	0.150161
PTK2	8.96851e-06	0.00341802	0.131401	0.131401	0.277389	0.447153
LINC01098	9.80942e-06	0.0036965	0.0620886	0.0620886	0.0971342	0.113179
EML5	1.0368e-05	0.00386359	0.0532975	0.0532975	0.0816219	0.102362
ABLIM2	1.26124e-05	0.00460213	0.0433987	0.0566291	0.0546365	0.0433987
DLGAP1	1.26244e-05	0.00460213	0.0802569	0.0802569	0.118942	0.160204
CSRNP3	1.44809e-05	0.00522216	0.0612111	0.0661216	0.0814353	0.0612111
LARP6	1.55507e-05	0.00553142	0.0717639	0.0822082	0.0717639	0.0833707
PPP3CA	1.56683e-05	0.00553142	0.0997215	0.0997215	0.157808	0.350314
TRG-AS1	1.70099e-05	0.00594247	0.0196055	0.0196055	0.0229946	0.0241419
ST8SIA1	2.37718e-05	0.00821916	0.034168	0.034168	0.0351964	0.0354534
SOX6	2.87782e-05	0.00984609	0.0487519	0.0525222	0.0487519	0.0534553
DPP10	2.90644e-05	0.00984609	0.0953402	0.0953402	0.146821	0.23587
STIM1	3.57708e-05	0.0119891	0.0331445	0.0393914	0.0331445	0.0432589
ADCY9	3.61053e-05	0.0119891	0.054169	0.0674292	0.054169	0.0919184
ACAN	4.32408e-05	0.0142177	0.0176894	0.0176894	0.0177135	0.0185718
BCHE	4.48573e-05	0.0146061	0.038952	0.038952	0.0684409	0.0716153
OMG	4.872e-05	0.0157113	0.0738408	0.0738408	0.131029	0.188853
RUNX1T1	5.44888e-05	0.0174042	0.057766	0.057766	0.0862292	0.140007
TOX	6.80218e-05	0.0215218	0.0320848	0.0320848	0.0325359	0.0383257
ATL1	7.27565e-05	0.0228047	0.0766711	0.0766711	0.0827004	0.131222
AC093152.1	7.83943e-05	0.0243443	0.0268851	0.0280228	0.0268851	0.033847
LRIG3	8.72516e-05	0.0268463	0.039921	0.039921	0.0544334	0.0776121
IGF2BP2	0.000100717	0.0307076	0.0241037	0.0324391	0.0241037	0.0239482
AL034405.1	0.000104659	0.0316222	0.0605392	0.0605392	0.121384	0.150125
TMEM26	0.000109149	0.0326842	0.0236658	0.0236658	0.0281673	0.034536
ZNF608	0.000121808	0.0361522	0.0745274	0.0802273	0.106542	0.0745274
MAP4K5	0.000123546	0.0363464	0.103856	0.103856	0.233337	0.170915
GRM8	0.000134545	0.0392379	0.043171	0.0610915	0.043171	0.0744054
TCF7L1	0.000140692	0.0406771	0.0192186	0.0204546	0.0192186	0.0212512
ARHGEF12	0.000142918	0.0407396	0.0618891	0.0618891	0.083849	0.146801
RICTOR	0.000143338	0.0407396	0.0848531	0.0848531	0.124636	0.085973
PDE3A	0.000150203	0.0423321	0.0218757	0.0230975	0.0248973	0.0218757
LRRC7	0.000154716	0.0432406	0.10469	0.10469	0.214178	0.484762
KAT2B	0.000169597	0.0470079	0.0921746	0.0921746	0.141567	0.272906
ITPR2	0.000176101	0.0484103	0.0599457	0.0599457	0.123834	0.0651634
MPZL1	0.000178542	0.0486825	0.0248679	0.032266	0.0248679	0.0289766
NBPF14	0.000182371	0.0493256	0.0202194	0.0202194	0.020901	0.0236293
TSPAN18	0.000190043	0.0509894	0.0251418	0.0251418	0.0313366	0.0358579
COL20A1	0.000200416	0.0533455	0.014278	0.014278	0.0147736	0.0164458
CTSO	0.000235054	0.0620728	0.0263656	0.0263656	0.0367981	0.040826
ADGRA3	0.000242992	0.0633675	0.0230579	0.0230579	0.0253413	0.0268361
APCDD1	0.000243736	0.0633675	0.0402038	0.0402038	0.0510038	0.0772971
ZNF516	0.000256547	0.0661853	0.0199265	0.0219692	0.0199265	0.022676
CTNNA1	0.000263026	0.0673386	0.0766687	0.11524	0.0766687	0.116255
TNS2	0.000272058	0.0691233	0.0323397	0.035899	0.034446	0.0323397
LGI3	0.000331644	0.0836293	0.0527439	0.0527439	0.0775355	0.0538083
NFASC	0.000335435	0.083954	0.0912519	0.0912519	0.10309	0.359968
PARP8	0.00035233	0.0875291	0.0265291	0.0265291	0.0285712	0.0326882
FAR2	0.000381021	0.093961	0.0403094	0.0403094	0.0570317	0.0923448
OPHN1	0.000415819	0.101794	0.0427443	0.0427443	0.0638544	0.0575809
ANKRD28	0.000448088	0.108898	0.0807634	0.0807634	0.142772	0.232511
PSMA1	0.000465503	0.112317	0.02134	0.0238256	0.0231622	0.02134
CSMD2	0.000513771	0.123078	0.0538653	0.0538653	0.0577723	0.138136
FANCM	0.000558015	0.132728	0.0306044	0.0306044	0.0358656	0.0373181
ARHGAP32	0.000590245	0.139406	0.0585696	0.0585696	0.065578	0.13633
XRCC4	0.000594641	0.139462	0.0505799	0.074194	0.0880526	0.0505799
REEP3	0.000624187	0.145375	0.0645344	0.0873708	0.0645344	0.0709698
FYN	0.000632022	0.146185	0.0692871	0.0775359	0.0692871	0.112936
TMTC4	0.000689144	0.158305	0.0671194	0.0671092	0.0671194	0.0928614
XKR4	0.000697076	0.159038	0.0284	0.0288331	0.0284	0.0314044
ADAMTS17	0.000717038	0.162487	0.0235799	0.0235799	0.0282805	0.024068
PDE7A	0.000749163	0.168627	0.0758926	0.101494	0.0758926	0.284631
MARCH3	0.000763541	0.170718	0.0337422	0.0337422	0.0473795	0.0601394
TROVE2	0.00078695	0.174786	0.0447997	0.0491505	0.0447997	0.0443519
PDGFC	0.000826852	0.182441	0.0211547	0.0211547	0.0248793	0.02816
OLFML2B	0.000836785	0.183426	0.0174928	0.022073	0.0174928	0.0198205
DBI	0.00091785	0.199889	0.0403344	0.0631039	0.0403344	0.0946254
ANKRD44	0.000929042	0.201021	0.0738094	0.0738094	0.180197	0.145582
CANX	0.000941785	0.202472	0.0496569	0.0609859	0.0496569	0.0620445
AC006059.1	0.00100943	0.215633	0.0774422	0.0774422	0.136236	0.217734
LAMP2	0.00105108	0.223108	0.0906329	0.0997714	0.0906329	0.250703
PRR18	0.00116127	0.244378	0.0404755	0.0404755	0.063252	0.0712871
DCAF6	0.00116776	0.244378	0.0423203	0.0484947	0.0607339	0.0423203
LYPLAL1	0.00117314	0.244378	0.0493782	0.0493782	0.0699984	0.0690528
EBLN3P	0.0012489	0.258554	0.0286147	0.03155	0.0286147	0.0293455
SGCE	0.00127333	0.261994	0.0494427	0.0494427	0.0681877	0.0533766
NOL4	0.00128644	0.263077	0.0245508	0.0245508	0.0356625	0.0397137
GLUD1	0.00133129	0.270599	0.0425465	0.0463227	0.0441784	0.0425465
HFE	0.00139936	0.282722	0.0165406	0.0206346	0.0189103	0.0165406
ZDHHC13	0.00148719	0.298667	0.0261044	0.0261044	0.0276506	0.0264325
ZDHHC9	0.00149995	0.299436	0.053307	0.053307	0.126403	0.129494
TBC1D2	0.00155795	0.309175	0.0326158	0.0402826	0.0362775	0.0326158
AC020909.2	0.00160834	0.317296	0.0265286	0.0265286	0.0338529	0.0428501
LCORL	0.00175777	0.344749	0.0616562	0.0820982	0.0616562	0.117947
REEP1	0.00181719	0.354331	0.0249113	0.0290239	0.0249113	0.0414156
CARMIL1	0.00190295	0.368909	0.021758	0.021758	0.0232837	0.0263962
PCDH15	0.00195383	0.376595	0.0320562	0.0320562	0.0394514	0.0381747
TMEM123	0.00212228	0.406726	0.0491166	0.0491166	0.0602971	0.128976
NOVA1	0.00223686	0.426249	0.0655349	0.0655349	0.108098	0.101556
GFRA1	0.00226105	0.428424	0.0128328	0.0146491	0.0128328	0.0134451
AP002495.2	0.00231552	0.436281	0.0329362	0.0329362	0.0476429	0.0463303
KLHL32	0.00238752	0.447333	0.0929254	0.0929254	0.261852	0.320654
ITGB8	0.00240295	0.447724	0.0601099	0.0601099	0.102131	0.176594
SEMA3D	0.00258528	0.479034	0.0105693	0.0105693	0.0123575	0.0106167
AC009318.1	0.00273901	0.504731	0.0245854	0.0335028	0.0245854	0.0411894
MPZ	0.00276496	0.506728	0.0136274	0.0146508	0.014144	0.0136274
MAG	0.00288604	0.526044	0.0676041	0.191462	0.156586	0.0676041
SMC2	0.0029578	0.53621	0.0238058	0.0238058	0.0248472	0.0323382
DCT	0.00323351	0.583041	0.0112093	0.0112093	0.0113069	0.0114761
GRID2	0.00334809	0.600471	0.0690805	0.116858	0.110616	0.0690805
BRINP2	0.0034167	0.609389	0.0215689	0.0215689	0.0245954	0.0329135
TENM1	0.00343899	0.609389	0.0240689	0.0424914	0.0445297	0.0240689
TMTC1	0.00346787	0.609389	0.0254539	0.0325332	0.0254539	0.0484282
LINC01572	0.00347049	0.609389	0.0398815	0.0398815	0.086084	0.0633211
PARD3	0.00352085	0.615011	0.0428448	0.141544	0.129754	0.0428448
AASS	0.00378664	0.658013	0.0385818	0.0497096	0.0385818	0.0536751
AC115622.1	0.00381643	0.65977	0.033041	0.033041	0.0645255	0.0616052
ARHGAP20	0.00392316	0.674744	0.0209863	0.0265121	0.0209863	0.0344948
MUSK	0.00406049	0.6938	0.0222055	0.0222055	0.0281757	0.0278991
PLEKHA5	0.00408217	0.6938	0.0425811	0.060595	0.0425811	0.0650672
RTKN	0.00409602	0.6938	0.0331376	0.035553	0.0331376	0.0343518
IK	0.00415015	0.699437	0.0202154	0.021572	0.0202154	0.0274727
PRDX1	0.00450281	0.750253	0.0418663	0.115541	0.0477651	0.0418663
AGA	0.00454814	0.750253	0.0208223	0.0208223	0.0285011	0.0248471
NEK7	0.004568	0.750253	0.0476609	0.0476609	0.0664368	0.0676205
CLCA4	0.00456976	0.750253	0.0261661	0.0261661	0.0479076	0.0413416
AKAP12	0.00457597	0.750253	0.0229076	0.0393086	0.0229076	0.0347456
AL121956.4	0.0045859	0.750253	0.0091073	0.0091073	0.0108505	0.0106357
SHLD2	0.00466165	0.758944	0.0387077	0.0387077	0.0655473	0.0660422
GPM6A	0.00488935	0.790945	0.0481644	0.0868695	0.0481644	0.150355
TMEM108	0.00490909	0.790945	0.0261824	0.0261824	0.0370523	0.0300683
LRP12	0.00495844	0.790945	0.0220398	0.0242782	0.0344053	0.0220398
CPS1	0.00497091	0.790945	0.0248012	0.0404487	0.0544391	0.0248012
ATP2B1	0.00497613	0.790945	0.0425234	0.0493544	0.0425234	0.118249
RHBDF1	0.00517352	0.818442	0.0101871	0.0111029	0.0101871	0.011925
CEP44	0.00524983	0.826615	0.0270863	0.0270863	0.0362166	0.0281355
ADAMTS18	0.00534533	0.834639	0.0520519	0.103304	0.0520519	0.120444
USP25	0.00535057	0.834639	0.0347755	0.0346512	0.0347755	0.0504116
SPCS2	0.00543346	0.837354	0.0359538	0.0456925	0.0359538	0.0506935
DENND1B	0.00543536	0.837354	0.0160432	0.0186219	0.0186565	0.0160432
BUD31	0.00544288	0.837354	0.0183834	0.0257575	0.0203202	0.0183834
AL449403.2	0.00569092	0.871517	0.0166288	0.0166288	0.0235021	0.0305459
CGGBP1	0.00578768	0.882306	0.0358652	0.0380954	0.0358652	0.0398141
SHISA4	0.00585203	0.888079	0.0217346	0.0283543	0.0314067	0.0217346
RPGR	0.00597537	0.902711	0.0218936	0.0238226	0.0218936	0.0287649
C1orf21	0.00601506	0.904632	0.0188501	0.0203336	0.0188501	0.0211255
AC073529.1	0.00618523	0.926072	0.0262421	0.0262421	0.0267817	0.0262862
AC105383.1	0.00653526	0.974131	0.0370548	0.0370548	0.0905594	0.118432
JMJD1C	0.0066222	0.982723	0.0729843	0.0729843	0.197111	0.142568
KMT5B	0.0068794	1	0.0396473	0.0396473	0.0611499	0.0532688
AC004158.1	0.00688049	1	0.0467794	0.0467794	0.186215	0.188645
CYB5R2	0.00724135	1	0.0174678	0.0212282	0.0174678	0.0330287
IREB2	0.00728524	1	0.0285894	0.0338856	0.0359847	0.0285894
MIR181A2HG	0.00729946	1	0.0294299	0.0294299	0.0658118	0.0547093
AC079385.1	0.00732857	1	0.0214119	0.0214119	0.03304	0.031427
PKP4-AS1	0.00742277	1	0.0140505	0.0220186	0.0158331	0.0140505
LINC00639	0.00761793	1	0.0639311	0.0639311	0.328414	0.212448
MTPN	0.00829935	1	0.022851	0.022851	0.03834	0.0323309
CD81	0.00841296	1	0.0350563	0.0705132	0.0350563	0.0457513
CFL2	0.00854105	1	0.0316937	0.0337373	0.0316937	0.0685154
AC020928.1	0.00854278	1	0.0172454	0.0235157	0.0307056	0.0172454
C11orf71	0.00859466	1	0.0153717	0.0153717	0.0161506	0.0216598
ATAD5	0.00872471	1	0.0179231	0.0179231	0.0203516	0.0214777
KCNIP1	0.00873327	1	0.0126881	0.0126122	0.0126881	0.0144429
GLRA3	0.00878233	1	0.0110646	0.0113938	0.0110646	0.0129988
GPR17	0.00881438	1	0.0109306	0.0109306	0.0152394	0.0162997
PRRX1	0.00918661	1	0.0148244	0.0246356	0.0148244	0.0207681
SPCS3	0.00958843	1	0.0227598	0.0227598	0.03004	0.025044
GTF2F2	0.0095919	1	0.0341215	0.0341215	0.0592972	0.093772
KLHL7	0.00959357	1	0.0260143	0.0276158	0.0460808	0.0260143
ZEB1	0.00985844	1	0.0199829	0.0199829	0.0235662	0.0313718
UBE2N	0.0100787	1	0.0246375	0.0349644	0.0246375	0.0346927
SELENOT	0.0101053	1	0.0281144	0.0281144	0.0335499	0.039399
DOK6	0.0101829	1	0.0179791	0.0179791	0.0213797	0.0216889
THUMPD1	0.0101835	1	0.0225542	0.0225542	0.0319282	0.0257105
SOX5	0.0104347	1	0.0295485	0.0295485	0.0430385	0.0490146
PID1	0.0108858	1	0.0173157	0.0258033	0.0173157	0.024553
MCU	0.0108912	1	0.0309348	0.0463595	0.0309348	0.0623632
PDE3B	0.0109338	1	0.0161752	0.0177238	0.0161752	0.0206099
NAALADL2	0.0111227	1	0.0699916	0.0699916	0.335839	0.0928219
TCF7L2	0.0114015	1	0.0332789	0.0604715	0.0332789	0.061687
RNF150	0.0115513	1	0.0174937	0.0174937	0.0202252	0.022181
SLC35B2	0.0116552	1	0.0165471	0.0266538	0.0255467	0.0165471
CARHSP1	0.0117266	1	0.0261821	0.0270055	0.0261821	0.0372944
LSAMP-AS1	0.0120925	1	0.0166321	0.0281447	0.0188506	0.0166321
ATG16L2	0.0121638	1	0.0165828	0.0165828	0.024571	0.0360362
ZDBF2	0.0124382	1	0.0130083	0.0130083	0.0187852	0.0202115
IMPAD1	0.0129878	1	0.0238937	0.0238937	0.0473103	0.0350962
ZDHHC22	0.0131419	1	0.0103208	0.0103208	0.0113581	0.0130915
CBX3	0.0131694	1	0.0233121	0.0369422	0.0233121	0.0261226
TAX1BP1	0.0131753	1	0.0374517	0.0629909	0.0374517	0.0736999
HSP90B1	0.0131859	1	0.0330271	0.0503282	0.0330271	0.0383066
PPP6C	0.013432	1	0.0246809	0.0284821	0.0278416	0.0246809
SPDYE2	0.0138635	1	0.0215894	0.0291521	0.0252536	0.0215894
ATAD2B	0.013936	1	0.0348532	0.0348532	0.0557294	0.0368998
NBEA	0.0141816	1	0.045714	0.045714	0.0563844	0.0711497
NBPF19	0.0143622	1	0.0108404	0.014039	0.0108404	0.0128366
DPF2	0.0147854	1	0.021809	0.0323645	0.0273884	0.021809
CIP2A	0.0148557	1	0.0105551	0.0108377	0.0142938	0.0105551
HACD2	0.0150747	1	0.0282149	0.0282149	0.0431532	0.0441408
AL590999.1	0.0150985	1	0.00776448	0.00780751	0.0079648	0.00776448
LRRK2	0.0151706	1	0.0110506	0.0110506	0.0117975	0.0114982
PRSS48	0.0153881	1	0.0103709	0.0103709	0.0107342	0.0147919
AGBL3	0.0156679	1	0.0212829	0.0249252	0.0273704	0.0212829
MRPL16	0.0157488	1	0.0136838	0.0149528	0.0136838	0.0170297
AC010326.2	0.0157825	1	0.00893457	0.00972321	0.0115199	0.00893457
LINC00903	0.0158454	1	0.00567441	0.00567441	0.00578183	0.00595886
PIGK	0.015902	1	0.0288285	0.0288285	0.0366881	0.0351273
DCBLD2	0.0160753	1	0.0265301	0.0265301	0.0470017	0.0565002
SCNM1	0.0161699	1	0.0130627	0.0137433	0.0130627	0.0169851
MED14	0.0162025	1	0.0256139	0.0256139	0.0449699	0.0385677
GRB14	0.0166321	1	0.00966501	0.00966501	0.0113697	0.0111855
LSM6	0.0167248	1	0.0162683	0.0191532	0.0162683	0.0234743
AL596218.1	0.0169978	1	0.0139226	0.0165662	0.0205703	0.0139226
DDX18	0.017058	1	0.0222337	0.0222337	0.023839	0.0286607
HIPK2	0.0170902	1	0.0573513	0.0573513	0.203701	0.248937
ZGRF1	0.0171413	1	0.0214742	0.0214742	0.0273858	0.0257504
TRIM13	0.0172243	1	0.0267735	0.0267735	0.0302204	0.0382805
RBMS1	0.017828	1	0.0178604	0.0433472	0.0379539	0.0178604
TH2LCRR	0.0179012	1	0.00875969	0.0101953	0.00955044	0.00875969
CNTN3	0.0179357	1	0.0201804	0.0201804	0.0260353	0.0353457
COL28A1	0.0181313	1	0.0144004	0.0169346	0.022239	0.0144004
AC007344.1	0.0182337	1	0.0130749	0.0153133	0.0130749	0.0175862
APBA1	0.0184014	1	0.0356072	0.0356072	0.0614651	0.087278
ARFIP2	0.0186338	1	0.0113381	0.0120744	0.0113381	0.0130289
SIM2	0.0188962	1	0.0078486	0.0078486	0.0108542	0.0108752
AP001816.1	0.0191389	1	0.0085158	0.010243	0.0085158	0.0129852
ABHD17B	0.0191472	1	0.0399133	0.0399133	0.102676	0.121094
PCDH10	0.0194849	1	0.031391	0.031391	0.0620275	0.1212
GOT1	0.0197434	1	0.0182436	0.0265828	0.0189734	0.0182436
WIPI1	0.0198403	1	0.0153564	0.0153564	0.0158874	0.0160186
RPN2	0.0200263	1	0.0190691	0.0276234	0.0190691	0.0223388
CWC15	0.0204092	1	0.0186555	0.0186131	0.0186555	0.0279213
NRP1	0.0204337	1	0.0101829	0.0140548	0.0101829	0.0155707
FGF12	0.0209991	1	0.0329231	0.0329231	0.0759709	0.106979
NDUFB7	0.0215904	1	0.0239949	0.0392248	0.0239949	0.0472536
KLRC4-KLRK1	0.0217848	1	0.012298	0.012298	0.023122	0.0276136
STAG1	0.0219486	1	0.0454635	0.0454635	0.0670082	0.0818037
MIGA1	0.0221279	1	0.0330579	0.0330579	0.0523268	0.0418631
BBS9	0.0221709	1	0.0494901	0.126366	0.111311	0.0494901
ASXL3	0.0222797	1	0.025944	0.025944	0.0570388	0.056685
NUBPL	0.0223165	1	0.0349227	0.0349227	0.0757455	0.0646165
OR2L2	0.0223618	1	0.00748619	0.00933791	0.00748619	0.00777107
PRCP	0.022482	1	0.013127	0.0196717	0.0168156	0.013127
AP001605.1	0.0225628	1	0.0114956	0.0114956	0.0154725	0.0133395
PHTF2	0.0225988	1	0.0330775	0.0810992	0.10193	0.0330775
SNRPD1	0.0226041	1	0.0155162	0.0155073	0.0155162	0.0202826
TMPO-AS1	0.0226069	1	0.00556499	0.0058504	0.00556499	0.00639023
TMEM106B	0.0226292	1	0.0284064	0.0284064	0.0713805	0.0591189
AL139294.1	0.0227138	1	0.0189922	0.0363176	0.0189922	0.0228023
BMP1	0.0227828	1	0.0129257	0.020287	0.0129257	0.0165882
BTBD17	0.0231922	1	0.0139548	0.0204656	0.0139548	0.0308425
RGCC	0.0236111	1	0.0337593	0.03514	0.0337593	0.0826401
GHR	0.0243396	1	0.0114793	0.0124639	0.0114793	0.0145663
PLA2G4A	0.0244517	1	0.00734962	0.00822087	0.00912062	0.00734962
VSTM2B	0.0245389	1	0.0224248	0.0290323	0.0536492	0.0224248
ZNF527	0.0246658	1	0.00899532	0.00899532	0.011172	0.0106204
RASGRP1	0.0255557	1	0.0112957	0.0127694	0.0112957	0.0117202
MRPL28	0.0256518	1	0.011737	0.0199111	0.011737	0.0127205
RMDN1	0.025673	1	0.0218465	0.0218465	0.0227437	0.0278113
Z94721.1	0.025785	1	0.0150949	0.0150949	0.0155881	0.0236536
PSMA4	0.0257924	1	0.0169541	0.0243059	0.0169541	0.0260801
AC110285.2	0.0258931	1	0.0158575	0.0158575	0.0238944	0.0302437
ZNF566	0.0259221	1	0.0181966	0.0261966	0.0276652	0.0181966
SOX10	0.0260168	1	0.0329208	0.0535449	0.0329208	0.0898322
GNG12-AS1	0.0260374	1	0.00668379	0.006646	0.00668379	0.00686674
NCL	0.0261415	1	0.0235865	0.0413927	0.0235865	0.0516909
UFD1	0.026383	1	0.0172351	0.0217966	0.0172351	0.0218515
DNAJC24	0.0264085	1	0.0164208	0.0164208	0.0296436	0.025858
GANAB	0.0272808	1	0.017707	0.017707	0.0211331	0.0188299
AP003086.2	0.0275707	1	0.0275171	0.0540157	0.0494652	0.0275171
TGIF1	0.0278793	1	0.0099848	0.0114962	0.0099848	0.0140058
TBC1D14	0.0279196	1	0.0186244	0.0214772	0.0205534	0.0186244
AC069272.1	0.0282899	1	0.00487194	0.00490614	0.00554146	0.00487194
MAL	0.0284715	1	0.0434838	0.0465349	0.0434838	0.140437
CBLL1	0.0286263	1	0.0132595	0.0132595	0.0164237	0.0230911
TWISTNB	0.0287832	1	0.00991853	0.0115587	0.00991853	0.0137825
ETS1	0.0288986	1	0.010985	0.012506	0.010985	0.0178161
PACSIN1	0.0289402	1	0.00923071	0.0104817	0.00923071	0.0136244
NALCN	0.0292165	1	0.0518728	0.0836226	0.202565	0.0518728
MLEC	0.0295805	1	0.0166358	0.0186458	0.022703	0.0166358
EXOSC8	0.0297483	1	0.014025	0.0158608	0.014025	0.0161283
AC087501.1	0.0298279	1	0.00654569	0.00804524	0.00654569	0.00757514
SPHKAP	0.0300781	1	0.00929385	0.0123607	0.00929385	0.00995914
PSMD6	0.0303484	1	0.0122851	0.0153897	0.0122851	0.017542
CMAS	0.0306477	1	0.0172569	0.0271428	0.0192213	0.0172569
GPC1	0.0306679	1	0.0130162	0.01483	0.0130162	0.0196002
BEST1	0.0307713	1	0.020573	0.0275169	0.0268217	0.020573
GPD2	0.0310565	1	0.0222505	0.0235784	0.0222505	0.0220891
BBS10	0.0312978	1	0.0109064	0.0109064	0.0158394	0.0158909
LINC02516	0.0320416	1	0.0058864	0.0058864	0.00692677	0.00596592
DLGAP1-AS1	0.032047	1	0.00837101	0.00837101	0.0116315	0.0159469
ZNF749	0.0321497	1	0.00941578	0.0103238	0.0117182	0.00941578
LRRC40	0.0321501	1	0.0168752	0.0168752	0.0318193	0.0174584
ADAM23	0.0322383	1	0.0194687	0.0194687	0.0208832	0.0395822
GCLC	0.0324557	1	0.0258718	0.0258718	0.0291572	0.0426461
AC095050.1	0.0326377	1	0.00524581	0.00533292	0.00524581	0.00536032
ANP32B	0.0328149	1	0.0163652	0.0210752	0.0163652	0.0208526
FAM89A	0.0329258	1	0.00637667	0.00806455	0.00871037	0.00637667
SETDB2	0.0330537	1	0.0145996	0.0202609	0.0224514	0.0145996
KIAA1958	0.0337287	1	0.0377446	0.0377446	0.0625264	0.0543726
MIR7-3HG	0.033827	1	0.00522082	0.00623517	0.00522082	0.00574604
TP53INP1	0.033968	1	0.0106525	0.010881	0.0106525	0.0136392
KIAA0930	0.0339918	1	0.0371601	0.0371601	0.103256	0.181696
TSG101	0.0340181	1	0.0197773	0.0197773	0.022239	0.0239734
ETV6	0.0340404	1	0.0217593	0.041808	0.0217593	0.0426085
AC103853.1	0.0345214	1	0.00410546	0.00446375	0.00410546	0.0051445
SSBP1	0.034582	1	0.0190805	0.0213613	0.0213888	0.0190805
EXOC4	0.0347026	1	0.0434077	0.0434077	0.173731	0.0569644
THSD1	0.0348506	1	0.00892291	0.00892291	0.0108239	0.00961817
PNO1	0.0350543	1	0.00804404	0.00874736	0.00804404	0.00863507
L1CAM	0.0351501	1	0.00916495	0.0156612	0.00916495	0.0179685
FRY-AS1	0.0352542	1	0.00731784	0.00923373	0.00731784	0.0121402
C3orf33	0.0353402	1	0.00605849	0.0067222	0.00605849	0.00651266
NDRG2	0.0361123	1	0.0364881	0.0395934	0.0364881	0.202418
EPN2-AS1	0.036299	1	0.00949226	0.00949226	0.0112472	0.0127876
ZNF211	0.036423	1	0.00805153	0.00858959	0.00805153	0.0100719
RBKS	0.0365417	1	0.0110286	0.0110286	0.0121393	0.0117659
VWA1	0.0365457	1	0.0268659	0.0268659	0.0338833	0.0491535
PARD3B	0.036672	1	0.0398333	0.222326	0.19762	0.0398333
KLHL28	0.0368711	1	0.019465	0.019465	0.0208761	0.0236214
YME1L1	0.037232	1	0.023142	0.023142	0.0303797	0.0248159
SRPX	0.037633	1	0.00616414	0.00865483	0.00616414	0.00733751
AL050341.2	0.0380895	1	0.00842292	0.0120343	0.0118143	0.00842292
NCBP2-AS2	0.0386605	1	0.00824783	0.0133528	0.00824783	0.00930953
ENDOV	0.038716	1	0.0115801	0.0193076	0.0127635	0.0115801
SETD6	0.0392431	1	0.00659611	0.00659611	0.00813524	0.00657055
SUB1	0.0392831	1	0.0210316	0.0408721	0.0210316	0.040282
TPRKB	0.0393475	1	0.00944586	0.00965372	0.00987646	0.00944586
LRRTM3	0.0395196	1	0.0371153	0.0371153	0.142846	0.10055
TTC28	0.0399327	1	0.0334728	0.064523	0.0771986	0.0334728
GPCPD1	0.0399986	1	0.0118554	0.0118554	0.014239	0.0157778
CDKN2A	0.0400773	1	0.0135901	0.0135901	0.0224062	0.0329906
NDUFS3	0.0405233	1	0.0137896	0.0241501	0.0137896	0.0231424
DYNC2H1	0.0408221	1	0.0229349	0.0285099	0.0249537	0.0229349
LAMTOR5	0.0408425	1	0.0158514	0.0375047	0.0158514	0.0187526
OSBPL1A	0.0408476	1	0.0480484	0.0743669	0.0750328	0.0480484
SAT1	0.040925	1	0.0140605	0.0140605	0.0173173	0.0272728
PRKAA1	0.0413364	1	0.0184554	0.0184554	0.0240403	0.0341438
RAB8A	0.0418215	1	0.010282	0.015667	0.0114763	0.010282
CAPN8	0.041928	1	0.0040639	0.00529407	0.0040639	0.00497333
FAM225A	0.0421767	1	0.00522045	0.0056603	0.00522045	0.00539887
AC012494.1	0.0422284	1	0.00795264	0.00951653	0.0129174	0.00795264
AC005042.2	0.0422989	1	0.0020872	0.0020872	0.0020872	0.0020872
TAF7	0.042374	1	0.0186535	0.0364748	0.0186535	0.0347483
CDON	0.0423867	1	0.00916452	0.0112896	0.00926537	0.00916452
FAM198B	0.0424537	1	0.0122518	0.0122518	0.0180294	0.0311144
PIH1D1	0.0425219	1	0.0110737	0.0145811	0.0110737	0.0165883
DNAJC2	0.0426583	1	0.0141635	0.0203274	0.020965	0.0141635
C5orf63	0.0428027	1	0.00486417	0.00552216	0.00624653	0.00486417
NEDD1	0.0428755	1	0.0121039	0.0121039	0.017092	0.0176957
TMEM199	0.0430836	1	0.00985783	0.0118172	0.00985783	0.0110726
SAE1	0.0433681	1	0.0144317	0.0153659	0.0165864	0.0144317
DAPL1	0.0434659	1	0.00667294	0.0105537	0.00786368	0.00667294
ODF2L	0.043628	1	0.0212242	0.0220627	0.037426	0.0212242
KIF26A	0.0436621	1	0.00318571	0.00318571	0.00318571	0.00318571
GFOD1	0.0437212	1	0.0170866	0.0249626	0.0437903	0.0170866
CDC5L	0.0439136	1	0.0143368	0.0192279	0.0148655	0.0143368
PRMT1	0.0440488	1	0.0134117	0.0260698	0.0134117	0.0138685
NLGN1	0.0440819	1	0.0640677	0.0640677	1.02773	1.59021
PTAR1	0.0441231	1	0.0219889	0.0376479	0.0219889	0.0559315
ZNF438	0.0444655	1	0.025488	0.025488	0.0458395	0.0668947
TLR1	0.0446298	1	0.00843591	0.0106153	0.00843591	0.0145435
RBM3	0.0450571	1	0.0140278	0.0291428	0.0233404	0.0140278
NPTN	0.0451855	1	0.0201061	0.0199579	0.0201061	0.0270557
AC007495.2	0.0454037	1	0.00491038	0.00581657	0.00491038	0.00501628
MAGEH1	0.0456559	1	0.0122557	0.0122557	0.0136611	0.0188708
AL365318.1	0.0456882	1	0.0035506	0.00426096	0.0035506	0.00437629
C6orf52	0.0458863	1	0.00593238	0.00656834	0.00781157	0.00593238
ELMSAN1	0.0459371	1	0.0174414	0.0174414	0.0186321	0.0386935
EFCAB14	0.0460668	1	0.019492	0.0217414	0.0262016	0.019492
ADAMTS8	0.0460693	1	0.011187	0.011187	0.0185513	0.0293752
HAS2-AS1	0.0461994	1	0.00405966	0.00405966	0.00446197	0.00428871
UBOX5	0.0463034	1	0.0119562	0.0119562	0.0154341	0.012648
ADRA2B	0.0463277	1	0.00490297	0.00490297	0.00649516	0.00499398
RAP1A	0.0466653	1	0.0330507	0.0330507	0.0480079	0.0454271
ELMOD2	0.0467243	1	0.0148986	0.0148098	0.0148986	0.0154598
METTL25	0.0468882	1	0.0242355	0.0242355	0.0596708	0.0430757
SOX21-AS1	0.0469386	1	0.00549221	0.00549221	0.00739808	0.00940054
SRGAP1	0.04763	1	0.0286179	0.0286179	0.0767774	0.0752226
VPS28	0.0476878	1	0.0162607	0.0335238	0.0162607	0.02295
EME1	0.0478848	1	0.00438825	0.00500804	0.00438825	0.00498188
COX4I1	0.0480042	1	0.0267392	0.089404	0.0267392	0.083516
BRAF	0.0481611	1	0.0342396	0.0468829	0.0658159	0.0342396
RPF1	0.0481876	1	0.0106254	0.013067	0.0106254	0.0106679
AC010168.1	0.0485688	1	0.00622551	0.00930354	0.00818104	0.00622551
ARHGAP1	0.0487693	1	0.0244342	0.0244342	0.0610846	0.0472341
FGF12-AS1	0.0489512	1	0.00292294	0.00292294	0.00330733	0.00314471
TCTN1	0.0489855	1	0.0101157	0.0109702	0.0138432	0.0101157
POLR2J	0.0489886	1	0.0122905	0.0221872	0.0122905	0.0229461
IMP4	0.0494551	1	0.00916164	0.00999522	0.00916164	0.010245
PHLDB1	0.0495385	1	0.0389915	0.0389915	0.116496	0.148069
ZNF567	0.0496421	1	0.00996488	0.0101101	0.00996488	0.0118376
AC068620.2	0.0497626	1	0.00534459	0.00534459	0.0055687	0.00578463
ARPC3	0.0498828	1	0.0152844	0.0253024	0.0176958	0.0152844
NAGPA	0.0499195	1	0.0064231	0.00786329	0.00757885	0.0064231
TLE3	0.049961	1	0.00679107	0.00865296	0.00679107	0.00982321

## Sheet: OL-SLC5A11
	p.value	FDR	summary.logFC	logFC.OL.LINC01608	logFC.OL.HSPA1A	logFC.OL.SGCZ
SLC5A11	0	0	1.06447	1.06447	1.08172	1.30733
LINC00609	3.65268e-295	6.12518e-291	0.846326	0.976964	0.846326	1.10448
RBFOX1	1.73274e-291	1.93709e-287	1.18926	1.19907	1.12297	1.18926
SYNJ2	6.43119e-189	5.39223e-185	0.817945	0.718346	0.693194	0.817945
PCSK6	4.54887e-179	3.0512e-175	0.649696	0.753804	0.649696	0.887393
ACSBG1	4.61463e-172	2.57942e-168	0.447318	0.47387	0.433489	0.447318
GNA14	3.78513e-170	1.81351e-166	0.397361	0.417385	0.397361	0.416798
RASGRF1	2.13393e-168	8.94596e-165	0.351361	0.405205	0.351361	0.402684
DLC1	4.20995e-163	1.56881e-159	0.660685	0.712521	0.660685	0.940382
AFF3	1.55015e-159	5.1989e-156	0.430807	0.50029	0.430807	0.498276
LRRC63	5.64356e-127	1.72067e-123	0.312127	0.312127	0.328777	0.367837
KCNQ1OT1	4.02839e-111	1.12587e-107	0.44843	0.389231	0.385998	0.44843
LINC02343	1.02163e-110	2.63566e-107	0.230008	0.232672	0.230008	0.234475
ZDHHC14	3.02841e-107	7.25478e-104	0.378047	0.342262	0.329434	0.378047
LMCD1-AS1	3.00346e-106	6.71533e-103	0.598766	0.475295	0.60544	0.598766
CDK18	7.9544e-103	1.66734e-99	0.512083	0.511207	0.500087	0.512083
ANKRD18A	2.56504e-100	5.06037e-97	0.227056	0.243321	0.227056	0.276176
DPYSL5	3.15724e-100	5.88264e-97	0.365851	0.5182	0.365851	0.531041
MVB12B	1.02932e-99	1.8169e-96	0.525732	0.482108	0.416801	0.525732
SNX29	3.80686e-96	6.38373e-93	0.346318	0.386065	0.346318	0.437408
FAM171A1	2.037e-91	3.25318e-88	0.306305	0.377177	0.306305	0.422077
HIVEP3	9.11924e-90	1.39019e-86	0.251797	0.265292	0.251797	0.296588
SLC39A11	7.98996e-89	1.16508e-85	0.356234	0.345775	0.356234	0.538246
COL18A1	1.51757e-88	2.12068e-85	0.245893	0.334529	0.245893	0.299917
RAPGEF5	1.22138e-84	1.6385e-81	0.396449	0.396449	0.507906	0.572733
SLC25A29	1.18547e-82	1.52917e-79	0.240253	0.27301	0.240253	0.288201
ENPP6	7.89158e-81	9.80251e-78	0.181183	0.209492	0.181183	0.20059
FAM95C	1.13818e-80	1.3633e-77	0.201112	0.214139	0.201112	0.247571
SASH1	9.39245e-78	1.08622e-74	0.323068	0.323068	0.367785	0.4573
MGAT5	1.39994e-76	1.56504e-73	0.381362	0.313578	0.342243	0.381362
RASGRF2	2.9183e-76	3.15723e-73	0.400536	0.500904	0.436653	0.400536
XIST	5.80904e-76	6.08824e-73	0.300289	0.406041	0.300289	0.356585
SLC25A13	2.52023e-74	2.56132e-71	0.311643	0.368259	0.311643	0.406684
FGD4	1.36926e-71	1.35066e-68	0.197979	0.220471	0.197979	0.247529
GNG7	3.55861e-70	3.40997e-67	0.286458	0.286458	0.356926	0.419319
AC004690.2	1.89753e-67	1.76776e-64	0.168822	0.167004	0.168822	0.219077
FMNL2	6.07105e-67	5.503e-64	0.59988	0.550674	0.612884	0.59988
C2CD2	6.55944e-67	5.78922e-64	0.131231	0.149727	0.131231	0.149076
ACTN2	5.89637e-65	5.07057e-62	0.167653	0.22021	0.167653	0.209499
RASGEF1B	9.90854e-65	8.30781e-62	0.590281	0.992638	0.590281	1.12206
DNAH17	4.02804e-64	3.29493e-61	0.17113	0.156841	0.156673	0.17113
S100B	9.86252e-64	7.87546e-61	0.298862	0.346113	0.292763	0.298862
MAN2A1	1.01462e-63	7.91353e-61	0.615375	0.604881	0.594167	0.615375
MACROD2	2.54742e-62	1.94171e-59	0.405566	0.46548	0.478138	0.405566
CRYBG3	9.76444e-62	7.27733e-59	0.198269	0.21038	0.198269	0.256422
GNA14-AS1	2.19582e-61	1.60094e-58	0.101913	0.104989	0.101913	0.104176
HAPLN2	5.16616e-61	3.68644e-58	0.20611	0.202006	0.182747	0.20611
ZDHHC20	8.40619e-60	5.87347e-57	0.377796	0.660535	0.377796	0.764123
TTLL5	1.37092e-59	9.38328e-57	0.281401	0.290957	0.273409	0.281401
TANC2	1.46652e-59	9.83686e-57	0.346821	0.333086	0.31407	0.346821
FBXO32	1.75008e-59	1.15086e-56	0.23053	0.313094	0.23053	0.305328
CCSER1	8.13143e-58	5.24446e-55	0.235583	0.21684	0.219656	0.235583
LGR5	4.97375e-57	3.14735e-54	0.223032	0.245873	0.223032	0.289123
RAB30	9.16741e-56	5.59214e-53	0.30863	0.283612	0.266912	0.30863
RNF220	9.17072e-56	5.59214e-53	0.368879	0.368879	0.685554	0.590094
SNX24	8.1066e-55	4.85499e-52	0.227384	0.260052	0.244288	0.227384
FSTL5	1.75076e-54	1.03012e-51	0.14663	0.167861	0.14663	0.173147
TF	6.55762e-52	3.79189e-49	0.501823	0.615177	0.574989	0.501823
LINGO1	7.18081e-52	4.08186e-49	0.425312	0.808596	0.425312	0.687963
PACS2	9.65527e-52	5.39697e-49	0.291897	0.314102	0.237119	0.291897
LRP2	2.87869e-50	1.58271e-47	0.253325	0.333399	0.253325	0.533213
MAPRE2	5.82957e-50	3.15342e-47	0.331667	0.274008	0.272155	0.331667
SOBP	1.3281e-49	7.0701e-47	0.216553	0.216553	0.253505	0.305104
LINC01505	2.89434e-49	1.51672e-46	0.307684	0.301694	0.358621	0.307684
SAMD12	6.6712e-49	3.44214e-46	0.29335	0.29335	0.555782	0.500875
AC027117.2	2.08679e-48	1.06041e-45	0.139597	0.16378	0.139597	0.179311
DHCR24	2.50806e-47	1.25545e-44	0.193458	0.292333	0.193458	0.261205
SLC13A3	3.5816e-47	1.76647e-44	0.201548	0.185419	0.17398	0.201548
AL162511.1	2.58787e-46	1.25786e-43	0.13372	0.162483	0.13372	0.171095
CPXM2	2.90883e-46	1.39366e-43	0.0892466	0.101416	0.0892466	0.0998826
AL589740.1	3.66256e-46	1.73007e-43	0.272924	0.270817	0.293042	0.272924
DPYD	4.29223e-46	1.99934e-43	0.323846	0.323846	0.404762	0.64035
RANBP17	3.29338e-45	1.51306e-42	0.228562	0.282843	0.232578	0.228562
SEMA5A	1.19216e-44	5.40306e-42	0.162201	0.211385	0.162201	0.198564
BACE2	1.23205e-44	5.50939e-42	0.121258	0.157644	0.121258	0.137927
AC114485.1	2.98804e-44	1.31859e-41	0.0924389	0.0963345	0.0951481	0.0924389
LDB3	3.64944e-44	1.58954e-41	0.272857	0.234754	0.346793	0.272857
STAT2	1.87085e-43	8.04418e-41	0.139334	0.167706	0.139334	0.187992
TOX3	2.38191e-43	1.0112e-40	0.109687	0.130107	0.109687	0.125491
ARHGAP22	2.61915e-43	1.09801e-40	0.245189	0.287243	0.230937	0.245189
DTNA	7.05627e-43	2.92165e-40	0.28245	0.39239	0.320028	0.28245
CALN1	1.00943e-42	4.12857e-40	0.185691	0.248361	0.185691	0.243204
KANK4	1.33686e-42	5.4019e-40	0.0953728	0.108064	0.101266	0.0953728
TUBB2B	1.77832e-42	7.10016e-40	0.135456	0.195442	0.135456	0.191308
KIF5C	4.07431e-42	1.60758e-39	0.198761	0.244071	0.198761	0.291292
PRR5L	1.21516e-41	4.73885e-39	0.18477	0.18477	0.21714	0.249997
SH3KBP1	1.74569e-41	6.72953e-39	0.213276	0.200528	0.195139	0.213276
RELL1	4.93286e-41	1.87998e-38	0.0784482	0.085941	0.0784482	0.0854002
PPP2R2C	5.83234e-41	2.19781e-38	0.115902	0.115309	0.115902	0.138798
PLEKHG1	6.7435e-41	2.51293e-38	0.194621	0.278156	0.266158	0.194621
TBC1D12	8.79269e-41	3.24054e-38	0.237405	0.200024	0.22058	0.237405
AGPAT4	6.31031e-40	2.30038e-37	0.341149	0.40405	0.475966	0.341149
ABCA6	7.95076e-40	2.86723e-37	0.203638	0.371687	0.203638	0.326413
MBOAT1	1.31334e-39	4.68582e-37	0.0926501	0.102938	0.08517	0.0926501
SGSM1	1.71063e-39	6.03907e-37	0.0907754	0.0939313	0.0907754	0.111325
PDE4D	1.96783e-39	6.87468e-37	0.342608	0.446994	0.44374	0.342608
LGALS1	3.32095e-39	1.14823e-36	0.124348	0.174755	0.124348	0.157597
ST18	7.12622e-39	2.43877e-36	0.294422	0.294422	0.651513	0.803467
TLN2	8.72448e-39	2.95557e-36	0.170745	0.174939	0.156868	0.170745
EPHB2	2.40272e-38	8.05823e-36	0.1023	0.120301	0.1023	0.128948
CCNY	2.47354e-38	8.21362e-36	0.290787	0.218307	0.277701	0.290787
TMEM165	5.99924e-38	1.97257e-35	0.271683	0.271683	0.470961	0.594071
MYLK	1.02503e-37	3.33763e-35	0.127478	0.148196	0.113743	0.127478
SAMMSON	3.2154e-37	1.0369e-34	0.149277	0.149277	0.163156	0.193698
RAI14	1.32749e-36	4.24014e-34	0.12741	0.128273	0.116178	0.12741
TMEM163	2.17802e-36	6.89117e-34	0.105889	0.123746	0.11951	0.105889
LGR4	3.28757e-36	1.03045e-33	0.145502	0.194991	0.145502	0.214252
ADAMTS12	4.84878e-36	1.50573e-33	0.0616543	0.064527	0.0616543	0.0639673
C2CD6	6.55043e-35	2.01549e-32	0.0783102	0.0845513	0.0783102	0.0877716
SERPINI1	7.12345e-35	2.17188e-32	0.159894	0.160542	0.159894	0.206958
GAS2	1.03001e-33	3.1121e-31	0.131352	0.136599	0.13888	0.131352
ELOVL2	1.59767e-33	4.78418e-31	0.0550583	0.0551658	0.0541288	0.0550583
SGCD	5.92632e-33	1.75891e-30	0.167394	0.201071	0.167394	0.216052
JAKMIP3	1.03668e-32	3.04984e-30	0.103535	0.110469	0.103535	0.142965
SCCPDH	1.31785e-32	3.84331e-30	0.110795	0.162331	0.110795	0.155438
CLTCL1	3.12488e-32	9.03467e-30	0.0680651	0.0680651	0.0696763	0.0751603
SEMA4D	3.2263e-32	9.24817e-30	0.254894	0.267852	0.242952	0.254894
GPIHBP1	4.55987e-32	1.29601e-29	0.0962136	0.119988	0.0962136	0.129655
FP700111.1	1.01507e-31	2.86078e-29	0.134996	0.14298	0.134687	0.134996
SPATA6	1.65472e-31	4.62466e-29	0.241693	0.200664	0.272466	0.241693
JPT2	2.20387e-31	6.10855e-29	0.0631216	0.0682244	0.0631216	0.0710796
ANKH	3.14179e-31	8.63683e-29	0.149362	0.149362	0.155472	0.218601
LIMK2	3.97293e-31	1.08328e-28	0.0587048	0.0673896	0.0587048	0.0632535
TNFRSF21	5.11515e-31	1.38348e-28	0.0873972	0.101509	0.0908759	0.0873972
MIR4527HG	5.2392e-31	1.4057e-28	0.0573968	0.0599033	0.0575442	0.0573968
PRELID2	2.13423e-30	5.68078e-28	0.0912605	0.101788	0.0912605	0.109479
CACNA1B	2.25306e-30	5.94985e-28	0.101715	0.113928	0.101715	0.116197
CNTNAP2	3.04787e-30	7.98589e-28	0.293473	0.293473	0.631141	0.883654
CTDSPL	3.69225e-30	9.59928e-28	0.080267	0.0876699	0.080267	0.0917024
SH3PXD2A	5.35304e-30	1.381e-27	0.128062	0.147877	0.128062	0.19315
PPP1R12B	6.86954e-30	1.75871e-27	0.197561	0.197561	0.265407	0.297925
LRMDA	7.0338e-30	1.78712e-27	0.122229	0.107639	0.119015	0.122229
PADI2	1.06524e-29	2.68618e-27	0.161327	0.165437	0.176077	0.161327
LGI4	1.14091e-29	2.85552e-27	0.0859605	0.115993	0.0859605	0.106712
MTUS1	1.20657e-29	2.99749e-27	0.305586	0.308459	0.243994	0.305586
HECTD4	1.4243e-29	3.51237e-27	0.182439	0.169291	0.148584	0.182439
DSCAML1	1.95553e-29	4.7872e-27	0.205699	0.205699	0.356908	0.353405
MYO9B	2.41956e-29	5.88022e-27	0.175349	0.16027	0.1528	0.175349
SNORC	6.05739e-29	1.46153e-26	0.0733239	0.0752437	0.0686505	0.0733239
HEG1	1.55286e-28	3.72e-26	0.0686155	0.0686155	0.0709671	0.0828886
SGK3	2.86739e-28	6.82033e-26	0.188144	0.188144	0.215001	0.287806
PBX3	3.17388e-28	7.49617e-26	0.129374	0.129374	0.16583	0.175555
DNAH14	3.3822e-28	7.93233e-26	0.0671485	0.0628757	0.0681225	0.0671485
HYDIN	3.62408e-28	8.44057e-26	0.159851	0.170301	0.191964	0.159851
COL16A1	6.34326e-28	1.46717e-25	0.105867	0.105867	0.14394	0.150602
EYA4	1.42636e-27	3.27652e-25	0.104007	0.104007	0.110578	0.134474
SYPL1	1.99444e-27	4.55031e-25	0.100846	0.125242	0.100846	0.131773
RALGPS1	2.94268e-27	6.66835e-25	0.174119	0.145538	0.165388	0.174119
MAPK10	6.20187e-27	1.39596e-24	0.175582	0.234068	0.175582	0.298178
LRCH1	7.66713e-27	1.71427e-24	0.0511579	0.054728	0.0511579	0.0561499
SVIL	9.41709e-27	2.09159e-24	0.0470598	0.0524941	0.0470598	0.051843
ST3GAL4	9.98377e-27	2.20287e-24	0.0883353	0.0883353	0.0900389	0.116559
ITGAV	1.03088e-26	2.25972e-24	0.150164	0.162692	0.128844	0.150164
BRMS1L	1.33169e-26	2.90014e-24	0.123753	0.158254	0.123753	0.161798
CHRM5	2.52452e-26	5.44358e-24	0.115609	0.115609	0.163226	0.18098
SAMD4A	2.53205e-26	5.44358e-24	0.133977	0.174471	0.121138	0.133977
NEK1	2.9397e-26	6.27972e-24	0.123399	0.123399	0.149506	0.162483
MAP7	8.03292e-26	1.70511e-23	0.322621	0.260625	0.300641	0.322621
FTX	1.13702e-25	2.39832e-23	0.212692	0.212692	0.324911	0.357216
SRCIN1	1.26901e-25	2.66001e-23	0.157515	0.157515	0.245417	0.226366
ARHGAP26	2.45684e-25	5.09941e-23	0.0800208	0.0975427	0.0800208	0.108612
MYO1E	2.47357e-25	5.09941e-23	0.219879	0.174341	0.214989	0.219879
MAP2K6	2.4784e-25	5.09941e-23	0.108857	0.0971985	0.111337	0.108857
NDE1	3.07019e-25	6.27854e-23	0.115567	0.115567	0.14874	0.158336
USP31	3.35118e-25	6.81163e-23	0.113827	0.113827	0.126416	0.187521
SPIRE1	3.89158e-25	7.86241e-23	0.119117	0.135458	0.119117	0.170186
PI16	4.24302e-25	8.5211e-23	0.0808251	0.108058	0.0808251	0.122246
ITGA2	6.42776e-25	1.28318e-22	0.141305	0.141305	0.155681	0.299647
FAM169A	8.83998e-25	1.75429e-22	0.0895363	0.0971546	0.0895363	0.12811
ARHGAP21	9.52315e-25	1.87875e-22	0.206404	0.206404	0.24361	0.329382
SPANXA2-OT1	1.03711e-24	2.03407e-22	0.0683159	0.0683159	0.0740175	0.0800261
GSN	1.06567e-24	2.07794e-22	0.254628	0.256282	0.259076	0.254628
RBM11	1.10979e-24	2.15145e-22	0.0511066	0.0639157	0.0511066	0.0637809
MTMR10	1.1512e-24	2.21891e-22	0.144798	0.116622	0.130388	0.144798
TRAK1	1.28125e-24	2.45547e-22	0.0793458	0.0967641	0.0793458	0.112063
SELENOP	1.3199e-24	2.51516e-22	0.200103	0.38551	0.200103	0.37471
MTHFD1L	4.14177e-24	7.84783e-22	0.111891	0.157119	0.138749	0.111891
ABCC1	4.6391e-24	8.74079e-22	0.058672	0.0665699	0.0589613	0.058672
SETBP1	5.00366e-24	9.37501e-22	0.0767138	0.0974242	0.0767138	0.0953383
DTX4	5.48425e-24	1.02184e-21	0.0673559	0.0671987	0.0610746	0.0673559
USH1C	1.51481e-23	2.80683e-21	0.0364701	0.0401928	0.0364701	0.0389438
TPCN1	1.56043e-23	2.8668e-21	0.101445	0.120404	0.101445	0.148405
LINC01060	1.56427e-23	2.8668e-21	0.0516341	0.0565441	0.0516341	0.0574717
INTU	1.97845e-23	3.60616e-21	0.0613486	0.0613486	0.0644486	0.0759243
CDH8	1.99809e-23	3.62227e-21	0.116878	0.143018	0.116878	0.194162
NBPF12	2.15144e-23	3.8793e-21	0.116241	0.116759	0.127457	0.116241
SPP1	2.1952e-23	3.93704e-21	0.22138	0.507453	0.22138	0.611352
TLE2	2.38724e-23	4.25868e-21	0.03795	0.0409866	0.03795	0.0426058
SSBP3	2.76684e-23	4.90976e-21	0.147388	0.160321	0.118679	0.147388
LINC01445	5.20424e-23	9.18631e-21	0.0431176	0.0484866	0.0431176	0.0528092
FEZ1	5.8984e-23	1.03571e-20	0.167934	0.17629	0.133386	0.167934
ARSI	8.70873e-23	1.52122e-20	0.0624026	0.0634395	0.0635309	0.0624026
NKX2-2	9.17903e-23	1.59506e-20	0.0661525	0.0661525	0.0716857	0.0847968
MACF1	1.08855e-22	1.88185e-20	0.166495	0.166495	0.196451	0.285134
DTNB	1.25408e-22	2.15689e-20	0.150544	0.150544	0.263306	0.226212
CDH11	1.29493e-22	2.21578e-20	0.135547	0.137216	0.168903	0.135547
DNM2	1.71497e-22	2.91963e-20	0.142312	0.127666	0.137942	0.142312
ALOX12-AS1	1.76961e-22	2.99744e-20	0.0987465	0.0987465	0.123193	0.133425
FBXL2	1.84246e-22	3.10515e-20	0.0668968	0.0805843	0.0668968	0.0854948
CPD	2.15486e-22	3.61349e-20	0.139287	0.124562	0.119282	0.139287
ARHGAP39	2.64033e-22	4.40554e-20	0.0553963	0.0723513	0.0553963	0.0716493
VOPP1	2.72468e-22	4.52378e-20	0.0766383	0.0894978	0.0687186	0.0766383
LINC00499	4.47679e-22	7.39618e-20	0.0550061	0.0561749	0.0572997	0.0550061
STMN4	7.1818e-22	1.1807e-19	0.177592	0.195235	0.206302	0.177592
RASGEF1C	7.55683e-22	1.2363e-19	0.069804	0.100536	0.069804	0.0833399
MMD2	1.02671e-21	1.67154e-19	0.0535895	0.0591044	0.0561625	0.0535895
CPEB1	1.13659e-21	1.84149e-19	0.0918684	0.103381	0.0918684	0.139608
DYNC1I1	1.32585e-21	2.13781e-19	0.141331	0.176232	0.141331	0.223196
INPP5F	1.8652e-21	2.99307e-19	0.105388	0.180082	0.105388	0.175901
AC233296.1	2.75059e-21	4.39282e-19	0.158721	0.132843	0.209777	0.158721
SRGAP3	3.95206e-21	6.28172e-19	0.130229	0.122414	0.116815	0.130229
LINC01877	5.64049e-21	8.92315e-19	0.0557085	0.0557085	0.0600406	0.0679397
PCLO	5.7179e-21	9.00315e-19	0.111258	0.126975	0.109678	0.111258
TBL1X	6.91371e-21	1.08351e-18	0.150398	0.154466	0.129679	0.150398
OTUD7B	7.50706e-21	1.17103e-18	0.179331	0.148474	0.189004	0.179331
CORO2B	1.17454e-20	1.8237e-18	0.121641	0.204101	0.121641	0.19994
MTCL1	1.22873e-20	1.89904e-18	0.0581488	0.058062	0.0558331	0.0581488
ZNF652	1.93237e-20	2.97283e-18	0.16584	0.245459	0.16584	0.279868
FHIT	1.98402e-20	3.03836e-18	0.209008	0.209008	0.405922	0.444267
TRIM16L	2.1387e-20	3.26034e-18	0.0564695	0.060469	0.0543265	0.0564695
AL138881.1	2.25032e-20	3.40857e-18	0.0996991	0.116162	0.0996991	0.163184
KCNQ1	2.25625e-20	3.40857e-18	0.103461	0.121315	0.0913067	0.103461
ELOVL6	2.51574e-20	3.76986e-18	0.101071	0.101483	0.0959142	0.101071
IQCJ-SCHIP1	2.51789e-20	3.76986e-18	0.136223	0.136223	0.198942	0.205982
PPEF1	2.65042e-20	3.95065e-18	0.0415287	0.043395	0.0415287	0.0459785
GTF2IRD1	2.6688e-20	3.96045e-18	0.0904673	0.154803	0.0904673	0.160232
ULK2	3.60056e-20	5.30137e-18	0.116456	0.108345	0.0935623	0.116456
GJB1	3.60401e-20	5.30137e-18	0.0809249	0.0675154	0.0723978	0.0809249
JHY	3.90461e-20	5.71846e-18	0.0321749	0.0348218	0.0321749	0.0348347
TECTB	4.05158e-20	5.9079e-18	0.04459	0.0506778	0.04459	0.0511544
SCMH1	5.66702e-20	8.22773e-18	0.0776219	0.0776219	0.0806929	0.105107
SNRPN	6.83675e-20	9.88323e-18	0.0606918	0.0644783	0.0609203	0.0606918
SEPT8	6.98548e-20	1.00549e-17	0.143006	0.131706	0.116255	0.143006
LINC02511	1.03709e-19	1.48641e-17	0.0546141	0.0653509	0.0546141	0.0715357
AFDN	1.11322e-19	1.58873e-17	0.117317	0.126354	0.117317	0.157469
ABHD5	1.24248e-19	1.76282e-17	0.0886729	0.0929332	0.0789876	0.0886729
PLCL1	1.24571e-19	1.76282e-17	0.21824	0.21824	0.526213	0.500422
TSPAN8	1.26659e-19	1.78483e-17	0.03995	0.0480329	0.03995	0.0509776
SKAP2	2.38701e-19	3.3496e-17	0.0722706	0.0971756	0.0722706	0.0912029
SFMBT2	2.88354e-19	4.0295e-17	0.101702	0.15808	0.101702	0.180892
RAMP3	3.52427e-19	4.90443e-17	0.028764	0.0302505	0.0291267	0.028764
TESK2	3.67774e-19	5.09686e-17	0.112391	0.112391	0.153168	0.163665
CLMP	4.01968e-19	5.54782e-17	0.044301	0.0457381	0.0427671	0.044301
ANLN	4.27891e-19	5.88139e-17	0.152206	0.208808	0.152206	0.220194
FMO5	5.57284e-19	7.60723e-17	0.0641298	0.0707955	0.0550746	0.0641298
GPT2	5.57988e-19	7.60723e-17	0.0582557	0.0707247	0.0582557	0.0754074
RPS6KA2	7.5802e-19	1.02925e-16	0.155011	0.212095	0.167419	0.155011
FAM85B	9.33848e-19	1.26288e-16	0.0808505	0.0655805	0.0739247	0.0808505
LDLRAP1	1.17746e-18	1.58594e-16	0.0663755	0.0764466	0.0663755	0.084674
ARHGAP28	1.40664e-18	1.88703e-16	0.0247791	0.0253471	0.0247791	0.0258319
AC007319.1	1.49857e-18	2.00235e-16	0.0749861	0.0881508	0.0814011	0.0749861
MAML3	1.66221e-18	2.21219e-16	0.113972	0.113972	0.126446	0.194072
TLK1	2.09444e-18	2.77642e-16	0.106357	0.131357	0.0991314	0.106357
RASSF8	2.49633e-18	3.29614e-16	0.103033	0.0997977	0.0904924	0.103033
ELOVL7	2.67846e-18	3.52276e-16	0.105216	0.172429	0.105216	0.155871
DPP6	3.01644e-18	3.95178e-16	0.140088	0.140088	0.180882	0.279709
CEP170	3.07498e-18	4.01279e-16	0.169726	0.168705	0.171693	0.169726
CNTNAP4	4.62256e-18	6.00898e-16	0.202192	0.352991	0.202192	0.434747
FAM49B	4.71972e-18	6.11159e-16	0.122254	0.122254	0.183136	0.199016
PSRC1	5.14017e-18	6.63042e-16	0.0615896	0.0769315	0.0615896	0.077322
AF165147.1	5.2781e-18	6.78225e-16	0.0964276	0.0964276	0.11495	0.138323
ABHD12	5.40879e-18	6.92367e-16	0.0934807	0.133549	0.0934807	0.117516
PLCH2	6.41095e-18	8.1753e-16	0.0515234	0.0590581	0.0461164	0.0515234
SLC7A11	7.86323e-18	9.98928e-16	0.0562339	0.0695645	0.0562339	0.070731
NRXN1	1.0141e-17	1.28344e-15	0.175692	0.137071	0.177141	0.175692
SLC6A9	1.17889e-17	1.48364e-15	0.0688057	0.0705527	0.0680066	0.0688057
FGFR2	1.18114e-17	1.48364e-15	0.206565	0.164051	0.261724	0.206565
ZSCAN31	1.52107e-17	1.90349e-15	0.0561764	0.0651039	0.0561764	0.0669526
THRB	1.60086e-17	1.9959e-15	0.0834593	0.079789	0.0789687	0.0834593
TRIM36	1.62077e-17	2.01323e-15	0.0418171	0.0478206	0.0390035	0.0418171
AGBL1	1.87233e-17	2.31713e-15	0.054001	0.0588849	0.0551894	0.054001
CHST3	2.34925e-17	2.89666e-15	0.0729638	0.100131	0.0729638	0.0965053
TMEM63A	2.428e-17	2.98279e-15	0.151536	0.147967	0.159053	0.151536
HMGCLL1	2.45603e-17	3.00622e-15	0.0379232	0.0371233	0.0366173	0.0379232
KCNK12	2.69368e-17	3.28512e-15	0.0510041	0.0629716	0.0484022	0.0510041
TFDP2	2.71457e-17	3.29859e-15	0.130665	0.119247	0.124519	0.130665
FLNB	2.76308e-17	3.34542e-15	0.0621131	0.0793519	0.0621131	0.0827555
FAM13C	3.07843e-17	3.71383e-15	0.137441	0.137441	0.273352	0.233112
LINC01896	3.19126e-17	3.83615e-15	0.0284673	0.0296379	0.0284417	0.0284673
AL589669.1	3.76093e-17	4.50479e-15	0.0567097	0.0567097	0.0632874	0.0780905
LINC01470	3.85139e-17	4.59672e-15	0.059057	0.0751994	0.059057	0.0751065
MSRA	3.9158e-17	4.65703e-15	0.137296	0.228201	0.218695	0.137296
GJC2	4.4564e-17	5.28123e-15	0.0645531	0.0559637	0.0598091	0.0645531
SLC35E3	4.78717e-17	5.65325e-15	0.0927644	0.108861	0.0927644	0.120579
RASSF2	5.20885e-17	6.12963e-15	0.118242	0.118895	0.120917	0.118242
PRIMA1	7.38536e-17	8.6605e-15	0.0633065	0.0657833	0.0633065	0.0844726
EPB41L2	8.1142e-17	9.48202e-15	0.175111	0.18302	0.166122	0.175111
AL392086.1	8.6717e-17	1.00983e-14	0.0389083	0.0366168	0.0361668	0.0389083
FAM124A	9.45524e-17	1.09727e-14	0.141984	0.117887	0.145195	0.141984
MOBP	1.10002e-16	1.27216e-14	0.27864	0.212372	0.561096	0.27864
KEL	1.13129e-16	1.30383e-14	0.0479416	0.0479416	0.0518507	0.0654591
MARCKSL1	1.58118e-16	1.81608e-14	0.160318	0.204402	0.220025	0.160318
TENM4	1.62833e-16	1.86386e-14	0.0527128	0.0660431	0.0527128	0.0676297
PALM	1.83544e-16	2.09377e-14	0.0482882	0.0511927	0.0420746	0.0482882
SLC35F3	2.63547e-16	2.98616e-14	0.0673574	0.0871429	0.0673574	0.0958103
STX18-AS1	2.63553e-16	2.98616e-14	0.0898794	0.0907891	0.0914693	0.0898794
BMP8A	2.73866e-16	3.09257e-14	0.0324244	0.0359209	0.0328412	0.0324244
AC239809.3	3.00081e-16	3.37722e-14	0.0913657	0.0965393	0.100339	0.0913657
TMEM178A	3.33276e-16	3.73826e-14	0.0919797	0.138587	0.117169	0.0919797
ABCA9	3.50814e-16	3.92187e-14	0.0649174	0.104524	0.0649174	0.0962122
APBA2	3.64272e-16	4.05879e-14	0.09188	0.0921474	0.0880292	0.09188
ABTB2	4.02623e-16	4.47125e-14	0.0884693	0.0884693	0.169187	0.121859
CARNS1	4.22358e-16	4.67493e-14	0.162166	0.204758	0.259519	0.162166
PPM1E	4.38824e-16	4.84121e-14	0.0796542	0.0802938	0.0683775	0.0796542
NEGR1	4.71647e-16	5.18626e-14	0.212627	0.317753	0.292418	0.212627
DIAPH2	5.7979e-16	6.35458e-14	0.0719387	0.0654975	0.0610382	0.0719387
TMEM184B	5.86566e-16	6.4079e-14	0.104338	0.102227	0.115313	0.104338
HAGHL	6.40492e-16	6.97429e-14	0.0316444	0.0316444	0.0341236	0.0368279
TRAPPC9	8.14086e-16	8.83587e-14	0.104184	0.104184	0.147559	0.142482
CDKL2	9.1685e-16	9.91913e-14	0.043945	0.054824	0.043945	0.0638096
FIRRE	1.22786e-15	1.32412e-13	0.0464907	0.0558936	0.0464907	0.0611828
ARHGAP12	1.33437e-15	1.43436e-13	0.0692286	0.0804007	0.0692286	0.0981267
LRP5	1.51285e-15	1.62103e-13	0.0291702	0.031225	0.0291702	0.0345546
PSEN1	1.66074e-15	1.77381e-13	0.133933	0.133933	0.268112	0.222401
RNF213	2.26917e-15	2.41598e-13	0.0908136	0.0888521	0.0797309	0.0908136
HACD3	2.36398e-15	2.50896e-13	0.0669286	0.0669286	0.0729013	0.0890491
NME9	2.90011e-15	3.06826e-13	0.0638207	0.0621463	0.0622671	0.0638207
TUBA1A	3.02264e-15	3.18784e-13	0.162425	0.405089	0.162425	0.230935
ABLIM3	3.46112e-15	3.63885e-13	0.0380694	0.0492598	0.0380694	0.0442198
ARL17B	3.55624e-15	3.72716e-13	0.10004	0.10004	0.148464	0.183228
CPEB1-AS1	4.03728e-15	4.21814e-13	0.0546176	0.0546176	0.0666569	0.0740667
ANO10	5.25047e-15	5.46865e-13	0.0683055	0.0821522	0.0683055	0.0832298
SLC44A2	5.9124e-15	6.13901e-13	0.062688	0.0529277	0.0615476	0.062688
SORL1	5.98291e-15	6.19305e-13	0.0904276	0.21149	0.0904276	0.185768
AC113414.1	6.60885e-15	6.81993e-13	0.0774933	0.093899	0.0774933	0.0977318
BACE1	9.18473e-15	9.449e-13	0.10959	0.117521	0.112977	0.10959
LINC01549	9.64723e-15	9.89446e-13	0.0266829	0.028845	0.0263889	0.0266829
MCF2L2	9.71878e-15	9.93745e-13	0.0997135	0.114467	0.105236	0.0997135
TMC6	1.10345e-14	1.12484e-12	0.0707083	0.0707083	0.0848252	0.0943809
SEMA7A	1.14119e-14	1.1598e-12	0.0544004	0.0555481	0.0473344	0.0544004
NRBP2	1.52451e-14	1.54468e-12	0.0835378	0.0964847	0.0907753	0.0835378
NDST1	1.72316e-14	1.7407e-12	0.0537457	0.0532664	0.0537457	0.0665583
HIP1R	1.8014e-14	1.81428e-12	0.106598	0.0806674	0.0942542	0.106598
VAT1L	2.07647e-14	2.08505e-12	0.0356896	0.0466691	0.0356896	0.042618
LINC01846	2.14872e-14	2.15116e-12	0.0196	0.019658	0.0196	0.020022
ABCA5	2.27248e-14	2.26828e-12	0.0862162	0.0876067	0.0699092	0.0862162
AIG1	2.59549e-14	2.58301e-12	0.117162	0.119088	0.13509	0.117162
ITGB5	2.63991e-14	2.61944e-12	0.0388156	0.0344605	0.0343748	0.0388156
CRYL1	3.2501e-14	3.2154e-12	0.0662589	0.0662589	0.085793	0.0901703
TTLL11	4.32976e-14	4.27093e-12	0.091369	0.091369	0.143845	0.13597
LRRC4B	4.65585e-14	4.57912e-12	0.0614691	0.0614691	0.0752322	0.0872552
TTYH1	4.74554e-14	4.65368e-12	0.092678	0.111325	0.0899062	0.092678
LUCAT1	5.48397e-14	5.36214e-12	0.0312329	0.0399818	0.0312329	0.0412134
EFR3B	5.62965e-14	5.48859e-12	0.0691795	0.120028	0.0691795	0.107851
MAST2	6.0486e-14	5.87994e-12	0.0563565	0.0618734	0.0563565	0.0707783
NBPF1	6.51322e-14	6.31331e-12	0.0772803	0.0958807	0.106817	0.0772803
SYTL2	7.4819e-14	7.23135e-12	0.0613948	0.0718909	0.0613948	0.0762642
TNS1	7.82429e-14	7.54055e-12	0.0873509	0.122589	0.111052	0.0873509
NOS1AP	8.22641e-14	7.90537e-12	0.0530395	0.0602676	0.0530395	0.0658449
EML1	8.38534e-14	8.03508e-12	0.0518409	0.058909	0.0518409	0.0720043
TANGO2	8.4891e-14	8.11132e-12	0.0476427	0.0542509	0.0476427	0.0700046
AL591501.1	9.23343e-14	8.79747e-12	0.0238215	0.0235107	0.0238215	0.0287167
PEA15	9.79758e-14	9.30854e-12	0.0818474	0.156601	0.0818474	0.135968
AL662796.1	1.0557e-13	1.00017e-11	0.0809544	0.0902989	0.0918045	0.0809544
ARHGEF37	1.15744e-13	1.09348e-11	0.0857545	0.0922316	0.0847721	0.0857545
SNX1	1.21494e-13	1.13867e-11	0.0863788	0.0863788	0.0981498	0.125148
SH3TC2-DT	1.21541e-13	1.13867e-11	0.103392	0.102271	0.14441	0.103392
UBA6-AS1	1.21546e-13	1.13867e-11	0.0962012	0.0962012	0.161756	0.176384
FRK	1.32779e-13	1.24042e-11	0.0547297	0.0547297	0.0723834	0.0806758
ABCA2	1.3418e-13	1.25004e-11	0.189193	0.271843	0.185711	0.189193
SMAD9	1.35979e-13	1.26329e-11	0.0499072	0.0798299	0.0499072	0.0764437
FNTB	1.38021e-13	1.27872e-11	0.0407161	0.0529855	0.0407161	0.0476117
RGS11	1.38459e-13	1.27924e-11	0.0307696	0.0331592	0.0307696	0.0366816
ARHGEF2	1.65714e-13	1.52684e-11	0.10077	0.0913954	0.099473	0.10077
MBP	1.74414e-13	1.6026e-11	0.242366	0.37228	0.735288	0.242366
ST6GALNAC3	1.85038e-13	1.69558e-11	0.218426	0.399077	0.356131	0.218426
CDKN1C	1.89303e-13	1.72993e-11	0.0779343	0.140561	0.0779343	0.111621
HOXB-AS1	2.00278e-13	1.82525e-11	0.0227865	0.0243563	0.023896	0.0227865
NFIX	2.01963e-13	1.83562e-11	0.135047	0.133074	0.105097	0.135047
MSI2	2.22757e-13	2.01734e-11	0.103097	0.193918	0.103097	0.155614
CNTN2	2.23159e-13	2.01734e-11	0.134814	0.190457	0.134814	0.196444
SACS	3.09033e-13	2.78611e-11	0.0628403	0.0705836	0.0628403	0.0967632
IFNGR1	3.15086e-13	2.83307e-11	0.0545767	0.0647494	0.0545767	0.0670441
ADCY3	3.20459e-13	2.87368e-11	0.0463807	0.0512827	0.0463807	0.067065
MEIS1	3.57771e-13	3.19971e-11	0.121085	0.112944	0.16248	0.121085
FAR1	3.71146e-13	3.3105e-11	0.142028	0.12823	0.128229	0.142028
GSE1	3.96916e-13	3.53097e-11	0.0396859	0.0477982	0.0396859	0.0495447
SCAPER	4.50842e-13	4.00009e-11	0.153151	0.151798	0.134877	0.153151
SOX13	4.69825e-13	4.15752e-11	0.0341292	0.0364721	0.0341292	0.0488028
AL391807.1	5.00697e-13	4.41905e-11	0.0424485	0.0424485	0.0452181	0.0525236
PLA2G4C	5.64658e-13	4.97047e-11	0.0953108	0.18757	0.0953108	0.247228
LINC00323	5.93681e-13	5.21227e-11	0.0183409	0.0199285	0.0179382	0.0183409
AC010615.4	6.63539e-13	5.81039e-11	0.0581239	0.0581239	0.0718698	0.0756305
C20orf194	6.82013e-13	5.9566e-11	0.14023	0.146641	0.169783	0.14023
INSR	7.24549e-13	6.31167e-11	0.104831	0.113636	0.104831	0.139298
THSD7B	7.29648e-13	6.33962e-11	0.0273317	0.0299042	0.0273317	0.0309936
NTM	8.78373e-13	7.61211e-11	0.257813	0.511963	0.717827	0.257813
C4orf19	1.0316e-12	8.91693e-11	0.0417708	0.0417404	0.0405788	0.0417708
CKMT2	1.18368e-12	1.02052e-10	0.0218936	0.02398	0.0218936	0.0243911
CNTNAP3	1.30647e-12	1.1235e-10	0.0408098	0.0568286	0.0408098	0.0627551
RGS7	1.40451e-12	1.20471e-10	0.067332	0.0656512	0.067332	0.0941359
ARHGEF3	1.4835e-12	1.26923e-10	0.0646163	0.0826193	0.0646163	0.0826174
RIMBP2	1.56774e-12	1.33788e-10	0.029979	0.0294486	0.0265832	0.029979
SLC23A2	1.98653e-12	1.69097e-10	0.0727498	0.108441	0.0727498	0.121851
PIEZO1	2.2155e-12	1.8811e-10	0.0267582	0.0279904	0.0255134	0.0267582
MINDY2	2.91716e-12	2.4706e-10	0.0758084	0.0838572	0.0758084	0.111426
PER3	3.02923e-12	2.55815e-10	0.0768629	0.120054	0.0768629	0.140188
PDIA2	3.03579e-12	2.55815e-10	0.0316686	0.0435445	0.0316686	0.0430257
CHST8	3.17408e-12	2.66798e-10	0.0192024	0.0203289	0.0198598	0.0192024
POGZ	3.70908e-12	3.10988e-10	0.110652	0.110652	0.157071	0.191177
TMEM178B	3.81252e-12	3.18863e-10	0.0561173	0.0561173	0.08396	0.075293
POLR3G	4.00196e-12	3.33875e-10	0.0379762	0.0379762	0.0460723	0.0490428
MYO1D	4.13311e-12	3.43961e-10	0.128777	0.128777	0.25213	0.241926
PREX2	4.24492e-12	3.51726e-10	0.100663	0.110008	0.151906	0.100663
CLIP2	4.24739e-12	3.51726e-10	0.0944799	0.0944799	0.113867	0.136521
TMEM59	5.17948e-12	4.27856e-10	0.107283	0.111083	0.0943271	0.107283
BRF1	5.73695e-12	4.72742e-10	0.0526316	0.0619281	0.0526316	0.0672733
DCLK2	5.81118e-12	4.77685e-10	0.0544104	0.0468481	0.0466931	0.0544104
C4orf48	5.90148e-12	4.83921e-10	0.0560852	0.091045	0.0560852	0.0885806
CCDC171	5.91688e-12	4.84001e-10	0.0761783	0.0819199	0.0920048	0.0761783
EPS8	6.03768e-12	4.9268e-10	0.0945148	0.145915	0.107452	0.0945148
ACACA	6.32338e-12	5.14742e-10	0.129799	0.0956702	0.123448	0.129799
POLD3	6.79402e-12	5.51714e-10	0.0640406	0.0575737	0.055205	0.0640406
STK33	7.77998e-12	6.30254e-10	0.0406402	0.0527581	0.050908	0.0406402
NT5DC1	7.80793e-12	6.30994e-10	0.106245	0.106245	0.17007	0.255237
TRPM6	1.01145e-11	8.15434e-10	0.0534536	0.0623129	0.0534536	0.092683
SVIP	1.04724e-11	8.42261e-10	0.0657607	0.0893644	0.0657607	0.0860167
PARVB	1.07591e-11	8.63251e-10	0.0309077	0.0338582	0.0271717	0.0309077
IBTK	1.089e-11	8.7167e-10	0.0951039	0.0735009	0.0980168	0.0951039
PWRN1	1.12687e-11	8.99829e-10	0.0718915	0.0718915	0.151376	0.166863
CD164	1.24187e-11	9.8931e-10	0.0693014	0.0822919	0.0585167	0.0693014
TPTEP2-CSNK1E	1.27912e-11	1.01656e-09	0.0893658	0.0801087	0.0758181	0.0893658
AC107375.1	1.41469e-11	1.12165e-09	0.0389796	0.0389796	0.0404097	0.050278
AC011944.1	1.50899e-11	1.1936e-09	0.0147751	0.0161403	0.0147751	0.016753
NLN	1.54363e-11	1.21812e-09	0.0546553	0.0439297	0.0494909	0.0546553
CHADL	1.5783e-11	1.24256e-09	0.0524896	0.07227	0.0524896	0.0732303
CYTH1	1.72741e-11	1.35677e-09	0.0779147	0.0779147	0.131987	0.121937
ATXN2	1.74168e-11	1.36478e-09	0.0915508	0.0915508	0.127761	0.147523
JPH1	1.76075e-11	1.37651e-09	0.0305253	0.0382047	0.0305253	0.0400568
AMPD3	1.80953e-11	1.41135e-09	0.0487649	0.0487649	0.0650551	0.0636282
CHST12	1.85497e-11	1.44343e-09	0.0410802	0.0356417	0.0384581	0.0410802
ERC1	1.8942e-11	1.47055e-09	0.112725	0.109586	0.107061	0.112725
KCTD8	2.0513e-11	1.58884e-09	0.193329	0.494301	0.510933	0.193329
KIFC3	2.06654e-11	1.59695e-09	0.0508181	0.0457611	0.0431965	0.0508181
STK10	2.20846e-11	1.7027e-09	0.0402137	0.0443761	0.0389459	0.0402137
MAX	2.4059e-11	1.85067e-09	0.0904622	0.124981	0.0857705	0.0904622
MAGI1	2.51914e-11	1.93334e-09	0.173938	0.174961	0.290301	0.173938
ARHGAP23	2.53445e-11	1.94065e-09	0.108933	0.0938799	0.0943833	0.108933
C3orf70	2.55633e-11	1.95295e-09	0.0290382	0.0416899	0.0290382	0.0417724
PAPSS1	2.68477e-11	2.0464e-09	0.0973131	0.126044	0.124937	0.0973131
OTUD7A	2.74588e-11	2.08824e-09	0.133603	0.133603	0.202493	0.358566
GRB10	2.88538e-11	2.18937e-09	0.0744061	0.107591	0.0744061	0.171531
WSB1	2.98803e-11	2.26214e-09	0.11777	0.11777	0.194052	0.178003
PRMT2	3.19262e-11	2.41158e-09	0.0809085	0.106812	0.0809085	0.120614
LINC01315	3.38643e-11	2.55223e-09	0.0180837	0.0216289	0.0180837	0.0217482
RIMS1	3.43367e-11	2.58203e-09	0.0785044	0.095894	0.0993375	0.0785044
AC096564.1	3.78526e-11	2.84005e-09	0.0902202	0.136376	0.0902202	0.208955
TMCC2	4.58391e-11	3.43159e-09	0.0718513	0.126179	0.0718513	0.14149
LHPP	4.86944e-11	3.63723e-09	0.0640709	0.0792379	0.0640709	0.108992
RILPL1	4.89117e-11	3.64534e-09	0.0661396	0.0845891	0.0661396	0.100868
KLK6	5.24577e-11	3.90094e-09	0.0631473	0.111085	0.0631473	0.0990307
PLEKHH1	5.64891e-11	4.19144e-09	0.116605	0.116605	0.29727	0.239979
LDLRAD3	6.06122e-11	4.48745e-09	0.106348	0.114552	0.107647	0.106348
RHOB	6.09926e-11	4.50566e-09	0.0794464	0.0986588	0.0851372	0.0794464
MYH14	6.4671e-11	4.76689e-09	0.0465226	0.0530996	0.0465226	0.0583261
MAP1B	6.87798e-11	5.05863e-09	0.114273	0.273252	0.114273	0.210749
ABCA3	9.13934e-11	6.70712e-09	0.0463222	0.0463222	0.0494492	0.0587377
DOCK9	9.57048e-11	7.00818e-09	0.158286	0.119935	0.168807	0.158286
GGT2	9.66577e-11	7.06254e-09	0.0129788	0.0136219	0.0129788	0.014437
GLIDR	9.90749e-11	7.22342e-09	0.0734405	0.0776771	0.112146	0.0734405
NEAT1	1.02462e-10	7.45417e-09	0.192426	0.813023	0.192426	0.812873
KIF21A	1.11759e-10	8.11296e-09	0.0974582	0.111615	0.111576	0.0974582
LPP	1.22755e-10	8.89189e-09	0.0856871	0.0856871	0.117451	0.123664
AC104423.1	1.26088e-10	9.11366e-09	0.0110575	0.0115626	0.0110575	0.0115626
LINC01695	1.33647e-10	9.63926e-09	0.0336201	0.0367283	0.0336201	0.0496995
SPPL2B	1.4076e-10	1.01305e-08	0.0369385	0.0369385	0.0430815	0.0473755
AC104827.1	1.43549e-10	1.03091e-08	0.0253991	0.0257948	0.0253991	0.0300913
CDH4	1.54623e-10	1.10807e-08	0.0458797	0.0382407	0.0459568	0.0458797
LINC01902	1.6263e-10	1.16296e-08	0.0292901	0.0335609	0.025262	0.0292901
SEMA3B	2.01894e-10	1.44066e-08	0.103682	0.10057	0.124534	0.103682
RIC3	2.16136e-10	1.53902e-08	0.0551435	0.0652512	0.054184	0.0551435
INPP5B	2.42311e-10	1.72175e-08	0.0574504	0.0459152	0.0519829	0.0574504
NT5C2	2.46843e-10	1.75024e-08	0.066509	0.066509	0.078368	0.118682
KIZ	2.66205e-10	1.88354e-08	0.106087	0.0978579	0.0833819	0.106087
AL139260.1	2.74226e-10	1.93505e-08	0.0655529	0.0752468	0.0655529	0.0976888
FAM66D	2.74639e-10	1.93505e-08	0.0656007	0.0653117	0.0594772	0.0656007
CSAD	2.82617e-10	1.98709e-08	0.0511932	0.0516802	0.0511932	0.0718464
ZMYND8	2.90447e-10	2.03787e-08	0.10142	0.0777766	0.0809334	0.10142
FAM131C	2.97878e-10	2.08564e-08	0.0272214	0.0325349	0.0289677	0.0272214
CKMT2-AS1	3.1618e-10	2.20918e-08	0.0740477	0.0706919	0.0846715	0.0740477
PAQR6	3.19475e-10	2.22756e-08	0.0678338	0.100118	0.0928887	0.0678338
NTNG2	3.23072e-10	2.24796e-08	0.0279478	0.0279478	0.031628	0.0375033
SHROOM2	3.52096e-10	2.44485e-08	0.0270071	0.0328175	0.0270071	0.0315137
AC005821.1	3.60362e-10	2.49707e-08	0.0271047	0.0302736	0.0271047	0.0368299
NASP	3.66068e-10	2.53138e-08	0.0672566	0.0672566	0.0996509	0.105586
HERC2	3.79046e-10	2.61573e-08	0.104223	0.075029	0.0899666	0.104223
MBD5	3.89639e-10	2.68331e-08	0.15142	0.128931	0.210857	0.15142
AC021504.1	3.95646e-10	2.71909e-08	0.0141786	0.0146714	0.0141786	0.0145676
FAM19A4	4.17329e-10	2.86225e-08	0.0511696	0.0554925	0.0511696	0.0861209
CCDC7	4.19883e-10	2.87388e-08	0.0879568	0.0765038	0.116154	0.0879568
ABHD17A	4.37409e-10	2.98774e-08	0.0398202	0.0523729	0.0398202	0.0541233
ZC2HC1A	4.45817e-10	3.03898e-08	0.0584263	0.0520352	0.0526025	0.0584263
WDFY3	4.4989e-10	3.06053e-08	0.100575	0.100575	0.118962	0.16199
PKIA	4.94879e-10	3.35977e-08	0.0449667	0.0456171	0.0404356	0.0449667
SLC9A9	5.06599e-10	3.43239e-08	0.146419	0.117374	0.140292	0.146419
GATB	5.08372e-10	3.43746e-08	0.0497057	0.0641698	0.061915	0.0497057
ATP6AP1L	5.32545e-10	3.59366e-08	0.0526768	0.0526768	0.0725957	0.0763002
TRAF3	5.70378e-10	3.84123e-08	0.0382149	0.0378372	0.0382149	0.0534909
SIDT2	6.80153e-10	4.57134e-08	0.0323763	0.0392787	0.0323763	0.0432821
SORT1	6.85246e-10	4.59636e-08	0.121985	0.215343	0.121985	0.342379
CBFA2T2	7.21064e-10	4.82696e-08	0.113996	0.0821289	0.0918993	0.113996
KLF7	7.39859e-10	4.94291e-08	0.0939666	0.101097	0.0977717	0.0939666
LIPE	8.1018e-10	5.40195e-08	0.0560876	0.0470468	0.0597619	0.0560876
TRPV5	8.18142e-10	5.44422e-08	0.0210851	0.0210851	0.0238524	0.0288134
LURAP1	8.44872e-10	5.61095e-08	0.0382343	0.0370387	0.0361581	0.0382343
CATSPERG	8.49292e-10	5.62916e-08	0.0458999	0.0411141	0.0404833	0.0458999
ERMP1	8.5538e-10	5.65833e-08	0.0546314	0.068146	0.0546314	0.0816107
PLEKHA6	8.6793e-10	5.73004e-08	0.0528581	0.105559	0.0528581	0.0911332
STK39	9.76024e-10	6.43102e-08	0.125459	0.121466	0.201959	0.125459
MAP4K4	9.88188e-10	6.4984e-08	0.184482	0.153772	0.256089	0.184482
TRPV6	1.00517e-09	6.59717e-08	0.0151138	0.0155016	0.0142936	0.0151138
TSPAN15	1.04825e-09	6.86644e-08	0.0728865	0.055536	0.0613271	0.0728865
TRIM44	1.06738e-09	6.97814e-08	0.0941223	0.0833925	0.0872073	0.0941223
ATP9B	1.0958e-09	7.14997e-08	0.107145	0.117101	0.138166	0.107145
MAPK8IP1	1.09967e-09	7.16132e-08	0.0816656	0.106521	0.0734148	0.0816656
CACNA1C	1.21816e-09	7.91754e-08	0.0459488	0.0541338	0.0459488	0.0602046
KIAA1841	1.23101e-09	7.98561e-08	0.0668562	0.0632277	0.0699879	0.0668562
LINC00894	1.23457e-09	7.99324e-08	0.0851615	0.0693021	0.0959344	0.0851615
CLEC16A	1.36625e-09	8.82875e-08	0.0601077	0.0652451	0.0601077	0.0835507
AC009063.2	1.48924e-09	9.60501e-08	0.0629785	0.0629785	0.0792593	0.168139
ETFA	1.52083e-09	9.78997e-08	0.0519542	0.0490936	0.0560101	0.0519542
ATP10B	1.56461e-09	1.00525e-07	0.143605	0.107481	0.274897	0.143605
LSS	1.57451e-09	1.00967e-07	0.0769543	0.119728	0.0769543	0.121851
USP53	1.57781e-09	1.00986e-07	0.0307248	0.0444796	0.0307248	0.0393777
SIMC1	1.73585e-09	1.10889e-07	0.0331483	0.03317	0.0356296	0.0331483
SLC35D1	1.75653e-09	1.11997e-07	0.0406522	0.0406522	0.0444557	0.0538238
RPS6KA5	1.90421e-09	1.21183e-07	0.0968937	0.196792	0.0968937	0.170776
PDGFA	2.08466e-09	1.32415e-07	0.0370273	0.0416156	0.0370273	0.0496431
ZNF521	2.16581e-09	1.3731e-07	0.0681278	0.072184	0.0761531	0.0681278
PLPP1	2.17351e-09	1.37538e-07	0.106464	0.114573	0.144636	0.106464
LINC01876	2.20416e-09	1.39215e-07	0.0208757	0.0213027	0.0214331	0.0208757
KATNBL1	2.31969e-09	1.46236e-07	0.0742263	0.060528	0.0653683	0.0742263
HIST1H2BN	2.38692e-09	1.50192e-07	0.0173102	0.0207303	0.0173102	0.0221388
AC245033.2	2.41594e-09	1.51734e-07	0.020089	0.0222653	0.020089	0.0238533
STPG2	2.45512e-09	1.53906e-07	0.0688609	0.0688609	0.106656	0.101955
AL117339.5	2.46413e-09	1.54183e-07	0.0491962	0.047318	0.0484242	0.0491962
METRN	2.854e-09	1.78245e-07	0.0476385	0.0430237	0.0497226	0.0476385
DNAH9	2.92363e-09	1.82254e-07	0.0334055	0.0352378	0.0313748	0.0334055
ABCC8	3.1991e-09	1.99056e-07	0.023659	0.020944	0.0227098	0.023659
SLC2A9	3.27614e-09	2.03473e-07	0.0276979	0.0272975	0.0282359	0.0276979
TTC7A	3.52013e-09	2.18222e-07	0.0807029	0.0810265	0.0780251	0.0807029
KIF1A	3.53929e-09	2.19005e-07	0.0617449	0.123999	0.0617449	0.120328
RNF144A	3.71285e-09	2.29321e-07	0.085473	0.085473	0.141437	0.146195
WWOX	3.75008e-09	2.31195e-07	0.145016	0.145016	0.156014	0.264573
AC008050.1	3.8556e-09	2.37265e-07	0.0412214	0.0436446	0.050484	0.0412214
NAP1L4	3.88754e-09	2.38792e-07	0.0926915	0.10465	0.0888898	0.0926915
IDH2	4.08045e-09	2.50183e-07	0.0381792	0.0335302	0.0327756	0.0381792
KCNQ1DN	4.23658e-09	2.59282e-07	0.0130741	0.0143656	0.0134037	0.0130741
ATP8A1	4.45947e-09	2.72155e-07	0.173906	0.187941	0.247398	0.173906
NRXN2	4.46315e-09	2.72155e-07	0.0397678	0.0523418	0.0397678	0.0551877
PRKN	4.48494e-09	2.72987e-07	0.151013	0.118936	0.202931	0.151013
LIPA	4.56237e-09	2.77197e-07	0.0861626	0.0861626	0.180164	0.155343
ENTPD3-AS1	4.69358e-09	2.84654e-07	0.0519702	0.0519702	0.0753198	0.080275
PTPRU	4.96965e-09	3.00852e-07	0.0184065	0.0229827	0.0184065	0.0252597
ZNF208	4.98384e-09	3.01167e-07	0.0348157	0.0348157	0.0377879	0.0490894
AC104041.1	5.04333e-09	3.04214e-07	0.016971	0.0187389	0.0173095	0.016971
NPAS3	5.11078e-09	3.0773e-07	0.129336	0.129336	0.387006	0.207879
SDK2	5.20842e-09	3.13047e-07	0.03255	0.038408	0.0391549	0.03255
DOCK3	5.36206e-09	3.21704e-07	0.160581	0.133545	0.302503	0.160581
TMEM151A	5.49355e-09	3.29005e-07	0.0611992	0.063543	0.0529662	0.0611992
ZFAND3	5.87035e-09	3.50945e-07	0.129843	0.101337	0.114231	0.129843
PPP6R2	5.92384e-09	3.53512e-07	0.0770374	0.0596796	0.0784985	0.0770374
ADK	6.5189e-09	3.88332e-07	0.0747724	0.0961373	0.0747724	0.124362
SPAG9	6.6683e-09	3.96527e-07	0.119693	0.0854563	0.103968	0.119693
DCUN1D4	6.70016e-09	3.97717e-07	0.0595528	0.0633411	0.0595528	0.0836762
MYH11	6.96322e-09	4.12601e-07	0.0401844	0.0361967	0.0454634	0.0401844
INF2	8.54749e-09	5.05583e-07	0.0571848	0.0799419	0.0571848	0.0918747
EPB41L3	9.24032e-09	5.45602e-07	0.0785257	0.0923126	0.0911453	0.0785257
LPCAT2	9.37782e-09	5.52747e-07	0.0498012	0.0566534	0.066408	0.0498012
SH3GLB2	9.99405e-09	5.88036e-07	0.0620011	0.0578424	0.0542626	0.0620011
AC108062.1	1.02254e-08	6.00597e-07	0.0481572	0.038706	0.0433544	0.0481572
MAN1C1	1.08285e-08	6.34905e-07	0.0430302	0.053859	0.0484246	0.0430302
NACC2	1.11721e-08	6.53906e-07	0.0543521	0.0566197	0.0526999	0.0543521
TAGLN	1.19367e-08	6.97443e-07	0.0352539	0.0377112	0.0323829	0.0352539
GPHN	1.24263e-08	7.24788e-07	0.175943	0.298347	0.286653	0.175943
SPIN1	1.24502e-08	7.24924e-07	0.0959303	0.0927678	0.112757	0.0959303
SCGB2B2	1.31856e-08	7.66412e-07	0.0759867	0.0781505	0.103212	0.0759867
RUFY2	1.5015e-08	8.71232e-07	0.0933024	0.0737551	0.109176	0.0933024
DEPDC1B	1.56229e-08	9.04941e-07	0.0305161	0.0512643	0.0305161	0.0539557
PTCSC3	1.65822e-08	9.57888e-07	0.0249083	0.0290103	0.0250096	0.0249083
JADE3	1.65941e-08	9.57888e-07	0.0404628	0.0427985	0.0428906	0.0404628
DPF3	1.76994e-08	1.01993e-06	0.0547394	0.0547394	0.0808735	0.103881
PLIN3	1.80303e-08	1.03722e-06	0.0439789	0.083709	0.0439789	0.0709677
ANXA4	1.8087e-08	1.0387e-06	0.0820676	0.0656657	0.0872083	0.0820676
DEF8	1.8423e-08	1.05619e-06	0.0338071	0.0342426	0.0307285	0.0338071
DNAH10	1.9044e-08	1.08993e-06	0.0188	0.0186497	0.0182836	0.0188
LINC01633	1.96559e-08	1.12303e-06	0.0139027	0.0123836	0.0123685	0.0139027
CASTOR3	1.97788e-08	1.12813e-06	0.0946292	0.104457	0.148661	0.0946292
BHLHE41	2.01668e-08	1.14831e-06	0.0432523	0.0652221	0.0432523	0.0795382
NPL	2.03824e-08	1.15862e-06	0.0300698	0.0259632	0.0269496	0.0300698
AC092378.1	2.43361e-08	1.38102e-06	0.0304069	0.0304069	0.0409627	0.0417148
AHCYL2	2.45502e-08	1.39082e-06	0.0751219	0.0690262	0.0786206	0.0751219
DGLUCY	2.58333e-08	1.46104e-06	0.0474547	0.0617049	0.0474547	0.0746397
KIDINS220	2.74581e-08	1.55032e-06	0.116216	0.142427	0.120238	0.116216
ANP32A	2.75518e-08	1.553e-06	0.0455703	0.051944	0.0455703	0.0642987
TCERG1L	2.97176e-08	1.67226e-06	0.0339539	0.0405567	0.0339539	0.0488688
PPP1R14A	3.02626e-08	1.70008e-06	0.0937033	0.139205	0.0784104	0.0937033
TRAFD1	3.25377e-08	1.82483e-06	0.0395177	0.0407112	0.0338533	0.0395177
GALNT15	3.34433e-08	1.87249e-06	0.0531949	0.120844	0.0531949	0.0973332
PIR	3.57951e-08	2.00083e-06	0.0690554	0.0760003	0.0730294	0.0690554
SLC25A43	4.01882e-08	2.24265e-06	0.0196297	0.0244708	0.0196297	0.0220301
CPA2	4.05734e-08	2.26038e-06	0.0140917	0.0180029	0.0140917	0.017906
DST	4.18632e-08	2.32837e-06	0.16411	0.159174	0.261989	0.16411
AC106869.1	4.25436e-08	2.3592e-06	0.0662703	0.10587	0.0662703	0.119379
C1orf198	4.25581e-08	2.3592e-06	0.0740701	0.0712537	0.0725748	0.0740701
IZUMO4	4.29423e-08	2.37657e-06	0.0244067	0.0244067	0.0257839	0.0336926
CATSPER2	4.31817e-08	2.38588e-06	0.0518808	0.0473065	0.04828	0.0518808
RASSF8-AS1	4.5088e-08	2.48711e-06	0.0315112	0.0289227	0.0305207	0.0315112
AC025180.1	4.58521e-08	2.5251e-06	0.0154852	0.015705	0.0154852	0.0187731
AL359091.1	4.59439e-08	2.52601e-06	0.106218	0.152102	0.154956	0.106218
NOL4L	4.72382e-08	2.59292e-06	0.0439309	0.0555333	0.0439309	0.0645629
MBNL3	4.74736e-08	2.60158e-06	0.0256381	0.0270966	0.0256381	0.0363681
CAPZB	4.82795e-08	2.64143e-06	0.058195	0.0836749	0.058195	0.0784815
CSPP1	4.85629e-08	2.65261e-06	0.0540732	0.0540732	0.0588701	0.0775972
ACSM6	5.49508e-08	2.99665e-06	0.0115926	0.0129703	0.0124709	0.0115926
KDM6A	5.70869e-08	3.10808e-06	0.0834768	0.0996556	0.0834768	0.136716
PRKCZ	5.86868e-08	3.19001e-06	0.0429539	0.0705012	0.0429539	0.065152
CPEB4	5.92566e-08	3.21577e-06	0.0771912	0.0882643	0.0771912	0.114474
ROGDI	6.35365e-08	3.44247e-06	0.0543953	0.0629566	0.0695004	0.0543953
PXK	6.42948e-08	3.47793e-06	0.101048	0.101048	0.168627	0.29215
REPS2	6.95771e-08	3.75761e-06	0.0632061	0.0632061	0.10426	0.12302
SGMS2	7.23313e-08	3.90007e-06	0.0198523	0.0227818	0.0198523	0.0255894
ZNF160	7.61153e-08	4.09752e-06	0.0357048	0.0368415	0.0357048	0.0476445
DPY19L1	7.99495e-08	4.29703e-06	0.0377742	0.048759	0.0377742	0.0516709
CYP27A1	8.19049e-08	4.39509e-06	0.0562524	0.0912139	0.0562524	0.095929
RPS6KB2	8.2082e-08	4.39755e-06	0.0338828	0.034276	0.0313975	0.0338828
RASGRP3	8.3625e-08	4.47307e-06	0.0671239	0.0671239	0.0810982	0.0996648
MAP3K7	8.49096e-08	4.53455e-06	0.0526913	0.0794192	0.0526913	0.0814509
RAB10	8.74011e-08	4.66019e-06	0.0851861	0.0679647	0.067575	0.0851861
MFSD14C	9.08444e-08	4.8361e-06	0.0689083	0.0643684	0.0925838	0.0689083
TARBP1	9.16117e-08	4.86921e-06	0.0511888	0.0417929	0.0639339	0.0511888
SHROOM4	9.50975e-08	5.04649e-06	0.135448	0.125735	0.246349	0.135448
TATDN1	9.7517e-08	5.1667e-06	0.0424091	0.0434382	0.0424091	0.0555078
CEP164	9.82691e-08	5.19834e-06	0.0396104	0.0396104	0.0511365	0.0542414
SGMS1	1.00692e-07	5.31653e-06	0.0925847	0.0925847	0.266652	0.182722
AC092535.3	1.0082e-07	5.31653e-06	0.0140371	0.0140371	0.0155278	0.0175025
VPS37B	1.04178e-07	5.48496e-06	0.0312794	0.0460534	0.0312794	0.0449205
CHST2	1.06535e-07	5.60026e-06	0.0181217	0.0231167	0.0196977	0.0181217
MTERF1	1.08073e-07	5.67225e-06	0.0854278	0.100283	0.14111	0.0854278
HAGLR	1.15406e-07	6.04764e-06	0.0234062	0.0299642	0.0234062	0.0279743
MED27	1.19964e-07	6.27668e-06	0.0736446	0.0731694	0.0714697	0.0736446
ELOVL1	1.21853e-07	6.36558e-06	0.0684262	0.11873	0.102487	0.0684262
AC005237.1	1.32595e-07	6.91595e-06	0.0174186	0.0206565	0.0174186	0.0220205
NECTIN2	1.38289e-07	7.20178e-06	0.0197667	0.0248027	0.0197667	0.0238391
CDKAL1	1.41662e-07	7.36597e-06	0.107691	0.154624	0.160086	0.107691
SEC14L5	1.45013e-07	7.52854e-06	0.0537788	0.0537788	0.0980687	0.144339
SALL3	1.56962e-07	8.13631e-06	0.0156815	0.0206722	0.0184126	0.0156815
TAZ	1.74421e-07	9.02735e-06	0.0406783	0.0357985	0.044081	0.0406783
PTPRE	1.74846e-07	9.03544e-06	0.0708824	0.100849	0.0768221	0.0708824
GPD1	1.75917e-07	9.07677e-06	0.0247813	0.0273876	0.0310114	0.0247813
STXBP3	1.83009e-07	9.42818e-06	0.0864649	0.0707826	0.0934684	0.0864649
ME1	1.91356e-07	9.8431e-06	0.0482321	0.0544887	0.0636616	0.0482321
BMP2K	1.91837e-07	9.85274e-06	0.0540992	0.0449329	0.0457737	0.0540992
VPS8	1.96179e-07	1.00603e-05	0.0591826	0.0599311	0.0591826	0.088298
AC096711.2	2.06801e-07	1.05888e-05	0.0561514	0.0639229	0.0731634	0.0561514
FA2H	2.11431e-07	1.08094e-05	0.119822	0.155791	0.175818	0.119822
DCBLD1	2.29097e-07	1.16948e-05	0.0239061	0.0220878	0.0207853	0.0239061
LLGL2	2.30116e-07	1.17289e-05	0.0320428	0.0313166	0.0353449	0.0320428
GOLGA8B	2.31544e-07	1.17838e-05	0.0302284	0.042274	0.0388241	0.0302284
GNB1	2.39928e-07	1.2192e-05	0.0842148	0.104605	0.07529	0.0842148
SCRG1	2.46473e-07	1.25056e-05	0.0322961	0.065576	0.0322961	0.0516499
AL359915.2	2.51381e-07	1.27353e-05	0.0558979	0.0549645	0.0523615	0.0558979
MAP7D1	2.53334e-07	1.2815e-05	0.0426919	0.0708547	0.0426919	0.0560531
PPDPF	2.61837e-07	1.32251e-05	0.0482077	0.120234	0.0482077	0.104622
PRKCA	2.68064e-07	1.35193e-05	0.121199	0.269287	0.190797	0.121199
PI4KA	2.70287e-07	1.36109e-05	0.0585537	0.0581412	0.0585537	0.096886
DPYSL4	3.01206e-07	1.51452e-05	0.0229902	0.0246304	0.0248571	0.0229902
BCR	3.04456e-07	1.52857e-05	0.0287629	0.0465386	0.0287629	0.0394083
UBE2R2	3.08528e-07	1.5467e-05	0.067419	0.067419	0.0754191	0.116901
AC018742.1	3.22772e-07	1.61569e-05	0.0127125	0.0132148	0.0127125	0.0139714
KIF16B	3.35876e-07	1.67878e-05	0.0438776	0.0438776	0.066147	0.0621446
KREMEN1	3.4917e-07	1.74263e-05	0.030605	0.0344423	0.0292596	0.030605
ATP6V0A2	3.81318e-07	1.90025e-05	0.036745	0.0369603	0.036472	0.036745
PLAG1	3.92538e-07	1.95325e-05	0.0229375	0.0293598	0.0229375	0.0325081
DANT2	3.94579e-07	1.9605e-05	0.0551038	0.0551038	0.0784825	0.086132
USP6NL	4.10248e-07	2.03534e-05	0.0331088	0.0423406	0.0352275	0.0331088
DNMT3A	4.119e-07	2.04052e-05	0.0574014	0.0439984	0.0644384	0.0574014
CCDC144NL	4.1374e-07	2.04661e-05	0.0133451	0.0133451	0.014126	0.0155286
PCCB	4.20315e-07	2.07607e-05	0.0604253	0.0521665	0.0485833	0.0604253
CMTM4	4.26756e-07	2.10479e-05	0.0425845	0.0432032	0.0425845	0.0554046
PTPN4	4.52551e-07	2.22873e-05	0.0500894	0.0500894	0.0780799	0.0726722
RPH3AL	4.59798e-07	2.26056e-05	0.0115318	0.0134974	0.0115318	0.0140099
AKAP9	4.60362e-07	2.26056e-05	0.0940129	0.108191	0.108142	0.0940129
EMILIN2	4.65793e-07	2.28388e-05	0.0241077	0.0356555	0.0354234	0.0241077
ATP6V0A1	4.74094e-07	2.32119e-05	0.0546403	0.096025	0.0546403	0.112761
LGALS3BP	4.85963e-07	2.37583e-05	0.0522864	0.082145	0.0438299	0.0522864
NKD1	4.89344e-07	2.38888e-05	0.0367619	0.0318912	0.0398514	0.0367619
NRIP1	4.90225e-07	2.38971e-05	0.0263547	0.0263547	0.0297563	0.0343636
AC242426.2	5.00195e-07	2.43477e-05	0.0437244	0.059058	0.0466199	0.0437244
TRNAU1AP	5.32771e-07	2.58957e-05	0.0312765	0.0312765	0.0330488	0.0427352
UGGT2	5.38815e-07	2.61516e-05	0.0901225	0.104388	0.152199	0.0901225
AP001347.1	5.60317e-07	2.71559e-05	0.0424878	0.0503294	0.0431685	0.0424878
MIR2052HG	6.49327e-07	3.14244e-05	0.0292471	0.0326449	0.0292471	0.0374838
WDR11-AS1	6.71831e-07	3.24667e-05	0.0393098	0.0389293	0.0406395	0.0393098
FBXW4	6.93029e-07	3.34429e-05	0.0521394	0.0416533	0.0617213	0.0521394
SMARCA4	7.68288e-07	3.70213e-05	0.0349172	0.033612	0.0349172	0.0539955
PC	7.95536e-07	3.82793e-05	0.0253621	0.0280079	0.0253621	0.0413991
LINC00500	8.2168e-07	3.94806e-05	0.0066658	0.0066658	0.00678447	0.00702807
AC068759.1	8.26376e-07	3.96495e-05	0.0106909	0.0108591	0.0108896	0.0106909
AGAP4	8.32904e-07	3.99056e-05	0.0389554	0.0413306	0.0378666	0.0389554
NSUN6	8.58557e-07	4.1076e-05	0.063046	0.0643113	0.0671833	0.063046
VLDLR-AS1	9.12068e-07	4.3574e-05	0.0625205	0.0749312	0.102028	0.0625205
ARHGAP33	9.31508e-07	4.44394e-05	0.0299674	0.0324787	0.0413721	0.0299674
C1orf122	9.72627e-07	4.63352e-05	0.041169	0.0483339	0.0404535	0.041169
RAD51B	1.06669e-06	5.07443e-05	0.0747937	0.0747937	0.193694	0.111699
ZMIZ1	1.07262e-06	5.09538e-05	0.0476602	0.0531617	0.0508438	0.0476602
MYO15B	1.08494e-06	5.14664e-05	0.0323404	0.0323404	0.0494838	0.0531334
SLC16A7	1.13992e-06	5.39978e-05	0.0418312	0.0532247	0.0418312	0.0957954
AC023590.1	1.15346e-06	5.45625e-05	0.0293863	0.0382201	0.0293722	0.0293863
FAH	1.16365e-06	5.49669e-05	0.00925821	0.00957716	0.00925821	0.0108388
SNRNP70	1.17732e-06	5.55346e-05	0.0507372	0.0595247	0.0507372	0.0766121
HMGN3	1.20447e-06	5.67351e-05	0.0494993	0.0604026	0.0494993	0.0748237
MPP2	1.21864e-06	5.73223e-05	0.0360779	0.0360779	0.0588017	0.0594206
RALGAPA2	1.24394e-06	5.84304e-05	0.0544745	0.0581053	0.0544745	0.0869275
KIF1B	1.29722e-06	6.08478e-05	0.0872453	0.0872453	0.101818	0.166546
ANKRD27	1.30465e-06	6.11106e-05	0.0304994	0.0285404	0.0259767	0.0304994
AC087386.1	1.32409e-06	6.19349e-05	0.0327643	0.0280968	0.0284768	0.0327643
AC079760.1	1.34356e-06	6.26952e-05	0.0403861	0.0463598	0.053096	0.0403861
CHD1L	1.34408e-06	6.26952e-05	0.0583692	0.0455734	0.0476885	0.0583692
LRRC8B	1.398e-06	6.51195e-05	0.0738082	0.0966261	0.0592375	0.0738082
GTF2IRD2	1.44943e-06	6.74216e-05	0.041986	0.0386998	0.0400297	0.041986
FDFT1	1.53672e-06	7.13829e-05	0.071039	0.186346	0.071039	0.107477
GARNL3	1.54831e-06	7.1822e-05	0.0644501	0.0627681	0.0644501	0.111229
ENPP2	1.59377e-06	7.38284e-05	0.0917432	0.0917432	0.248129	0.169676
AK4	1.60942e-06	7.44508e-05	0.0129602	0.014631	0.0129602	0.0167248
A1BG-AS1	1.69417e-06	7.8263e-05	0.0150789	0.0150789	0.0171123	0.019033
ATF7IP2	1.70348e-06	7.85852e-05	0.0244122	0.0321145	0.0316131	0.0244122
CTBP2	1.71314e-06	7.89222e-05	0.0552624	0.0470742	0.051159	0.0552624
HCN2	1.73404e-06	7.97752e-05	0.0279451	0.0377709	0.0279451	0.0490697
MAGI3	1.73876e-06	7.98829e-05	0.0304783	0.0465498	0.0304783	0.0472649
NAAA	1.81676e-06	8.33524e-05	0.0140203	0.0183454	0.0140203	0.0179167
AC105411.1	1.84797e-06	8.46685e-05	0.0214304	0.0200089	0.0187781	0.0214304
RABEP1	1.85092e-06	8.46878e-05	0.0569663	0.0686327	0.0569663	0.10802
XYLT1	1.86837e-06	8.53697e-05	0.0485355	0.0827377	0.0485355	0.084904
SLC16A10	1.94857e-06	8.89133e-05	0.0160916	0.0160242	0.0157761	0.0160916
HMGCL	1.97325e-06	8.99171e-05	0.0246659	0.036241	0.0246659	0.0305985
S100A1	2.01183e-06	9.15506e-05	0.0496043	0.107344	0.0869345	0.0496043
TRIM46	2.07103e-06	9.41168e-05	0.0138836	0.0138836	0.0145377	0.0165511
MOV10L1	2.09345e-06	9.50068e-05	0.0107046	0.0107046	0.0118821	0.0136881
DBF4B	2.10418e-06	9.53649e-05	0.0306362	0.0287447	0.0389116	0.0306362
RASSF4	2.13383e-06	9.65782e-05	0.0516313	0.0574148	0.0516699	0.0516313
MOB3B	2.15861e-06	9.75679e-05	0.118405	0.132923	0.263101	0.118405
LMCD1	2.1856e-06	9.86155e-05	0.0119876	0.0119876	0.0140602	0.0156845
AC037486.1	2.18767e-06	9.86155e-05	0.0122425	0.0117879	0.0116946	0.0122425
CDK5RAP3	2.23612e-06	0.000100664	0.0456358	0.0389603	0.0409607	0.0456358
PODXL2	2.30017e-06	0.000103409	0.0187944	0.0278124	0.0187944	0.0258795
QSOX1	2.32832e-06	0.000104534	0.0255794	0.0336541	0.0255794	0.0364077
AL158198.1	2.35388e-06	0.000105541	0.0168723	0.0251615	0.0168723	0.0253897
GREB1	2.38052e-06	0.000106593	0.0240954	0.0240954	0.0340196	0.0363171
AC007364.1	2.39319e-06	0.000107017	0.0557539	0.0507424	0.0765964	0.0557539
ABCB9	2.40348e-06	0.000107334	0.0220855	0.0289547	0.0220855	0.0387708
METTL8	2.50547e-06	0.00011174	0.0341335	0.0284391	0.0345586	0.0341335
C22orf23	2.52528e-06	0.000112474	0.0167427	0.0173658	0.0181906	0.0167427
GRK3	2.54164e-06	0.000113052	0.0456877	0.0463788	0.0360465	0.0456877
LRRC37B	2.60032e-06	0.00011551	0.0339392	0.0445191	0.0339392	0.0583952
ADAMTS4	2.62592e-06	0.000116492	0.0507363	0.0730011	0.076409	0.0507363
LANCL1	2.69863e-06	0.000119559	0.113602	0.126125	0.311722	0.113602
SETX	2.71294e-06	0.000120035	0.0500079	0.0500079	0.063627	0.0813686
MTX2	2.72273e-06	0.000120309	0.0608316	0.0724502	0.0607497	0.0608316
CYP7B1	2.76927e-06	0.000122205	0.0701904	0.0570842	0.09512	0.0701904
C5orf17	2.81485e-06	0.000124053	0.021267	0.0236404	0.0237594	0.021267
LINC02428	2.99318e-06	0.000131739	0.00965779	0.0113425	0.00965779	0.0126295
RNF152	2.99774e-06	0.000131767	0.0289351	0.0648546	0.0289351	0.0634403
HOTAIRM1	3.01337e-06	0.00013228	0.0118573	0.0170095	0.0118573	0.0168158
TKT	3.0221e-06	0.000132491	0.0325422	0.0466141	0.0325422	0.0582918
CEP85	3.0318e-06	0.000132683	0.0297147	0.0297147	0.0384554	0.048673
AC016907.2	3.03441e-06	0.000132683	0.0162424	0.014241	0.0146025	0.0162424
PRDM6	3.12029e-06	0.000136261	0.0204544	0.0329927	0.0204544	0.0299951
TTLL9	3.1324e-06	0.000136612	0.0264522	0.0264522	0.034553	0.0375949
FSIP2	3.23953e-06	0.000141101	0.019035	0.0234977	0.024273	0.019035
PHEX	3.26782e-06	0.000142148	0.00846965	0.00870286	0.00846965	0.00968159
IQGAP1	3.36997e-06	0.000146402	0.0730325	0.123988	0.0730325	0.170739
MPPED1	3.44492e-06	0.000149464	0.0142459	0.0166117	0.0142459	0.018017
TFDP1	3.46456e-06	0.000150122	0.0149483	0.0149483	0.0173311	0.0192249
LIMA1	3.49936e-06	0.000151434	0.0440819	0.04096	0.0599338	0.0440819
TMEM273	3.5172e-06	0.00015201	0.0225494	0.0324787	0.0225494	0.0422059
ZMIZ1-AS1	3.74547e-06	0.000161668	0.0132266	0.0132266	0.0158792	0.0168771
SGPP1	3.86232e-06	0.000166497	0.0526041	0.055347	0.0487238	0.0526041
AC098850.3	3.90823e-06	0.000168259	0.0520713	0.0520713	0.0583822	0.0836793
RAB6A	3.9431e-06	0.000169543	0.0711236	0.0541857	0.0695087	0.0711236
NKAIN2	4.05735e-06	0.000174232	0.166217	0.391281	0.694987	0.166217
SMYD3	4.09846e-06	0.000175772	0.0842252	0.0911037	0.0723172	0.0842252
TMEM94	4.41481e-06	0.000189098	0.0351737	0.0359414	0.0389398	0.0351737
WBP2NL	4.42088e-06	0.000189117	0.0292414	0.0423298	0.0292414	0.0366744
MYH9	4.48957e-06	0.000191811	0.0343318	0.0323337	0.0276432	0.0343318
CDK14	4.5232e-06	0.000193002	0.0577607	0.102443	0.072745	0.0577607
MEI4	4.65565e-06	0.000198401	0.0094648	0.0103709	0.0094648	0.0106962
GAS8	4.6674e-06	0.000198649	0.0134466	0.0152337	0.0134466	0.0160064
LINC01473	4.74254e-06	0.000201591	0.0358413	0.0382531	0.0362458	0.0358413
UGT2B7	4.82664e-06	0.000204906	0.0137933	0.0193694	0.0137933	0.0201121
CACNA1A	4.87407e-06	0.000206658	0.02968	0.0407929	0.02968	0.0392577
FAM222B	4.94344e-06	0.000209335	0.0439527	0.0439527	0.0737759	0.0660092
RASAL2	5.00793e-06	0.000211798	0.0666726	0.112612	0.112292	0.0666726
MGA	5.03039e-06	0.00021248	0.0480073	0.0481621	0.0480073	0.0685379
AL133325.3	5.10194e-06	0.000215231	0.0202401	0.0202401	0.0324892	0.0266495
ZNF248	5.217e-06	0.000219809	0.0591058	0.0545687	0.0765957	0.0591058
ARHGEF1	5.28178e-06	0.000222259	0.0235714	0.0235714	0.0308856	0.0333646
AF117829.1	5.31045e-06	0.000223185	0.0479879	0.0570727	0.0644911	0.0479879
MGST3	5.3761e-06	0.000225662	0.0405679	0.0819374	0.0405679	0.0579551
RAP1GAP2	5.44216e-06	0.000228149	0.0253573	0.0223278	0.0225805	0.0253573
STRN3	5.53686e-06	0.000231829	0.0501906	0.0509281	0.0501906	0.0864112
PAFAH1B1	5.5683e-06	0.000232855	0.0866879	0.0840462	0.0776201	0.0866879
SLC2A1-AS1	5.59583e-06	0.000233715	0.0103819	0.0103819	0.0112508	0.0115703
LINC00987	5.85483e-06	0.000244228	0.0182453	0.0177973	0.0197659	0.0182453
PAPPA2	5.98588e-06	0.000249385	0.0312361	0.032854	0.0297034	0.0312361
CHODL	6.07114e-06	0.000252623	0.033477	0.033477	0.0446837	0.0517702
PGM5	6.16701e-06	0.000256294	0.017376	0.0189149	0.017376	0.0243731
FAM201A	6.44161e-06	0.000267375	0.0111023	0.012666	0.0111023	0.013783
PTPRF	6.45748e-06	0.000267702	0.0468355	0.0939545	0.0468355	0.0685586
ATP1B3	6.59938e-06	0.000273247	0.0403439	0.0473496	0.043328	0.0403439
TSPAN5	6.63516e-06	0.000274095	0.0854983	0.140166	0.0854983	0.227611
ARFGEF1	6.64411e-06	0.000274095	0.0648363	0.0661508	0.0910135	0.0648363
RHPN2	6.65208e-06	0.000274095	0.0122254	0.0128004	0.0119635	0.0122254
SLX4IP	6.65255e-06	0.000274095	0.0545042	0.0665518	0.0879331	0.0545042
MFGE8	6.67889e-06	0.000274843	0.0239118	0.0462361	0.0239118	0.0493374
VSTM4	6.70221e-06	0.000275464	0.0166429	0.0166429	0.0197743	0.0229185
CFDP1	7.04415e-06	0.000289164	0.0361947	0.0361947	0.043182	0.0505008
DOCK10	7.08991e-06	0.000290686	0.0938721	0.0938721	0.304902	0.173076
TCF20	7.34262e-06	0.00030068	0.0384133	0.0449789	0.0384133	0.0585211
SPDYE5	7.40463e-06	0.000302849	0.0388288	0.0533555	0.045712	0.0388288
SYTL4	7.41818e-06	0.000303034	0.0140936	0.0220041	0.0140936	0.0224693
SBF1	7.61804e-06	0.00031082	0.0316253	0.0281815	0.0262795	0.0316253
AC016885.2	7.6319e-06	0.000310935	0.00690705	0.00690705	0.00711671	0.00793744
AKIRIN1	7.63941e-06	0.000310935	0.027469	0.027469	0.0296456	0.0436682
R3HCC1	7.70633e-06	0.000313279	0.0278348	0.0392565	0.0228891	0.0278348
AC004540.1	7.72375e-06	0.000313607	0.0209306	0.0266246	0.0304097	0.0209306
RIN2	7.83222e-06	0.000317626	0.0436345	0.0436345	0.0740055	0.101525
AC010099.4	7.96445e-06	0.000322599	0.0202031	0.0254587	0.0202031	0.0252437
AC068875.1	8.00725e-06	0.000323941	0.0136361	0.0136361	0.0171453	0.0179699
TNKS	8.09123e-06	0.000326944	0.0979112	0.125399	0.154499	0.0979112
FLT3	8.12904e-06	0.000328077	0.0214435	0.0237324	0.0230921	0.0214435
SYNM	8.32925e-06	0.000335753	0.0222812	0.0382591	0.0222812	0.0417342
AL591368.1	8.46292e-06	0.000340732	0.0149933	0.0149933	0.0167001	0.0178835
ASAP1	8.48482e-06	0.000341204	0.0562115	0.0998159	0.0562115	0.106129
GGT1	8.63638e-06	0.000346882	0.0213041	0.0242742	0.0219282	0.0213041
SAMD4B	8.75969e-06	0.000351415	0.0521424	0.0521424	0.0796681	0.0967742
VPS13A	8.83071e-06	0.00035384	0.0230844	0.0230844	0.0264502	0.0301661
GAS7	8.92265e-06	0.000356947	0.085131	0.0747494	0.0826424	0.085131
STX2	8.92953e-06	0.000356947	0.0282842	0.0276365	0.0237098	0.0282842
ANKRD36C	9.04317e-06	0.000361059	0.082668	0.0863847	0.0882901	0.082668
PICSAR	9.05742e-06	0.000361198	0.00628823	0.00644285	0.00628823	0.00654324
PUM3	9.27316e-06	0.000369363	0.0605069	0.0598606	0.0687839	0.0605069
SESN1	9.36123e-06	0.000372428	0.0687029	0.0816994	0.0545714	0.0687029
EZH1	9.64065e-06	0.00038309	0.0401636	0.0598551	0.0401636	0.0673498
SCP2	9.7406e-06	0.000386473	0.0359976	0.031971	0.0322216	0.0359976
LINC01266	9.74883e-06	0.000386473	0.0282734	0.0282734	0.0574237	0.0440346
AC073342.1	9.81961e-06	0.000388819	0.0241366	0.0324831	0.0241366	0.0413937
DMXL1	1.00991e-05	0.000399416	0.0776922	0.101701	0.118044	0.0776922
AC093895.1	1.0133e-05	0.000400284	0.0136746	0.0177037	0.0136746	0.0181716
MSN	1.01617e-05	0.000400507	0.0232701	0.0398908	0.0232701	0.0341797
RAD54L	1.01625e-05	0.000400507	0.00872148	0.0102101	0.00872148	0.0106154
MGLL	1.03079e-05	0.000405612	0.0177581	0.0262671	0.0177581	0.0228152
LIN54	1.03163e-05	0.000405612	0.0317657	0.0317657	0.0343777	0.0446211
METTL15	1.04029e-05	0.00040854	0.0657552	0.0690435	0.122632	0.0657552
SNAP91	1.06371e-05	0.000417249	0.0474306	0.0640743	0.0685212	0.0474306
ABCC5	1.06862e-05	0.000418682	0.0499573	0.0547753	0.0399496	0.0499573
FLYWCH1	1.07263e-05	0.000419766	0.0322712	0.0311381	0.0356662	0.0322712
ZNF518A	1.08294e-05	0.000423307	0.0792105	0.100731	0.147261	0.0792105
TALDO1	1.08426e-05	0.000423329	0.0517902	0.0483776	0.0400231	0.0517902
BTRC	1.08704e-05	0.000423919	0.0483225	0.0483225	0.0722443	0.0721326
VSIG10	1.09644e-05	0.000427088	0.0262433	0.0262433	0.030614	0.0357825
B3GAT1	1.10199e-05	0.000428752	0.0501735	0.110051	0.0501735	0.0730549
LYPD6	1.10597e-05	0.000429804	0.0103604	0.0106131	0.00993839	0.0103604
SMIM5	1.11059e-05	0.000431098	0.0157829	0.0192802	0.0157829	0.0213719
COG5	1.15776e-05	0.000448889	0.0741919	0.0794038	0.0604866	0.0741919
FRYL	1.16813e-05	0.000452389	0.0906663	0.0906663	0.189045	0.206353
AC010145.1	1.19694e-05	0.000463011	0.0150164	0.0126931	0.0134283	0.0150164
RNF180	1.20509e-05	0.000465626	0.0359557	0.0639418	0.0648668	0.0359557
CCDC90B	1.20723e-05	0.000465916	0.0346388	0.043428	0.0384004	0.0346388
HOXA3	1.21401e-05	0.000467993	0.00520385	0.00520385	0.00543304	0.00543304
CCDC85C	1.26018e-05	0.000485234	0.017681	0.0197812	0.017681	0.0308926
GRID1	1.28731e-05	0.000495113	0.0785876	0.0785876	0.210599	0.115774
ADAM12	1.29561e-05	0.000497735	0.0426436	0.0724435	0.0426436	0.0988668
AC015923.1	1.32202e-05	0.0005073	0.0204988	0.0237051	0.0198612	0.0204988
DGKD	1.32661e-05	0.000508479	0.0392177	0.0460987	0.0392177	0.090509
QKI	1.34443e-05	0.000514719	0.125171	0.0911424	0.329302	0.125171
INPP4B	1.39016e-05	0.000531622	0.0398033	0.0312637	0.0495697	0.0398033
FRG1-DT	1.40123e-05	0.000535245	0.0255069	0.0255069	0.0424575	0.0371632
PATJ	1.40677e-05	0.000536748	0.0487667	0.0700823	0.055279	0.0487667
CETN3	1.41661e-05	0.000539889	0.0284998	0.0281131	0.0284998	0.043308
MTSS1	1.43185e-05	0.000545079	0.0494848	0.0494848	0.10394	0.116634
SHANK3	1.51741e-05	0.000576354	0.0308452	0.0239104	0.0353305	0.0308452
IWS1	1.51745e-05	0.000576354	0.0462833	0.046905	0.0462833	0.0943828
STMN1	1.52974e-05	0.000580369	0.0658515	0.234844	0.0658515	0.101031
PDE9A	1.54347e-05	0.000584916	0.0251305	0.0512633	0.0251305	0.0574183
SEC14L1	1.56972e-05	0.000594191	0.0307483	0.0329179	0.0307483	0.0409254
AGAP9	1.58555e-05	0.000599505	0.0259511	0.026492	0.0324098	0.0259511
RADIL	1.60464e-05	0.000606041	0.0166075	0.0201203	0.0168454	0.0166075
TMEM117	1.64354e-05	0.000620034	0.0741996	0.101038	0.0663127	0.0741996
COMMD1	1.66155e-05	0.000626125	0.0667846	0.0537342	0.086217	0.0667846
PFKL	1.71035e-05	0.000643791	0.0307078	0.051922	0.0307078	0.0427796
CR382287.2	1.71317e-05	0.000644129	0.0192367	0.0227753	0.0265321	0.0192367
UCK2	1.72476e-05	0.00064776	0.0193762	0.0193762	0.0234151	0.0311708
LINC01504	1.78766e-05	0.000670631	0.0052067	0.00521693	0.0052067	0.0059889
CNTLN	1.79313e-05	0.000671933	0.0320204	0.0291279	0.0324043	0.0320204
AC137770.1	1.82095e-05	0.000681595	0.0105217	0.0119597	0.0105217	0.01328
AL139383.1	1.8298e-05	0.000684145	0.0577697	0.0468307	0.0788177	0.0577697
BPTF	1.86475e-05	0.000696437	0.0644242	0.0644242	0.12095	0.107792
CAMTA1	1.91563e-05	0.000714644	0.0673425	0.114202	0.0673425	0.160671
FBXO7	1.92533e-05	0.000717464	0.0597893	0.0677666	0.0802375	0.0597893
AC084032.1	1.93357e-05	0.000719736	0.0345103	0.0467058	0.0345103	0.089166
NSD2	1.94273e-05	0.000722343	0.0478989	0.0542621	0.0519035	0.0478989
PLXND1	1.94757e-05	0.000722826	0.0298303	0.057951	0.0298303	0.0698794
UBE2D2	1.94834e-05	0.000722826	0.0537169	0.0401392	0.0454372	0.0537169
RAB11FIP4	1.96885e-05	0.000729628	0.042533	0.0720258	0.042533	0.0957858
ACSL1	1.98733e-05	0.000735664	0.0491993	0.118135	0.0491993	0.13648
ZCCHC24	2.00035e-05	0.000739667	0.0749673	0.0674858	0.11488	0.0749673
AC091946.1	2.02196e-05	0.000746835	0.0215264	0.0194055	0.0242172	0.0215264
ATXN3	2.07252e-05	0.000764665	0.0339562	0.0339562	0.0424094	0.0463092
GIPC1	2.10717e-05	0.000776595	0.0465214	0.0656672	0.069899	0.0465214
TEX9	2.11012e-05	0.000776832	0.0312373	0.0365681	0.0381224	0.0312373
AC107067.1	2.12057e-05	0.000779821	0.0154951	0.0154951	0.0180815	0.0229489
MTA1	2.14172e-05	0.000786736	0.0191431	0.0191431	0.0224692	0.0293273
AC008537.1	2.18387e-05	0.000801343	0.050685	0.0492897	0.0744854	0.050685
CNTN6	2.19104e-05	0.000803093	0.0175702	0.0184684	0.0154862	0.0175702
NBAS	2.21479e-05	0.000810913	0.0622573	0.0484496	0.0671943	0.0622573
ZFR2	2.22105e-05	0.000812318	0.0147318	0.0131363	0.0144334	0.0147318
MARK1	2.25289e-05	0.000823067	0.0395147	0.051558	0.058765	0.0395147
LRRC1	2.35152e-05	0.000858165	0.0890869	0.113442	0.0664785	0.0890869
HSPA12A	2.36188e-05	0.000861007	0.040123	0.0618743	0.040123	0.113655
CBWD5	2.40696e-05	0.00087649	0.0278804	0.0358634	0.0278804	0.0376088
GNA11	2.4195e-05	0.000879467	0.0304897	0.0322587	0.0329436	0.0304897
AHI1	2.42038e-05	0.000879467	0.0593005	0.0682037	0.0593005	0.101268
GRIP1	2.44276e-05	0.000886637	0.0257407	0.0257407	0.0368065	0.055636
LENG8	2.47693e-05	0.000898069	0.0351076	0.0593656	0.0351076	0.0501684
EPDR1	2.48146e-05	0.000898738	0.0232756	0.0240944	0.0257018	0.0232756
PREP	2.49958e-05	0.000904324	0.0268731	0.0331667	0.022888	0.0268731
SMYD2	2.66492e-05	0.000963103	0.01232	0.0134895	0.01232	0.0167677
ANKRD11	2.67874e-05	0.000967057	0.0659144	0.0672977	0.0749691	0.0659144
AL359633.2	2.73264e-05	0.000985456	0.0119227	0.0132214	0.0119227	0.0174813
MIR646HG	2.76709e-05	0.000996806	0.0361932	0.0594171	0.0505663	0.0361932
AGPS	2.80563e-05	0.0010096	0.0473138	0.0498252	0.0548552	0.0473138
FMN1	2.82455e-05	0.00101532	0.0511727	0.0511727	0.166411	0.175902
CASTOR2	2.92938e-05	0.00105188	0.0256042	0.0256042	0.0337014	0.0416052
AC026316.5	2.98801e-05	0.00107136	0.0999534	0.0999534	0.294789	0.450778
AL157834.1	2.99002e-05	0.00107136	0.00622498	0.00648887	0.0060667	0.00622498
ZNF254	3.02524e-05	0.00108282	0.0356323	0.0343448	0.0356323	0.0558563
POLK	3.03549e-05	0.00108533	0.0664979	0.058191	0.0568951	0.0664979
RHBDL2	3.03873e-05	0.00108534	0.0292933	0.0292933	0.0547832	0.0426858
MYO1A	3.0483e-05	0.00108759	0.00451666	0.00451666	0.00451666	0.00451666
DOHH	3.06294e-05	0.00109166	0.0278296	0.0286323	0.0278296	0.052662
AC006213.2	3.11768e-05	0.00110999	0.00731769	0.00812387	0.00731769	0.00823227
MICAL2	3.12571e-05	0.00111167	0.0261706	0.0317633	0.0208929	0.0261706
CHIC1	3.1327e-05	0.00111297	0.0421257	0.032062	0.0356122	0.0421257
HTRA1	3.17176e-05	0.00112566	0.0700712	0.0508359	0.0827926	0.0700712
USP40	3.18221e-05	0.00112817	0.0433514	0.0433514	0.0866371	0.0755888
MTSS1L	3.23407e-05	0.00114535	0.0197622	0.0211638	0.0197622	0.0316082
AC135050.3	3.25264e-05	0.00115071	0.026675	0.0293007	0.035758	0.026675
SETD7	3.26938e-05	0.00115541	0.0369648	0.0556997	0.0449565	0.0369648
ERC2	3.30119e-05	0.00116542	0.0400465	0.0400465	0.0474961	0.0615266
DPYD-AS1	3.3366e-05	0.00117669	0.0253211	0.0435556	0.0253211	0.0425588
SFXN5	3.346e-05	0.00117876	0.0241009	0.0241009	0.0285564	0.0412981
PPM1F	3.37163e-05	0.00118655	0.0183075	0.0233463	0.0238778	0.0183075
NBPF3	3.46244e-05	0.00121722	0.0204641	0.0195906	0.0231271	0.0204641
TRIM35	3.5833e-05	0.00125839	0.0168507	0.0168507	0.0208522	0.0279012
ATP11A	3.58949e-05	0.00125925	0.0580251	0.127618	0.0580251	0.20629
ZNF630	3.60897e-05	0.00126476	0.0207589	0.0182627	0.0222194	0.0207589
TNRC6A	3.61592e-05	0.0012648	0.0594493	0.0594493	0.0999463	0.0888313
ZNF577	3.61663e-05	0.0012648	0.0372483	0.03383	0.0417114	0.0372483
GSTK1	3.6772e-05	0.00128247	0.0245457	0.0438231	0.0245457	0.035115
GPR137C	3.67795e-05	0.00128247	0.049073	0.0496481	0.049073	0.0645326
GPR89B	3.67862e-05	0.00128247	0.0250912	0.0432711	0.0250912	0.0321753
PAQR4	3.73552e-05	0.00130095	0.0346105	0.0461408	0.0398652	0.0346105
CGAS	3.87733e-05	0.00134894	0.00832679	0.00832679	0.00996524	0.0107037
SREBF2	3.90751e-05	0.00135803	0.0578432	0.0904967	0.0578432	0.0812827
TRPC1	4.06397e-05	0.00141095	0.0622666	0.0574689	0.11362	0.0622666
C16orf70	4.08303e-05	0.0014161	0.0348612	0.0416175	0.0358103	0.0348612
GDAP1	4.10166e-05	0.00141964	0.0478371	0.0478371	0.102295	0.0869921
BRSK2	4.10171e-05	0.00141964	0.0210662	0.032415	0.0210662	0.0311442
STARD3	4.13624e-05	0.00143012	0.0285844	0.0315612	0.031586	0.0285844
LINC02473	4.15131e-05	0.00143385	0.0170423	0.0170423	0.0220883	0.0283047
RUBCNL	4.16889e-05	0.00143844	0.00699852	0.00699852	0.00821295	0.0085544
FAM234A	4.25806e-05	0.00146769	0.0187594	0.0211847	0.0200534	0.0187594
GSK3B	4.36811e-05	0.00150408	0.066637	0.0715546	0.0792469	0.066637
RALGAPA1	4.41471e-05	0.00151857	0.0926159	0.0843285	0.121788	0.0926159
AL355315.1	4.50352e-05	0.0015466	0.0141394	0.0187435	0.0141394	0.0204717
STX7	4.50543e-05	0.0015466	0.0366585	0.0366585	0.0463478	0.0570407
MDGA1	4.61897e-05	0.00158396	0.0104735	0.0146003	0.0104735	0.0131206
GDPD5	4.62467e-05	0.00158429	0.0139669	0.0213917	0.0139669	0.0221734
ELF1	4.63475e-05	0.00158612	0.0699034	0.0703977	0.0710692	0.0699034
TMEM259	4.66951e-05	0.00159396	0.0277097	0.0391157	0.0277097	0.0526284
INPP4A	4.66952e-05	0.00159396	0.0327626	0.0455855	0.0327832	0.0327626
HOXD3	4.67191e-05	0.00159396	0.00861912	0.00936185	0.00800427	0.00861912
SLC4A8	4.69663e-05	0.00160077	0.044753	0.044753	0.121832	0.0890789
APIP	4.80496e-05	0.00163603	0.039224	0.0474322	0.0441829	0.039224
ARID1A	4.91423e-05	0.00167154	0.0423222	0.0423222	0.0508301	0.0690221
LINC02256	4.92091e-05	0.00167211	0.0534819	0.0579478	0.0518221	0.0534819
CXADR	4.98183e-05	0.0016911	0.0367272	0.0367272	0.0566986	0.0592446
CHFR	5.02988e-05	0.00170569	0.0353991	0.0390483	0.0387124	0.0353991
GOLM1	5.12154e-05	0.00173501	0.0236813	0.0403374	0.0236813	0.0467752
IQSEC1	5.14294e-05	0.0017405	0.0289679	0.0289679	0.0328461	0.0406239
ADAM19	5.17817e-05	0.00175066	0.0255289	0.0255289	0.0276318	0.0337797
GLTP	5.21681e-05	0.00176176	0.0402118	0.0402118	0.0601732	0.0590352
AC011476.3	5.22408e-05	0.00176176	0.0101943	0.0101943	0.012693	0.0133372
LINC01088	5.22677e-05	0.00176176	0.0297032	0.0498677	0.0350811	0.0297032
PIEZO2	5.23625e-05	0.00176319	0.0711369	0.113133	0.0711369	0.4694
PYGB	5.56813e-05	0.00187306	0.0229785	0.0267598	0.0229785	0.0333411
DYNC1H1	5.69236e-05	0.00191293	0.0603421	0.0547465	0.0558872	0.0603421
CR381653.1	5.71803e-05	0.00191963	0.026466	0.0277745	0.0314587	0.026466
AGO3	5.72643e-05	0.00192053	0.0739544	0.0609506	0.0782024	0.0739544
IFIT3	5.76952e-05	0.00193305	0.0380899	0.0340673	0.0348656	0.0380899
AC127526.1	5.8003e-05	0.00194142	0.0166049	0.0196712	0.0166049	0.0266279
PDE11A	5.90389e-05	0.00197412	0.00993083	0.011521	0.00983886	0.00993083
EHHADH	5.9385e-05	0.00198372	0.0142429	0.0161023	0.0151756	0.0142429
PMP2	6.03644e-05	0.00201412	0.0292316	0.0552372	0.0292316	0.059996
FAM131B	6.04152e-05	0.00201412	0.02637	0.0207007	0.0231904	0.02637
MRPS22	6.46344e-05	0.00215264	0.0251864	0.0270402	0.0241415	0.0251864
SSBP2	6.58872e-05	0.00219219	0.0896755	0.124323	0.0695491	0.0896755
STON2	6.63094e-05	0.00220405	0.022465	0.0294787	0.0254151	0.022465
ZNF404	6.64979e-05	0.00220813	0.0184857	0.0233971	0.0212681	0.0184857
DIP2A	6.85351e-05	0.00227352	0.0542601	0.0494338	0.0479436	0.0542601
ABCA7	6.93393e-05	0.00229793	0.0101459	0.0101459	0.0108244	0.0117844
SLC27A1	7.09071e-05	0.00234757	0.0392191	0.0392191	0.0570712	0.086109
LUC7L	7.10257e-05	0.00234917	0.0289306	0.0289306	0.0371391	0.0481037
LINC01080	7.16541e-05	0.00236762	0.00746962	0.00746962	0.00793562	0.0100786
PHKA2	7.21737e-05	0.00238244	0.0290057	0.0345042	0.0395221	0.0290057
AL162391.1	7.44187e-05	0.00245183	0.0126696	0.0139457	0.0128576	0.0126696
TMEM135	7.44218e-05	0.00245183	0.0619616	0.0564346	0.109227	0.0619616
SMILR	7.48917e-05	0.00246488	0.00565076	0.00647795	0.00565076	0.00647795
AL031316.1	7.55607e-05	0.00248446	0.0147557	0.0154462	0.0146206	0.0147557
AC026458.2	7.57429e-05	0.00248802	0.0107424	0.0119435	0.0107424	0.014358
MINDY1	7.8157e-05	0.0025648	0.0189777	0.0207113	0.0189777	0.0245902
NPFFR1	7.84152e-05	0.00257076	0.0105068	0.0143063	0.0105068	0.0124932
PCYT1B	7.88495e-05	0.00258247	0.0240222	0.0240222	0.0365077	0.0392946
FANK1	8.01525e-05	0.00262259	0.0108411	0.012233	0.0108411	0.0138055
PRKCB	8.09756e-05	0.00264694	0.0563147	0.0590778	0.0505225	0.0563147
DACH1	8.10745e-05	0.00264759	0.0169317	0.0191428	0.0161153	0.0169317
DHRSX	8.2607e-05	0.00269501	0.0411028	0.0452254	0.0452797	0.0411028
AC019131.1	8.29695e-05	0.00270421	0.0156414	0.0136161	0.0131964	0.0156414
BMPR2	8.31203e-05	0.00270649	0.0502787	0.0577825	0.0456103	0.0502787
AP001011.1	8.38786e-05	0.00272854	0.0198904	0.0258331	0.0208117	0.0198904
KIAA0232	8.45914e-05	0.00274906	0.0619693	0.0651611	0.0548031	0.0619693
LRRC37A3	8.49725e-05	0.00275877	0.0414423	0.0414423	0.0958341	0.106438
NCOA7	8.67398e-05	0.00281342	0.0721717	0.140045	0.0721717	0.196212
OPRM1	9.0628e-05	0.0029367	0.0120009	0.0126724	0.0120009	0.015088
DDI2	9.11449e-05	0.0029506	0.0341677	0.0308505	0.0295585	0.0341677
NT5M	9.14691e-05	0.00295824	0.0105209	0.010494	0.0105209	0.0123868
AKAP8L	9.47533e-05	0.0030615	0.0270417	0.0270417	0.036655	0.0403012
GRID2IP	9.51838e-05	0.00307245	0.00660103	0.00660103	0.00798032	0.00913138
TLK2	9.87532e-05	0.00318372	0.0397302	0.0397302	0.0520272	0.061963
KLHL2	9.8821e-05	0.00318372	0.044232	0.0707176	0.044232	0.0614996
PCNX2	9.90444e-05	0.00318786	0.0287386	0.0286561	0.0287386	0.0400424
SPARC	0.000101476	0.00326299	0.0572005	0.13907	0.0900012	0.0572005
MTMR7	0.00010307	0.00331107	0.0411369	0.0411369	0.0976942	0.0706749
TTN-AS1	0.000105216	0.00337679	0.0473165	0.0478651	0.0581314	0.0473165
BTBD9	0.000106536	0.00341587	0.0722804	0.0587571	0.10995	0.0722804
NACAD	0.000108906	0.00348853	0.0240547	0.0388335	0.0240547	0.0351464
ARHGAP17	0.000111728	0.0035755	0.0364323	0.0675678	0.0364323	0.0829973
IFT172	0.000112003	0.00358088	0.0291746	0.0479674	0.0291746	0.0523384
PDGFRB	0.000114174	0.00364682	0.00665348	0.00757447	0.00665348	0.00876713
KNOP1	0.000116024	0.00370238	0.0313748	0.0313748	0.0408862	0.0513363
ETFB	0.000118825	0.00378818	0.026948	0.0543332	0.026948	0.0430554
XKR9	0.000119638	0.00381048	0.0148705	0.0183381	0.0148705	0.0188778
WDR33	0.00012713	0.00404523	0.0338005	0.0338005	0.0388837	0.0600934
BVES	0.000128423	0.00408253	0.0158686	0.0226137	0.0158686	0.0320157
SDK1	0.000128951	0.00409543	0.0431748	0.0837593	0.0749464	0.0431748
CRELD2	0.000129371	0.00410486	0.0132192	0.0132192	0.0168336	0.017517
EHF	0.000129675	0.00411061	0.0104185	0.0110831	0.0106476	0.0104185
BDP1	0.000131404	0.0041615	0.0355463	0.0355463	0.0530499	0.0708243
BBS2	0.000131725	0.00416773	0.0459434	0.0459434	0.0583501	0.0683317
KCNN2	0.000132673	0.00419377	0.0199891	0.0304096	0.0302233	0.0199891
DDX5	0.000133133	0.00420435	0.0724037	0.0764907	0.0648759	0.0724037
NBPF11	0.000133276	0.00420489	0.0306166	0.0383265	0.0440425	0.0306166
LINC01763	0.000133592	0.00420928	0.0059551	0.00779587	0.0059551	0.00779587
ACTN4	0.000133666	0.00420928	0.0457812	0.0589292	0.0457812	0.0779009
Z93930.2	0.000135133	0.0042515	0.030994	0.0237684	0.0455085	0.030994
RPS6KL1	0.000138538	0.00435393	0.0117593	0.012127	0.0117593	0.0157328
ARNT2	0.000138649	0.00435393	0.0381543	0.0372912	0.0381543	0.0651777
NPRL3	0.000141206	0.00443008	0.0267433	0.0267433	0.028623	0.0433997
CMIP	0.000145383	0.00455287	0.0302613	0.0534251	0.0302613	0.050789
CAMSAP1	0.000145391	0.00455287	0.02893	0.0264988	0.0272629	0.02893
GPC4	0.000147391	0.00461118	0.0131211	0.015585	0.015491	0.0131211
IP6K3	0.000152386	0.00476301	0.0175824	0.0209914	0.0175824	0.0285061
SUPT3H	0.000157316	0.00491255	0.0703392	0.0826173	0.0831102	0.0703392
RNF34	0.000160722	0.00501422	0.023155	0.023155	0.0275057	0.0338133
NPLOC4	0.000161762	0.00504197	0.0375513	0.0516508	0.0439033	0.0375513
RNF13	0.00016206	0.00504657	0.0841837	0.101127	0.165312	0.0841837
ZBTB4	0.000162411	0.00505283	0.0260296	0.0331589	0.0260296	0.0426427
EXOC2	0.000166247	0.00516736	0.0440417	0.043316	0.0485036	0.0440417
PCDHA1	0.000166457	0.00516909	0.00736532	0.00736532	0.00852668	0.00998249
PSMG4	0.000172075	0.00533861	0.0269073	0.0385998	0.0220514	0.0269073
RERE	0.000173514	0.00537829	0.0688039	0.0688039	0.18687	0.121836
ASCC1	0.000176832	0.00547606	0.0309784	0.0309784	0.03404	0.0554716
OR3A2	0.000177347	0.00548697	0.010903	0.0122178	0.010903	0.0134886
RFFL	0.000179134	0.00553715	0.0331495	0.0417531	0.0295043	0.0331495
SGIP1	0.000180732	0.0055814	0.0893356	0.181575	0.187865	0.0893356
HRASLS5	0.000181845	0.00561059	0.0105458	0.0157066	0.0105458	0.0150335
PTPN7	0.000186997	0.00576375	0.018351	0.0266732	0.0225751	0.018351
TNRC18	0.000187152	0.00576375	0.0294183	0.0358026	0.0481228	0.0294183
TCAIM	0.000187325	0.00576377	0.0236666	0.0299849	0.0236666	0.035163
PHC2	0.000188095	0.00578215	0.0550384	0.0679806	0.0604512	0.0550384
GLYATL2	0.00019079	0.00585963	0.00785009	0.00785009	0.00790578	0.010624
NKPD1	0.000196638	0.00603371	0.00445929	0.00485626	0.00445929	0.00485626
TET3	0.000198052	0.00607155	0.0303628	0.0303628	0.0343341	0.0712128
FREM1	0.000201575	0.0061739	0.0104825	0.0142727	0.0104825	0.0126773
PWRN3	0.00020245	0.00619503	0.0138676	0.0138676	0.0254176	0.0260483
MAU2	0.000202791	0.00619983	0.0379544	0.0414737	0.0503674	0.0379544
LINC02226	0.000203693	0.00622173	0.021687	0.0224631	0.0211256	0.021687
TAF6L	0.000204064	0.00622738	0.00977073	0.0117471	0.00977073	0.0134999
AC105285.1	0.000205559	0.00626729	0.019696	0.0188823	0.0193165	0.019696
AC097534.2	0.000206029	0.00627044	0.0188926	0.0293471	0.0188926	0.0393947
NPIPB5	0.000206036	0.00627044	0.0248649	0.0248649	0.0313852	0.0362434
RBM25	0.000206348	0.00627425	0.0434259	0.0434259	0.105398	0.0613331
PCCA	0.000206571	0.00627535	0.047325	0.047325	0.0509016	0.0684436
CYB5R4	0.000213055	0.00646646	0.033968	0.0452217	0.033968	0.0698327
KCNN3	0.000214851	0.00651506	0.0138475	0.0175902	0.0138475	0.0203531
TMEM161B-AS1	0.000218048	0.00660605	0.0589476	0.0645565	0.0589476	0.0904992
RMDN2-AS1	0.000218603	0.00661687	0.0101935	0.0111667	0.0116152	0.0101935
ABCA10	0.000220574	0.00667052	0.0154353	0.019632	0.0154353	0.0224122
MFSD11	0.000220974	0.00667659	0.0313022	0.0372675	0.0313022	0.0578954
MCUB	0.000224073	0.00676414	0.014127	0.0219155	0.014127	0.024434
ECHDC2	0.000224924	0.00678372	0.0114914	0.0175017	0.0114914	0.0163524
LINC02018	0.000226354	0.00682072	0.014835	0.0124424	0.0126524	0.014835
AC007785.1	0.000227128	0.00683789	0.0263903	0.0452112	0.0263903	0.0730822
CAPS	0.000236264	0.00710656	0.0141997	0.0141997	0.015584	0.0214013
RNF212	0.000237637	0.00714147	0.0106938	0.0134367	0.0131984	0.0106938
MAP4	0.000239696	0.0071943	0.0456828	0.0456828	0.0821559	0.0652748
DAP3	0.000239824	0.0071943	0.0284124	0.032233	0.0284124	0.0454957
RNF130	0.000242906	0.00728025	0.0937472	0.0860018	0.117385	0.0937472
DMBT1	0.000250622	0.00750478	0.00714396	0.00760558	0.00762321	0.00714396
SLC25A12	0.000255273	0.00763723	0.0378966	0.0480186	0.049922	0.0378966
C10orf90	0.000257649	0.00770145	0.0690909	0.0690909	0.206233	0.293712
SERPINB9	0.000257974	0.00770431	0.014514	0.0219169	0.014514	0.0230931
BVES-AS1	0.000262323	0.00782722	0.0149995	0.0276547	0.0149995	0.0310625
FYCO1	0.000268231	0.0079964	0.026342	0.0332799	0.0353273	0.026342
TMEM87A	0.000270015	0.00804243	0.048808	0.072098	0.048808	0.0834968
RAB7B	0.000271346	0.0080749	0.00837964	0.0106066	0.0107747	0.00837964
PRR29-AS1	0.000273077	0.00811921	0.00309826	0.00309826	0.0033068	0.0033068
AC092683.1	0.000275058	0.00817086	0.0246192	0.0246192	0.0472106	0.0497891
ITPA	0.000277409	0.00822722	0.0156986	0.0156986	0.0196674	0.0222379
ANGPTL4	0.000277655	0.00822722	0.0102868	0.0147117	0.0102868	0.0120007
ALDH18A1	0.000277692	0.00822722	0.0104711	0.0127531	0.0104711	0.0136442
LINC01182	0.000280928	0.00830564	0.0192037	0.0248907	0.0192037	0.0251862
CDK12	0.00028096	0.00830564	0.0269142	0.0269142	0.0501285	0.0424673
CLASRP	0.000281081	0.00830564	0.0291993	0.0291993	0.0442915	0.0512156
NKX2-8	0.000281795	0.00831846	0.00523332	0.00644116	0.00523332	0.00670829
SQLE	0.000282011	0.00831846	0.0345734	0.0751741	0.0345734	0.0606294
ANXA13	0.000282359	0.00832141	0.00695227	0.00873741	0.00695227	0.0078076
FERMT2	0.000284473	0.00837633	0.0364851	0.0499792	0.0364851	0.0498003
TMEM104	0.000285226	0.00839115	0.0189184	0.0214022	0.0169395	0.0189184
PEPD	0.000287118	0.00843816	0.0186087	0.0224668	0.0186087	0.0273684
SBF2	0.000287327	0.00843816	0.0706894	0.0641938	0.0889734	0.0706894
C6orf10	0.00029106	0.0085403	0.00593497	0.00593497	0.00623647	0.00756194
FBXO42	0.000296516	0.00869281	0.0407008	0.0380654	0.0384611	0.0407008
ZNF532	0.000297209	0.00870551	0.042076	0.042076	0.0668663	0.0901541
MTMR2	0.00030077	0.00880211	0.0392096	0.0392096	0.0685428	0.0562725
AC007376.2	0.00030581	0.00894181	0.0257464	0.0227059	0.0415421	0.0257464
SEMA3B-AS1	0.000306163	0.00894435	0.00678978	0.00728876	0.00678978	0.0093011
PILRA	0.000307277	0.00896907	0.0217454	0.0202924	0.0259464	0.0217454
TRIQK	0.000308709	0.00899793	0.0301941	0.0473873	0.0301941	0.0427413
KLHL42	0.000308803	0.00899793	0.0313812	0.0313812	0.0348824	0.0534772
TTYH3	0.00030937	0.00900664	0.00984681	0.00984681	0.0103062	0.0150454
AF001548.2	0.000310205	0.00902311	0.00976703	0.0100116	0.00976703	0.0125179
ANAPC2	0.000315199	0.00916043	0.0113036	0.0113036	0.0121902	0.0183601
RORA-AS1	0.000318749	0.00925558	0.0304708	0.0248101	0.0376201	0.0304708
VAPB	0.000319362	0.00926536	0.0319227	0.0325356	0.0321009	0.0319227
PRICKLE2	0.00032041	0.00928773	0.0254138	0.0370888	0.0343872	0.0254138
ST3GAL5	0.000322161	0.00933043	0.0555157	0.0722374	0.0770444	0.0555157
TCP11L2	0.000325768	0.00942676	0.0353291	0.0506114	0.0353291	0.0686021
AMFR	0.000326557	0.00944143	0.0322628	0.0296624	0.0338362	0.0322628
AC106729.1	0.000327013	0.00944647	0.0157915	0.0161735	0.0169939	0.0157915
AC245427.1	0.000330173	0.00952398	0.00210883	0.00210883	0.00210883	0.00210883
AC136944.1	0.000330264	0.00952398	0.0101599	0.0104419	0.0089997	0.0101599
ATE1	0.000334037	0.00962451	0.0427134	0.0427134	0.0774268	0.0841748
SFXN4	0.000337636	0.00971985	0.0133537	0.0132202	0.0133537	0.0183843
SGK2	0.000344096	0.00989732	0.0195663	0.0185435	0.0234253	0.0195663
ARHGEF26	0.000345646	0.0099334	0.0122287	0.0152052	0.0140597	0.0122287
ADAM10	0.00034666	0.00995401	0.0515528	0.0515528	0.122439	0.206543
PCOLCE2	0.0003538	0.0101503	0.00678885	0.00934299	0.00678885	0.00894805
PDXDC1	0.000354486	0.0101613	0.0576354	0.0929432	0.0471629	0.0576354
ADORA1	0.000355232	0.010174	0.0232265	0.0232265	0.0358462	0.041823
AGPAT5	0.000355715	0.0101792	0.0347195	0.0461716	0.0440411	0.0347195
TRABD	0.000356867	0.0101988	0.0125303	0.0125303	0.0142046	0.015984
SMCO4	0.000357009	0.0101988	0.00985426	0.0149732	0.00985426	0.0170782
CYP4F26P	0.000367407	0.0104869	0.00654671	0.0065561	0.00654671	0.00795929
LCNL1	0.000369893	0.0105489	0.021025	0.0274038	0.0258602	0.021025
SRRM1	0.000370662	0.0105618	0.0512397	0.0435224	0.0652651	0.0512397
AC008438.2	0.000377186	0.0107386	0.0116743	0.0122602	0.01144	0.0116743
SLC20A2	0.000378855	0.010777	0.0398805	0.0398805	0.0745565	0.0915833
BMP7	0.000382152	0.0108534	0.0217813	0.0327291	0.0337693	0.0217813
ERVMER61-1	0.000382399	0.0108534	0.0145939	0.0144552	0.0120551	0.0145939
DPP4	0.000382513	0.0108534	0.00463721	0.00461775	0.00463721	0.00497268
NFE2L2	0.000386361	0.0109533	0.068338	0.0959272	0.121846	0.068338
NIPA1	0.000398075	0.0112759	0.0389148	0.0408203	0.041314	0.0389148
AC006547.1	0.000399871	0.0113172	0.0114019	0.0148172	0.0114019	0.0156752
ITPR3	0.000405787	0.0114749	0.00666167	0.00726537	0.00666167	0.00807888
TMEM168	0.00041032	0.0115934	0.0342021	0.0434771	0.058563	0.0342021
SLFN5	0.000410681	0.0115938	0.0163732	0.0375631	0.0163732	0.0327031
TYK2	0.000411478	0.0116065	0.0167766	0.0156257	0.0144165	0.0167766
AC087564.1	0.000411832	0.0116068	0.059877	0.0523955	0.106438	0.059877
RFX2	0.000412881	0.0116265	0.0139119	0.0139119	0.0184269	0.0188953
NSUN2	0.000421048	0.0118466	0.0180207	0.0180207	0.0241404	0.0255844
SLC12A9	0.00042497	0.0119469	0.0176062	0.0176062	0.0324008	0.026813
SUMF2	0.000426827	0.011989	0.0248862	0.0193621	0.0241242	0.0248862
MAPKAPK2	0.00043074	0.0120888	0.020454	0.0204955	0.0178152	0.020454
ACOT11	0.00043714	0.0122582	0.0158823	0.0193731	0.0133547	0.0158823
NXN	0.000442238	0.0123908	0.0136516	0.0214414	0.0136516	0.0193877
MPC1	0.000451886	0.0126506	0.0432414	0.0689812	0.041532	0.0432414
LITAF	0.000453157	0.0126756	0.0277491	0.0496138	0.0277491	0.0515483
AC004889.1	0.000458437	0.0128126	0.00591634	0.00714833	0.00591634	0.00843079
LDAH	0.000461541	0.0128886	0.0277538	0.0335981	0.0366458	0.0277538
USH2A	0.000470604	0.0131307	0.0171375	0.0215907	0.0139146	0.0171375
SIPA1L3	0.000471054	0.0131324	0.0341091	0.0373835	0.0341091	0.07199
KCNQ4	0.0004767	0.0132787	0.00547015	0.00547015	0.00607829	0.00715399
HERC4	0.000482707	0.0134349	0.0499771	0.107615	0.0499771	0.115053
DOCK7	0.000483234	0.0134384	0.0258394	0.0505552	0.0258394	0.0600479
GAL3ST1	0.000497105	0.0138127	0.0204435	0.0204435	0.0359358	0.0355918
MRAS	0.000505127	0.014024	0.0133129	0.0141842	0.0133129	0.017536
AC019205.1	0.0005062	0.0140421	0.0191191	0.0206691	0.0238204	0.0191191
DIRC3	0.000507172	0.014046	0.0170879	0.0183026	0.0167713	0.0170879
ABHD6	0.000507179	0.014046	0.0305011	0.0305011	0.0335843	0.0535614
LINC01524	0.000509657	0.014103	0.00896676	0.00844263	0.00853557	0.00896676
ZBTB8OS	0.00051758	0.0143105	0.0297769	0.0297769	0.0466914	0.0516034
LAMA1	0.000518966	0.014337	0.00745221	0.00745221	0.0102555	0.00984175
SLC27A6	0.000519442	0.0143383	0.0171241	0.041236	0.0171241	0.0286362
TRDN	0.000522857	0.0144207	0.0110312	0.0116368	0.00974555	0.0110312
GABPB1-AS1	0.000529699	0.0145974	0.0543929	0.051488	0.0886785	0.0543929
MPPED2	0.000534358	0.0147043	0.0191963	0.0306331	0.0335344	0.0191963
NUDT8	0.000534542	0.0147043	0.00578164	0.00761597	0.00578164	0.00746057
BAIAP2L2	0.000534892	0.0147043	0.0511937	0.0909442	0.102405	0.0511937
CUL4A	0.000536771	0.0147438	0.0303875	0.0452504	0.0303875	0.0594964
PTPN9	0.000545557	0.0149729	0.0278267	0.0307924	0.0269141	0.0278267
AC005304.3	0.000549842	0.0150782	0.00782261	0.00755832	0.00766087	0.00782261
CCNYL1	0.000550533	0.0150848	0.023262	0.0290387	0.0262905	0.023262
GATD3A	0.000559511	0.0153183	0.0115256	0.0195841	0.0115256	0.0196267
MGST2	0.000564844	0.0154517	0.0093976	0.0111766	0.0093976	0.0119481
ADNP2	0.000570534	0.0155897	0.0304638	0.0311185	0.0265995	0.0304638
SPDYE3	0.000570821	0.0155897	0.0290811	0.0450299	0.0445543	0.0290811
UBE4B	0.000572489	0.0156131	0.048806	0.048806	0.0617684	0.109532
NUTM2B-AS1	0.000573037	0.0156131	0.0531918	0.0465654	0.0783519	0.0531918
ADAMTS13	0.000573074	0.0156131	0.00860329	0.00946216	0.00860329	0.0115859
ZAR1L	0.000574056	0.0156272	0.00446813	0.00420997	0.00445016	0.00446813
SEC11C	0.00057645	0.0156796	0.0198051	0.0336713	0.0198051	0.0398422
TMEM206	0.000577006	0.015682	0.0214852	0.0214852	0.0331259	0.0326441
AL356270.1	0.000580031	0.0157515	0.0111547	0.0111547	0.0115415	0.013765
ASPHD1	0.00058366	0.0158372	0.0326866	0.0316238	0.0273926	0.0326866
CARD14	0.000587948	0.0159407	0.0083174	0.00929115	0.0083174	0.0101003
HESX1	0.00059135	0.01602	0.00729096	0.00802739	0.00729096	0.00813432
ARIH2	0.000610953	0.0165376	0.0341485	0.0341485	0.0592695	0.051246
FOXK1	0.000612171	0.0165539	0.0367465	0.0302984	0.0341279	0.0367465
RXRG	0.00061254	0.0165539	0.00766857	0.00988019	0.0082108	0.00766857
TRIOBP	0.000615612	0.0166235	0.0194592	0.0179857	0.0209284	0.0194592
KRT8	0.00061673	0.0166403	0.00496889	0.00594247	0.00496889	0.00650458
GPSM2	0.000619279	0.0166956	0.0351506	0.0351506	0.0385908	0.0588022
ENTPD1-AS1	0.0006222	0.0167609	0.0669561	0.0628917	0.139085	0.0669561
RGS3	0.000626048	0.016851	0.016208	0.0212965	0.016208	0.0204582
ERMAP	0.000629765	0.0169285	0.00950387	0.00928166	0.00950387	0.0167945
CNNM2	0.000629934	0.0169285	0.036875	0.036875	0.0602847	0.10596
SLC16A1-AS1	0.000652962	0.0175332	0.0338719	0.0338719	0.0816518	0.0579386
AL589843.1	0.000654505	0.0175606	0.0114884	0.0114884	0.0150688	0.016258
DENND1A	0.000657673	0.0176315	0.0388566	0.0388566	0.0760296	0.0712463
SPRY2	0.000660228	0.0176859	0.0104099	0.0104099	0.0106922	0.0149006
RCAN2	0.00066797	0.017879	0.0416462	0.0416462	0.123333	0.168102
AC009961.1	0.000674656	0.0180436	0.00994458	0.00994458	0.011	0.0149541
INTS13	0.000677935	0.0181168	0.0229406	0.0283158	0.0344162	0.0229406
MYOM1	0.000680175	0.0181622	0.0146307	0.0242218	0.0146307	0.0191849
SPPL2A	0.00068275	0.0182164	0.0304711	0.0255094	0.0323858	0.0304711
TTC14	0.000684332	0.0182347	0.0486881	0.0519183	0.0775753	0.0486881
CMTM5	0.000684523	0.0182347	0.035916	0.0617843	0.0562767	0.035916
BCAS3	0.000687658	0.0183037	0.0630292	0.0630292	0.160302	0.108337
Z84485.1	0.000690738	0.0183711	0.0148609	0.0148609	0.0271096	0.0231939
CLCN3	0.000696626	0.018505	0.0462537	0.0699917	0.0565804	0.0462537
RBM6	0.000697208	0.018505	0.0425965	0.0425965	0.0849244	0.0655241
TMEM120B	0.000697427	0.018505	0.012457	0.0139281	0.012457	0.0198793
AL353604.1	0.000706355	0.0187271	0.00898898	0.0113224	0.0106234	0.00898898
EQTN	0.000718193	0.0190259	0.00599147	0.00557891	0.00545085	0.00599147
AL513314.2	0.000723829	0.01916	0.0151031	0.0151031	0.0202963	0.0213284
SP100	0.000724901	0.0191733	0.00934557	0.0124002	0.00934557	0.0120984
AC002066.1	0.000727999	0.0192401	0.0094633	0.0128994	0.0094633	0.0135371
TLNRD1	0.000730139	0.0192814	0.0104578	0.0119652	0.0104578	0.0181041
KDM2B	0.000733791	0.0193599	0.0258314	0.0377589	0.0258314	0.0646131
POU2AF1	0.000734265	0.0193599	0.0187362	0.0156154	0.0282774	0.0187362
MYH3	0.000743775	0.0195952	0.0126612	0.0218678	0.0126612	0.0186969
ACAD10	0.000748594	0.0197067	0.0178221	0.0178221	0.0186424	0.0267922
AKT2	0.00075451	0.0198467	0.0225457	0.0225457	0.0366477	0.0342719
OSGIN1	0.000755097	0.0198467	0.00855221	0.00727404	0.0081175	0.00855221
CTSZ	0.000755967	0.0198534	0.00735862	0.00897204	0.00735862	0.0117486
ARHGEF4	0.000756535	0.0198534	0.015676	0.0218772	0.015676	0.0216647
DCUN1D1	0.000757901	0.0198628	0.031278	0.038695	0.031278	0.0527027
CATSPERE	0.000758078	0.0198628	0.0314921	0.049158	0.0495846	0.0314921
CCDC148	0.00076479	0.020023	0.0212138	0.0260015	0.0286354	0.0212138
CLDND1	0.000773044	0.0202234	0.0923195	0.14088	0.257278	0.0923195
MAST4	0.000775383	0.0202688	0.0301515	0.0561481	0.0301515	0.0800303
AC097515.1	0.000782631	0.0204423	0.0133477	0.0111135	0.014966	0.0133477
MEGF10	0.000783604	0.0204517	0.0486704	0.0486704	0.10579	0.0773323
LUC7L3	0.000795132	0.0207365	0.0492733	0.0492733	0.110601	0.106612
AL607028.1	0.000798661	0.0208123	0.00353055	0.00353055	0.00387874	0.00424707
S100A13	0.000799603	0.0208207	0.0173	0.038921	0.0173	0.027163
TMEM125	0.000802509	0.0208729	0.0230939	0.0190457	0.0241354	0.0230939
LMLN	0.000802852	0.0208729	0.0186204	0.0214663	0.0220342	0.0186204
GON4L	0.000822074	0.0213561	0.0194945	0.0194945	0.022022	0.0261806
ANKRD26	0.000827146	0.0214712	0.0262936	0.0262936	0.050483	0.0381084
LHFPL4	0.00082828	0.0214839	0.0176545	0.0223277	0.0208362	0.0176545
ZNF451	0.000828917	0.0214839	0.0415501	0.0575637	0.0415501	0.0756152
GPI	0.000836812	0.0216698	0.0263298	0.0263298	0.0518772	0.0457609
TTC7B	0.000837382	0.0216698	0.0270767	0.0270767	0.0445803	0.0386419
PRKAA2	0.000842556	0.0217869	0.0147487	0.0147487	0.0192966	0.0218792
AC022858.1	0.000856738	0.0221366	0.0048408	0.00586319	0.0048408	0.0062257
AC007262.2	0.000858896	0.0221753	0.0320356	0.0322144	0.0479102	0.0320356
PIK3CB	0.000860359	0.0221959	0.0434563	0.0509043	0.0417667	0.0434563
DHX32	0.000861969	0.0222204	0.0294598	0.0257996	0.0481197	0.0294598
NMRAL1	0.000883482	0.0227575	0.0163809	0.0193509	0.0163809	0.0217091
MMAB	0.000891745	0.0229527	0.0231465	0.0354686	0.0231465	0.0390672
AP1S2	0.000903689	0.0232423	0.036002	0.0502047	0.040663	0.036002
HSPB7	0.000904463	0.0232443	0.00529184	0.00532514	0.00529184	0.0062731
NIPSNAP1	0.000905512	0.0232535	0.0125822	0.0122809	0.0113272	0.0125822
GM2A	0.000908132	0.0233029	0.0168649	0.0154432	0.0140373	0.0168649
MBNL1	0.000909974	0.0233323	0.0563661	0.0761106	0.0563661	0.163459
YBEY	0.000921262	0.0236037	0.0122227	0.0126544	0.0122227	0.0177474
AGO2	0.000923748	0.0236494	0.03942	0.0621898	0.03942	0.0786326
STAMBP	0.000927556	0.0237171	0.0314673	0.0355646	0.0396475	0.0314673
ABHD16A	0.000927808	0.0237171	0.0047615	0.00562421	0.0047615	0.00597048
WNT3	0.000930058	0.0237565	0.00506627	0.00562614	0.00506627	0.0059408
PTPN20	0.000934737	0.0238578	0.00727279	0.0107858	0.00727279	0.0112643
HOMER2	0.000941476	0.0240116	0.0150626	0.0164065	0.0184106	0.0150626
AC005324.3	0.000942783	0.0240266	0.00373124	0.00368362	0.00373124	0.00413072
SEPT10	0.000944972	0.0240641	0.0349488	0.0775647	0.0784713	0.0349488
AC034243.1	0.00095481	0.0242962	0.004372	0.00408371	0.00472848	0.004372
AC027644.4	0.000958424	0.0243697	0.0357231	0.0357231	0.0930469	0.0688527
TBC1D10B	0.000960709	0.0244093	0.0161032	0.0256207	0.0161032	0.0280494
PAFAH1B2	0.000965019	0.0245002	0.0304803	0.0543533	0.0304803	0.0588853
AP3B2	0.00097382	0.024705	0.0234616	0.03612	0.0330393	0.0234616
TBC1D22A	0.000998043	0.0253004	0.0493722	0.0504329	0.0826569	0.0493722
MIB2	0.000999906	0.0253277	0.0123226	0.0128093	0.0103108	0.0123226
ACAT1	0.00100063	0.0253277	0.0196464	0.0221536	0.0196464	0.0290457
OLMALINC	0.00101337	0.0256286	0.0388648	0.0698827	0.0388648	0.0574521
CD44	0.00101405	0.0256286	0.0128876	0.0268136	0.0128876	0.023914
ABCA9-AS1	0.00102067	0.0257766	0.00853551	0.0104364	0.00853551	0.0144679
PCYT1A	0.00103046	0.0260042	0.0195962	0.0237631	0.0158942	0.0195962
FAM157C	0.00103712	0.0261527	0.0205709	0.0205709	0.0299012	0.0371342
AC007566.1	0.00104384	0.0263021	0.0321825	0.0321825	0.0668199	0.056459
ASXL2	0.00105192	0.0264859	0.0342928	0.0371571	0.0408972	0.0342928
MRPS9	0.00105628	0.0265759	0.0237916	0.0237916	0.03438	0.0411346
SMARCC1	0.00107049	0.0269131	0.0461275	0.0335078	0.0488268	0.0461275
PDZD7	0.00107616	0.0270354	0.013466	0.0205745	0.0156151	0.013466
SNX4	0.00107801	0.0270615	0.0212794	0.020715	0.0212794	0.0338115
LINC00276	0.00107891	0.0270638	0.0175604	0.0191304	0.0157144	0.0175604
NADSYN1	0.00109839	0.0275321	0.0199033	0.0199033	0.0218636	0.029442
BEAN1	0.00110507	0.0276789	0.0100178	0.0148354	0.0100178	0.0138366
DICER1-AS1	0.0011075	0.0277188	0.0179567	0.0179567	0.0255152	0.0257868
TFEB	0.00111308	0.0278327	0.0516161	0.0600716	0.0812882	0.0516161
AC005726.5	0.0011137	0.0278327	0.0118619	0.0138635	0.0107105	0.0118619
HADHB	0.00113658	0.0283663	0.0231905	0.0313126	0.0231905	0.0323338
ANKDD1B	0.00113675	0.0283663	0.00874037	0.00927857	0.00874037	0.0118508
MROH1	0.00114004	0.0284218	0.0126511	0.0176512	0.0126511	0.0229414
ADIPOR2	0.00114067	0.0284218	0.0797406	0.0773322	0.0734374	0.0797406
SPTLC2	0.00115049	0.0286453	0.0580399	0.0784903	0.110669	0.0580399
FKBP9	0.00115274	0.0286799	0.0137577	0.0162819	0.0149322	0.0137577
SSPO	0.00117525	0.0292088	0.00642106	0.00709768	0.00642106	0.00885325
WWC2	0.00117574	0.0292088	0.0259011	0.0593615	0.0259011	0.0398017
CYB5R3	0.00118468	0.0294091	0.0202988	0.0364403	0.0202988	0.0304711
TSEN2	0.001195	0.0296435	0.0180934	0.0180934	0.0226743	0.0272148
Z83844.1	0.00120158	0.0297845	0.00847996	0.00872643	0.00762521	0.00847996
DUS2	0.00120616	0.0298655	0.0117244	0.0111985	0.0117244	0.0168598
TMEM175	0.00120662	0.0298655	0.0185791	0.0155421	0.0168712	0.0185791
AL353626.1	0.00120787	0.0298743	0.00940024	0.0127623	0.0125434	0.00940024
ARHGEF7	0.00121347	0.0299906	0.0402575	0.0402575	0.0447145	0.0599776
LINC00937	0.00121603	0.0300319	0.01208	0.0209659	0.01208	0.0208535
SAMD12-AS1	0.00121888	0.0300623	0.00850262	0.00850262	0.0108624	0.0137394
UNC5B	0.00121906	0.0300623	0.0232978	0.0232978	0.027092	0.0412412
KCNS3	0.00122269	0.0301296	0.0145347	0.0120503	0.0148538	0.0145347
TBC1D5	0.00122955	0.0302766	0.082868	0.0586205	0.11384	0.082868
AP003716.1	0.00123599	0.0304129	0.00703834	0.00809219	0.00703834	0.0113704
SPNS2	0.00124432	0.0305954	0.0351902	0.0333334	0.0527801	0.0351902
MIPOL1	0.00124917	0.030692	0.026381	0.0294099	0.0250774	0.026381
PRKCH	0.00125852	0.0308991	0.0104424	0.015088	0.0104424	0.0162922
AL591895.1	0.00125966	0.0309045	0.0355516	0.0591595	0.0552421	0.0355516
LINC01137	0.0012646	0.031003	0.0129381	0.0133689	0.0109744	0.0129381
ZNF667	0.00126688	0.0310361	0.014401	0.014401	0.0159025	0.0237409
GRM7-AS1	0.00126964	0.031081	0.0105375	0.0141789	0.0137893	0.0105375
KCNJ10	0.00127084	0.0310838	0.0383296	0.0488139	0.0474671	0.0383296
CEP104	0.0012716	0.0310838	0.0184384	0.0184384	0.0313694	0.0284323
HMSD	0.00128429	0.0313578	0.00844145	0.015059	0.00844145	0.016114
AL645568.1	0.00128478	0.0313578	0.0223174	0.0223174	0.032795	0.0303489
CNPY1	0.00128562	0.0313578	0.0120715	0.0100449	0.0130204	0.0120715
RORA	0.00129657	0.0316021	0.0572163	0.113913	0.123448	0.0572163
GSDME	0.00129934	0.0316278	0.0113257	0.0118827	0.0127344	0.0113257
SHROOM1	0.00129951	0.0316278	0.0216033	0.0338396	0.0216033	0.0616429
ADGRG2	0.00130271	0.0316825	0.011469	0.0151816	0.0142844	0.011469
SYTL3	0.00130788	0.0317854	0.0116022	0.014704	0.0118735	0.0116022
KIF9-AS1	0.00130969	0.0318063	0.0334553	0.03392	0.0471564	0.0334553
AC009163.1	0.00131223	0.0318448	0.018032	0.0211005	0.0207831	0.018032
SRPRB	0.00131591	0.031911	0.0185356	0.0185356	0.0208278	0.0290317
CANT1	0.00131968	0.0319685	0.0138804	0.0185978	0.0134926	0.0138804
GACAT3	0.00132019	0.0319685	0.00850893	0.00809286	0.00989965	0.00850893
ZFAND6	0.0013221	0.0319919	0.0382597	0.0496652	0.0561966	0.0382597
EHD4	0.00134047	0.0324129	0.00739602	0.00949034	0.00739602	0.0120545
AL139807.1	0.00134914	0.032599	0.0111677	0.0111677	0.0170525	0.0147338
INTS4	0.00135132	0.0326281	0.0210985	0.0296915	0.0210985	0.0442989
SGTA	0.00135507	0.0326953	0.0290063	0.0417639	0.0373545	0.0290063
PHF11	0.00136281	0.0328582	0.0262392	0.0422665	0.0295675	0.0262392
URGCP	0.00137277	0.0330748	0.0153034	0.0153034	0.019569	0.0293131
HSPB11	0.00137649	0.0331404	0.0169006	0.0169006	0.0177933	0.033666
FAM118A	0.00138003	0.033202	0.0110082	0.0125714	0.0110082	0.0165023
LZTR1	0.00138759	0.0333546	0.0137616	0.0137616	0.0163124	0.0203931
KDM4B	0.00138877	0.0333546	0.022015	0.0223684	0.022015	0.0371328
RGMB	0.00138936	0.0333546	0.013664	0.0190599	0.01576	0.013664
GLIPR2	0.00139097	0.0333692	0.0251914	0.0194977	0.0318638	0.0251914
FAM241A	0.00141518	0.0339259	0.0182109	0.0206312	0.0182109	0.0408926
AC034195.1	0.0014233	0.0340963	0.0252504	0.0252504	0.0568579	0.0436036
CTBS	0.00143668	0.0343809	0.0219444	0.0358693	0.0178375	0.0219444
PSMD11	0.00143724	0.0343809	0.035944	0.0371991	0.0293614	0.035944
PPA1	0.00144088	0.0344434	0.0382357	0.0424664	0.0358044	0.0382357
PPARA	0.00145549	0.0347679	0.0193259	0.0267552	0.0193259	0.0333951
SLC39A14	0.00146094	0.0348733	0.0105286	0.0116354	0.0105286	0.0168254
LINC02341	0.00146672	0.0349863	0.00732324	0.00871877	0.00732324	0.00925116
PPIL2	0.00147097	0.0350629	0.0229214	0.018828	0.0226077	0.0229214
RCN3	0.00147827	0.0352117	0.00690408	0.00600321	0.00650864	0.00690408
SYNE1	0.00149402	0.0355618	0.0479567	0.0877653	0.0790494	0.0479567
AL583810.1	0.00149601	0.0355838	0.00288878	0.00288878	0.00288878	0.00288878
C21orf2	0.00149775	0.0356001	0.0127621	0.0127621	0.0135279	0.0178851
RAD18	0.00149997	0.0356276	0.0182467	0.0237101	0.0182467	0.033114
HDAC1	0.00150164	0.035642	0.0149037	0.0149037	0.0245222	0.0264351
CDH3	0.0015194	0.0360256	0.0106522	0.0105465	0.0106522	0.0155518
LINC01285	0.00151995	0.0360256	0.0159972	0.0159972	0.0196371	0.0263748
FCHSD1	0.00153036	0.0362466	0.0102715	0.00861998	0.00849709	0.0102715
TPM4	0.00154133	0.0364621	0.0286059	0.025612	0.0383034	0.0286059
ADAMTSL2	0.00154163	0.0364621	0.0124926	0.00954509	0.014988	0.0124926
TCF24	0.00154435	0.0365006	0.00733551	0.00757426	0.00627316	0.00733551
AC097376.2	0.00155435	0.036711	0.0275238	0.0275238	0.0404373	0.046357
CCDC78	0.00156038	0.0368277	0.00373981	0.00373981	0.00481323	0.00512229
SKA2	0.00156361	0.0368601	0.0175034	0.0175034	0.0254655	0.0267461
HIC2	0.00156395	0.0368601	0.0132741	0.0217195	0.0132741	0.0194774
MKL1	0.00156561	0.0368731	0.0436637	0.0550852	0.0503042	0.0436637
CCDC125	0.00157438	0.0370538	0.0172766	0.0155307	0.0152551	0.0172766
STX17-AS1	0.00158752	0.0373367	0.00403185	0.00403185	0.00476848	0.00505282
JPX	0.00159086	0.0373892	0.060291	0.0586723	0.114973	0.060291
PTPN11	0.0015932	0.0374179	0.0459577	0.063899	0.0686959	0.0459577
TYW1	0.00162552	0.0381502	0.038358	0.0307219	0.0571234	0.038358
RPP25	0.00162728	0.0381648	0.0067601	0.0105818	0.0067601	0.0117938
NQO1	0.00164142	0.0384697	0.0103503	0.0117915	0.00885145	0.0103503
COL4A3	0.0016553	0.0387677	0.00623296	0.00633415	0.00623296	0.00788461
LEMD2	0.0016711	0.0390647	0.014683	0.0216449	0.014683	0.0224476
CYBRD1	0.00167233	0.0390647	0.0226448	0.0402098	0.0226448	0.0643709
STAG3	0.00167242	0.0390647	0.018277	0.0238142	0.0168542	0.018277
CPT1B	0.00167264	0.0390647	0.00532854	0.00650902	0.00532854	0.00642027
CTTN	0.00168571	0.0393425	0.0407334	0.0600201	0.0581721	0.0407334
EIF4ENIF1	0.00168785	0.0393652	0.0151231	0.0150094	0.0151231	0.0206049
PRAM1	0.00169327	0.0394562	0.00613907	0.00623714	0.00613907	0.00755363
ARID4B	0.00169411	0.0394562	0.0516602	0.0971411	0.0516602	0.102221
HELLS	0.00169851	0.0395313	0.016619	0.0278777	0.016619	0.0286486
NPB	0.00170737	0.03971	0.00380741	0.00401555	0.00380741	0.00501795
VSIR	0.00171949	0.0399642	0.0151106	0.0415803	0.0151106	0.0411321
RUNDC3A-AS1	0.00172521	0.0400692	0.00688791	0.00651782	0.00680349	0.00688791
SNX8	0.00173116	0.0401797	0.0124246	0.0124246	0.0164708	0.0180882
RAB32	0.00174154	0.0403926	0.00606721	0.00606721	0.00652268	0.00786265
UFL1	0.00174553	0.0404571	0.0370529	0.031628	0.0346835	0.0370529
PNKP	0.00176822	0.0409548	0.00895147	0.00780688	0.00772205	0.00895147
ESR2	0.00177529	0.0410648	0.0189656	0.024232	0.0227065	0.0189656
ZNF609	0.00177542	0.0410648	0.0436202	0.0436202	0.105062	0.105542
MCF2L	0.00178307	0.0412133	0.0185566	0.0185566	0.0417627	0.035537
AC091180.2	0.00179539	0.0414696	0.0101767	0.0101767	0.010828	0.0179282
CAMKK2	0.00179989	0.0415449	0.0133705	0.017632	0.0133705	0.0237572
GRK4	0.00182143	0.0420131	0.0172819	0.0172819	0.0265263	0.037292
TM7SF2	0.00182363	0.042035	0.0136634	0.0136634	0.02098	0.0195211
SUMF1	0.00183224	0.0422044	0.0422143	0.0422143	0.0987304	0.0675595
SH2D4A	0.0018345	0.0422275	0.00339016	0.00384094	0.00361895	0.00339016
MSH2	0.0018433	0.0424009	0.0323605	0.0338215	0.0513234	0.0323605
AC009126.1	0.0018471	0.0424592	0.0282177	0.0372402	0.0415344	0.0282177
AC009110.1	0.00185304	0.0425667	0.00318106	0.00318106	0.00318106	0.00318106
ADGRL1	0.00185458	0.0425729	0.0208189	0.0259525	0.0208189	0.0504162
AC011447.3	0.00187536	0.0430204	0.0211833	0.0233359	0.0195939	0.0211833
TRPC4AP	0.00188113	0.0431123	0.0416912	0.0413643	0.0416912	0.0824641
MINK1	0.00188194	0.0431123	0.0358288	0.0558035	0.0608035	0.0358288
ZNF676	0.00191059	0.0437389	0.00659737	0.00659737	0.0071931	0.00901709
CLIP4	0.00192229	0.0439766	0.0412429	0.0757821	0.0412429	0.0700698
RAB11B-AS1	0.00192879	0.0440952	0.0178998	0.0186632	0.0227941	0.0178998
SMG1	0.00196769	0.0449364	0.0301239	0.0297016	0.0301239	0.0573388
MPDU1	0.00196826	0.0449364	0.0112403	0.0137423	0.0112403	0.014022
AL049812.3	0.00197457	0.0450498	0.0115092	0.0150808	0.0105807	0.0115092
BAZ2B	0.00197933	0.0451277	0.0760194	0.0949469	0.194457	0.0760194
NVL	0.00199935	0.0455444	0.0298236	0.0279267	0.0383494	0.0298236
AC106739.1	0.00200032	0.0455444	0.00844263	0.00844263	0.0132999	0.012766
AC025164.1	0.00201231	0.0457863	0.00847078	0.00914383	0.0103576	0.00847078
ZNF680	0.00204	0.0463848	0.0270368	0.0354496	0.025774	0.0270368
ELAVL3	0.00204383	0.0464404	0.0395323	0.09313	0.0395323	0.110223
ZC3H7B	0.00204641	0.0464675	0.0227429	0.0270488	0.0239473	0.0227429
EIF4E3	0.00205174	0.046557	0.018561	0.0216038	0.0170121	0.018561
MICAL3	0.00205905	0.0466913	0.0597055	0.0596767	0.0469762	0.0597055
ST8SIA5	0.00206657	0.0468302	0.0192988	0.0572032	0.0192988	0.0429673
MCCC2	0.00208798	0.0472834	0.0220563	0.0169158	0.0210725	0.0220563
TANK	0.00210852	0.0477164	0.0358928	0.0428186	0.0584281	0.0358928
NIPAL4	0.00211462	0.047819	0.0151216	0.0167899	0.0209233	0.0151216
UBE2Q2L	0.00211591	0.047819	0.00381272	0.00386129	0.00364584	0.00381272
WDR20	0.00212229	0.0479308	0.0364543	0.0364543	0.0603237	0.0748027
GALNT7	0.00213218	0.0481219	0.0356691	0.0556963	0.0562603	0.0356691
LINC00598	0.00213403	0.0481311	0.0189329	0.0374735	0.0189329	0.0325852
ARHGEF28	0.002138	0.0481649	0.0128864	0.0164292	0.0128864	0.021786
UGDH	0.00213858	0.0481649	0.0130647	0.0122932	0.0116141	0.0130647
FAM180A	0.00213983	0.0481649	0.00283115	0.00283115	0.00283862	0.00305906
SULT1A1	0.00214636	0.0482794	0.0114285	0.0145743	0.0128071	0.0114285
MIRLET7BHG	0.0021495	0.0483155	0.0257645	0.0257645	0.0349004	0.0371827
AC135586.2	0.00215114	0.0483155	0.00722372	0.00768677	0.00722372	0.0102992
TSC22D2	0.00215228	0.0483155	0.0275956	0.0432714	0.0275956	0.0467986
NTN1	0.00215566	0.0483589	0.00972883	0.00867147	0.0110003	0.00972883
SEMA3A	0.00216092	0.0484446	0.0171089	0.0222771	0.0203164	0.0171089
FAM50A	0.00218525	0.0489573	0.0198109	0.0207602	0.0161421	0.0198109
LINC01429	0.00219153	0.0490651	0.0048339	0.0048339	0.00551554	0.00654274
POMZP3	0.00219327	0.0490713	0.0159451	0.0123884	0.0132932	0.0159451
AL445430.1	0.00220311	0.0492586	0.00320625	0.00320625	0.00350369	0.00411566
LINC02210-CRHR1	0.00221482	0.0494873	0.0178564	0.0250562	0.0178564	0.0260467
CUX1	0.00222691	0.0497244	0.0525156	0.0613877	0.0743125	0.0525156
RAB3GAP1	0.00223456	0.0497997	0.0327282	0.0611951	0.0327282	0.0589326
PACSIN3	0.002235	0.0497997	0.0105818	0.0129746	0.0105818	0.013593
CXXC5	0.00223631	0.0497997	0.0273968	0.0495256	0.0273968	0.0614666
NAPG	0.00223642	0.0497997	0.0204786	0.0265379	0.0204786	0.0350038
AP003498.1	0.00223837	0.0497997	0.00415909	0.0044432	0.00415909	0.0047427
RHBDD1	0.00223919	0.0497997	0.0414955	0.0417272	0.0453672	0.0414955
GMDS	0.0022449	0.0498835	0.031702	0.0236319	0.0290621	0.031702
DMGDH	0.00224593	0.0498835	0.0178055	0.0265585	0.0274439	0.0178055
STAU1	0.002257	0.0500961	0.0225974	0.0225974	0.0275579	0.0357719
HOXA7	0.00225947	0.0501177	0.00332196	0.00363178	0.00332196	0.0040544
TEKT4	0.00227337	0.0503928	0.00329893	0.00329893	0.0035739	0.00401806
AC090204.1	0.00228164	0.0505426	0.00424332	0.00507288	0.00424332	0.00536918
VASH1	0.00229954	0.0509055	0.0177011	0.0200979	0.0197	0.0177011
FBXO25	0.00230271	0.0509422	0.0200127	0.0263501	0.0200127	0.0310537
AC090103.1	0.00230954	0.0510595	0.0015843	0.0015843	0.0015843	0.0015843
PDK4	0.00231467	0.0511392	0.0478348	0.108737	0.061016	0.0478348
EVL	0.00231667	0.0511497	0.0392701	0.0918594	0.0717255	0.0392701
DDB2	0.00232114	0.0512148	0.0178589	0.0203713	0.0182393	0.0178589
DALRD3	0.00234814	0.0517764	0.00860964	0.00844061	0.00821266	0.00860964
ACAT2	0.00236717	0.0521618	0.0174121	0.034862	0.0174121	0.0295658
TUT7	0.00238057	0.0524225	0.0296249	0.0256444	0.0235703	0.0296249
MYOCD	0.00238754	0.0525074	0.00553878	0.0063954	0.00553878	0.00695963
LRRC34	0.00238755	0.0525074	0.00510127	0.00510127	0.00642473	0.00714323
ZNF783	0.00238965	0.0525189	0.0166444	0.0129423	0.0218231	0.0166444
ATM	0.00239203	0.0525368	0.0377449	0.039982	0.0377449	0.0693867
AKAP11	0.00239452	0.0525572	0.0361756	0.0430055	0.0386937	0.0361756
TMEM140	0.00241563	0.0529858	0.0161081	0.0370618	0.0161081	0.0490895
PECR	0.00243014	0.0532676	0.00952004	0.00952004	0.0131504	0.012063
PIAS4	0.00243165	0.0532676	0.0181989	0.0211371	0.0181989	0.0282699
COLGALT2	0.00245948	0.0538421	0.0677207	0.0482889	0.165785	0.0677207
UBA6	0.00248426	0.0543491	0.0287058	0.0337544	0.0287058	0.0578481
PDCD6	0.00249988	0.0546394	0.0214662	0.0208844	0.0225202	0.0214662
CPLANE1	0.00250079	0.0546394	0.027222	0.027222	0.0592565	0.040493
PCBP3	0.0025104	0.0548136	0.0246731	0.0263153	0.0248652	0.0246731
THSD8	0.00251258	0.0548255	0.00425988	0.0043133	0.00425988	0.0058434
P3H2-AS1	0.00252534	0.0550681	0.0065077	0.00985958	0.0065077	0.00994717
PISD	0.00254434	0.0554464	0.0133627	0.0133627	0.0184961	0.0237201
COLEC10	0.0025577	0.0557015	0.00289343	0.0028534	0.00328505	0.00289343
FAM214B	0.00256393	0.0558009	0.0136783	0.0177042	0.0130597	0.0136783
HNRNPDL	0.00259458	0.0564312	0.0475634	0.0484943	0.0583543	0.0475634
DRAIC	0.00260026	0.0565183	0.00941141	0.00941141	0.0160877	0.0142355
GNPTG	0.00264898	0.0575399	0.0162749	0.0168176	0.0162749	0.0223766
ABHD18	0.00265728	0.0576828	0.0326842	0.0401668	0.0404054	0.0326842
LINC01748	0.0026664	0.0578432	0.0072257	0.0072257	0.00897489	0.009283
RABL3	0.00268059	0.0581135	0.0183644	0.0180415	0.0208319	0.0183644
ZNF257	0.00268336	0.0581361	0.00950999	0.00913739	0.010073	0.00950999
GPR143	0.00268839	0.0582074	0.00546579	0.00717551	0.00569283	0.00546579
AL445472.1	0.00269017	0.0582084	0.0238354	0.0266412	0.0479488	0.0238354
RASGRF2-AS1	0.00269395	0.0582215	0.00691897	0.00889848	0.00795369	0.00691897
ARHGEF16	0.00269425	0.0582215	0.00365557	0.00365557	0.00474668	0.00436998
ARID4A	0.00270388	0.0583919	0.0250215	0.0250215	0.033154	0.0458918
TSIX	0.00272488	0.0588075	0.00352817	0.00352817	0.00398773	0.00454278
CP	0.00272692	0.0588138	0.010872	0.0170081	0.00979975	0.010872
POT1-AS1	0.00273548	0.0589604	0.0381007	0.0881879	0.0689789	0.0381007
ERICH1	0.00274356	0.0590966	0.0238926	0.0325311	0.037677	0.0238926
GPR107	0.0027487	0.0591693	0.0286726	0.024229	0.0264215	0.0286726
COLQ	0.00276764	0.0595389	0.0139955	0.0233169	0.0139955	0.0334705
FBN1	0.00277259	0.0596071	0.0459045	0.0631751	0.120837	0.0459045
MPDZ	0.00278345	0.0598022	0.0426024	0.076415	0.0426024	0.172664
ULK4	0.00281071	0.0603437	0.0251785	0.0216683	0.0365985	0.0251785
HSDL2	0.00281225	0.0603437	0.0217842	0.0377321	0.0229068	0.0217842
FAM184A	0.00282738	0.0606296	0.0123522	0.0158461	0.0123522	0.0235023
AC011997.1	0.00283143	0.0606393	0.0149269	0.0149269	0.0200673	0.0319566
LOXL2	0.00283145	0.0606393	0.00968299	0.00968299	0.0138865	0.0190112
AC015712.1	0.00283507	0.0606781	0.00817388	0.00904109	0.00817388	0.0151744
SMURF1	0.00284664	0.0608868	0.0358385	0.0358385	0.0968514	0.0645611
CNTNAP3B	0.00286491	0.0612386	0.0114994	0.0186966	0.0114994	0.0177899
NME3	0.00287473	0.0613883	0.0154567	0.0228087	0.0154567	0.0282888
ING5	0.00287557	0.0613883	0.023928	0.0228706	0.0184996	0.023928
DPH7	0.00288358	0.0615201	0.0126286	0.0126286	0.0150104	0.0191562
RRP12	0.00289045	0.0616274	0.00979389	0.0120602	0.00979389	0.0148116
FAM222A	0.00289635	0.061714	0.0239529	0.0230435	0.0239529	0.0349503
BPHL	0.00291343	0.0620385	0.00934001	0.00802441	0.00835964	0.00934001
SPATA2	0.00292833	0.0623161	0.0132182	0.0164681	0.0112517	0.0132182
PARP4	0.00295082	0.062755	0.0255737	0.0364592	0.0245611	0.0255737
ZKSCAN1	0.00298306	0.0634004	0.0568006	0.0773581	0.192039	0.0568006
VGLL3	0.00299564	0.0636274	0.00382773	0.00473247	0.00382773	0.0048811
PRSS55	0.00301353	0.0639669	0.00360252	0.00417825	0.00360252	0.00483531
IDH2-DT	0.00301634	0.0639861	0.00626622	0.00729601	0.00664609	0.00626622
SNX22	0.00302246	0.0640753	0.0122749	0.0122749	0.0201135	0.0161945
TANC1	0.0030451	0.0645146	0.040272	0.163054	0.040272	0.135555
CCDC85A	0.00307504	0.0651078	0.0171162	0.0257895	0.0241394	0.0171162
CCDC102B	0.00309102	0.0654022	0.0275913	0.0410753	0.0516139	0.0275913
SPAG16	0.00309285	0.0654022	0.0315597	0.0291524	0.0359738	0.0315597
TTLL4	0.00309522	0.0654111	0.018573	0.0255288	0.027392	0.018573
MMP20	0.00310039	0.0654792	0.00386579	0.00386579	0.00398478	0.00551275
G3BP2	0.00311223	0.0656879	0.0234434	0.0444424	0.0234434	0.0321147
EFCAB10	0.00311944	0.0657987	0.00591952	0.00591952	0.00735886	0.0078629
CTSV	0.00314255	0.0662444	0.00480751	0.00572843	0.00458177	0.00480751
FAM168A	0.00317315	0.0668474	0.0467655	0.0558107	0.0649337	0.0467655
SLC26A5	0.00320114	0.0673947	0.00884123	0.0128168	0.00884123	0.0133243
TMCO3	0.00321906	0.0677296	0.0186799	0.018907	0.0186799	0.0312646
TSEN54	0.00326419	0.068636	0.0103126	0.0103126	0.0113628	0.0141297
COL11A2	0.00327835	0.0688906	0.00701148	0.00721802	0.00701148	0.0112173
KRT83	0.00328174	0.0689185	0.00239897	0.00239897	0.00239897	0.00239897
TPGS1	0.00329796	0.0692159	0.010435	0.0178734	0.010435	0.016364
FAM178B	0.00330985	0.069422	0.0214494	0.019708	0.0220817	0.0214494
AC107204.1	0.00331272	0.0694388	0.00984001	0.00984001	0.0160307	0.0192526
TEF	0.00333343	0.0698293	0.0153882	0.0164718	0.0153882	0.0323972
TBCB	0.00336297	0.0704041	0.0301989	0.0829924	0.0301989	0.0695782
FAM173A	0.00336811	0.0704677	0.0100406	0.0135945	0.0100406	0.0142122
SSPN	0.00338748	0.0708287	0.0161821	0.014035	0.0160296	0.0161821
ZNF730	0.00339407	0.070896	0.0117386	0.0167642	0.0100528	0.0117386
MAP3K13	0.00339492	0.070896	0.0373015	0.0794109	0.0750916	0.0373015
KIAA1211	0.0034151	0.071242	0.01473	0.0217914	0.0126874	0.01473
PBRM1	0.00341574	0.071242	0.0457076	0.0372841	0.0703814	0.0457076
ARHGEF10	0.00342373	0.0713643	0.00541382	0.00651985	0.00541382	0.00767484
LINC02381	0.00343389	0.0715315	0.00568862	0.00677496	0.00632923	0.00568862
SLC45A3	0.00344258	0.0716682	0.0225694	0.0348555	0.0223356	0.0225694
CEP85L	0.00347439	0.0722633	0.0287782	0.0287782	0.0545186	0.046051
EBF2	0.00347792	0.0722633	0.00486109	0.0063018	0.00522594	0.00486109
IGSF1	0.0034797	0.0722633	0.00660289	0.0090388	0.00660289	0.0134943
SLF2	0.00347979	0.0722633	0.0464604	0.0445794	0.0761338	0.0464604
LHFPL6	0.0035162	0.0729742	0.0243404	0.0243404	0.041357	0.0532866
ROCK1	0.00352264	0.0730626	0.0301995	0.0301995	0.0576623	0.0488071
VPS41	0.00356262	0.0738462	0.0399708	0.0752562	0.0884689	0.0399708
KATNAL2	0.00359465	0.074464	0.0246754	0.0447633	0.0326558	0.0246754
COL4A3BP	0.00360057	0.0745407	0.0314939	0.0451719	0.0314939	0.0669313
RAB11FIP3	0.0036104	0.0746546	0.0217481	0.0217481	0.0332583	0.0546772
DNAJC16	0.00361052	0.0746546	0.0166179	0.0166179	0.0252397	0.0259126
KIAA0355	0.00362379	0.0748402	0.0306987	0.0518052	0.0330099	0.0306987
PRSS51	0.00362396	0.0748402	0.00443187	0.00483574	0.0052668	0.00443187
FLVCR2	0.00365755	0.0754873	0.00479518	0.00547163	0.00520453	0.00479518
PPP3CC	0.00366071	0.0755062	0.0245094	0.0402623	0.0245094	0.0341893
IGSF8	0.00366898	0.0756302	0.0219342	0.0520672	0.0219342	0.0399495
C19orf18	0.00368568	0.0759278	0.0101963	0.0101963	0.017314	0.0157282
RUFY1	0.00369297	0.0760312	0.0231456	0.0228612	0.0184111	0.0231456
AL033528.2	0.00370557	0.0762439	0.00440217	0.00552953	0.00440217	0.00532317
CCPG1	0.00375569	0.0772276	0.0300279	0.0280038	0.0300974	0.0300279
HOXB2	0.00375863	0.0772408	0.00638753	0.0087378	0.0065458	0.00638753
AC005670.2	0.0037672	0.0773695	0.0200811	0.0191867	0.0184384	0.0200811
ARHGEF10L	0.00377091	0.0773983	0.0095393	0.0124259	0.0095393	0.0152504
LINC01830	0.00378606	0.0776616	0.00670342	0.00875449	0.00670342	0.00884567
LINC00539	0.00380015	0.077903	0.0104386	0.02393	0.0104386	0.0233089
MICALL1	0.00381844	0.0782302	0.0173129	0.0259022	0.0300134	0.0173129
NUP50-DT	0.00387027	0.0792437	0.0164511	0.0183245	0.0164511	0.0277041
AP001029.2	0.00387506	0.0792933	0.00739081	0.0087472	0.00739081	0.0108133
GLG1	0.00390232	0.0798025	0.0485942	0.0670048	0.0389752	0.0485942
AC005154.6	0.00392417	0.0802005	0.0194203	0.0194203	0.0311489	0.0363352
SLC46A1	0.00392897	0.0802345	0.00534407	0.00534407	0.00665446	0.0076109
AC011483.1	0.00393063	0.0802345	0.00690169	0.00920299	0.00690169	0.0084733
C3orf62	0.00394361	0.0804149	0.00803057	0.00822382	0.00803057	0.0102841
CLEC12A	0.00394426	0.0804149	0.00445675	0.0049892	0.00445675	0.00612516
EXD1	0.00395489	0.0805827	0.00398214	0.0045671	0.00398214	0.00536171
BTBD8	0.00396494	0.0807383	0.0394328	0.0498527	0.0309955	0.0394328
TXNIP	0.00397317	0.0808568	0.0451223	0.0765866	0.0631838	0.0451223
PRELID3A	0.00398617	0.0810722	0.0127466	0.0176683	0.0127466	0.0245343
COLCA2	0.00399735	0.081235	0.00262189	0.00262363	0.00262189	0.00291843
AL022068.1	0.00399901	0.081235	0.0117288	0.0200489	0.0117288	0.0186841
SIGIRR	0.00404246	0.0820678	0.00986725	0.0197337	0.00986725	0.019694
CLDN9	0.00405984	0.0823707	0.00464296	0.00465679	0.00464296	0.00699968
ATG14	0.00407673	0.0826634	0.022716	0.0184483	0.0274862	0.022716
MUM1	0.00409178	0.082898	0.0254755	0.0382594	0.0254755	0.0559892
DHRS4L2	0.00409324	0.082898	0.0113893	0.0137184	0.013593	0.0113893
SH3BP4	0.00409995	0.0829838	0.0198061	0.0198061	0.0421286	0.0384418
BICDL1	0.00411153	0.083143	0.00812013	0.00812013	0.0096086	0.0132665
CD99L2	0.00411373	0.083143	0.0215018	0.0301981	0.0215018	0.0386741
ADA2	0.00411525	0.083143	0.00580837	0.0076587	0.00580837	0.0068646
ARL15	0.00411814	0.0831513	0.0399768	0.0557896	0.0386533	0.0399768
AF107885.2	0.00412508	0.0832253	0.00737843	0.0121744	0.00737843	0.00972009
MED22	0.00412677	0.0832253	0.00708252	0.00689653	0.00708252	0.00962246
FGFRL1	0.0041321	0.0832826	0.008113	0.00918598	0.00833081	0.008113
SULT1A2	0.00415237	0.083641	0.00547203	0.00589715	0.00601835	0.00547203
CPT1C	0.00418039	0.0841549	0.0112884	0.0112884	0.0159732	0.0206625
EHMT1	0.00420524	0.0846044	0.0285511	0.0285511	0.0482696	0.0510618
RBAK-RBAKDN	0.00421754	0.0848008	0.0276146	0.0349381	0.0306206	0.0276146
AC011092.2	0.00423602	0.0851215	0.0122725	0.0203623	0.0122725	0.0186817
CCDC30	0.00424546	0.08526	0.0199121	0.0212907	0.0199121	0.0328719
SH3GL1	0.00425769	0.0854544	0.011765	0.011765	0.012376	0.0162732
ALK	0.004278	0.0858107	0.020462	0.0354329	0.0292521	0.020462
POLN	0.00430276	0.0862558	0.0201982	0.0238402	0.0233589	0.0201982
CRTC1	0.00434482	0.0870426	0.0172627	0.0241591	0.0172627	0.0338446
OGG1	0.0043472	0.0870426	0.0143112	0.0147815	0.0124834	0.0143112
ANKS3	0.00437379	0.0875228	0.0146058	0.0167715	0.0146058	0.0245239
CEACAM19	0.00437725	0.0875398	0.0064318	0.00751577	0.0064318	0.00944558
CFAP54	0.00439601	0.0878625	0.0109641	0.0138776	0.0109961	0.0109641
AC123595.1	0.00440025	0.0878949	0.00175755	0.00175755	0.00175755	0.00175755
NUP93	0.004464	0.0891153	0.0216048	0.0265602	0.022445	0.0216048
ADO	0.00446739	0.0891299	0.0127697	0.0187567	0.0127697	0.0193875
HOXC-AS1	0.00448462	0.0893381	0.0018571	0.00228046	0.0018571	0.00228046
ZNF138	0.00448565	0.0893381	0.0227931	0.0176861	0.0246104	0.0227931
HHIPL1	0.00448582	0.0893381	0.00725168	0.00643921	0.00734446	0.00725168
TMBIM6	0.00455	0.0905625	0.0361947	0.0702132	0.0361947	0.0908831
GK5	0.0045679	0.0908649	0.0165985	0.0165985	0.035046	0.0482074
BX088645.1	0.00457432	0.0909071	0.00486853	0.00576109	0.00486853	0.00606891
WDR27	0.00457826	0.0909071	0.0223332	0.0176733	0.0391377	0.0223332
SMIM8	0.00457839	0.0909071	0.0191624	0.0224596	0.0284254	0.0191624
RNF122	0.00458087	0.0909071	0.0062227	0.00810888	0.00652364	0.0062227
MYO1F	0.00459565	0.0911466	0.00693977	0.00916766	0.00693977	0.0092826
KDM7A	0.00459893	0.0911577	0.0210012	0.0338003	0.0231296	0.0210012
AC004470.1	0.00460328	0.09119	0.00366686	0.00366686	0.00406579	0.00404479
AC114546.1	0.00464332	0.091929	0.00400685	0.00409349	0.00400685	0.00524762
HOXA-AS3	0.00465279	0.0920621	0.00198724	0.00198724	0.00198724	0.00198724
ZNRF1	0.00465687	0.0920886	0.0228765	0.0256119	0.031932	0.0228765
AC100793.2	0.00466422	0.0921796	0.00571016	0.00571016	0.00854489	0.00790976
ACOXL	0.00468522	0.09254	0.00537582	0.00706009	0.00537582	0.00642796
AC135371.1	0.0047328	0.093371	0.00272252	0.00272252	0.00301157	0.00301157
FLRT2	0.00473286	0.093371	0.0184426	0.0152459	0.0153801	0.0184426
ABL1	0.00476723	0.0939937	0.0276616	0.0276616	0.0615349	0.0416284
PCAT14	0.00477476	0.0940869	0.00872987	0.00922373	0.00951621	0.00872987
SNX21	0.00480263	0.0945805	0.0067428	0.0069443	0.0067428	0.0107934
SLC8A1-AS1	0.00480546	0.0945808	0.0227751	0.0585601	0.045733	0.0227751
PIK3IP1	0.00484488	0.0952502	0.0198654	0.0231361	0.0189873	0.0198654
AC104964.1	0.00484516	0.0952502	0.00517915	0.00743202	0.00517915	0.00659367
GPR160	0.00485161	0.0953212	0.00685925	0.00661297	0.00829637	0.00685925
BCKDHB	0.00487213	0.0956683	0.0317829	0.0352803	0.0317829	0.0613374
NFE2L3	0.00489516	0.0960643	0.0112934	0.0172845	0.0156883	0.0112934
AL359644.1	0.00489942	0.0960917	0.00706231	0.00816058	0.00706231	0.0091466
CPEB2	0.00490594	0.0961633	0.0368168	0.0368168	0.0734587	0.0555376
LMBRD1	0.00492431	0.0964669	0.0409703	0.0421628	0.058053	0.0409703
FAAH2	0.00493073	0.0965364	0.0157857	0.0129426	0.0252761	0.0157857
CLCN2	0.00496996	0.0972476	0.0110235	0.0110235	0.0151252	0.0185257
CRTC3-AS1	0.00503606	0.0984837	0.0115631	0.0113255	0.00986896	0.0115631
PAQR7	0.0050578	0.0988511	0.00474394	0.0060909	0.00474394	0.00588692
PXN-AS1	0.00506551	0.0989441	0.00884343	0.00884343	0.00953399	0.0140559
ZSCAN5A	0.00509747	0.0995104	0.0151115	0.0151115	0.0282023	0.0208276
CASR	0.00513656	0.100215	0.00201731	0.00201731	0.00201731	0.00201731
LINC01982	0.00514947	0.100409	0.00443876	0.00501405	0.00443876	0.00542243
SLC30A8	0.00517604	0.100868	0.00569738	0.00578176	0.00512255	0.00569738
ARID1B	0.00521681	0.101604	0.0673473	0.0554025	0.0778559	0.0673473
AF241726.2	0.00525782	0.102343	0.0173027	0.0173027	0.0367524	0.0291758
ANKRD10	0.00527676	0.102652	0.0408663	0.0486121	0.0446356	0.0408663
SIL1	0.00528218	0.102698	0.0369227	0.0293631	0.0601878	0.0369227
PHACTR2	0.0052861	0.102715	0.0187198	0.0241264	0.026381	0.0187198
ITCH	0.00529414	0.102811	0.0391866	0.0391866	0.0590305	0.0832725
QTRT1	0.00533317	0.103509	0.021806	0.0258143	0.0414665	0.021806
HFM1	0.00537887	0.104293	0.0132281	0.0183267	0.0107983	0.0132281
PRDX4	0.00537979	0.104293	0.00885012	0.0117161	0.00885012	0.0144874
AP006295.1	0.00539284	0.104431	0.00121829	0.00121829	0.00121829	0.00121829
ARHGEF9	0.00539313	0.104431	0.0250436	0.0314518	0.0333172	0.0250436
SNHG27	0.00543022	0.105089	0.00760653	0.00654127	0.0105596	0.00760653
AL357055.3	0.00543442	0.105109	0.0148782	0.0182744	0.02159	0.0148782
AC021192.1	0.00543884	0.105134	0.00251212	0.00251212	0.00251212	0.00251212
BRI3BP	0.00547664	0.105804	0.0165417	0.0197633	0.0137919	0.0165417
ADHFE1	0.00548243	0.105855	0.0134176	0.0134176	0.0241574	0.0269461
UBXN2B	0.0055132	0.106346	0.0209447	0.0157272	0.0247528	0.0209447
NDUFA10	0.00551422	0.106346	0.0326218	0.035062	0.0267549	0.0326218
NPIPB4	0.00557084	0.107376	0.0218934	0.0304018	0.0288435	0.0218934
DUSP26	0.00559325	0.107704	0.0100324	0.0139673	0.0100324	0.0125846
LANCL2	0.00559424	0.107704	0.0294936	0.0293704	0.0371361	0.0294936
LPIN1	0.00560679	0.107877	0.0196742	0.043129	0.0196742	0.0509669
STX18	0.00561086	0.107877	0.0260589	0.018791	0.0354122	0.0260589
AC090115.1	0.00561289	0.107877	0.0114555	0.00973112	0.00934805	0.0114555
SIN3B	0.00562187	0.107953	0.0180198	0.0181488	0.0184998	0.0180198
DDRGK1	0.00562331	0.107953	0.0145661	0.0338533	0.0145661	0.0327278
MZT2A	0.00562921	0.108005	0.0121501	0.0193722	0.0121501	0.0176315
PHKB	0.00565305	0.1084	0.0379454	0.0428451	0.0624309	0.0379454
DIRAS2	0.00567132	0.108688	0.0118796	0.0218377	0.0118796	0.0160724
POM121C	0.0056967	0.109112	0.0282397	0.0346952	0.037427	0.0282397
ANKZF1	0.00572009	0.109498	0.0124899	0.0124899	0.0138282	0.0239058
AP001116.1	0.00572646	0.109557	0.00162556	0.00162556	0.00162556	0.00162556
ESR1	0.0057377	0.10971	0.00623063	0.00876254	0.00623063	0.00949867
ZNF233	0.00576563	0.110181	0.00728443	0.00859983	0.00917543	0.00728443
PANK4	0.00578519	0.110492	0.00548757	0.00548757	0.00622445	0.00773622
UBAP1L	0.00581762	0.111048	0.0257776	0.0188537	0.0387573	0.0257776
CRLF3	0.00588132	0.1122	0.0293819	0.0311555	0.032034	0.0293819
HOXB-AS3	0.00588517	0.11221	0.00198835	0.00240859	0.00198835	0.00240859
SIRT5	0.00590602	0.112543	0.0127351	0.0128474	0.0127351	0.0186124
CD47	0.00593349	0.113003	0.0437084	0.0911976	0.0426226	0.0437084
AL591926.2	0.00597508	0.11373	0.00246711	0.00246711	0.00253634	0.00329411
BX322234.1	0.00603558	0.114816	0.00556319	0.00556319	0.00779308	0.0071824
AL845311.1	0.00604152	0.114864	0.00299016	0.00299016	0.00329656	0.00408786
AC139887.2	0.00606557	0.115256	0.0233665	0.0233665	0.0587903	0.0394589
CNBD1	0.00609758	0.115799	0.0118923	0.0175755	0.0118923	0.0173102
OPTN	0.00611159	0.115999	0.0154443	0.0323764	0.0154443	0.0457574
STRBP	0.00611917	0.116077	0.019213	0.019213	0.0362572	0.0393642
AAK1	0.00613558	0.116323	0.0304825	0.0513862	0.0304825	0.0497673
LINC00165	0.0061415	0.116369	0.00139039	0.00139039	0.00139039	0.00139039
RNF212B	0.00615143	0.116465	0.00767238	0.00684196	0.00847103	0.00767238
SUCLG2-AS1	0.00615349	0.116465	0.0169111	0.018392	0.0263326	0.0169111
PTPRH	0.00615867	0.116497	0.00658979	0.0093521	0.00658979	0.0101625
UHRF1BP1	0.00621463	0.117489	0.0127271	0.0144069	0.0127271	0.0269215
CRTC3	0.00624943	0.118051	0.0312085	0.0314504	0.0312085	0.0540412
CA5A	0.00625135	0.118051	0.00534714	0.00630105	0.00504671	0.00534714
AC128709.3	0.00630469	0.118951	0.00124889	0.00124889	0.00124889	0.00124889
AL592043.1	0.00630613	0.118951	0.00716181	0.0126989	0.00716181	0.0136465
AC092115.3	0.0063311	0.119355	0.00640175	0.00894712	0.00640175	0.00958413
HPCAL1	0.00633988	0.119453	0.013444	0.0218633	0.013444	0.0258051
GATAD2A	0.00634417	0.119467	0.0172493	0.0167595	0.0183003	0.0172493
SCRN1	0.00637093	0.119904	0.0258815	0.0580367	0.0385426	0.0258815
RNF170	0.00639277	0.120247	0.030424	0.0483334	0.0696465	0.030424
GNAZ	0.00640924	0.120489	0.0149038	0.0249407	0.0149038	0.0248986
MANBA	0.00641594	0.120548	0.0205051	0.0437111	0.0205051	0.0272064
ZNF333	0.00643198	0.120736	0.0140952	0.0195113	0.0140952	0.0185206
AL136418.1	0.00643314	0.120736	0.00632856	0.00691393	0.00654148	0.00632856
MCCC1	0.00646189	0.121207	0.0255786	0.0525902	0.0255786	0.0589285
AL139161.1	0.00646747	0.121244	0.00253033	0.00277603	0.00253033	0.00298351
PPCDC	0.00649186	0.121633	0.0210685	0.0286987	0.0210685	0.0397183
AC092802.1	0.00650243	0.121764	0.00847136	0.00847136	0.0130099	0.0143912
LINC01358	0.00650676	0.121777	0.0112717	0.011379	0.0112717	0.0192855
AL713999.1	0.00651621	0.121885	0.00297741	0.00310918	0.00297741	0.00316325
SNX18	0.00652056	0.121899	0.011081	0.0152847	0.011081	0.0218587
MARK2	0.00652593	0.121931	0.0265172	0.0320233	0.028924	0.0265172
ZCCHC17	0.00654336	0.122189	0.0224155	0.0445125	0.0307115	0.0224155
SCART1	0.00654947	0.122235	0.0107045	0.00992068	0.0125906	0.0107045
SLAIN1	0.00656655	0.122485	0.0516435	0.0516435	0.197817	0.134587
TTC3	0.00659365	0.122923	0.0339758	0.0339758	0.0429383	0.0781051
AC009435.1	0.00661033	0.123165	0.00474343	0.00474343	0.00503831	0.0063449
SMIM10L1	0.00663955	0.123641	0.00748661	0.00803591	0.00748661	0.00993655
RAB19	0.00665174	0.123799	0.00394213	0.00407465	0.00392892	0.00394213
CD46	0.00666985	0.124067	0.0343194	0.0440283	0.0436262	0.0343194
NUTM2E	0.00670273	0.124567	0.00226333	0.00226333	0.00226333	0.00226333
IL20RB-AS1	0.00670412	0.124567	0.00760098	0.0089593	0.00775169	0.00760098
AC097347.1	0.00672266	0.124842	0.0074136	0.00764894	0.00735744	0.0074136
KMT2C	0.00674329	0.125156	0.0397702	0.0397702	0.0653854	0.0797308
AL121985.1	0.00675269	0.125261	0.00403499	0.00394627	0.00403499	0.00487209
ZNF83	0.00677648	0.125633	0.0251726	0.0709328	0.0251726	0.0634437
WRN	0.00678306	0.125685	0.0239617	0.0239617	0.0415214	0.0614024
LINC01256	0.00680498	0.126022	0.00442167	0.00409915	0.00561576	0.00442167
AGPAT3	0.00684595	0.126651	0.0166798	0.0166798	0.0282872	0.0232931
SCPEP1	0.00684649	0.126651	0.0114767	0.0119877	0.0114767	0.0168421
DNAJC10	0.00687529	0.127113	0.0152039	0.0152039	0.0256606	0.0216053
HHAT	0.0069388	0.128217	0.00971451	0.00971451	0.0161449	0.019846
AC008056.2	0.00698334	0.128969	0.00420842	0.00431804	0.00420842	0.00541204
EXOC7	0.00701601	0.129481	0.0192523	0.0172749	0.0183493	0.0192523
RAB24	0.00702252	0.129481	0.00462577	0.00617994	0.00462577	0.00573166
HOXD1	0.00702263	0.129481	0.0112286	0.0204959	0.013503	0.0112286
ZFHX3	0.00703125	0.129568	0.0263433	0.0370438	0.0225411	0.0263433
CASC15	0.00705182	0.12983	0.0168664	0.0266794	0.0226411	0.0168664
AL390860.1	0.00705319	0.12983	0.00539374	0.00539374	0.0064663	0.00983659
SCD	0.00706637	0.130001	0.0723714	0.134387	0.228813	0.0723714
CDS2	0.00710018	0.130551	0.0205536	0.0205536	0.0282438	0.0314676
RECQL5	0.00713266	0.131077	0.0120514	0.0189825	0.0120514	0.0231368
AC005332.5	0.00718329	0.131935	0.00580809	0.00673789	0.00580809	0.00846118
AC099567.1	0.0072534	0.13315	0.00170144	0.00170144	0.00170144	0.00170144
LINC00467	0.00728101	0.133583	0.0142922	0.0130966	0.0215877	0.0142922
CUEDC1	0.00730062	0.13387	0.0253548	0.0253548	0.0727999	0.0477391
OXTR	0.0073137	0.133967	0.00496993	0.00505141	0.00582502	0.00496993
AL357507.1	0.00731392	0.133967	0.00907983	0.0118939	0.0108299	0.00907983
PRKCA-AS1	0.00731947	0.133996	0.0165754	0.0289051	0.0192558	0.0165754
TMEM229B	0.00733035	0.1341	0.00746882	0.012088	0.00746882	0.0134349
BCOR	0.00733313	0.1341	0.0230579	0.0830663	0.0230579	0.06921
AC067968.1	0.00734381	0.134222	0.00588594	0.00527705	0.00524877	0.00588594
SLC22A23	0.0073626	0.134443	0.0409658	0.139791	0.0409658	0.0622231
CXorf36	0.00736393	0.134443	0.0148733	0.0148733	0.0275407	0.0518554
PKIA-AS1	0.00736943	0.13447	0.00266859	0.00266859	0.00321009	0.00321009
AC022558.2	0.00737628	0.134522	0.00717482	0.00782099	0.00729027	0.00717482
PCDH20	0.00740427	0.134959	0.00263016	0.00354736	0.00263016	0.00354736
AC099066.2	0.00742289	0.135225	0.00496982	0.00757215	0.00496982	0.00645183
AC012593.1	0.00747008	0.136011	0.0483549	0.0483549	0.370795	0.321352
AC145124.1	0.00752556	0.136946	0.00396218	0.00441673	0.00396218	0.00601359
LINC01134	0.00753076	0.136967	0.00136122	0.00136122	0.00136122	0.00136122
CHP2	0.00754403	0.137134	0.001862	0.00198564	0.001862	0.00198564
MAPK8IP3	0.00756272	0.137399	0.0316027	0.0269339	0.0258312	0.0316027
ZNF229	0.00758647	0.137756	0.00656065	0.00893664	0.00893881	0.00656065
HOXB3	0.00760059	0.137938	0.0025949	0.0034331	0.0025949	0.0034331
CPT1A	0.00762678	0.138338	0.0066721	0.0091191	0.0066721	0.00839041
ITGB1BP1	0.00763742	0.138456	0.0189805	0.034926	0.0189805	0.033532
CRNDE	0.00768624	0.139222	0.0131778	0.0185746	0.0118382	0.0131778
ATXN1	0.00768863	0.139222	0.0481115	0.0481115	0.14347	0.209709
MAP3K11	0.0076921	0.139222	0.0142933	0.0142933	0.0164146	0.0236233
SMARCA2	0.0077134	0.139532	0.0271579	0.0425577	0.0271579	0.0513198
BTBD2	0.00775523	0.140213	0.0131334	0.0174381	0.0131334	0.0201207
ZC2HC1C	0.00778436	0.140664	0.0068702	0.0059543	0.00594569	0.0068702
GLOD5	0.00780837	0.141022	0.00326526	0.00472843	0.00326526	0.005212
ANKRD36B	0.00782211	0.141194	0.0318752	0.0233612	0.02953	0.0318752
PLXNB1	0.00783723	0.141391	0.0204236	0.0204236	0.0328735	0.039524
LRRC37A2	0.00784176	0.141396	0.0174194	0.0174194	0.040817	0.050276
LINC00106	0.00789172	0.142174	0.00873362	0.00812075	0.0106661	0.00873362
CEP350	0.00789338	0.142174	0.0426523	0.0295578	0.0355972	0.0426523
SMIM31	0.00793854	0.142911	0.00433756	0.00433756	0.00532603	0.00703608
RNPEPL1	0.00795174	0.142966	0.0108878	0.010053	0.00904371	0.0108878
AC121757.1	0.00795318	0.142966	0.00100049	0.00100049	0.00100049	0.00100049
SZT2	0.00795565	0.142966	0.0144247	0.0144247	0.0276459	0.023121
AC105052.3	0.00795863	0.142966	0.0243182	0.0262609	0.0246139	0.0243182
UBE2Q2	0.00797298	0.143147	0.0193503	0.0307936	0.0260171	0.0193503
SCRIB	0.00802191	0.143948	0.0108308	0.00932157	0.0129837	0.0108308
AC087500.1	0.00803143	0.144042	0.0119155	0.0119155	0.0153138	0.0222486
PWWP2A	0.00804281	0.144169	0.029743	0.0301263	0.029743	0.0776389
FN3K	0.00805969	0.144394	0.0137011	0.025162	0.0137011	0.027825
CD22	0.00807477	0.144587	0.0332816	0.0332816	0.058192	0.0638777
ADGRG4	0.00813168	0.145472	0.00141717	0.00141717	0.00141717	0.00141717
KLHL35	0.00813286	0.145472	0.00597139	0.00833444	0.0072121	0.00597139
LINC01103	0.00815289	0.145753	0.00755157	0.00756787	0.00791333	0.00755157
ATP2A1	0.00815766	0.14576	0.00570302	0.00570302	0.00802301	0.00740987
ZNF235	0.00816329	0.145783	0.0256521	0.0434244	0.0488336	0.0256521
SELENOO	0.00818422	0.146021	0.0172154	0.0128419	0.0139579	0.0172154
OR2T12	0.00818534	0.146021	0.00544735	0.00539706	0.005852	0.00544735
ASH1L	0.00820481	0.146291	0.039043	0.039043	0.0473991	0.0779281
TMLHE	0.00826033	0.147202	0.0146903	0.0163515	0.0214683	0.0146903
TRIML1	0.00827917	0.14746	0.00129902	0.00129902	0.00129902	0.00129902
AL031280.1	0.00830022	0.147756	0.00732375	0.00863581	0.00992954	0.00732375
TMEM232	0.00831238	0.147894	0.0267051	0.0309262	0.057764	0.0267051
AC104389.4	0.00836952	0.148832	0.00566194	0.00639192	0.00494268	0.00566194
SNAI3	0.00837436	0.148839	0.00797192	0.0119055	0.00696143	0.00797192
BCL2L1	0.00838247	0.148904	0.0256043	0.0434094	0.0256043	0.0473227
HOOK3	0.0084037	0.149202	0.0343088	0.0378907	0.0586487	0.0343088
LINC00882	0.00841198	0.14927	0.0343441	0.0343441	0.0868017	0.118912
PEX14	0.00841676	0.149276	0.0152761	0.0152761	0.0250677	0.0237979
IGSF11	0.00842918	0.149417	0.0363864	0.0363864	0.155156	0.0664444
DTD1	0.0084352	0.149445	0.0111178	0.0091745	0.00918237	0.0111178
SPDYE1	0.00846777	0.149943	0.0125022	0.0153392	0.0103457	0.0125022
GOLGA6L7	0.00849013	0.15026	0.0041836	0.00658665	0.0041836	0.00701548
RABL6	0.0085272	0.150836	0.0181289	0.0323466	0.0181289	0.0317875
AC104596.1	0.00857765	0.151649	0.0398827	0.0829048	0.125792	0.0398827
PIK3IP1-AS1	0.00861338	0.1522	0.0144731	0.0192152	0.0206999	0.0144731
PTPRS	0.00862871	0.15239	0.0265245	0.0399502	0.0265245	0.0744662
PHF20	0.00866297	0.152915	0.0213918	0.0245468	0.0213918	0.0409766
AC108136.1	0.00868098	0.153152	0.0019345	0.00228195	0.0019345	0.00228195
PKN2-AS1	0.0087034	0.153416	0.0159973	0.018477	0.0234575	0.0159973
ADM	0.00870509	0.153416	0.00518767	0.00757659	0.00518767	0.00797303
ARMCX6	0.00872679	0.153718	0.00608819	0.00862864	0.00608819	0.0118696
RAB40C	0.00874365	0.153875	0.0150128	0.0169324	0.0150128	0.0291064
CXorf58	0.00874489	0.153875	0.00438386	0.00410084	0.0047719	0.00438386
F11	0.00878072	0.154398	0.00307205	0.00357447	0.00307205	0.00363444
AC068722.1	0.0087838	0.154398	0.0039671	0.0039671	0.00465749	0.00505725
C12orf40	0.00879296	0.154478	0.00917891	0.0116216	0.00792602	0.00917891
AL591885.1	0.00880912	0.154634	0.00700651	0.00783992	0.00625837	0.00700651
AC008056.1	0.00881105	0.154634	0.00817746	0.00817746	0.0142055	0.0132114
KRT86	0.00885806	0.155377	0.00326754	0.00404624	0.00326754	0.00371679
CYB5A	0.00886802	0.155471	0.0102257	0.0112903	0.0102257	0.014652
AC092343.1	0.00887659	0.15554	0.00275789	0.00344828	0.00275789	0.00332773
AC008080.3	0.00888156	0.155546	0.00198061	0.00198061	0.00198061	0.00198061
AL033527.5	0.00892949	0.156303	0.00698464	0.00600802	0.00623714	0.00698464
SYNDIG1	0.00895102	0.156599	0.0312987	0.0312987	0.0647987	0.0636604
LTBP3	0.00898654	0.157138	0.0192813	0.0267387	0.0189153	0.0192813
SH3BGRL2	0.009034	0.157885	0.0113158	0.0166494	0.0113158	0.0170004
RAB11B	0.00904579	0.158009	0.0189283	0.0360427	0.0189283	0.0312592
P2RX7	0.00905288	0.158051	0.0324987	0.0324987	0.0419626	0.0847247
TPK1	0.00911404	0.159036	0.0193344	0.0165252	0.0272392	0.0193344
CD226	0.00914576	0.159506	0.0156361	0.0133891	0.0226348	0.0156361
HADHA	0.00922157	0.160745	0.0242631	0.0406504	0.0368056	0.0242631
LINC01322	0.00922948	0.160799	0.0148522	0.0305897	0.0148522	0.0245737
NPIPB13	0.00924446	0.160976	0.0122123	0.0122123	0.019307	0.0201695
SLC22A6	0.00925671	0.161106	0.00394675	0.00394675	0.00482502	0.00556009
AC019257.8	0.00927173	0.161284	0.00615318	0.00615318	0.0110033	0.0085459
FAM66B	0.0093259	0.162142	0.0128257	0.0128257	0.0323371	0.0328523
FIS1	0.00933678	0.162247	0.0240337	0.0913448	0.0240337	0.0320376
CUBN	0.00937094	0.162756	0.00621652	0.00621652	0.00821482	0.0106794
AC134312.5	0.00940175	0.163207	0.0022892	0.00311271	0.0022892	0.00311271
MYO18B	0.00944488	0.163871	0.0048978	0.00552104	0.0048978	0.00706818
AGAP5	0.00946076	0.164062	0.0109822	0.0131812	0.0119855	0.0109822
PEX16	0.00946983	0.164134	0.0141212	0.0231281	0.0157631	0.0141212
AC078785.1	0.00949457	0.164478	0.0117672	0.0129465	0.0117672	0.0151016
CNGB3	0.00965661	0.167198	0.00693976	0.0105039	0.00987617	0.00693976
POMGNT1	0.00966515	0.16726	0.0189284	0.0333492	0.0144803	0.0189284
KBTBD2	0.00973383	0.168362	0.0121885	0.0121885	0.0156805	0.0215368
THEMIS2	0.00974432	0.168456	0.0108769	0.0145664	0.0116247	0.0108769
RABGAP1	0.0098295	0.169777	0.0407902	0.046211	0.071767	0.0407902
AC011330.3	0.00983084	0.169777	0.00884669	0.0093356	0.0108316	0.00884669
TMEM230	0.00983899	0.169806	0.0187674	0.0187674	0.0230739	0.0316701
SYMPK	0.00984266	0.169806	0.0240456	0.0199531	0.0251976	0.0240456
AC009720.1	0.00988784	0.170433	0.00213666	0.00213666	0.00219342	0.00248524
MYO16	0.00988914	0.170433	0.0131443	0.017731	0.0193196	0.0131443
AC114812.2	0.0098971	0.170482	0.00137277	0.00137277	0.00137277	0.00137277
SNRNP40	0.0099225	0.170832	0.0160861	0.0356029	0.0160861	0.0304845
TMED3	0.00994821	0.171187	0.0134096	0.0156772	0.0145107	0.0134096
PRPSAP2	0.00997643	0.171541	0.0246606	0.0356225	0.0213638	0.0246606
AC006305.1	0.00997903	0.171541	0.00449114	0.00617077	0.00449114	0.00833608
P3H2	0.0100068	0.17193	0.0179637	0.0625127	0.0179637	0.0605405
TRAPPC12	0.0100365	0.172353	0.0186204	0.0186204	0.0309026	0.0373554
RAB27A	0.0100518	0.172526	0.00920593	0.00921069	0.00920593	0.0167193
STPG4	0.010059	0.172556	0.0044204	0.0044204	0.00450049	0.00641132
EVA1C	0.0100638	0.172556	0.0475824	0.0558543	0.0773201	0.0475824
ZNF563	0.0100786	0.172722	0.00589817	0.00589817	0.00951498	0.0100476
RP1L1	0.0100926	0.172872	0.0028661	0.00335415	0.0028661	0.0043252
MTHFR	0.0101587	0.173916	0.0133263	0.016567	0.0120668	0.0133263
ZNF189	0.01022	0.174876	0.0310208	0.0526328	0.0852637	0.0310208
CLCN4	0.0102399	0.175107	0.0201986	0.0238983	0.0201986	0.0452384
LINC01660	0.0102484	0.175107	0.00122759	0.00122759	0.00122759	0.00122759
PRR7-AS1	0.0102494	0.175107	0.00463255	0.00463255	0.00588757	0.00661053
AP000787.1	0.0102544	0.175107	0.00985749	0.0155105	0.00985749	0.0171122
DDR1	0.0102698	0.175282	0.0309309	0.0721102	0.0271782	0.0309309
GALNT11	0.0102852	0.175343	0.0190982	0.0281759	0.0216704	0.0190982
ARHGAP26-AS1	0.0102929	0.175343	0.00260732	0.00283622	0.00260732	0.00340535
PLA2G16	0.0102934	0.175343	0.0415792	0.15086	0.0415792	0.174006
NCOA3	0.0102943	0.175343	0.0181869	0.0181869	0.0487029	0.031364
OCIAD1-AS1	0.0103282	0.175831	0.00322684	0.00360114	0.00322684	0.00408498
RLF	0.0103903	0.176799	0.0225675	0.0225675	0.0251438	0.0412438
AC007106.1	0.0103967	0.176817	0.00236703	0.00273846	0.00236703	0.00240978
TMEM56-RWDD3	0.0104037	0.176847	0.00648788	0.00689408	0.00588862	0.00648788
AL606534.2	0.0104395	0.177365	0.00125256	0.00125256	0.00125256	0.00125256
AACS	0.0104735	0.177853	0.0116945	0.0226485	0.0116945	0.0290547
FMO1	0.0105279	0.178686	0.00104335	0.00104335	0.00104335	0.00104335
GEMIN8	0.0105564	0.179056	0.013017	0.013017	0.0263592	0.0202537
AL591518.1	0.0105603	0.179056	0.00536863	0.0077887	0.00536863	0.00875146
AC090572.3	0.0105768	0.179244	0.00282762	0.00303177	0.00282762	0.00377928
UBE3B	0.0105983	0.179518	0.0173391	0.0189244	0.0173391	0.0363781
CA14	0.0106394	0.180058	0.0125128	0.0203302	0.0260139	0.0125128
HACE1	0.0106454	0.180058	0.0265092	0.0223094	0.0336436	0.0265092
SLC44A4	0.0106463	0.180058	0.00138815	0.00138815	0.00138815	0.00138815
PROS1	0.0106518	0.18006	0.0114704	0.0317544	0.0114704	0.0171795
HOXA-AS2	0.010676	0.180378	0.00158668	0.00158668	0.00158668	0.00158668
AC105339.3	0.010718	0.180998	0.00873384	0.00689099	0.0100593	0.00873384
AC021678.2	0.0107281	0.181077	0.00403597	0.00427865	0.00403597	0.00499507
AC008991.1	0.0107389	0.181168	0.00461347	0.00461347	0.00523682	0.00670788
ZNF780B	0.0107477	0.181225	0.015854	0.015854	0.0302614	0.0235972
PRDM5	0.0107706	0.18149	0.00852994	0.00979515	0.0108223	0.00852994
TCF7	0.0107743	0.18149	0.00880843	0.00843399	0.00981971	0.00880843
FAM182B	0.0107887	0.181642	0.0165275	0.018489	0.0165275	0.0393455
RAB33B	0.0108199	0.182076	0.0067221	0.00818001	0.0067221	0.00923137
PSMA8	0.0108373	0.182244	0.00370349	0.00446538	0.00370349	0.0054032
DNAAF4	0.0108407	0.182244	0.00638435	0.0123239	0.00638435	0.0130272
MVK	0.0108923	0.18302	0.0150575	0.0228724	0.01861	0.0150575
RTN3	0.0109918	0.184598	0.0378607	0.0639726	0.0378607	0.0752344
LINC00702	0.0110815	0.186012	0.001163	0.001163	0.001163	0.001163
LRSAM1	0.0111052	0.186316	0.0142462	0.0242608	0.0142462	0.0225306
[truncated: 1,093 more rows]
