# Supplementary material for: Cross-regional homeostatic and reactive glial signatures in multiple sclerosis
Source: Acta Neuropathol. 2022 Sep 16;144(5):987–1003. doi: 10.1007/s00401-022-02497-2 (PMC9547805; doi:10.1007/s00401-022-02497-2)
Supplement: Supplementary file 16 — Suppl. Table 15 Differential gene expression and GO term semantic similarity analysis of SLC5A11-expressing white matter oligodendrocytes from cerebrum and spinal cord (XLSX 49 KB) [file 401_2022_2497_MOESM16_ESM.xlsx]

## Sheet: DEGs white matter OL SC
	baseMean	log2FoldChange	lfcSE	pvalue	padj
CTNNA2	76.742	1.3166	0.482492	0.000249279	0.0173731
LMCD1-AS1	316.194	-1.00887	0.350329	0.000207262	0.0160394
PPP4R2	60.9968	1.29993	0.518034	0.000501863	0.0279993
NAALADL2	164.572	-1.13814	0.408109	0.000253463	0.0173731
PTPN13	49.0582	1.46884	0.560809	0.000316419	0.02046
SPP1	517.266	1.21417	0.309482	5.10464e-06	0.000783404
GRID2	82.9722	3.24165	0.506546	1.25083e-11	3.00074e-08
LINC00499	25.9146	-4.01087	0.977314	4.62884e-06	0.000783404
MSMO1	45.927	1.55001	0.578968	0.00025135	0.0173731
SELENOP	432.495	1.67517	0.364313	2.46981e-07	8.39555e-05
LINC01170	129.466	-1.41928	0.530266	0.000197698	0.0158093
PPP2R2B	763.175	-1.84953	0.329771	7.75111e-10	4.64873e-07
SH3TC2-DT	51.4944	-1.62624	0.620207	0.000300363	0.0200159
HSPA1A	122.155	2.66457	0.496252	4.9316e-09	1.97182e-06
HSPA1B	56.6042	2.97611	0.513512	4.77551e-10	3.81881e-07
HSP90AB1	99.5986	1.63698	0.419554	5.22487e-06	0.000783404
AMD1	117.086	1.01385	0.414445	0.000712466	0.0348817
AGPAT4	291.81	-1.14556	0.358329	7.71423e-05	0.00804628
BCOR	91.5993	1.86677	0.433089	8.91787e-07	0.00021394
STMN4	96.2177	-1.97255	0.499373	2.71166e-06	0.000542107
CLU	119.417	1.20987	0.414666	0.00019039	0.0157498
RPL7	31.9661	1.61469	0.669899	0.000614668	0.0320563
CA2	33.6667	2.25478	0.774895	0.000173224	0.0153913
RFX3-AS1	47.2544	-1.65723	0.629691	0.000387565	0.0226773
GNA14	221.1	-1.11704	0.37274	0.000137704	0.0127058
SEMA4D	168.03	-1.19413	0.397618	0.00012823	0.0127058
LINC01505	166.516	-1.24341	0.414833	0.00013741	0.0127058
AL359091.1	100.128	-1.77261	0.461922	7.18808e-06	0.00101437
NTM	687.972	-0.869277	0.310851	0.000332614	0.02046
ZNF248	31.3105	-1.86163	0.776455	0.000689041	0.0348538
LDB3	150.717	-1.42898	0.417254	2.82082e-05	0.00375953
SLC38A2	46.9973	2.28545	0.524376	6.83241e-07	0.000182122
PTGES3	60.1261	1.29835	0.516379	0.000465504	0.0265891
TXNRD1	55.5141	1.29521	0.525581	0.000583967	0.0311319
LINC02343	94.2896	-2.25274	0.490786	2.79968e-07	8.39555e-05
NRXN3	559.571	-0.857785	0.322809	0.00052333	0.0285334
HSP90AA1	499.601	1.68675	0.303295	1.51515e-09	7.26968e-07
CHRM5	83.176	-4.59073	0.733018	4.60464e-11	5.52326e-08
ACSBG1	161.284	-1.0075	0.408303	0.000697367	0.0348538
MT3	86.747	1.48284	0.445587	3.92913e-05	0.00448856
CDH11	92.5794	-1.69329	0.57924	7.65135e-05	0.00804628
RPL23A	28.8344	1.62905	0.71238	0.000859559	0.040433
GFAP	59.8615	1.31661	0.503477	0.000371573	0.0222851
ARL17B	62.8578	-2.21006	0.562538	4.94649e-06	0.000783404
DNAH17	77.1104	-1.52123	0.531761	0.00021907	0.0164234
MBP	1244.86	-0.88	0.313259	0.000326601	0.02046
POLR2F	228.55	-1.09275	0.378184	0.000182384	0.0156264
BAIAP2L2	37.1674	-1.54864	0.703705	0.00106488	0.049128
SUN2	65.3904	1.17954	0.501534	0.000770915	0.0369885
MT-CO2	209.044	1.62485	0.489474	3.26352e-05	0.00412062
MT-CO3	192.634	1.65652	0.506065	3.72053e-05	0.00446278
MT-CYB	135.446	2.2111	0.543406	1.50652e-06	0.000328557

## Sheet: DEGs white matter OL CR
	baseMean	log2FoldChange	lfcSE	pvalue	padj
STMN1	51.6083	1.43255	0.45316	8.39433e-05	0.00620457
PRDX1	26.8762	1.51054	0.589043	0.000374477	0.0155168
RPS27A	24.7269	1.4581	0.73448	0.00143629	0.0446354
TMSB10	36.9153	3.6244	0.664357	1.75051e-09	2.82883e-06
MGAT5	92.5913	-0.948305	0.309047	0.000102345	0.00689126
ERMN	50.4469	1.04427	0.347577	0.000127324	0.00734842
PTMA	134.099	1.73804	0.451871	6.00791e-06	0.000809065
RPL32	26.4206	2.39926	0.533702	3.0586e-07	7.06099e-05
SEC62	31.3198	1.03175	0.441739	0.000818487	0.0290769
APOD	58.3601	1.32853	0.492793	0.000303602	0.013361
SPOCK1	200.667	-0.941845	0.264293	1.65704e-05	0.00178519
SH3TC2	70.0765	-0.905008	0.334094	0.000305913	0.013361
HSPA1A	28.8932	-2.80456	0.823447	3.15885e-05	0.00283595
ACTB	116.263	1.86666	0.362588	1.43797e-08	7.74588e-06
TMSB4X	60.7896	2.02075	0.40287	3.54936e-08	1.43394e-05
PLP1	983.101	0.612756	0.19906	0.000165436	0.00891151
RPL10	27.7188	1.72729	0.557224	8.44681e-05	0.00620457
CLU	47.8929	2.17722	0.49187	3.55222e-07	7.17548e-05
SARAF	30.7409	1.15374	0.427352	0.000284477	0.013361
YWHAZ	26.4738	1.01917	0.400886	0.00044727	0.0180697
ANKRD18A	34.4129	-1.02446	0.439516	0.000832105	0.0290769
GSN	140.731	0.707151	0.317849	0.00142833	0.0446354
TIMM23B	34.8672	-1.15184	0.38218	0.000112569	0.00717219
ZNF365	43.2982	-1.10012	0.506846	0.000861543	0.0290769
CD9	28.3015	1.69814	0.576114	0.000115394	0.00717219
GAPDH	69.5661	1.92374	0.397598	6.64626e-08	2.14807e-05
TUBA1A	111.58	1.66232	0.320478	1.32462e-08	7.74588e-06
KCNMB4	126.483	1.29285	0.533234	0.000603808	0.023496
DYNLL1	33.109	1.147	0.510901	0.00086367	0.0290769
ARGLU1	44.6807	-0.804443	0.363835	0.00130897	0.042306
HSPA2	34.8977	1.0464	0.377013	0.000255251	0.0128902
MGA	30.0605	-0.994734	0.416989	0.000748705	0.0274979
B2M	42.0494	2.52882	0.722187	2.03877e-05	0.00205916
RPLP1	32.6786	2.05923	0.692697	0.000124774	0.00734842
ALOX12-AS1	31.4976	-0.986636	0.399947	0.000610664	0.023496
UBB	35.593	1.99258	0.511719	5.40354e-06	0.00079383
LINC00854	20.9307	-1.78345	0.641583	0.000267607	0.0131046
KANSL1	90.6135	-0.835119	0.312295	0.000350905	0.0149227
ARL17B	36.8045	-1.44137	0.451488	6.93693e-05	0.00590004
LRRC37A3	33.3315	-1.72268	0.388215	5.54552e-07	9.95729e-05
SLC39A11	109.224	-0.72504	0.251305	0.000235634	0.0122834
H3F3B	29.7599	1.93018	0.509575	7.42576e-06	0.000923079
ACTG1	45.3878	1.91751	0.403279	8.37253e-08	2.255e-05
GNAS	44.7848	1.19545	0.537847	0.000944139	0.0311373
RPS15	36.8981	1.85106	0.51034	1.44715e-05	0.00167043
MAG	68.5452	1.05075	0.385229	0.000299575	0.013361
SELENOW	36.2228	1.12913	0.359316	8.19491e-05	0.00620457
FTL	89.0101	1.48034	0.479751	9.61019e-05	0.0067522
RPL28	41.3273	1.82413	0.53674	2.89618e-05	0.00275307
MT-CO2	124.944	1.37675	0.587042	0.000716435	0.0269246
MT-CO3	119.649	1.71882	0.43722	3.86016e-06	0.000623803
MT-CYB	58.8955	1.61428	0.55922	0.000156837	0.00873959

## Sheet: GO term semantic similarity
	ID	Description	GeneRatio	BgRatio	pvalue	p.adjust	qvalue	geneID	Count	origin	Number	cluster
GO:0014003	GO:0014003	oligodendrocyte development	5/37	42/12685	1.25424e-07	0.000129187	0.00010083	PLP1/CLU/GSN/CD9/MAG	5	CR	1	1
GO:0048709	GO:0048709	oligodendrocyte differentiation	6/37	88/12685	1.83504e-07	0.000129187	0.00010083	PLP1/CLU/GSN/ZNF365/CD9/MAG	6	CR	2	1
GO:0021782	GO:0021782	glial cell development	6/37	98/12685	3.49013e-07	0.000163803	0.000127849	SH3TC2/PLP1/CLU/GSN/CD9/MAG	6	CR	3	1
GO:0010001	GO:0010001	glial cell differentiation	7/37	183/12685	8.28176e-07	0.000291518	0.00022753	SH3TC2/PLP1/CLU/GSN/ZNF365/CD9/MAG	7	CR	4	1
GO:0042063	GO:0042063	gliogenesis	7/37	244/12685	5.62478e-06	0.00158394	0.00123627	SH3TC2/PLP1/CLU/GSN/ZNF365/CD9/MAG	7	CR	5	1
GO:0090083	GO:0090083	regulation of inclusion body assembly	3/37	15/12685	1.01468e-05	0.00201999	0.00157661	HSPA1A/CLU/HSPA2	3	CR	6	2
GO:1990000	GO:1990000	amyloid fibril formation	3/37	15/12685	1.01468e-05	0.00201999	0.00157661	CLU/GSN/B2M	3	CR	7	1
GO:0070527	GO:0070527	platelet aggregation	4/37	52/12685	1.50038e-05	0.00201999	0.00157661	ACTB/CD9/ACTG1/GNAS	4	CR	8	3
GO:0001895	GO:0001895	retina homeostasis	4/37	54/12685	1.74541e-05	0.00201999	0.00157661	PRDX1/ACTB/B2M/ACTG1	4	CR	9	4
GO:0042026	GO:0042026	protein refolding	3/37	19/12685	2.14363e-05	0.00201999	0.00157661	HSPA1A/HSPA2/B2M	3	CR	10	5
GO:0030168	GO:0030168	platelet activation	5/37	119/12685	2.2897e-05	0.00201999	0.00157661	ACTB/YWHAZ/CD9/ACTG1/GNAS	5	CR	11	3
GO:0031333	GO:0031333	negative regulation of protein-containing complex assembly	5/37	119/12685	2.2897e-05	0.00201999	0.00157661	STMN1/TMSB10/TMSB4X/CLU/GSN	5	CR	12	1
GO:1902903	GO:1902903	regulation of supramolecular fiber organization	7/37	304/12685	2.3522e-05	0.00201999	0.00157661	STMN1/TMSB10/HSPA1A/TMSB4X/CLU/GSN/ACTG1	7	CR	13	1
GO:0042552	GO:0042552	myelination	5/37	121/12685	2.48176e-05	0.00201999	0.00157661	SH3TC2/PLP1/CLU/CD9/MAG	5	CR	14	6
GO:0022010	GO:0022010	central nervous system myelination	3/37	20/12685	2.51685e-05	0.00201999	0.00157661	PLP1/CLU/MAG	3	CR	15	6
GO:0032291	GO:0032291	axon ensheathment in central nervous system	3/37	20/12685	2.51685e-05	0.00201999	0.00157661	PLP1/CLU/MAG	3	CR	16	6
GO:0007272	GO:0007272	ensheathment of neurons	5/37	122/12685	2.58237e-05	0.00201999	0.00157661	SH3TC2/PLP1/CLU/CD9/MAG	5	CR	17	6
GO:0008366	GO:0008366	axon ensheathment	5/37	122/12685	2.58237e-05	0.00201999	0.00157661	SH3TC2/PLP1/CLU/CD9/MAG	5	CR	18	6
GO:1902904	GO:1902904	negative regulation of supramolecular fiber organization	5/37	126/12685	3.01697e-05	0.00223574	0.001745	STMN1/TMSB10/TMSB4X/CLU/GSN	5	CR	19	1
GO:0070841	GO:0070841	inclusion body assembly	3/37	22/12685	3.38631e-05	0.00238396	0.00186069	HSPA1A/CLU/HSPA2	3	CR	20	2
GO:0032272	GO:0032272	negative regulation of protein polymerization	4/37	66/12685	3.87958e-05	0.00254487	0.00198627	STMN1/TMSB10/TMSB4X/GSN	4	CR	21	7
GO:0009611	GO:0009611	response to wounding	8/37	455/12685	3.97635e-05	0.00254487	0.00198627	APOD/ACTB/YWHAZ/GSN/CD9/ACTG1/GNAS/MAG	8	CR	22	7
GO:0034109	GO:0034109	homotypic cell-cell adhesion	4/37	74/12685	6.09148e-05	0.00372904	0.00291053	ACTB/CD9/ACTG1/GNAS	4	CR	23	3
GO:0048871	GO:0048871	multicellular organismal homeostasis	7/37	381/12685	9.85971e-05	0.00578437	0.00451471	STMN1/PRDX1/ACTB/B2M/UBB/ACTG1/GNAS	7	CR	24	4
GO:0001894	GO:0001894	tissue homeostasis	5/37	189/12685	0.000206116	0.0112881	0.00881041	PRDX1/ACTB/B2M/ACTG1/GNAS	5	CR	25	4
GO:0021762	GO:0021762	substantia nigra development	3/37	40/12685	0.000209537	0.0112881	0.00881041	ACTB/PLP1/DYNLL1	3	CR	26	3
GO:0032271	GO:0032271	regulation of protein polymerization	5/37	191/12685	0.000216463	0.0112881	0.00881041	STMN1/TMSB10/HSPA1A/TMSB4X/GSN	5	CR	27	1
GO:0071346	GO:0071346	cellular response to interferon-gamma	4/37	111/12685	0.00029358	0.0147629	0.0115224	GSN/GAPDH/B2M/ACTG1	4	CR	28	7
GO:0042246	GO:0042246	tissue regeneration	3/37	48/12685	0.000360974	0.0166731	0.0130134	APOD/GSN/CD9	3	CR	29	7
GO:0010639	GO:0010639	negative regulation of organelle organization	6/37	333/12685	0.000365697	0.0166731	0.0130134	STMN1/TMSB10/HSPA1A/TMSB4X/CLU/GSN	6	CR	30	1
GO:0090084	GO:0090084	negative regulation of inclusion body assembly	2/37	10/12685	0.000367093	0.0166731	0.0130134	HSPA1A/HSPA2	2	CR	31	8
GO:0061077	GO:0061077	chaperone-mediated protein folding	3/37	49/12685	0.000383746	0.0168848	0.0131786	HSPA1A/CLU/HSPA2	3	CR	32	2
GO:0110053	GO:0110053	regulation of actin filament organization	5/37	223/12685	0.000442358	0.0169576	0.0132354	STMN1/TMSB10/TMSB4X/GSN/ACTG1	5	CR	33	7
GO:0098974	GO:0098974	postsynaptic actin cytoskeleton organization	2/37	11/12685	0.000447845	0.0169576	0.0132354	ACTB/ACTG1	2	CR	34	3
GO:0050878	GO:0050878	regulation of body fluid levels	6/37	348/12685	0.000462404	0.0169576	0.0132354	STMN1/ACTB/YWHAZ/CD9/ACTG1/GNAS	6	CR	35	3
GO:0034341	GO:0034341	response to interferon-gamma	4/37	126/12685	0.000475586	0.0169576	0.0132354	GSN/GAPDH/B2M/ACTG1	4	CR	36	7
GO:0030837	GO:0030837	negative regulation of actin filament polymerization	3/37	53/12685	0.000484031	0.0169576	0.0132354	TMSB10/TMSB4X/GSN	3	CR	37	7
GO:0048857	GO:0048857	neural nucleus development	3/37	53/12685	0.000484031	0.0169576	0.0132354	ACTB/PLP1/DYNLL1	3	CR	38	3
GO:0007596	GO:0007596	blood coagulation	5/37	229/12685	0.000499407	0.0169576	0.0132354	ACTB/YWHAZ/CD9/ACTG1/GNAS	5	CR	39	3
GO:0007015	GO:0007015	actin filament organization	6/37	355/12685	0.000513885	0.0169576	0.0132354	STMN1/TMSB10/ERMN/TMSB4X/GSN/ACTG1	6	CR	40	7
GO:0050817	GO:0050817	coagulation	5/37	231/12685	0.000519606	0.0169576	0.0132354	ACTB/YWHAZ/CD9/ACTG1/GNAS	5	CR	41	3
GO:0150105	GO:0150105	protein localization to cell-cell junction	2/37	12/12685	0.000536427	0.0169576	0.0132354	ACTB/ACTG1	2	CR	42	3
GO:0007599	GO:0007599	hemostasis	5/37	233/12685	0.000540415	0.0169576	0.0132354	ACTB/YWHAZ/CD9/ACTG1/GNAS	5	CR	43	3
GO:0060249	GO:0060249	anatomical structure homeostasis	6/37	359/12685	0.000545253	0.0169576	0.0132354	PRDX1/ACTB/ZNF365/B2M/ACTG1/GNAS	6	CR	44	4
GO:0051100	GO:0051100	negative regulation of binding	4/37	132/12685	0.000567005	0.0169576	0.0132354	STMN1/ACTB/TMSB4X/B2M	4	CR	45	4
GO:0032507	GO:0032507	maintenance of protein location in cell	3/37	56/12685	0.000569319	0.0169576	0.0132354	TMSB10/TMSB4X/GSN	3	CR	46	7
GO:0071806	GO:0071806	protein transmembrane transport	3/37	56/12685	0.000569319	0.0169576	0.0132354	SEC62/CLU/TIMM23B	3	CR	47	6
GO:0042060	GO:0042060	wound healing	6/37	363/12685	0.000578099	0.0169576	0.0132354	ACTB/YWHAZ/GSN/CD9/ACTG1/GNAS	6	CR	48	7
GO:0051494	GO:0051494	negative regulation of cytoskeleton organization	4/37	135/12685	0.000617115	0.0176491	0.0137752	STMN1/TMSB10/TMSB4X/GSN	4	CR	49	7
GO:0099188	GO:0099188	postsynaptic cytoskeleton organization	2/37	13/12685	0.000632795	0.0176491	0.0137752	ACTB/ACTG1	2	CR	50	3
GO:0043254	GO:0043254	regulation of protein-containing complex assembly	6/37	370/12685	0.000639279	0.0176491	0.0137752	STMN1/TMSB10/HSPA1A/TMSB4X/CLU/GSN	6	CR	51	1
GO:0051258	GO:0051258	protein polymerization	5/37	251/12685	0.000757185	0.0203509	0.015884	STMN1/TMSB10/HSPA1A/TMSB4X/GSN	5	CR	52	1
GO:0031099	GO:0031099	regeneration	4/37	143/12685	0.000766051	0.0203509	0.015884	APOD/GSN/CD9/MAG	4	CR	53	7
GO:0010977	GO:0010977	negative regulation of neuron projection development	4/37	144/12685	0.000786303	0.0205021	0.016002	SPOCK1/ZNF365/B2M/MAG	4	CR	54	4
GO:0043217	GO:0043217	myelin maintenance	2/37	15/12685	0.000848714	0.0217271	0.016958	SH3TC2/CLU	2	CR	55	6
GO:0030901	GO:0030901	midbrain development	3/37	69/12685	0.00104841	0.02636	0.020574	ACTB/PLP1/DYNLL1	3	CR	56	3
GO:0051651	GO:0051651	maintenance of location in cell	4/37	165/12685	0.00130461	0.0322262	0.0251526	TMSB10/TMSB4X/GSN/FTL	4	CR	57	7
GO:0007141	GO:0007141	male meiosis I	2/37	19/12685	0.00137207	0.0329045	0.025682	HSPA2/UBB	2	CR	58	9
GO:0032956	GO:0032956	regulation of actin cytoskeleton organization	5/37	287/12685	0.00137881	0.0329045	0.025682	STMN1/TMSB10/TMSB4X/GSN/ACTG1	5	CR	59	7
GO:0031345	GO:0031345	negative regulation of cell projection organization	4/37	169/12685	0.00142517	0.0329815	0.0257422	SPOCK1/ZNF365/B2M/MAG	4	CR	60	4
GO:0010035	GO:0010035	response to inorganic substance	6/37	432/12685	0.00142889	0.0329815	0.0257422	PRDX1/GSN/CD9/KCNMB4/B2M/SELENOW	6	CR	61	7
GO:0051131	GO:0051131	chaperone-mediated protein complex assembly	2/37	20/12685	0.00152173	0.034558	0.0269726	HSPA1A/CLU	2	CR	62	2
GO:0045185	GO:0045185	maintenance of protein location	3/37	79/12685	0.00155101	0.0346639	0.0270552	TMSB10/TMSB4X/GSN	3	CR	63	7
GO:0032091	GO:0032091	negative regulation of protein binding	3/37	80/12685	0.00160822	0.0353808	0.0276148	STMN1/ACTB/B2M	3	CR	64	4
GO:0001906	GO:0001906	cell killing	3/37	82/12685	0.00172657	0.0374001	0.0291909	PRDX1/GAPDH/B2M	3	CR	65	4
GO:0051493	GO:0051493	regulation of cytoskeleton organization	6/37	464/12685	0.00205517	0.0430192	0.0335766	STMN1/TMSB10/HSPA1A/TMSB4X/GSN/ACTG1	6	CR	66	1
GO:0006457	GO:0006457	protein folding	4/37	187/12685	0.00206526	0.0430192	0.0335766	HSPA1A/CLU/HSPA2/B2M	4	CR	67	5
GO:0006897	GO:0006897	endocytosis	6/37	465/12685	0.00207763	0.0430192	0.0335766	ACTB/CLU/GSN/CD9/B2M/ACTG1	6	CR	68	1
GO:0032970	GO:0032970	regulation of actin filament-based process	5/37	319/12685	0.00219438	0.0447781	0.0349494	STMN1/TMSB10/TMSB4X/GSN/ACTG1	5	CR	69	7
GO:2001233	GO:2001233	regulation of apoptotic signaling pathway	5/37	321/12685	0.00225497	0.0453571	0.0354013	HSPA1A/CLU/YWHAZ/GSN/UBB	5	CR	70	1
GO:0045665	GO:0045665	negative regulation of neuron differentiation	4/37	193/12685	0.00231671	0.0459427	0.0358584	SPOCK1/ZNF365/B2M/MAG	4	CR	71	4
GO:0051085	GO:0051085	chaperone cofactor-dependent protein refolding	2/37	25/12685	0.00238078	0.0465576	0.0363383	HSPA1A/HSPA2	2	CR	72	8
GO:0007009	GO:0007009	plasma membrane organization	3/37	93/12685	0.00247487	0.0477345	0.0372569	SH3TC2/CLU/GSN	3	CR	73	1
GO:0002274	GO:0002274	myeloid leukocyte activation	6/37	484/12685	0.00254105	0.0483486	0.0377362	HSPA1A/CLU/GSN/DYNLL1/B2M/FTL	6	CR	74	5
GO:0002576	GO:0002576	platelet degranulation	3/37	96/12685	0.00270869	0.0505798	0.0394776	TMSB4X/CLU/CD9	3	CR	75	6
GO:0001817	GO:0001817	regulation of cytokine production	6/37	491/12685	0.00273016	0.0505798	0.0394776	APOD/HSPA1A/TMSB4X/CLU/GAPDH/B2M	6	CR	76	5
GO:0008637	GO:0008637	apoptotic mitochondrial changes	3/37	97/12685	0.00278955	0.051009	0.0398126	HSPA1A/CLU/YWHAZ	3	CR	77	2
GO:0035633	GO:0035633	maintenance of blood-brain barrier	2/37	28/12685	0.00298333	0.0538529	0.0420324	ACTB/ACTG1	2	CR	78	3
GO:0051084	GO:0051084	'de novo' posttranslational protein folding	2/37	30/12685	0.00342064	0.0609652	0.0475835	HSPA1A/HSPA2	2	CR	79	8
GO:0000041	GO:0000041	transition metal ion transport	3/37	105/12685	0.00349049	0.0614327	0.0479484	B2M/SLC39A11/FTL	3	CR	80	4
GO:0007043	GO:0007043	cell-cell junction assembly	3/37	106/12685	0.00358499	0.0615569	0.0480453	ACTB/CD9/ACTG1	3	CR	81	3
GO:0034101	GO:0034101	erythrocyte homeostasis	3/37	106/12685	0.00358499	0.0615569	0.0480453	PRDX1/HSPA1A/B2M	3	CR	82	5
GO:0070423	GO:0070423	nucleotide-binding oligomerization domain containing signaling pathway	2/37	32/12685	0.00388604	0.0659223	0.0514525	HSPA1A/UBB	2	CR	83	8
GO:0006458	GO:0006458	'de novo' protein folding	2/37	33/12685	0.00412919	0.0676034	0.0527646	HSPA1A/HSPA2	2	CR	84	8
GO:0035872	GO:0035872	nucleotide-binding domain, leucine rich repeat containing receptor signaling pathway	2/37	33/12685	0.00412919	0.0676034	0.0527646	HSPA1A/UBB	2	CR	85	8
GO:0045687	GO:0045687	positive regulation of glial cell differentiation	2/37	33/12685	0.00412919	0.0676034	0.0527646	ZNF365/MAG	2	CR	86	10
GO:0043312	GO:0043312	neutrophil degranulation	5/37	373/12685	0.00430044	0.0695927	0.0543173	HSPA1A/GSN/DYNLL1/B2M/FTL	5	CR	87	5
GO:0002283	GO:0002283	neutrophil activation involved in immune response	5/37	374/12685	0.00434954	0.0695927	0.0543173	HSPA1A/GSN/DYNLL1/B2M/FTL	5	CR	88	5
GO:0021879	GO:0021879	forebrain neuron differentiation	2/37	35/12685	0.00463614	0.0720014	0.0561973	B2M/UBB	2	CR	89	9
GO:0031343	GO:0031343	positive regulation of cell killing	2/37	35/12685	0.00463614	0.0720014	0.0561973	GAPDH/B2M	2	CR	90	4
GO:0042119	GO:0042119	neutrophil activation	5/37	381/12685	0.00470464	0.0720014	0.0561973	HSPA1A/GSN/DYNLL1/B2M/FTL	5	CR	91	5
GO:0050808	GO:0050808	synapse organization	5/37	381/12685	0.00470464	0.0720014	0.0561973	ACTB/YWHAZ/ZNF365/TUBA1A/ACTG1	5	CR	92	3
GO:0002446	GO:0002446	neutrophil mediated immunity	5/37	382/12685	0.00475701	0.0720201	0.0562119	HSPA1A/GSN/DYNLL1/B2M/FTL	5	CR	93	5
GO:0036230	GO:0036230	granulocyte activation	5/37	384/12685	0.00486301	0.0728416	0.0568531	HSPA1A/GSN/DYNLL1/B2M/FTL	5	CR	94	5
GO:1901028	GO:1901028	regulation of mitochondrial outer membrane permeabilization involved in apoptotic signaling pathway	2/37	37/12685	0.0051704	0.0766307	0.0598105	HSPA1A/YWHAZ	2	CR	95	8
GO:0050768	GO:0050768	negative regulation of neurogenesis	4/37	243/12685	0.00528314	0.0774861	0.0604781	SPOCK1/ZNF365/B2M/MAG	4	CR	96	4
GO:0007140	GO:0007140	male meiotic nuclear division	2/37	38/12685	0.00544766	0.0790753	0.0617185	HSPA2/UBB	2	CR	97	9
GO:0006605	GO:0006605	protein targeting	5/37	398/12685	0.00565285	0.0812165	0.0633897	SEC62/CLU/YWHAZ/TIMM23B/UBB	5	CR	98	6
GO:0002262	GO:0002262	myeloid cell homeostasis	3/37	126/12685	0.00581206	0.0823238	0.0642539	PRDX1/HSPA1A/B2M	3	CR	99	5
GO:0090066	GO:0090066	regulation of anatomical structure size	5/37	403/12685	0.00595585	0.0823238	0.0642539	TMSB10/TMSB4X/GSN/KCNMB4/MAG	5	CR	100	7
GO:0051235	GO:0051235	maintenance of location	4/37	252/12685	0.00600299	0.0823238	0.0642539	TMSB10/TMSB4X/GSN/FTL	4	CR	101	7
GO:0043299	GO:0043299	leukocyte degranulation	5/37	404/12685	0.00601781	0.0823238	0.0642539	HSPA1A/GSN/DYNLL1/B2M/FTL	5	CR	102	5
GO:0032677	GO:0032677	regulation of interleukin-8 production	2/37	40/12685	0.00602227	0.0823238	0.0642539	HSPA1A/TMSB4X	2	CR	103	8
GO:0031647	GO:0031647	regulation of protein stability	4/37	254/12685	0.00617142	0.0831855	0.0649265	HSPA1A/CLU/GSN/GAPDH	4	CR	104	1
GO:0051092	GO:0051092	positive regulation of NF-kappaB transcription factor activity	3/37	129/12685	0.00620346	0.0831855	0.0649265	HSPA1A/CLU/UBB	3	CR	105	2
GO:0048260	GO:0048260	positive regulation of receptor-mediated endocytosis	2/37	41/12685	0.00631953	0.0839425	0.0655173	CLU/B2M	2	CR	106	6
GO:0002275	GO:0002275	myeloid cell activation involved in immune response	5/37	410/12685	0.0063992	0.0842063	0.0657232	HSPA1A/GSN/DYNLL1/B2M/FTL	5	CR	107	5
GO:2001242	GO:2001242	regulation of intrinsic apoptotic signaling pathway	3/37	131/12685	0.00647298	0.0843884	0.0658654	HSPA1A/CLU/UBB	3	CR	108	2
GO:0021872	GO:0021872	forebrain generation of neurons	2/37	42/12685	0.00662338	0.0847793	0.0661705	B2M/UBB	2	CR	109	9
GO:0031103	GO:0031103	axon regeneration	2/37	42/12685	0.00662338	0.0847793	0.0661705	APOD/MAG	2	CR	110	10
GO:0002444	GO:0002444	myeloid leukocyte mediated immunity	5/37	417/12685	0.00686545	0.087086	0.0679708	HSPA1A/GSN/DYNLL1/B2M/FTL	5	CR	111	5
GO:0051961	GO:0051961	negative regulation of nervous system development	4/37	265/12685	0.00715454	0.0899428	0.0702006	SPOCK1/ZNF365/B2M/MAG	4	CR	112	4
GO:0045646	GO:0045646	regulation of erythrocyte differentiation	2/37	44/12685	0.0072507	0.090345	0.0705145	HSPA1A/B2M	2	CR	113	5
GO:0030833	GO:0030833	regulation of actin filament polymerization	3/37	138/12685	0.00747105	0.0911479	0.0711412	TMSB10/TMSB4X/GSN	3	CR	114	7
GO:0019730	GO:0019730	antimicrobial humoral response	2/37	45/12685	0.00757408	0.0911479	0.0711412	CLU/GAPDH	2	CR	115	6
GO:0032637	GO:0032637	interleukin-8 production	2/37	45/12685	0.00757408	0.0911479	0.0711412	HSPA1A/TMSB4X	2	CR	116	8
GO:0046686	GO:0046686	response to cadmium ion	2/37	45/12685	0.00757408	0.0911479	0.0711412	GSN/B2M	2	CR	117	7
GO:0097345	GO:0097345	mitochondrial outer membrane permeabilization	2/37	46/12685	0.0079039	0.0943109	0.0736099	HSPA1A/YWHAZ	2	CR	118	8
GO:0021953	GO:0021953	central nervous system neuron differentiation	3/37	142/12685	0.00808015	0.0956037	0.0746189	SPOCK1/B2M/UBB	3	CR	119	9
GO:0010823	GO:0010823	negative regulation of mitochondrion organization	2/37	47/12685	0.00824011	0.0958849	0.0748384	HSPA1A/CLU	2	CR	120	2
GO:0032781	GO:0032781	positive regulation of ATPase activity	2/37	47/12685	0.00824011	0.0958849	0.0748384	DYNLL1/HSPA2	2	CR	121	10
GO:0010721	GO:0010721	negative regulation of cell development	4/37	277/12685	0.00834011	0.0959081	0.0748565	SPOCK1/ZNF365/B2M/MAG	4	CR	122	4
GO:0031113	GO:0031113	regulation of microtubule polymerization	2/37	48/12685	0.00858268	0.0959081	0.0748565	STMN1/HSPA1A	2	CR	123	8
GO:0065002	GO:0065002	intracellular protein transmembrane transport	2/37	48/12685	0.00858268	0.0959081	0.0748565	SEC62/TIMM23B	2	CR	124	11
GO:1902110	GO:1902110	positive regulation of mitochondrial membrane permeability involved in apoptotic process	2/37	48/12685	0.00858268	0.0959081	0.0748565	HSPA1A/YWHAZ	2	CR	125	8
GO:1903573	GO:1903573	negative regulation of response to endoplasmic reticulum stress	2/37	48/12685	0.00858268	0.0959081	0.0748565	HSPA1A/CLU	2	CR	126	2
GO:2001235	GO:2001235	positive regulation of apoptotic signaling pathway	3/37	147/12685	0.00888177	0.0982473	0.0766823	YWHAZ/GSN/UBB	3	CR	127	7
GO:0031102	GO:0031102	neuron projection regeneration	2/37	49/12685	0.00893157	0.0982473	0.0766823	APOD/MAG	2	CR	128	10
GO:00511311	GO:0051131	chaperone-mediated protein complex assembly	5/39	19/12891	2.19001e-09	2.77036e-06	2.12085e-06	HSPA1A/HSP90AB1/CLU/PTGES3/HSP90AA1	5	SC	129	2
GO:0050821	GO:0050821	protein stabilization	7/39	157/12891	3.85469e-07	0.000243809	0.000186648	HSPA1A/HSPA1B/HSP90AB1/CLU/PTGES3/HSP90AA1/MT3	7	SC	130	2
GO:1900034	GO:1900034	regulation of cellular response to heat	5/39	76/12891	3.0692e-06	0.00129418	0.00099076	HSPA1A/HSPA1B/HSP90AB1/PTGES3/HSP90AA1	5	SC	131	2
GO:00316471	GO:0031647	regulation of protein stability	7/39	257/12891	1.02859e-05	0.00266439	0.00203972	HSPA1A/HSPA1B/HSP90AB1/CLU/PTGES3/HSP90AA1/MT3	7	SC	132	2
GO:00900831	GO:0090083	regulation of inclusion body assembly	3/39	15/12891	1.136e-05	0.00266439	0.00203972	HSPA1A/HSPA1B/CLU	3	SC	133	2
GO:0061684	GO:0061684	chaperone-mediated autophagy	3/39	16/12891	1.39523e-05	0.00266439	0.00203972	CLU/HSP90AA1/GFAP	3	SC	134	6
GO:00610771	GO:0061077	chaperone-mediated protein folding	4/39	52/12891	1.74431e-05	0.00266439	0.00203972	HSPA1A/HSPA1B/CLU/PTGES3	4	SC	135	2
GO:0034605	GO:0034605	cellular response to heat	5/39	111/12891	1.97129e-05	0.00266439	0.00203972	HSPA1A/HSPA1B/HSP90AB1/PTGES3/HSP90AA1	5	SC	136	2
GO:00064571	GO:0006457	protein folding	6/39	190/12891	2.06209e-05	0.00266439	0.00203972	HSPA1A/HSPA1B/HSP90AB1/CLU/PTGES3/HSP90AA1	6	SC	137	2
GO:0032273	GO:0032273	positive regulation of protein polymerization	5/39	114/12891	2.2431e-05	0.00266439	0.00203972	CTNNA2/HSPA1A/HSPA1B/HSP90AA1/BAIAP2L2	5	SC	138	2
GO:0007409	GO:0007409	axonogenesis	8/39	405/12891	2.31686e-05	0.00266439	0.00203972	CTNNA2/SPP1/HSP90AB1/SEMA4D/NRXN3/HSP90AA1/MT3/CDH11	8	SC	139	12
GO:00420261	GO:0042026	protein refolding	3/39	20/12891	2.81658e-05	0.00296915	0.00227303	HSPA1A/HSPA1B/HSP90AA1	3	SC	140	2
GO:00708411	GO:0070841	inclusion body assembly	3/39	22/12891	3.78895e-05	0.00368694	0.00282254	HSPA1A/HSPA1B/CLU	3	SC	141	2
GO:0031334	GO:0031334	positive regulation of protein-containing complex assembly	6/39	217/12891	4.35534e-05	0.00370817	0.00283879	CTNNA2/HSPA1A/HSPA1B/CLU/HSP90AA1/BAIAP2L2	6	SC	142	2
GO:0061564	GO:0061564	axon development	8/39	443/12891	4.39704e-05	0.00370817	0.00283879	CTNNA2/SPP1/HSP90AB1/SEMA4D/NRXN3/HSP90AA1/MT3/CDH11	8	SC	143	12
GO:0044089	GO:0044089	positive regulation of cellular component biogenesis	8/39	457/12891	5.48098e-05	0.0043334	0.00331744	CTNNA2/GRID2/HSPA1A/HSPA1B/CLU/SEMA4D/HSP90AA1/BAIAP2L2	8	SC	144	2
GO:0009408	GO:0009408	response to heat	5/39	144/12891	6.87992e-05	0.00511947	0.00391921	HSPA1A/HSPA1B/HSP90AB1/PTGES3/HSP90AA1	5	SC	145	2
GO:00510851	GO:0051085	chaperone cofactor-dependent protein refolding	3/39	28/12891	7.95952e-05	0.00559377	0.00428231	HSPA1A/HSPA1B/PTGES3	3	SC	146	8
GO:0045429	GO:0045429	positive regulation of nitric oxide biosynthetic process	3/39	29/12891	8.85936e-05	0.00589847	0.00451558	HSP90AB1/CLU/HSP90AA1	3	SC	147	6
GO:1904407	GO:1904407	positive regulation of nitric oxide metabolic process	3/39	30/12891	9.82316e-05	0.00621315	0.00475648	HSP90AB1/CLU/HSP90AA1	3	SC	148	6
GO:0021955	GO:0021955	central nervous system neuron axonogenesis	3/39	31/12891	0.000108529	0.00651357	0.00498646	HSP90AB1/HSP90AA1/CDH11	3	SC	149	12
GO:0030308	GO:0030308	negative regulation of cell growth	5/39	160/12891	0.000113279	0.00651357	0.00498646	SPP1/HSPA1A/HSPA1B/SEMA4D/MT3	5	SC	150	5
GO:00432541	GO:0043254	regulation of protein-containing complex assembly	7/39	377/12891	0.000118595	0.00652272	0.00499347	CTNNA2/HSPA1A/HSPA1B/CLU/HSP90AA1/GFAP/BAIAP2L2	7	SC	151	2
GO:00510841	GO:0051084	'de novo' posttranslational protein folding	3/39	33/12891	0.000131182	0.00663779	0.00508156	HSPA1A/HSPA1B/PTGES3	3	SC	152	8
GO:0051973	GO:0051973	positive regulation of telomerase activity	3/39	33/12891	0.000131182	0.00663779	0.00508156	HSP90AB1/PTGES3/HSP90AA1	3	SC	153	12
GO:1902905	GO:1902905	positive regulation of supramolecular fiber organization	5/39	173/12891	0.000163467	0.00795332	0.00608867	CTNNA2/HSPA1A/HSPA1B/CLU/BAIAP2L2	5	SC	154	2
GO:00064581	GO:0006458	'de novo' protein folding	3/39	36/12891	0.000170597	0.00799278	0.00611888	HSPA1A/HSPA1B/PTGES3	3	SC	155	8
GO:0016049	GO:0016049	cell growth	7/39	404/12891	0.00018204	0.00808125	0.0061866	SPP1/HSPA1A/HSPA1B/HSP90AB1/SEMA4D/HSP90AA1/MT3	7	SC	156	5
GO:1903428	GO:1903428	positive regulation of reactive oxygen species biosynthetic process	3/39	37/12891	0.000185262	0.00808125	0.0061866	HSP90AB1/CLU/HSP90AA1	3	SC	157	6
GO:0035966	GO:0035966	response to topologically incorrect protein	5/39	181/12891	0.000201871	0.00851224	0.00651655	HSPA1A/HSPA1B/HSP90AB1/CLU/HSP90AA1	5	SC	158	2
GO:0035303	GO:0035303	regulation of dephosphorylation	5/39	186/12891	0.000229152	0.00935086	0.00715855	PPP4R2/PPP2R2B/HSP90AB1/SEMA4D/CHRM5	5	SC	159	12
GO:00322711	GO:0032271	regulation of protein polymerization	5/39	195/12891	0.000285248	0.0112473	0.0086104	CTNNA2/HSPA1A/HSPA1B/HSP90AA1/BAIAP2L2	5	SC	160	2
GO:0009266	GO:0009266	response to temperature stimulus	5/39	198/12891	0.000306091	0.0112473	0.0086104	HSPA1A/HSPA1B/HSP90AB1/PTGES3/HSP90AA1	5	SC	161	2
GO:0045428	GO:0045428	regulation of nitric oxide biosynthetic process	3/39	44/12891	0.000311191	0.0112473	0.0086104	HSP90AB1/CLU/HSP90AA1	3	SC	162	6
GO:0051972	GO:0051972	regulation of telomerase activity	3/39	44/12891	0.000311191	0.0112473	0.0086104	HSP90AB1/PTGES3/HSP90AA1	3	SC	163	12
GO:0048588	GO:0048588	developmental cell growth	5/39	200/12891	0.000320617	0.0112661	0.00862477	SPP1/HSP90AB1/SEMA4D/HSP90AA1/MT3	5	SC	164	12
GO:0045926	GO:0045926	negative regulation of growth	5/39	204/12891	0.000351233	0.011695	0.00895308	SPP1/HSPA1A/HSPA1B/SEMA4D/MT3	5	SC	165	5
GO:0048675	GO:0048675	axon extension	4/39	112/12891	0.000351311	0.011695	0.00895308	HSP90AB1/SEMA4D/HSP90AA1/MT3	4	SC	166	12
GO:0060560	GO:0060560	developmental growth involved in morphogenesis	5/39	206/12891	0.000367349	0.0119045	0.00911349	SPP1/HSP90AB1/SEMA4D/HSP90AA1/MT3	5	SC	167	12
GO:0060134	GO:0060134	prepulse inhibition	2/39	10/12891	0.000395248	0.0119045	0.00911349	CTNNA2/GRID2	2	SC	168	10
GO:00900841	GO:0090084	negative regulation of inclusion body assembly	2/39	10/12891	0.000395248	0.0119045	0.00911349	HSPA1A/HSPA1B	2	SC	169	8
GO:1903265	GO:1903265	positive regulation of tumor necrosis factor-mediated signaling pathway	2/39	10/12891	0.000395248	0.0119045	0.00911349	HSPA1A/HSPA1B	2	SC	170	8
GO:0032535	GO:0032535	regulation of cellular component size	6/39	328/12891	0.00041625	0.0122455	0.00937454	CTNNA2/SPP1/HSP90AB1/SEMA4D/MT3/BAIAP2L2	6	SC	171	12
GO:0032434	GO:0032434	regulation of proteasomal ubiquitin-dependent protein catabolic process	4/39	118/12891	0.000428456	0.0123181	0.00943013	HSPA1A/HSPA1B/HSP90AB1/CLU	4	SC	172	2
GO:0070431	GO:0070431	nucleotide-binding oligomerization domain containing 2 signaling pathway	2/39	11/12891	0.000482158	0.013554	0.0103763	HSPA1A/HSPA1B	2	SC	173	8
GO:0006809	GO:0006809	nitric oxide biosynthetic process	3/39	53/12891	0.00054018	0.014855	0.0113722	HSP90AB1/CLU/HSP90AA1	3	SC	174	6
GO:0042176	GO:0042176	regulation of protein catabolic process	6/39	351/12891	0.000595924	0.0160392	0.0122788	HSPA1A/HSPA1B/HSP90AB1/CLU/HSP90AA1/GFAP	6	SC	175	2
GO:00602491	GO:0060249	anatomical structure homeostasis	6/39	357/12891	0.000651497	0.0171697	0.0131442	SPP1/HSP90AB1/CA2/PTGES3/HSP90AA1/MBP	6	SC	176	12
GO:1903362	GO:1903362	regulation of cellular protein catabolic process	5/39	236/12891	0.000682886	0.0176296	0.0134963	HSPA1A/HSPA1B/HSP90AB1/CLU/HSP90AA1	5	SC	177	2
GO:0046209	GO:0046209	nitric oxide metabolic process	3/39	58/12891	0.000704118	0.0176631	0.013522	HSP90AB1/CLU/HSP90AA1	3	SC	178	6
GO:00219531	GO:0021953	central nervous system neuron differentiation	4/39	135/12891	0.00071211	0.0176631	0.013522	GRID2/HSP90AB1/HSP90AA1/CDH11	4	SC	179	12
GO:2001057	GO:2001057	reactive nitrogen species metabolic process	3/39	59/12891	0.000740291	0.018009	0.0137868	HSP90AB1/CLU/HSP90AA1	3	SC	180	6
GO:1903364	GO:1903364	positive regulation of cellular protein catabolic process	4/39	139/12891	0.000794462	0.0189621	0.0145165	HSPA1A/HSPA1B/CLU/HSP90AA1	4	SC	181	2
GO:2000377	GO:2000377	regulation of reactive oxygen species metabolic process	4/39	141/12891	0.000838068	0.0196325	0.0150297	HSP90AB1/CLU/HSP90AA1/MT3	4	SC	182	6
GO:0021954	GO:0021954	central nervous system neuron development	3/39	63/12891	0.000896775	0.0204781	0.015677	HSP90AB1/HSP90AA1/CDH11	3	SC	183	12
GO:1901673	GO:1901673	regulation of mitotic spindle assembly	2/39	15/12891	0.000913471	0.0204781	0.015677	HSPA1A/HSPA1B	2	SC	184	8
GO:2000058	GO:2000058	regulation of ubiquitin-dependent protein catabolic process	4/39	145/12891	0.000930316	0.0204781	0.015677	HSPA1A/HSPA1B/HSP90AB1/CLU	4	SC	185	2
GO:2000573	GO:2000573	positive regulation of DNA biosynthetic process	3/39	64/12891	0.000938917	0.0204781	0.015677	HSP90AB1/PTGES3/HSP90AA1	3	SC	186	12
GO:0007004	GO:0007004	telomere maintenance via telomerase	3/39	65/12891	0.000982297	0.0208788	0.0159838	HSP90AB1/PTGES3/HSP90AA1	3	SC	187	12
GO:00512581	GO:0051258	protein polymerization	5/39	257/12891	0.00100209	0.0208788	0.0159838	CTNNA2/HSPA1A/HSPA1B/HSP90AA1/BAIAP2L2	5	SC	188	2
GO:0050771	GO:0050771	negative regulation of axonogenesis	3/39	66/12891	0.00102693	0.0208788	0.0159838	SPP1/SEMA4D/MT3	3	SC	189	9
GO:0045780	GO:0045780	positive regulation of bone resorption	2/39	16/12891	0.00104197	0.0208788	0.0159838	SPP1/CA2	2	SC	190	13
GO:0046852	GO:0046852	positive regulation of bone remodeling	2/39	16/12891	0.00104197	0.0208788	0.0159838	SPP1/CA2	2	SC	191	13
GO:0006278	GO:0006278	RNA-dependent DNA biosynthetic process	3/39	67/12891	0.00107282	0.0208788	0.0159838	HSP90AB1/PTGES3/HSP90AA1	3	SC	192	12
GO:1903426	GO:1903426	regulation of reactive oxygen species biosynthetic process	3/39	67/12891	0.00107282	0.0208788	0.0159838	HSP90AB1/CLU/HSP90AA1	3	SC	193	6
GO:0010921	GO:0010921	regulation of phosphatase activity	4/39	153/12891	0.00113594	0.0217722	0.0166677	PPP4R2/PPP2R2B/HSP90AB1/SEMA4D	4	SC	194	12
GO:1990138	GO:1990138	neuron projection extension	4/39	155/12891	0.00119195	0.0225048	0.0172285	HSP90AB1/SEMA4D/HSP90AA1/MT3	4	SC	195	12
GO:00900661	GO:0090066	regulation of anatomical structure size	6/39	408/12891	0.00130373	0.0238824	0.0182831	CTNNA2/SPP1/HSP90AB1/SEMA4D/MT3/BAIAP2L2	6	SC	196	12
GO:0010833	GO:0010833	telomere maintenance via telomere lengthening	3/39	72/12891	0.00132177	0.0238824	0.0182831	HSP90AB1/PTGES3/HSP90AA1	3	SC	197	12
GO:0006986	GO:0006986	response to unfolded protein	4/39	160/12891	0.00134043	0.0238824	0.0182831	HSPA1A/HSPA1B/HSP90AB1/HSP90AA1	4	SC	198	2
GO:0008361	GO:0008361	regulation of cell size	4/39	160/12891	0.00134043	0.0238824	0.0182831	SPP1/HSP90AB1/SEMA4D/MT3	4	SC	199	12
GO:2000379	GO:2000379	positive regulation of reactive oxygen species metabolic process	3/39	74/12891	0.00143068	0.0251363	0.0192431	HSP90AB1/CLU/HSP90AA1	3	SC	200	6
GO:0048670	GO:0048670	regulation of collateral sprouting	2/39	19/12891	0.00147633	0.0255829	0.019585	SPP1/SEMA4D	2	SC	201	13
GO:0006706	GO:0006706	steroid catabolic process	2/39	20/12891	0.00163723	0.0276147	0.0211404	SPP1/MT3	2	SC	202	9
GO:0090169	GO:0090169	regulation of spindle assembly	2/39	20/12891	0.00163723	0.0276147	0.0211404	HSPA1A/HSPA1B	2	SC	203	8
GO:0031110	GO:0031110	regulation of microtubule polymerization or depolymerization	3/39	78/12891	0.00166507	0.0277147	0.021217	HSPA1A/HSPA1B/STMN4	3	SC	204	8
GO:0045639	GO:0045639	positive regulation of myeloid cell differentiation	3/39	79/12891	0.00172719	0.0283114	0.0216738	HSPA1A/HSPA1B/CA2	3	SC	205	8
GO:0016311	GO:0016311	dephosphorylation	6/39	432/12891	0.00174568	0.0283114	0.0216738	PPP4R2/PTPN13/PPP2R2B/HSP90AB1/SEMA4D/CHRM5	6	SC	206	12
GO:0061136	GO:0061136	regulation of proteasomal protein catabolic process	4/39	173/12891	0.00178638	0.0285593	0.0218636	HSPA1A/HSPA1B/HSP90AB1/CLU	4	SC	207	2
GO:0001964	GO:0001964	startle response	2/39	21/12891	0.00180612	0.0285593	0.0218636	CTNNA2/GRID2	2	SC	208	10
GO:0032436	GO:0032436	positive regulation of proteasomal ubiquitin-dependent protein catabolic process	3/39	81/12891	0.00185576	0.0286284	0.0219165	HSPA1A/HSPA1B/CLU	3	SC	209	2
GO:1903409	GO:1903409	reactive oxygen species biosynthetic process	3/39	81/12891	0.00185576	0.0286284	0.0219165	HSP90AB1/CLU/HSP90AA1	3	SC	210	6
GO:0034105	GO:0034105	positive regulation of tissue remodeling	2/39	23/12891	0.00216766	0.0330372	0.0252916	SPP1/CA2	2	SC	211	13
GO:19029031	GO:1902903	regulation of supramolecular fiber organization	5/39	308/12891	0.00222898	0.0332898	0.025485	CTNNA2/HSPA1A/HSPA1B/CLU/BAIAP2L2	5	SC	212	2
GO:0031396	GO:0031396	regulation of protein ubiquitination	4/39	184/12891	0.00223686	0.0332898	0.025485	HSPA1A/HSPA1B/HSP90AB1/HSP90AA1	4	SC	213	2
GO:1901099	GO:1901099	negative regulation of signal transduction in absence of ligand	2/39	25/12891	0.00256055	0.0363743	0.0278463	HSPA1A/HSPA1B	2	SC	214	8
GO:2001240	GO:2001240	negative regulation of extrinsic apoptotic signaling pathway in absence of ligand	2/39	25/12891	0.00256055	0.0363743	0.0278463	HSPA1A/HSPA1B	2	SC	215	8
GO:0051495	GO:0051495	positive regulation of cytoskeleton organization	4/39	191/12891	0.00256126	0.0363743	0.0278463	CTNNA2/HSPA1A/HSPA1B/BAIAP2L2	4	SC	216	8
GO:0010771	GO:0010771	negative regulation of cell morphogenesis involved in differentiation	3/39	91/12891	0.00258789	0.0363743	0.0278463	SPP1/SEMA4D/MT3	3	SC	217	9
GO:0048640	GO:0048640	negative regulation of developmental growth	3/39	91/12891	0.00258789	0.0363743	0.0278463	SPP1/SEMA4D/MT3	3	SC	218	9
GO:0048668	GO:0048668	collateral sprouting	2/39	26/12891	0.00276865	0.0381771	0.0292265	SPP1/SEMA4D	2	SC	219	13
GO:0001819	GO:0001819	positive regulation of cytokine production	5/39	324/12891	0.00277652	0.0381771	0.0292265	HSPA1A/HSPA1B/CLU/MBP/POLR2F	5	SC	220	2
GO:0072593	GO:0072593	reactive oxygen species metabolic process	4/39	199/12891	0.00297014	0.0398503	0.0305074	HSP90AB1/CLU/HSP90AA1/MT3	4	SC	221	6
GO:0031116	GO:0031116	positive regulation of microtubule polymerization	2/39	27/12891	0.00298444	0.0398503	0.0305074	HSPA1A/HSPA1B	2	SC	222	8
GO:2000060	GO:2000060	positive regulation of ubiquitin-dependent protein catabolic process	3/39	96/12891	0.00301214	0.0398503	0.0305074	HSPA1A/HSPA1B/CLU	3	SC	223	2
GO:0045732	GO:0045732	positive regulation of protein catabolic process	4/39	200/12891	0.00302421	0.0398503	0.0305074	HSPA1A/HSPA1B/CLU/HSP90AA1	4	SC	224	2
GO:2000278	GO:2000278	regulation of DNA biosynthetic process	3/39	98/12891	0.00319311	0.0416421	0.0318791	HSP90AB1/PTGES3/HSP90AA1	3	SC	225	12
GO:1903050	GO:1903050	regulation of proteolysis involved in cellular protein catabolic process	4/39	204/12891	0.00324726	0.0419162	0.0320889	HSPA1A/HSPA1B/HSP90AB1/CLU	4	SC	226	2
GO:0061387	GO:0061387	regulation of extent of cell growth	3/39	100/12891	0.00338064	0.043072	0.0329738	SPP1/SEMA4D/MT3	3	SC	227	9
GO:0007020	GO:0007020	microtubule nucleation	2/39	29/12891	0.00343895	0.043072	0.0329738	HSPA1A/HSPA1B	2	SC	228	8
GO:0062208	GO:0062208	positive regulation of pattern recognition receptor signaling pathway	2/39	29/12891	0.00343895	0.043072	0.0329738	HSPA1A/HSPA1B	2	SC	229	8
GO:0043666	GO:0043666	regulation of phosphoprotein phosphatase activity	3/39	101/12891	0.00347689	0.0431203	0.0330107	PPP4R2/PPP2R2B/HSP90AB1	3	SC	230	12
GO:1901800	GO:1901800	positive regulation of proteasomal protein catabolic process	3/39	102/12891	0.00357481	0.043888	0.0335985	HSPA1A/HSPA1B/CLU	3	SC	231	2
GO:0001558	GO:0001558	regulation of cell growth	5/39	345/12891	0.00363616	0.043888	0.0335985	SPP1/HSPA1A/HSPA1B/SEMA4D/MT3	5	SC	232	5
GO:1903320	GO:1903320	regulation of protein modification by small protein conjugation or removal	4/39	211/12891	0.00366426	0.043888	0.0335985	HSPA1A/HSPA1B/HSP90AB1/HSP90AA1	4	SC	233	2
GO:0060236	GO:0060236	regulation of mitotic spindle organization	2/39	30/12891	0.00367757	0.043888	0.0335985	HSPA1A/HSPA1B	2	SC	234	8
GO:0031112	GO:0031112	positive regulation of microtubule polymerization or depolymerization	2/39	31/12891	0.00392371	0.0455367	0.0348606	HSPA1A/HSPA1B	2	SC	235	8
GO:0033120	GO:0033120	positive regulation of RNA splicing	2/39	31/12891	0.00392371	0.0455367	0.0348606	HSPA1A/SLC38A2	2	SC	236	8
GO:0045648	GO:0045648	positive regulation of erythrocyte differentiation	2/39	31/12891	0.00392371	0.0455367	0.0348606	HSPA1A/HSPA1B	2	SC	237	8
GO:0045124	GO:0045124	regulation of bone resorption	2/39	32/12891	0.00417733	0.0474131	0.0362971	SPP1/CA2	2	SC	238	13
GO:0090224	GO:0090224	regulation of spindle organization	2/39	32/12891	0.00417733	0.0474131	0.0362971	HSPA1A/HSPA1B	2	SC	239	8
GO:0031109	GO:0031109	microtubule polymerization or depolymerization	3/39	108/12891	0.00419784	0.0474131	0.0362971	HSPA1A/HSPA1B/STMN4	3	SC	240	8
GO:0006979	GO:0006979	response to oxidative stress	5/39	360/12891	0.00435784	0.0487846	0.0373471	SELENOP/HSPA1A/HSPA1B/TXNRD1/MT3	5	SC	241	5
GO:0007052	GO:0007052	mitotic spindle organization	3/39	110/12891	0.00441926	0.0488221	0.0373757	HSPA1A/HSPA1B/SUN2	3	SC	242	8
GO:00704231	GO:0070423	nucleotide-binding oligomerization domain containing signaling pathway	2/39	33/12891	0.00443837	0.0488221	0.0373757	HSPA1A/HSPA1B	2	SC	243	8
GO:0032757	GO:0032757	positive regulation of interleukin-8 production	2/39	34/12891	0.00470679	0.0508897	0.0389586	HSPA1A/HSPA1B	2	SC	244	8
GO:00358721	GO:0035872	nucleotide-binding domain, leucine rich repeat containing receptor signaling pathway	2/39	34/12891	0.00470679	0.0508897	0.0389586	HSPA1A/HSPA1B	2	SC	245	8
GO:2001239	GO:2001239	regulation of extrinsic apoptotic signaling pathway in absence of ligand	2/39	36/12891	0.00526561	0.0564491	0.0432147	HSPA1A/HSPA1B	2	SC	246	8
GO:1903052	GO:1903052	positive regulation of proteolysis involved in cellular protein catabolic process	3/39	119/12891	0.00550301	0.0584984	0.0447835	HSPA1A/HSPA1B/CLU	3	SC	247	2
GO:0010043	GO:0010043	response to zinc ion	2/39	37/12891	0.00555592	0.0585686	0.0448372	CA2/MT3	2	SC	248	9
GO:0001961	GO:0001961	positive regulation of cytokine-mediated signaling pathway	2/39	38/12891	0.00585343	0.0611417	0.046807	HSPA1A/HSPA1B	2	SC	249	8
GO:0035304	GO:0035304	regulation of protein dephosphorylation	3/39	122/12891	0.00589667	0.0611417	0.046807	PPP4R2/PPP2R2B/HSP90AB1	3	SC	250	12
GO:0034599	GO:0034599	cellular response to oxidative stress	4/39	243/12891	0.00603841	0.0621024	0.0475425	HSPA1A/HSPA1B/TXNRD1/MT3	4	SC	251	5
GO:0046850	GO:0046850	regulation of bone remodeling	2/39	39/12891	0.0061581	0.0628226	0.0480938	SPP1/CA2	2	SC	252	13
GO:0030517	GO:0030517	negative regulation of axon extension	2/39	40/12891	0.00646989	0.0654753	0.0501246	SEMA4D/MT3	2	SC	253	9
GO:00425521	GO:0042552	myelination	3/39	128/12891	0.00673373	0.0669454	0.0512501	CLU/ACSBG1/MBP	3	SC	254	6
GO:0001959	GO:0001959	regulation of cytokine-mediated signaling pathway	3/39	129/12891	0.00687977	0.0669454	0.0512501	HSPA1A/HSPA1B/HSP90AB1	3	SC	255	2
GO:00072721	GO:0007272	ensheathment of neurons	3/39	129/12891	0.00687977	0.0669454	0.0512501	CLU/ACSBG1/MBP	3	SC	256	6
GO:00083661	GO:0008366	axon ensheathment	3/39	129/12891	0.00687977	0.0669454	0.0512501	CLU/ACSBG1/MBP	3	SC	257	6
GO:00510921	GO:0051092	positive regulation of NF-kappaB transcription factor activity	3/39	129/12891	0.00687977	0.0669454	0.0512501	HSPA1A/HSPA1B/CLU	3	SC	258	2
GO:0060760	GO:0060760	positive regulation of response to cytokine stimulus	2/39	42/12891	0.00711465	0.0687025	0.0525952	HSPA1A/HSPA1B	2	SC	259	8
GO:0000723	GO:0000723	telomere maintenance	3/39	132/12891	0.00732919	0.070238	0.0537708	HSP90AB1/PTGES3/HSP90AA1	3	SC	260	12
GO:1901214	GO:1901214	regulation of neuron death	4/39	258/12891	0.00743972	0.0706397	0.0540783	GRID2/HSP90AB1/CLU/MT3	4	SC	261	6
GO:0032200	GO:0032200	telomere organization	3/39	133/12891	0.00748278	0.0706397	0.0540783	HSP90AB1/PTGES3/HSP90AA1	3	SC	262	12
GO:1902850	GO:1902850	microtubule cytoskeleton organization involved in mitosis	3/39	135/12891	0.0077957	0.0730486	0.0559224	HSPA1A/HSPA1B/SUN2	3	SC	263	8
GO:0060759	GO:0060759	regulation of response to cytokine stimulus	3/39	136/12891	0.00795503	0.0739935	0.0566457	HSPA1A/HSPA1B/HSP90AB1	3	SC	264	2
GO:00456461	GO:0045646	regulation of erythrocyte differentiation	2/39	46/12891	0.00848767	0.0783715	0.0599973	HSPA1A/HSPA1B	2	SC	265	8
GO:00109771	GO:0010977	negative regulation of neuron projection development	3/39	140/12891	0.00861162	0.0789398	0.0604324	SPP1/SEMA4D/MT3	3	SC	266	9
GO:00311131	GO:0031113	regulation of microtubule polymerization	2/39	47/12891	0.00884807	0.0799486	0.0612047	HSPA1A/HSPA1B	2	SC	267	8
GO:0045453	GO:0045453	bone resorption	2/39	47/12891	0.00884807	0.0799486	0.0612047	SPP1/CA2	2	SC	268	13
GO:0010803	GO:0010803	regulation of tumor necrosis factor-mediated signaling pathway	2/39	48/12891	0.00921525	0.0815195	0.0624073	HSPA1A/HSPA1B	2	SC	269	8
GO:00108231	GO:0010823	negative regulation of mitochondrion organization	2/39	48/12891	0.00921525	0.0815195	0.0624073	HSPA1A/CLU	2	SC	270	2
GO:00326771	GO:0032677	regulation of interleukin-8 production	2/39	48/12891	0.00921525	0.0815195	0.0624073	HSPA1A/HSPA1B	2	SC	271	8
GO:19035731	GO:1903573	negative regulation of response to endoplasmic reticulum stress	2/39	49/12891	0.00958915	0.0842381	0.0644885	HSPA1A/CLU	2	SC	272	2
GO:0032102	GO:0032102	negative regulation of response to external stimulus	4/39	283/12891	0.0102265	0.0886066	0.0678328	CTNNA2/SPP1/GRID2/SEMA4D	4	SC	273	13
GO:0062197	GO:0062197	cellular response to chemical stress	4/39	283/12891	0.0102265	0.0886066	0.0678328	HSPA1A/HSPA1B/TXNRD1/MT3	4	SC	274	5
GO:0006470	GO:0006470	protein dephosphorylation	4/39	287/12891	0.0107275	0.0915168	0.0700607	PPP4R2/PTPN13/PPP2R2B/HSP90AB1	4	SC	275	12
GO:00326371	GO:0032637	interleukin-8 production	2/39	52/12891	0.0107509	0.0915168	0.0700607	HSPA1A/HSPA1B	2	SC	276	8
GO:0071407	GO:0071407	cellular response to organic cyclic compound	5/39	448/12891	0.0107794	0.0915168	0.0700607	SPP1/HSP90AB1/CLU/GNA14/CHRM5	5	SC	277	6
GO:1905710	GO:1905710	positive regulation of membrane permeability	2/39	53/12891	0.0111513	0.0940424	0.0719942	HSPA1A/MT3	2	SC	278	5
GO:1903708	GO:1903708	positive regulation of hemopoiesis	3/39	155/12891	0.0113531	0.0946741	0.0724778	HSPA1A/HSPA1B/CA2	3	SC	279	8
GO:0070997	GO:0070997	neuron death	4/39	292/12891	0.0113759	0.0946741	0.0724778	GRID2/HSP90AB1/CLU/MT3	4	SC	280	6
GO:0035690	GO:0035690	cellular response to drug	2/39	54/12891	0.0115582	0.0950926	0.0727982	HSP90AB1/MT3	2	SC	281	12
GO:0010975	GO:0010975	regulation of neuron projection development	5/39	456/12891	0.0115765	0.0950926	0.0727982	CTNNA2/SPP1/GRID2/SEMA4D/MT3	5	SC	282	9
GO:0051965	GO:0051965	positive regulation of synapse assembly	2/39	55/12891	0.0119716	0.097704	0.0747973	GRID2/SEMA4D	2	SC	283	13
