# Supplementary material for: Cross-regional homeostatic and reactive glial signatures in multiple sclerosis
Source: Acta Neuropathol. 2022 Sep 16;144(5):987–1003. doi: 10.1007/s00401-022-02497-2 (PMC9547805; doi:10.1007/s00401-022-02497-2)
Supplement: Supplementary file 17 — Suppl. Table 16 Differential gene expression analysis between trajectory endpoints for subcortical white matter oligodendrocytes (XLSX 40 KB) [file 401_2022_2497_MOESM17_ESM.xlsx]

## Sheet: DEGs trajectory inference
	waldStat	df	pvalue	logFC1_2
CAMTA1	0.264857	1	0.606803	0.114932
RERE	7.20234	1	0.00728086	-0.272874
UBE4B	0.00471632	1	0.945248	0.0169611
KIF1B	2.13619	1	0.143859	-0.204788
EIF4G3	1.94797	1	0.162806	0.209078
MACF1	13.2127	1	0.000278057	-0.701423
RNF220	31.6871	1	1.81119e-08	-0.545621
SPATA6	0.35732	1	0.549998	-0.142405
FAF1	0.351883	1	0.553049	-0.0742405
EPS15	7.07631	1	0.00781098	0.427507
NFIA	3.43533	1	0.0638159	-0.221357
ATG4C	11.9852	1	0.00053624	-0.689896
DNAJC6	1.26137	1	0.261391	-0.110455
PDE4B	1.46022	1	0.226896	-0.133601
SGIP1	0.0024506	1	0.960518	0.0118071
LRRC7	4.17719	1	0.0409715	-0.518409
NEGR1	2.69062	1	0.10094	-0.357451
ST6GALNAC3	3.60948	1	0.0574509	0.363676
AK5	3.32272	1	0.0683286	-0.204868
TTLL7	1.1832	1	0.276706	-0.161248
PRKACB	11.5717	1	0.000669617	-0.60491
ZNF644	0.0168232	1	0.8968	-0.0310306
PTBP2	1.63313	1	0.201271	-0.237195
DPYD	2.60425	1	0.106577	-0.184068
SORT1	1.8821	1	0.170095	0.255216
SLC22A15	3.84171	1	0.0499925	0.295335
AC245297.3	0.0958973	1	0.75681	0.050757
POGZ	26.5821	1	2.5257e-07	-0.845647
ASH1L	3.14915	1	0.0759667	-0.318912
PBX1	7.38988e-05	1	0.993141	-0.00145747
ATP1B1	0.186085	1	0.666195	-0.08415
DNM3	0.00137501	1	0.97042	-0.0031104
RABGAP1L	0.0204389	1	0.886318	-0.0271054
COLGALT2	5.20466	1	0.0225265	-0.463285
MIR181A1HG	0.689711	1	0.406263	-0.188491
PPP1R12B	0.224755	1	0.635441	-0.0925385
NFASC	22.1928	1	2.46602e-06	0.900324
CNTN2	3.79301	1	0.051467	-0.245187
CDK18	3.12619	1	0.0770437	-0.395025
LPGAT1	15.0204	1	0.000106356	-0.502542
CDC42BPA	0.000719402	1	0.978602	-0.0043518
ARID4B	0.217505	1	0.640948	-0.0957699
CEP170	0.162597	1	0.686777	-0.106933
SDCCAG8	2.59901	1	0.10693	0.347804
AKT3	4.96384	1	0.0258827	0.393777
RNF144A	0.176709	1	0.674217	0.0984613
NCOA1	0.442013	1	0.506152	0.131869
DTNB	13.9517	1	0.000187563	-1.05803
DPYSL5	0.682313	1	0.408791	0.173322
BIRC6	0.556817	1	0.455546	-0.151483
AC012593.1	7.36378	1	0.00665506	-0.913979
CAMKMT	8.5999	1	0.00336182	0.879055
PPP1R21	0.530046	1	0.466588	0.121964
ACYP2	0.109435	1	0.740788	0.0656445
SPTBN1	0.00883134	1	0.925129	-0.0212462
RTN4	0.0838026	1	0.772209	0.0339304
CCDC88A	0.00615022	1	0.937491	0.00807856
VRK2	2.43106	1	0.118952	-0.388624
USP34	0.146202	1	0.702191	0.0707509
WDPCP	3.51015	1	0.060994	0.373669
ZNF638	0.917668	1	0.338088	-0.132809
EXOC6B	0.979222	1	0.322391	0.168879
LRRTM4	10.8952	1	0.000964141	-1.02121
MAP4K4	6.07431	1	0.0137161	-0.351532
CLASP1	2.49242	1	0.114396	-0.312139
NCKAP5	6.48451	1	0.0108818	-0.39123
MGAT5	5.9949	1	0.0143473	-0.823753
LRP1B	5.98112	1	0.0144598	-0.48159
GTDC1	1.40828	1	0.235342	0.208212
ZEB2	12.5362	1	0.000399135	-0.386126
MBD5	1.24775	1	0.263983	-0.235944
KIF5C	0.0262564	1	0.871276	0.0437847
FMNL2	12.5587	1	0.00039436	-0.404635
GALNT13	1.54632	1	0.21368	-0.291188
PKP4	0.123856	1	0.724889	0.0371613
BAZ2B	3.5542	1	0.059395	-0.394333
STK39	0.322497	1	0.570111	0.111655
LRP2	0.297378	1	0.585531	-0.150319
UBR3	0.0783504	1	0.779545	0.0530306
SESTD1	2.21353	1	0.136806	0.287102
PDE1A	1.04135	1	0.307508	-0.203948
HIBCH	1.40177	1	0.236427	0.303572
TMEFF2	26.1221	1	3.20492e-07	-0.944841
HECW2	13.1462	1	0.000288106	-0.545871
ANKRD44	2.93131	1	0.0868771	-0.300972
RFTN2	0.62666	1	0.428583	-0.131764
PLCL1	0.231994	1	0.63005	-0.0562543
LANCL1	1.85485	1	0.17322	-0.254225
ERBB4	11.8087	1	0.000589557	-0.738291
DOCK10	4.67182	1	0.0306615	-0.195102
PTMA	35.3449	1	2.76186e-09	1.21322
EFHD1	29.7501	1	4.91477e-08	1.39099
AGAP1	10.1188	1	0.00146764	-0.264762
LMCD1-AS1	8.23725	1	0.00410392	-0.569929
TBC1D5	1.47654	1	0.224316	0.221401
KCNH8	0.24643	1	0.6196	-0.0911958
KAT2B	3.73284	1	0.0533527	0.315263
UBE2E2	10.4591	1	0.00122047	-0.366585
CLASP2	4.49167	1	0.0340604	0.174817
GOLGA4	1.43948	1	0.230223	-0.237554
MOBP	17.2175	1	3.33357e-05	-0.611571
DOCK3	9.89203	1	0.00165996	-0.554614
PXK	20.2784	1	6.69512e-06	-0.822189
FHIT	11.8101	1	0.000589106	-0.509165
MAGI1	18.2587	1	1.92847e-05	-0.871688
FRMD4B	7.44066	1	0.00637663	-0.235536
FOXP1	0.0336554	1	0.854442	0.0384642
RYBP	0.0245571	1	0.875476	0.0313075
ROBO1	0.257279	1	0.611995	-0.135463
CADM2	14.4163	1	0.000146527	-0.5093
CLDND1	0.850352	1	0.356453	-0.179049
ALCAM	6.74639	1	0.00939376	-0.373375
LINC00882	0.351903	1	0.553038	-0.13409
BBX	10.266	1	0.00135502	0.622589
ZBTB20	3.71168	1	0.0540328	-0.179836
LSAMP	12.2481	1	0.00046574	-0.63752
IGSF11	0.255385	1	0.613309	-0.0862437
TF	2.85741	1	0.0909541	-0.251656
STAG1	4.54354	1	0.0330432	0.397549
SLC9A9	2.08175	1	0.149069	0.311944
RNF13	0.107699	1	0.742779	-0.0652548
MBNL1	0.680531	1	0.409404	-0.179138
IQCJ-SCHIP1	5.29386	1	0.0214007	-0.68296
AC026316.5	8.98553	1	0.00272126	-0.387557
PLD1	0.87627	1	0.349225	-0.198368
NLGN1	0.00506835	1	0.943245	-0.0162398
NAALADL2	5.67365	1	0.0172216	0.310503
PEX5L	7.80604	1	0.00520718	-0.330076
DLG1	2.3496	1	0.125315	-0.206026
CPEB2	0.0264423	1	0.870825	-0.0419929
QDPR	4.14438	1	0.0417729	0.483169
RBPJ	4.69578	1	0.0302367	0.344398
ARAP2	12.9912	1	0.000312956	0.602646
APBB2	10.0743	1	0.00150353	-0.501127
LIMCH1	2.45685	1	0.117013	-0.224787
ATP8A1	0.000420091	1	0.983648	0.00234755
KCTD8	6.8126	1	0.00905169	-0.673805
FRYL	8.93981	1	0.00279022	0.429324
TMEM165	11.9692	1	0.000540861	-0.53809
ADGRL3	9.58905	1	0.00195741	-0.970561
RUFY3	0.0749935	1	0.7842	0.0647044
ANKRD17	2.41942	1	0.119839	0.35317
RASGEF1B	0.158526	1	0.690517	-0.0530864
SCD5	1.74848	1	0.186068	-0.158031
WDFY3	0.0193974	1	0.889233	-0.0342593
MAPK10	0.866757	1	0.351855	-0.241702
PTPN13	73.3685	1	0	1.627
SPP1	17.1623	1	3.43179e-05	0.800286
GRID2	9.06399	1	0.00260692	-1.69672
UNC5C	25.1579	1	5.28233e-07	-0.646199
RAP1GDS1	3.06936	1	0.0797808	-0.33601
TSPAN5	1.01302	1	0.314179	-0.188341
ANK2	2.71126	1	0.099642	0.197159
UGT8	1.24766	1	0.264	-0.114371
ELF2	10.5812	1	0.00114244	0.63131
GAB1	0.730609	1	0.392686	0.12504
HHIP	0.0305168	1	0.861323	0.0452267
SH3D19	5.4384	1	0.0196987	-0.308161
TRIM2	0.0190566	1	0.890204	0.0210597
TMEM144	31.5963	1	1.89789e-08	0.686139
MARCH1	0.00158618	1	0.968231	0.00577443
SPOCK3	17.1624	1	3.43153e-05	-0.331347
CTNND2	1.33652	1	0.247648	-0.307515
FBXL7	0.203167	1	0.652177	-0.0543563
RETREG1	0.0212692	1	0.884048	-0.0272081
C1QTNF3-AMACR	6.23318	1	0.0125378	0.347836
NIPBL	0.420447	1	0.516714	0.141056
LIFR	0.0209168	1	0.885006	-0.0267669
RICTOR	3.90456	1	0.0481552	0.421089
SELENOP	29.2075	1	6.50274e-08	1.42069
ITGA2	0.102649	1	0.748674	-0.0795991
PDE4D	7.40144	1	0.00651716	-0.57319
ZSWIM6	1.16817	1	0.279777	-0.120315
ERBIN	15.2887	1	9.22677e-05	0.534223
MAP1B	0.119529	1	0.729546	-0.0623227
ZFYVE16	9.99615	1	0.00156867	-0.758107
RASGRF2	9.63432	1	0.00190975	-0.751984
SSBP2	2.82976	1	0.0925322	0.439071
EDIL3	0.586658	1	0.443715	0.0501412
CCNH	2.6433	1	0.103988	0.37373
TMEM161B-AS1	1.00317	1	0.316544	-0.22072
FAM172A	1.76711	1	0.18374	0.197929
ELL2	0.0269933	1	0.869498	0.0252325
MAN2A1	5.36418	1	0.0205545	0.259835
SEMA6A	0.00193834	1	0.964883	-0.00999956
LINC01170	3.99253	1	0.0457025	-0.508913
MEGF10	0.00073319	1	0.978398	-0.00551646
SLC12A2	8.0912	1	0.00444807	-0.501373
SPOCK1	5.77318	1	0.0162725	-0.453007
FAM13B	0.0187888	1	0.890974	-0.0338397
PPP2R2B	8.93407	1	0.002799	-0.308631
JAKMIP2	1.35789	1	0.243904	0.275219
SH3TC2	8.12195	1	0.00437325	-0.799702
ATP10B	6.43622	1	0.0111816	-0.652043
RNF130	2.34085	1	0.126021	0.221319
SLC22A23	7.37854	1	0.00660067	0.719655
PHACTR1	3.10547	1	0.0780299	0.469892
ATXN1	1.90943	1	0.167027	0.233079
KIF13A	2.52452	1	0.112089	-0.200516
CDKAL1	1.18228	1	0.276893	0.272721
FKBP5	27.516	1	1.55804e-07	3.0084
ZFAND3	1.09777	1	0.294755	0.223164
BTBD9	0.251561	1	0.615978	-0.14579
KIF6	0.829772	1	0.362339	0.179287
DAAM2	1.31049	1	0.252306	-0.142302
LRRC1	4.13541	1	0.041995	0.486636
DST	0.693651	1	0.404925	0.0916001
ADGRB3	1.34563	1	0.246043	-0.156582
MYO6	0.0984276	1	0.753725	0.0568262
PHIP	0.00513756	1	0.942859	-0.0141182
BACH2	0.138746	1	0.70953	0.0606409
KLHL32	0.0328201	1	0.856239	0.0288597
AL589740.1	1.2396	1	0.265549	-0.31442
SOBP	10.309	1	0.00132381	-0.927462
CDK19	0.14906	1	0.699435	0.0645809
HDAC2-AS2	2.83165	1	0.0924233	0.262186
HS3ST5	8.17351	1	0.00425065	-0.749951
NT5DC1	0.0438535	1	0.834126	-0.0506965
NKAIN2	15.8753	1	6.76574e-05	-0.4123
NCOA7	0.30973	1	0.577846	-0.118109
PTPRK	6.68868	1	0.0097027	0.266738
EPB41L2	0.189658	1	0.663201	0.100536
SGK1	7.69836	1	0.00552709	0.567272
MAP7	1.47773	1	0.22413	0.129011
ARFGEF3	0.993613	1	0.318861	0.186489
SASH1	4.08329	1	0.0433092	-0.497961
ARID1B	0.76155	1	0.382844	0.187097
ZDHHC14	0.108399	1	0.741975	-0.0994297
SYNJ2	0.143944	1	0.704391	0.0710936
TULP4	0.942593	1	0.331612	-0.171621
AGPAT4	4.21273	1	0.0401216	-0.401274
PRKN	0.123763	1	0.724989	0.0554752
QKI	18.5809	1	1.62848e-05	-0.358952
ACTB	8.85297	1	0.00292612	0.522297
RAPGEF5	1.01341	1	0.314088	-0.16345
CREB5	2.41702	1	0.120023	-0.265928
PDE1C	0.456508	1	0.49926	0.0756388
BBS9	6.26634	1	0.0123053	0.578646
SEPT7	1.96984	1	0.160465	-0.190358
ANLN	14.9869	1	0.00010826	0.688422
ELMO1	7.7462e-06	1	0.997779	0.000187658
COBL	16.3767	1	5.19199e-05	-0.512957
AUTS2	1.37827	1	0.240396	-0.225926
GTF2I	3.12281	1	0.0772035	-0.289355
HIP1	19.5524	1	9.78763e-06	-0.560494
MAGI2	40.4771	1	1.98934e-10	-0.560104
GNAI1	0.269338	1	0.603776	-0.0799109
CACNA2D1	1.12892	1	0.288005	-0.148572
GRM3	0.359631	1	0.548711	-0.0935475
KIAA1324L	0.846302	1	0.357601	-0.204621
ANKIB1	15.6831	1	7.48891e-05	-0.755956
PPP1R9A	0.465468	1	0.495079	-0.15981
SLC25A13	0.0354195	1	0.850719	-0.0458977
ZKSCAN1	0.00146409	1	0.969478	-0.00685794
KMT2E	0.779422	1	0.377318	0.226586
SRPK2	2.10634	1	0.14669	0.18358
SLC26A3	2.53731	1	0.111184	-0.172736
IMMP2L	6.34724	1	0.0117564	0.804902
DOCK4	4.68615	1	0.0304068	-0.263827
CTTNBP2	0.00329898	1	0.954197	-0.00984623
AC016831.7	2.08059	1	0.149182	0.288483
MKLN1	5.1972	1	0.0226233	0.414583
EXOC4	6.25453	1	0.0123876	0.496544
HIPK2	0.973033	1	0.323925	-0.150454
CNTNAP2	0.810466	1	0.367982	-0.208601
KMT2C	4.7699	1	0.0289615	-0.448385
DPP6	2.3913	1	0.122012	-0.460076
GPM6B	8.93569	1	0.00279651	0.212609
IL1RAPL1	0.000262465	1	0.987074	0.00137346
DMD	5.63719	1	0.0175834	0.445022
KDM6A	0.463842	1	0.495834	0.170749
SHROOM4	1.50383	1	0.220082	0.188531
FTX	0.99727	1	0.317972	-0.16203
ATRX	0.00111666	1	0.973342	-0.00767943
KLHL4	0.821093	1	0.364861	0.170141
PLP1	19.3159	1	1.1078e-05	-0.433344
COL4A5	0.00011128	1	0.991583	0.00156354
LAMP2	17.207	1	3.35204e-05	0.824652
TNKS	5.23182	1	0.0221773	-0.598197
DLC1	0.0124116	1	0.911293	0.017108
MTUS1	15.8611	1	6.81642e-05	0.595002
PSD3	2.94154	1	0.0863284	-0.300415
DOCK5	0.33249	1	0.564197	0.0650112
DPYSL2	4.8876	1	0.0270503	-0.428895
KIF13B	2.20065	1	0.137953	-0.324205
ST18	0.0576565	1	0.810239	-0.0210559
SGK3	0.00110862	1	0.973439	-0.00705474
ZNF704	0.0259944	1	0.871914	0.0312214
NECAB1	0.326666	1	0.567629	-0.0952483
LINC01608	3.09643	1	0.0784641	-0.532738
TRPS1	0.960985	1	0.326939	0.192307
SAMD12	13.6707	1	0.000217824	-0.605261
ENPP2	7.18168	1	0.00736517	-0.423435
NSMCE2	2.91274	1	0.0878824	-0.282523
FAM49B	1.35874	1	0.243756	-0.294013
PTK2	0.274856	1	0.600093	-0.0770155
KDM4C	0.21991	1	0.639109	-0.087562
PTPRD	13.8071	1	0.000202573	-0.291463
MPDZ	0.492494	1	0.482817	-0.170982
SLC24A2	0.700862	1	0.402494	0.0903186
MOB3B	0.49993	1	0.479531	0.126588
ZCCHC7	0.0738346	1	0.785833	-0.0744115
PRUNE2	30.1605	1	3.9772e-08	0.72254
GNAQ	3.54839	1	0.0596033	-0.336218
TLE4	1.31768	1	0.251008	0.262055
AGTPBP1	2.83452	1	0.0922583	-0.356616
SEMA4D	2.05426	1	0.151781	-0.263111
C9orf3	0.294121	1	0.587592	-0.0780252
CDC14B	1.5528	1	0.212722	-0.18816
PLPPR1	1.41844	1	0.23366	-0.377009
SLC44A1	27.9401	1	1.25128e-07	0.290907
LINC01505	25.2008	1	5.16608e-07	-1.69016
PALM2	2.13442	1	0.144025	0.468295
LPAR1	3.30407	1	0.0691084	-0.382848
GSN	8.49929	1	0.00355286	0.329774
MVB12B	2.92204	1	0.0873772	0.292942
CERCAM	5.12117	1	0.0236357	-0.453592
FNBP1	30.4514	1	3.42333e-08	-0.989846
ABCA2	3.42466	1	0.0642294	0.352615
KCNQ1OT1	2.13338	1	0.144122	-0.388625
SBF2	0.189552	1	0.663289	-0.107772
USP47	0.0197801	1	0.888153	0.0265759
FAR1	0.00684302	1	0.934072	0.0177676
NAV2	7.52442	1	0.00608681	0.6978
PRR5L	3.64758	1	0.0561506	0.538205
FOLH1	0.000530756	1	0.98162	0.00437334
FTH1	61.7487	1	3.88578e-15	1.45135
PLA2G16	3.43166	1	0.0639578	0.321788
RTN3	7.82951	1	0.00514	-0.550092
NEAT1	5.99282	1	0.0143642	0.420706
MALAT1	126.901	1	0	0.586269
UVRAG	1.45284	1	0.228072	0.176456
ACER3	0.168092	1	0.681814	0.084234
GAB2	1.89602	1	0.168524	-0.233343
RAB30	0.115571	1	0.733888	0.0884856
DLG2	60.6572	1	6.77236e-15	-0.592603
PICALM	0.23644	1	0.626789	-0.0627566
GRIA4	7.6771	1	0.0055926	-0.825685
RDX	3.41035	1	0.0647886	0.275356
CRYAB	23.9466	1	9.90471e-07	1.21709
NCAM1	3.81122	1	0.0509104	0.187567
CADM1	2.51936	1	0.112456	0.228439
SIK3	0.496971	1	0.480834	-0.0819559
DSCAML1	8.41182	1	0.0037279	-0.571563
PHLDB1	1.66256	1	0.197258	0.274879
KIRREL3	1.22584	1	0.268217	0.197571
NTM	5.10451	1	0.0238637	-0.288006
JAM3	0.683705	1	0.408314	-0.161828
DIP2C	10.0855	1	0.00149439	0.517194
FAM107B	2.40029	1	0.121313	0.18612
FAM171A1	2.72781	1	0.0986142	-0.449572
PLXDC2	16.3277	1	5.328e-05	-1.3284
PIP4K2A	18.6596	1	1.56257e-05	0.411864
ARHGAP21	1.3308	1	0.248662	0.142553
CCNY	0.213179	1	0.644287	-0.100803
ARHGAP22	0.113928	1	0.735715	0.08911
SGMS1	0.00397198	1	0.949748	-0.0149224
PHYHIPL	0.202453	1	0.652748	-0.137634
FAM13C	7.62173	1	0.00576691	-0.684343
ANK3	8.05452	1	0.00453904	-0.50875
JMJD1C	1.61662	1	0.203563	-0.232912
CTNNA3	9.20462	1	0.00241405	-0.221036
USP54	2.05709	1	0.151499	0.171263
GRID1	0.452364	1	0.501214	-0.0903939
LDB3	2.95927	1	0.0853866	-0.411612
NUTM2A-AS1	0.0144703	1	0.904251	-0.0229489
LIPA	1.95718	1	0.161815	-0.209158
PCGF5	4.28003	1	0.0385626	0.58462
TBC1D12	4.59378	1	0.0320881	-0.703585
ENTPD1-AS1	2.07275	1	0.14995	0.27601
LCOR	0.929051	1	0.33511	-0.226181
SCD	32.5146	1	1.18299e-08	-1.24415
ADD3	0.296916	1	0.585822	-0.13576
SHTN1	0.9495	1	0.329847	0.121912
FGFR2	2.00247	1	0.157043	-0.246629
C10orf90	2.77735	1	0.0956063	-0.261622
DOCK1	0.579331	1	0.446575	0.16295
WNK1	3.81593	1	0.0507676	0.413031
ADIPOR2	11.2346	1	0.000802846	0.641678
SLCO1A2	0.00298239	1	0.956448	0.0105881
TUBA1A	1.43297	1	0.231281	0.231309
DIP2B	0.173193	1	0.67729	-0.0409037
MON2	3.5539	1	0.0594058	0.323359
PPM1H	0.011139	1	0.915946	-0.0159985
KCNMB4	40.2021	1	2.29003e-10	1.56815
AC090502.1	0.0278002	1	0.867579	-0.0467665
PPFIA2	0.00560441	1	0.940324	-0.021263
TMTC2	1.81225	1	0.178238	-0.129915
CRADD	0.14735	1	0.701081	-0.0972468
ANKS1B	16.5542	1	4.7279e-05	-0.561057
ANO4	1.81408	1	0.178019	-0.37548
MED13L	1.44978	1	0.228563	0.222125
ZMYM2	4.06174	1	0.0438652	0.510947
ZDHHC20	0.0457061	1	0.830711	0.0484497
AMER2	3.20364	1	0.0734748	0.456049
N4BP2L2	8.23112	1	0.00411782	0.49202
STARD13	7.6641	1	0.00563303	-0.494455
ENOX1	6.18206	1	0.0129052	0.290969
DLEU2	0.301203	1	0.583129	0.0938458
PCDH9	82.2969	1	0	-0.734165
SLAIN1	0.0532053	1	0.817577	0.0336094
MBNL2	1.30946e-05	1	0.997113	-0.000433646
DOCK9	0.412303	1	0.520803	0.104211
NALCN	0.494916	1	0.481743	0.125555
AKAP6	4.29058	1	0.0383241	-0.248145
NPAS3	1.08878	1	0.296742	-0.101751
RALGAPA1	0.0363972	1	0.848698	0.0339616
LINC00609	42.8187	1	6.00566e-11	-1.01565
LINC00639	0.302901	1	0.58207	-0.136193
MAP4K5	1.93586	1	0.164119	0.188505
FUT8	4.70135	1	0.030139	-0.358669
GPHN	6.04669	1	0.0139324	0.386628
PLEKHH1	0.0153551	1	0.901382	-0.0213558
RAD51B	4.14317	1	0.0418028	-0.549732
PSEN1	6.62573	1	0.0100516	-0.430202
NRXN3	51.749	1	6.30718e-13	-1.24898
RPS6KA5	2.02542	1	0.154686	-0.332425
DICER1	0.115895	1	0.73353	0.0703609
CLMN	0.00124191	1	0.971888	-0.00693902
HSP90AA1	0.473134	1	0.491549	0.128717
TJP1	8.56695	1	0.00342319	-0.440434
OTUD7A	11.9602	1	0.000543491	0.503603
DPH6	2.95481	1	0.0856226	0.478377
MEIS2	1.38303	1	0.239586	0.306851
FRMD5	14.3081	1	0.000155196	-0.336313
SECISBP2L	0.986232	1	0.320665	-0.16671
GLDN	26.9553	1	2.0821e-07	-1.23291
MYO5A	0.149886	1	0.698644	0.0725003
TCF12	2.19145	1	0.138778	-0.187353
ADAM10	0.405999	1	0.524007	-0.160137
MYO1E	5.66682	1	0.0172888	-0.52149
VPS13C	1.06313	1	0.302501	0.222809
ZNF609	0.00460486	1	0.945898	0.0102104
NEO1	0.229841	1	0.631642	-0.093329
SCAPER	0.541596	1	0.461772	0.1755
PEAK1	0.779398	1	0.377325	-0.149868
LINGO1	1.88521	1	0.169744	-0.273546
SH3GL3	12.3376	1	0.000443914	-0.548186
PDE8A	40.769	1	1.71329e-10	-0.856255
IQGAP1	0.429505	1	0.512232	-0.16783
SLCO3A1	1.14268	1	0.285087	-0.146814
PCSK6	2.95637	1	0.0855399	0.317675
RBFOX1	23.3894	1	1.32307e-06	-1.25641
SNX29	0.0264782	1	0.870738	0.0386819
GPRC5B	0.0017255	1	0.966866	0.00999356
TNRC6A	0.0649887	1	0.798778	-0.0562408
SLC5A11	0.763289	1	0.382301	-0.143847
ITFG1	0.51626	1	0.472441	0.15538
FTO	0.0226336	1	0.880414	-0.0285578
GNAO1	1.96741	1	0.160723	-0.290961
FA2H	3.25222	1	0.0713266	0.242203
CNTNAP4	0.568253	1	0.450954	-0.132195
WWOX	12.3831	1	0.000433243	0.535214
EPN2	1.15211	1	0.283108	-0.219438
WSB1	4.86465	1	0.0274123	-0.434182
NLK	3.56969	1	0.0588435	-0.383021
SSH2	0.000283117	1	0.986575	0.00184094
NF1	10.4101	1	0.00125326	-0.820092
MYO1D	5.50813	1	0.0189282	-0.275905
SRCIN1	15.3537	1	8.91442e-05	-0.735171
CNP	4.04615	1	0.0442722	0.387923
MAPT	2.85464	1	0.0911107	0.30846
KANSL1	1.46663	1	0.225878	0.300388
ZNF652	15.4209	1	8.60336e-05	1.09698
SPAG9	0.256944	1	0.612228	0.0990283
USP32	2.86556	1	0.0904943	-0.395039
BCAS3	0.888376	1	0.345918	-0.148461
TANC2	0.00191763	1	0.965071	0.0102343
PRKCA	11.8135	1	0.000588035	0.911329
BPTF	0.354087	1	0.551809	-0.119478
ABCA8	1.1398	1	0.285695	0.252709
ABCA6	14.3502	1	0.000151764	1.67845
SLC39A11	0.121366	1	0.727557	-0.0853673
TNRC6C	0.219651	1	0.639306	0.086738
ANKRD12	0.00317604	1	0.955058	0.00713949
PIEZO2	0.036029	1	0.849456	0.0425356
OSBPL1A	4.94826e-05	1	0.994387	0.00108652
GAREM1	3.85834	1	0.0494993	0.311591
DTNA	1.52738	1	0.216506	0.343292
MAPRE2	2.37999	1	0.122898	0.386356
TCF4	9.45645	1	0.00210408	-0.472681
CDH20	2.34214	1	0.125917	0.252808
PHLPP1	17.9826	1	2.22929e-05	-0.318224
BCL2	25.1479	1	5.30983e-07	1.48117
CNDP1	0.888151	1	0.345979	-0.291324
MBP	1.66785	1	0.196547	-0.117605
MACROD2	0.0537166	1	0.816718	-0.0632785
ITCH	2.41169	1	0.120433	-0.319317
BCAS1	0.235858	1	0.627214	-0.0759143
PHACTR3	4.79157	1	0.0285993	-0.35116
GNG7	9.29079	1	0.00230309	-0.8521
ZNF536	6.99335	1	0.00818133	-0.287446
MAG	20.7941	1	5.11407e-06	0.971468
APLP1	0.319105	1	0.572146	0.0877923
FTL	37.5808	1	8.7705e-10	1.46187
UTY	9.06498	1	0.00260552	-0.690598
MICAL3	1.13461	1	0.286794	0.18018
POLR2F	0.641415	1	0.423199	0.155041
DDX17	1.63863	1	0.200513	-0.238641
TNRC6B	0.0733335	1	0.786544	-0.0512375
MIR99AHG	2.28161	1	0.130916	-0.232742
NCAM2	10.7093	1	0.00106596	0.418842
APP	0.339267	1	0.560253	-0.0784159
MT-ND1	0.0551055	1	0.814406	-0.0397302
MT-ND2	3.00469	1	0.083024	-0.342919
MT-CO1	11.7089	1	0.000622034	-0.624667
MT-CO2	1.70013	1	0.192271	-0.225065
MT-ATP6	0.109633	1	0.740563	0.061963
MT-CO3	0.430499	1	0.511744	-0.099733
MT-ND4	2.55336	1	0.11006	-0.2814
